# Supplementary material for: Quality control of transcription start site selection by nonsense-mediated-mRNA decay
Source: eLife. 2015 Apr 23;4:e06722. doi: 10.7554/eLife.06722 (PMC4434318; doi:10.7554/eLife.06722)
Supplement: Supplementary file 1. — TSS clusters identified in WT, upf1∆, rrp6∆ and upf1∆rrp6∆ cells. DOI: http://dx.doi.org/10.7554/eLife.06722.024 [file elife06722s001.xlsx]

## Sheet: Supplementary_file_1
cluster id	category	shorten category	annotation name	annotation gene	annotation start	annotation end	transcription start	transcription end	chromosome	strand	cluster start	cluster end	WT	upf1∆	rrp6∆	upf1∆ rrp6∆	log2(upf1∆/WT)	pvalue upf1∆/WT	padj upf1∆/WT	log2(rrp6∆/W)T	pvalue rrp6∆/WT	padj rrp6∆/WT	log2(upf1∆rrp6∆/W)T	pvalue upf1∆rrp6∆/WT	padj upf1∆rrp6∆/WT	log2(upf1∆rrp6∆/upf1∆)	pvalue upf1∆rrp6∆/upf1∆	padj upf1∆rrp6∆/upf1∆	log2(upf1∆rrp6∆/rrp6∆)	pvalue upf1∆rrp6∆/rrp6∆	padj upf1∆rrp6∆/rrp6∆	upstream feature	downstream feature	features surrounding configuration
GIM_5p_end_NAM7_RRP6_11625	intergenic	I	YAL067W-A_YAL067C	NA	NA	NA	NA	NA	chrI	1	5680	5707	1	6	1	6	1.898	0.00985316	0.033611	-0.032	0.967492	0.983198	2.094	0.00292513	0.00627175	0.196	0.726562	0.831773	2.126	0.000775946	0.00307286	YAL067W-A	YAL067C	Convergent
GIM_5p_end_NAM7_RRP6_11626	intergenic	I	YAL067W-A_YAL067C	NA	NA	NA	NA	NA	chrI	1	6521	6559	4	4	6	5	0.036	0.949778	0.974008	0.625	0.204096	0.382382	0.346	0.49685	0.576946	0.31	0.555907	0.705881	-0.28	0.524675	0.691435	YAL067W-A	YAL067C	Convergent
GIM_5p_end_NAM7_RRP6_11628	SUT	S	SUT001	NA	9368	9600	9368	9600	chrI	1	9322	9497	24	81	26	109	1.697	1.42042e-06	1.41533e-05	0.118	0.741673	0.854406	2.143	5.64885e-10	3.3644e-09	0.446	0.175074	0.319105	2.025	1.4466e-09	1.77893e-08	YAL067C	YAL065C	Tandem antisens
GIM_5p_end_NAM7_RRP6_11630	XUT	X	XUT_1F-1	NA	11270	11785	11270	11785	chrI	1	11275	11343	13	59	21	128	2.035	0.00577358	0.0214623	0.637	0.388541	0.587077	3.073	2.77561e-05	8.71125e-05	1.037	0.14995	0.284186	2.435	0.000751954	0.00298606	YAL067C	YAL065C	Tandem antisens
GIM_5p_end_NAM7_RRP6_11631	XUT	X	XUT_1F-4	NA	13727	16710	13727	16710	chrI	1	14944	14944	0	2	0	2	3.133	0.0260944	0.076274	1.177	0.41731	0.614225	3.374	0.014421	0.0263656	0.241	0.824782	0.896928	2.197	0.0621712	0.134637	YAL064C-A	YAL064W	Divergent
GIM_5p_end_NAM7_RRP6_11633	intergenic	I	YAL064C-A_YAL064W	NA	NA	NA	NA	NA	chrI	1	16988	17006	3	14	9	27	2.132	2.21434e-05	0.00016583	1.596	0.00119569	0.00568583	3.098	6.25613e-11	4.1428e-10	0.966	0.00613003	0.0210922	1.502	8.66137e-06	5.46551e-05	YAL064C-A	YAL064W	Divergent
GIM_5p_end_NAM7_RRP6_11636	intergenic	I	YAL064C-A_YAL064W	NA	NA	NA	NA	NA	chrI	1	20669	20678	0	4	0	4	2.65	0.0130822	0.0428141	-0.533	0.657462	0.804284	2.615	0.0124797	0.0231021	-0.035	0.966713	0.981415	3.148	0.00214258	0.00746144	YAL064C-A	YAL064W	Divergent
GIM_5p_end_NAM7_RRP6_11637	intergenic	I	YAL064C-A_YAL064W	NA	NA	NA	NA	NA	chrI	1	21094	21121	0	10	1	13	4.392	7.95217e-06	6.60038e-05	1.697	0.101281	0.229404	4.884	4.52786e-07	1.87065e-06	0.492	0.300727	0.469572	3.188	8.61369e-08	7.98556e-07	YAL064C-A	YAL064W	Divergent
GIM_5p_end_NAM7_RRP6_11639	intergenic	I	YAL064C-A_YAL064W	NA	NA	NA	NA	NA	chrI	1	21233	21295	3	44	5	53	3.745	6.53205e-08	8.47565e-07	0.606	0.401872	0.601049	4.038	4.37781e-09	2.35949e-08	0.293	0.623899	0.758968	3.432	6.01316e-08	5.73456e-07	YAL064C-A	YAL064W	Divergent
GIM_5p_end_NAM7_RRP6_11644	intergenic	I	YAL063C-A_YAL063C	NA	NA	NA	NA	NA	chrI	1	23384	23403	0	3	1	4	2.343	0.0141907	0.0459148	0.962	0.326279	0.524894	2.675	0.00340841	0.00720434	0.332	0.597753	0.738557	1.713	0.0105164	0.0298177	YAL063C-A	YAL063C	Tandem antisens
GIM_5p_end_NAM7_RRP6_11645	antisens	A	NA	NA	NA	NA	NA	NA	chrI	1	23714	23872	17	102	24	203	2.285	NA	NA	0.42	NA	NA	3.177	NA	NA	0.892	NA	NA	2.757	NA	NA	YAL063C-A	YAL063C	Tandem antisens
GIM_5p_end_NAM7_RRP6_11646	antisens	A	YAL063C	FLO9	27968	24000	28018	23900	chrI	1	23947	24025	2	5	11	22	1.16	0.0419577	0.112777	2.207	1.21439e-05	9.2573e-05	3.18	1.15654e-10	7.47257e-10	2.02	4.80055e-07	3.98854e-06	0.974	0.000982555	0.0037929	YAL063C-A	YAL062W	Divergent
GIM_5p_end_NAM7_RRP6_11647	XUT	X	XUT_1F-11	NA	24352	24705	24352	24705	chrI	1	24294	24375	3	9	4	9	1.465	NA	NA	0.331	NA	NA	1.345	NA	NA	-0.12	NA	NA	1.014	NA	NA	YAL063C-A	YAL062W	Divergent
GIM_5p_end_NAM7_RRP6_11649	XUT	X	XUT_1F-12	NA	24814	25521	24814	25521	chrI	1	24831	25066	39	140	5	29	1.7	NA	NA	-2.614	NA	NA	-0.409	NA	NA	-2.109	NA	NA	2.205	NA	NA	YAL063C-A	YAL062W	Divergent
GIM_5p_end_NAM7_RRP6_11650	intergenic	I	YAL063C_YAL062W	NA	NA	NA	NA	NA	chrI	1	28279	28280	13	10	7	7	-0.371	0.50736	0.715309	-0.806	0.139128	0.290752	-0.907	0.0995981	0.146782	-0.536	0.346098	0.516444	-0.101	0.855839	0.924263	YAL063C	YAL062W	Divergent
GIM_5p_end_NAM7_RRP6_11651	CUT	C	CUT001	NA	30072	30904	30072	30904	chrI	1	30018	30223	4	28	44	284	2.78	3.27249e-12	8.50588e-11	3.448	1.84358e-19	8.35265e-18	6.113	9.09707e-60	1.57288e-57	3.333	1.02235e-49	3.15651e-47	2.665	1.29349e-43	3.99364e-41	YAL063C	YAL062W	Divergent
GIM_5p_end_NAM7_RRP6_11653	mRNA	O	YAL062W	GDH3	31567	32940	31152	32984	chrI	1	31108	31131	33	79	29	75	1.224	0.0116413	0.0387595	-0.165	0.73493	0.850157	1.17	0.0151593	0.0275812	-0.054	0.91037	0.947868	1.336	0.00523541	0.016231	YAL063C	YAL062W	Divergent
GIM_5p_end_NAM7_RRP6_11654	mRNA	O	YAL062W	GDH3	31567	32940	31152	32984	chrI	1	31185	31367	90	114	135	155	0.325	0.115261	0.252626	0.578	0.00364211	0.0150009	0.786	7.46811e-05	0.000217783	0.461	0.0201461	0.0577044	0.208	0.276278	0.439331	YAL063C	YAL062W	Divergent
GIM_5p_end_NAM7_RRP6_11656	mRNA	O	YAL062W	GDH3	31567	32940	31152	32984	chrI	1	31572	31572	0	8	0	6	3.599	0.000221266	0.00127723	-1.177	0.337644	0.535976	3.325	0.000563754	0.00139746	-0.274	0.678061	0.799432	4.501	1.51108e-05	9.06228e-05	YAL063C	YAL061W	Divergent
GIM_5p_end_NAM7_RRP6_11657	internal	B	YAL062W	GDH3	31567	32940	31152	32984	chrI	1	31696	31936	160	373	21	65	1.208	9.3857e-06	7.66226e-05	-2.93	2.84152e-23	1.87918e-21	-1.292	3.57319e-06	1.29455e-05	-2.499	1.50857e-19	5.24812e-18	1.638	3.99046e-08	3.92241e-07	YAL063C	YAL061W	Divergent
GIM_5p_end_NAM7_RRP6_11661	intergenic	I	YAL062W_YAL061W	NA	NA	NA	NA	NA	chrI	1	33171	33223	5	11	10	19	1.088	0.0692927	0.169622	0.933	0.108506	0.241531	1.943	0.000647304	0.00158548	0.855	0.112521	0.229323	1.01	0.0516585	0.115636	YAL062W	YAL061W	Tandem sens
GIM_5p_end_NAM7_RRP6_11662	mRNA	O	YAL061W	BDH2	33448	34701	33360	34896	chrI	1	33296	33362	201	193	55	51	-0.068	0.877059	0.958154	-1.829	3.59924e-05	0.00024803	-1.923	1.44753e-05	4.77084e-05	-1.855	2.98182e-05	0.000181279	-0.094	0.833157	0.911611	YAL062W	YAL061W	Tandem sens
GIM_5p_end_NAM7_RRP6_11663	internal	B	YAL061W	BDH2	33448	34701	33360	34896	chrI	1	33862	34060	67	61	21	17	-0.175	0.560718	0.754549	-1.638	9.32727e-08	1.02738e-06	-1.988	2.84598e-10	1.74741e-09	-1.814	1.42594e-08	1.48522e-07	-0.351	0.282099	0.446341	YAL062W	YAL060W	Tandem sens
GIM_5p_end_NAM7_RRP6_11664	internal	B	YAL061W	BDH2	33448	34701	33360	34896	chrI	1	34167	34309	23	46	14	36	0.987	0.00868372	0.0301997	-0.603	0.117054	0.255939	0.647	0.0815139	0.123305	-0.341	0.345808	0.516316	1.25	0.000744218	0.00295873	YAL062W	YAL060W	Tandem sens
GIM_5p_end_NAM7_RRP6_11667	CUT	C	CUT_GIM_1241	NA	34664	34880	34664	34880	chrI	1	34583	34739	10	5	282	342	-0.909	0.0949385	0.217399	4.803	3.28886e-27	3.01344e-25	5.081	2.8733e-30	1.02011e-28	5.99	1.10183e-32	1.11407e-30	0.278	0.478661	0.650121	YAL062W	YAL060W	Tandem sens
GIM_5p_end_NAM7_RRP6_11668	intergenic	I	YAL061W_YAL060W	NA	NA	NA	NA	NA	chrI	1	34796	34902	3	4	15	39	0.718	0.184616	0.361219	2.328	3.37486e-07	3.41617e-06	3.655	2.08041e-16	2.41411e-15	2.937	1.76631e-13	3.46647e-12	1.327	7.53064e-07	5.86244e-06	YAL061W	YAL060W	Tandem sens
GIM_5p_end_NAM7_RRP6_11669	mRNA	O	YAL060W	BDH1	35155	36303	35096	36392	chrI	1	35020	35212	721	786	317	352	0.121	0.733725	0.87793	-1.173	0.000960678	0.00467956	-1.02	0.00409661	0.00849537	-1.141	0.00133135	0.00557362	0.153	0.666322	0.804463	YAL061W	YAL059W	Tandem sens
GIM_5p_end_NAM7_RRP6_11672	mRNA	O	YAL059W	ECM1	36581	37147	36544	37328	chrI	1	36507	36587	372	400	524	483	0.104	0.826592	0.935196	0.484	0.308664	0.506715	0.368	0.438661	0.520053	0.264	0.579079	0.724634	-0.116	0.807446	0.895551	YAL060W	YAL058W	Tandem sens
GIM_5p_end_NAM7_RRP6_11674	mRNA	O	YAL058W	CNE1	37464	38972	37408	39032	chrI	1	37342	37464	344	449	314	541	0.379	0.343916	0.559636	-0.133	0.739092	0.852563	0.639	0.110175	0.15999	0.259	0.516395	0.673796	0.772	0.0532329	0.118455	YAL059W	YAL058W	Tandem sens
GIM_5p_end_NAM7_RRP6_11677	mRNA	O	YAL056W	GPB2	39259	41901	39216	41968	chrI	1	39187	39259	76	57	58	76	-0.406	0.432706	0.650905	-0.382	0.456194	0.647366	-0.021	0.967162	0.975057	0.385	0.4556	0.620468	0.361	0.480047	0.651184	YAL058W	YAL056W	Tandem sens
GIM_5p_end_NAM7_RRP6_11679	mRNA	O	YAL055W	PEX22	42177	42719	42160	42832	chrI	1	42154	42221	157	216	166	205	0.461	0.0948764	0.217347	0.079	0.774326	0.876508	0.376	0.169673	0.232995	-0.085	0.756419	0.852345	0.297	0.273836	0.436451	YAL056W	YAL054C	Convergent
GIM_5p_end_NAM7_RRP6_11682	CUT	C	CUT_GIM_1243.CUT_GIM_1249	.	42920	43331	42920	43331	chrI	1	42877	42920	0	0	11	28	0.153	0.916808	0.962761	5.599	1.18844e-06	1.09258e-05	6.947	1.43793e-09	8.21334e-09	6.794	4.87893e-09	5.39365e-08	1.348	0.000410375	0.00176064	YAL055W	YAL053W	Tandem sens
GIM_5p_end_NAM7_RRP6_11683	XUT	X	XUT_1F-23	NA	43128	44991	43128	44991	chrI	1	43064	43211	1	6	5	29	2.403	0.000517663	0.00268922	1.862	0.00612176	0.0234696	4.439	5.79973e-12	4.25625e-11	2.037	1.40753e-06	1.08595e-05	2.578	1.02244e-10	1.48679e-09	YAL055W	YAL053W	Tandem sens
GIM_5p_end_NAM7_RRP6_11685	XUT	X	XUT_1F-23	NA	43128	44991	43128	44991	chrI	1	43679	43707	0	2	1	9	2.316	0.0356125	0.0988061	1.634	0.132958	0.281083	4.554	7.84165e-06	2.70245e-05	2.238	0.00122027	0.00516611	2.921	1.03585e-05	6.41014e-05	YAL055W	YAL053W	Tandem sens
GIM_5p_end_NAM7_RRP6_11686	XUT	X	XUT_1F-23	NA	43128	44991	43128	44991	chrI	1	43782	43787	0	2	5	7	1.447	0.147487	0.305691	2.876	0.00131406	0.00616122	3.6	4.75993e-05	0.000143955	2.153	0.00208188	0.00826919	0.724	0.157412	0.284013	YAL055W	YAL053W	Tandem sens
GIM_5p_end_NAM7_RRP6_11687	mRNA	O	YAL053W	FLC2	45899	48250	45760	48304	chrI	1	45693	45899	149	93	184	144	-0.684	0.00087904	0.00424908	0.301	0.120345	0.260909	-0.044	0.821628	0.860321	0.64	0.00166023	0.00677012	-0.345	0.0715853	0.151217	YAL054C	YAL053W	Divergent
GIM_5p_end_NAM7_RRP6_11688	internal	B	YAL053W	FLC2	45899	48250	45760	48304	chrI	1	45951	45961	5	8	1	4	0.729	0.242531	0.440455	-1.83	0.0106441	0.0374784	-0.233	0.710498	0.770962	-0.962	0.115273	0.233135	1.597	0.0237055	0.0600627	YAL054C	YAL051W	Divergent
GIM_5p_end_NAM7_RRP6_11690	mRNA	O	YAL051W	OAF1	48564	51707	48512	51798	chrI	1	48476	48593	71	84	79	130	0.252	NA	NA	0.145	NA	NA	0.854	NA	NA	0.603	NA	NA	0.71	NA	NA	YAL053W	YAL049C	Convergent
GIM_5p_end_NAM7_RRP6_11692	antisens	A	YAL048C	GEM1	54789	52801	54842	52658	chrI	1	54181	54181	0	2	0	0	3.937	0.00505937	NA	1.166	0.428876	NA	1.447	0.324681	0.404361	-2.49	0.0387541	0.0987557	0.281	0.83178	0.910854	YAL049C	YAL047C	Tandem antisens
GIM_5p_end_NAM7_RRP6_11693	antisens	A	NA	NA	NA	NA	NA	NA	chrI	1	54918	54918	0	0	0	1	0.152	0.92274	NA	0.914	0.551156	NA	3.303	0.0237731	0.0412522	3.151	0.0306487	0.0816657	2.389	0.0788508	0.163724	YAL048C	YAL047C	Tandem antisens
GIM_5p_end_NAM7_RRP6_11694	intergenic	I	YAL047C_YAL046C	NA	NA	NA	NA	NA	chrI	1	56962	56998	0	8	3	33	3.595	1.64023e-05	0.000126774	2.488	0.00298552	0.0126363	5.604	2.98357e-12	2.25266e-11	2.009	1.6625e-07	1.47182e-06	3.116	2.15608e-15	5.87231e-14	YAL047C	YAL046C	Tandem antisens
GIM_5p_end_NAM7_RRP6_11695	intergenic	I	YAL047C_YAL044W-A	NA	NA	NA	NA	NA	chrI	1	57312	57366	2	7	1	6	1.972	0.00255037	0.0106191	0.067	0.924258	0.960449	1.906	0.00250073	0.00543801	-0.067	0.889488	0.937407	1.839	0.000798196	0.00315087	YAL047C	YAL044W-A	Divergent
GIM_5p_end_NAM7_RRP6_11696	mRNA	O	YAL044W-A	YAL044W-A	57518	57850	57502	57958	chrI	1	57481	57532	1015	1046	691	745	0.042	NA	NA	-0.542	NA	NA	-0.435	NA	NA	-0.477	NA	NA	0.107	NA	NA	YAL046C	YAL044C	Tandem antisens
GIM_5p_end_NAM7_RRP6_11698	internal	B	YAL044W-A	YAL044W-A	57518	57850	57502	57958	chrI	1	57716	57716	3	3	2	2	-0.371	0.662906	0.829455	-0.286	0.718593	0.840732	-0.739	0.369448	0.451017	-0.368	0.670249	0.793523	-0.453	0.57476	0.733132	YAL046C	YAL044C	Tandem antisens
GIM_5p_end_NAM7_RRP6_11699	CUT	C	CUT_GIM_1245	NA	58678	59661	58678	59661	chrI	1	58678	58768	1	1	16	33	0.326	0.735092	0.879118	3.823	2.35528e-06	2.04928e-05	4.79	2.73787e-09	1.51384e-08	4.464	2.27484e-08	2.30957e-07	0.967	0.0978477	0.194637	YAL044C	YAL042W	Divergent
GIM_5p_end_NAM7_RRP6_11700	mRNA	O	YAL042W	ERV46	61316	62563	61278	62646	chrI	1	61265	61316	619	566	556	561	-0.131	0.243057	0.44097	-0.159	0.149709	0.306615	-0.143	0.195898	0.263586	-0.011	0.918574	0.952836	0.016	0.883478	0.940136	YAL043C	YAL042W	Divergent
GIM_5p_end_NAM7_RRP6_11702	internal	B	YAL042W	ERV46	61316	62563	61278	62646	chrI	1	61468	61532	12	16	13	15	0.423	0.317193	0.529332	0.168	0.680015	0.818444	0.42	0.299087	0.37829	-0.003	0.994003	0.996366	0.252	0.511025	0.67961	YAL043C	YAL041W	Divergent
GIM_5p_end_NAM7_RRP6_11709	mRNA	O	YAL041W	CDC24	62840	65404	62790	65606	chrI	1	62765	62832	71	81	114	95	0.194	0.512598	0.719662	0.677	0.0187817	0.0602581	0.426	0.140704	0.198044	0.232	0.423592	0.591927	-0.251	0.375014	0.547681	YAL042W	YAL041W	Tandem sens
GIM_5p_end_NAM7_RRP6_11710	internal	B	YAL041W	CDC24	62840	65404	62790	65606	chrI	1	62924	62991	8	16	8	18	0.941	0.037356	0.102798	0.161	0.718653	0.840732	1.215	0.00469319	0.00960413	0.274	0.499112	0.659305	1.054	0.00854613	0.0249726	YAL042W	YAL040C	Convergent
GIM_5p_end_NAM7_RRP6_11713	intergenic	I	YAL040C_YAL039C	NA	NA	NA	NA	NA	chrI	1	68003	68077	5	2	69	74	-1.329	0.0553659	0.141398	3.772	1.76647e-14	4.71854e-13	3.868	3.78574e-15	3.85712e-14	5.197	2.49265e-16	6.50045e-15	0.096	0.80946	0.896692	YAL040C	YAL039C	Tandem antisens
GIM_5p_end_NAM7_RRP6_11714	intergenic	I	YAL040C_YAL039C	NA	NA	NA	NA	NA	chrI	1	68153	68258	10	13	26	25	0.322	0.346043	0.56137	1.274	1.45085e-05	0.000108953	1.279	1.55512e-05	5.10016e-05	0.957	0.00109587	0.00470282	0.004	0.985657	0.993725	YAL040C	YAL039C	Tandem antisens
GIM_5p_end_NAM7_RRP6_11715	XUT	X	XUT_1F-32	NA	68697	69663	68697	69663	chrI	1	68673	68774	28	38	165	181	0.367	0.229841	0.422697	2.53	2.52632e-19	1.13208e-17	2.667	2.59734e-21	4.55456e-20	2.301	2.36515e-16	6.19597e-15	0.137	0.590158	0.746221	YAL040C	YAL038W	Divergent
GIM_5p_end_NAM7_RRP6_11716	intergenic	I	YAL039C_YAL038W	NA	NA	NA	NA	NA	chrI	1	69907	70042	17	85	29	115	2.35	2.60436e-18	1.42381e-16	0.862	0.00170416	0.00779413	2.809	6.26783e-27	1.68278e-25	0.459	0.0345791	0.0898515	1.947	3.47241e-18	1.29114e-16	YAL039C	YAL038W	Divergent
GIM_5p_end_NAM7_RRP6_11717	intergenic	I	YAL039C_YAL038W	NA	NA	NA	NA	NA	chrI	1	70322	70360	1	5	2	4	1.737	0.0503653	0.131347	0.511	0.570162	0.739155	1.831	0.0330858	0.055437	0.094	0.900972	0.943137	1.32	0.0847042	0.173318	YAL039C	YAL038W	Divergent
GIM_5p_end_NAM7_RRP6_11718	intergenic	I	YAL039C_YAL038W	NA	NA	NA	NA	NA	chrI	1	70438	70438	2	1	1	1	-1.269	0.253762	0.455293	-0.504	0.596376	0.758818	-1.247	0.223254	0.295135	0.022	0.985056	0.990902	-0.743	0.46384	0.635987	YAL039C	YAL038W	Divergent
GIM_5p_end_NAM7_RRP6_11719	intergenic	I	YAL039C_YAL038W	NA	NA	NA	NA	NA	chrI	1	70507	70507	0	1	1	2	0.946	0.478263	0.690483	1.138	0.366616	0.564747	2.366	0.0521975	0.083164	1.42	0.21074	0.365063	1.228	0.230203	0.382088	YAL039C	YAL038W	Divergent
GIM_5p_end_NAM7_RRP6_11720	mRNA	O	YAL038W	CDC19	71786	73288	71678	73446	chrI	1	71696	71777	6735	7777	6174	6509	0.207	0.1639	0.330886	-0.125	0.399002	0.598163	-0.049	0.740806	0.796997	-0.256	0.0848125	0.184083	0.076	0.60806	0.760494	YAL039C	YAL038W	Divergent
GIM_5p_end_NAM7_RRP6_11725	internal	B	NA	NA	NA	NA	NA	NA	chrI	1	73409	73447	1	20	2	17	3.944	6.75267e-09	1.03894e-07	0.677	0.364574	0.562945	3.689	4.38761e-08	2.08928e-07	-0.254	0.540746	0.693222	3.013	8.34876e-09	9.18257e-08	YAL038W	YAL037W	Tandem sens
GIM_5p_end_NAM7_RRP6_11727	intergenic	I	YAL037C-A_YAL037W	NA	NA	NA	NA	NA	chrI	1	73657	73674	1	5	0	6	1.77	0.118855	0.258499	-1.181	0.327998	0.526472	1.769	0.11481	0.165906	-0.001	0.998983	0.999272	2.95	0.0104533	0.0296633	YAL037C-A	YAL037W	Divergent
GIM_5p_end_NAM7_RRP6_11728	mRNA	O	YAL037W	YAL037W	74020	74823	73934	74958	chrI	1	73810	73952	54	141	60	145	1.364	0.000241477	0.00137564	0.156	0.674806	0.815048	1.411	0.000131929	0.000367794	0.046	0.89865	0.941822	1.254	0.000575419	0.00236656	YAL037C-A	YAL037W	Divergent
GIM_5p_end_NAM7_RRP6_11729	internal	B	YAL037W	YAL037W	74020	74823	73934	74958	chrI	1	74730	74730	2	5	2	2	1.371	0.0555724	0.141881	-0.071	0.923907	0.960376	0.462	0.522701	0.601178	-0.909	0.149759	0.284049	0.534	0.422333	0.595996	YAL037C-A	YAL036C	Tandem antisens
GIM_5p_end_NAM7_RRP6_11730	mRNA	O	YAL035W	FUN12	76427	79435	76382	79534	chrI	1	76370	76422	975	896	1223	982	-0.117	0.787257	0.911658	0.321	0.460541	0.650477	0.01	0.981801	0.986078	0.127	0.769695	0.861473	-0.311	0.47436	0.645903	YAL036C	YAL035W	Divergent
GIM_5p_end_NAM7_RRP6_11735	internal	B	YAL035W	FUN12	76427	79435	76382	79534	chrI	1	77418	77449	7	4	5	3	-0.748	0.178061	0.351684	-0.299	0.535014	0.712932	-1.386	0.0110032	0.0206183	-0.638	0.286454	0.452641	-1.087	0.0411968	0.095764	YAL036C	YAL034W-A	Divergent
GIM_5p_end_NAM7_RRP6_11743	mRNA	O	YAL034W-A	MTW1	79718	80587	79694	80646	chrI	1	79674	79718	36	38	56	40	0.114	0.744418	0.885559	0.61	0.0702873	0.172675	0.148	0.664485	0.730477	0.034	0.922256	0.955124	-0.462	0.161402	0.289426	YAL035W	YAL034W-A	Tandem sens
GIM_5p_end_NAM7_RRP6_11746	antisens	A	YAL034C	FUN19	81951	80710	82586	80602	chrI	1	80919	80938	0	4	10	11	2.649	0.00264005	0.010937	3.822	4.16068e-06	3.46568e-05	4.102	7.49161e-07	3.00255e-06	1.453	0.00312012	0.0117942	0.279	0.459754	0.632188	YAL034W-A	YAL033W	Tandem sens
GIM_5p_end_NAM7_RRP6_11748	mRNA	O	YAL033W	POP5	82706	83227	82694	83310	chrI	1	82683	82766	229	249	329	394	0.125	0.242778	0.440659	0.522	1.89195e-07	1.99165e-06	0.781	4.79542e-15	4.83456e-14	0.656	8.82366e-11	1.22245e-09	0.259	0.0057581	0.0176771	YAL034C	YAL032C	Tandem antisens
GIM_5p_end_NAM7_RRP6_11749	internal	B	YAL033W	POP5	82706	83227	82694	83310	chrI	1	82954	82983	3	3	4	4	0.316	0.629266	0.803659	0.638	0.273115	0.466017	0.483	0.417975	0.499432	0.167	0.77749	0.866913	-0.155	0.760299	0.866188	YAL034C	YAL032C	Tandem antisens
GIM_5p_end_NAM7_RRP6_11752	mRNA	O	YAL030W	SNC1	87286	87752	87262	87782	chrI	1	87250	87294	3934	4141	2341	2589	0.073	0.799617	0.918332	-0.743	0.00982292	0.0349926	-0.598	0.0375608	0.0620783	-0.671	0.0196419	0.0564415	0.145	0.615364	0.765835	YAL031C	YAL029C	Tandem antisens
GIM_5p_end_NAM7_RRP6_11753	intergenic	I	YAL029C_YAL028W	NA	NA	NA	NA	NA	chrI	1	92388	92430	2	16	3	20	2.537	1.73921e-05	0.000133605	0.151	0.812034	0.89687	2.819	9.58528e-07	3.77001e-06	0.281	0.542354	0.694666	2.668	2.46784e-07	2.10399e-06	YAL029C	YAL028W	Divergent
GIM_5p_end_NAM7_RRP6_11754	mRNA	O	YAL028W	FRT2	92900	94486	92854	94486	chrI	1	92831	92944	242	420	173	392	0.786	0.0136131	0.0442816	-0.477	0.134813	0.284016	0.692	0.0294579	0.0498901	-0.094	0.765726	0.858753	1.169	0.000230999	0.00104966	YAL029C	YAL027W	Divergent
GIM_5p_end_NAM7_RRP6_11755	internal	B	YAL028W	FRT2	92900	94486	92854	94486	chrI	1	93914	93934	1	10	1	7	2.693	5.10152e-05	0.000347756	0.033	0.964748	0.981809	2.274	0.000520341	0.00129916	-0.419	0.359398	0.529391	2.241	8.52271e-05	0.000431375	YAL029C	YAL027W	Divergent
GIM_5p_end_NAM7_RRP6_11756	internal	B	YAL028W	FRT2	92900	94486	92854	94486	chrI	1	94097	94123	8	8	13	8	0.043	0.916736	0.962761	0.832	0.0166134	0.0543323	0.066	0.860373	0.89109	0.023	0.952678	0.973281	-0.767	0.0161789	0.0432154	YAL029C	YAL027W	Divergent
GIM_5p_end_NAM7_RRP6_11757	mRNA	O	YAL027W	SAW1	94687	95472	94606	95542	chrI	1	94583	94680	122	176	169	231	0.544	0.000517972	0.00268922	0.468	0.00202862	0.00903622	0.913	1.26766e-09	7.25999e-09	0.37	0.0128673	0.0395934	0.445	0.00191434	0.00674664	YAL028W	YAL027W	Tandem sens
GIM_5p_end_NAM7_RRP6_11759	internal	B	YAL027W	SAW1	94687	95472	94606	95542	chrI	1	95118	95173	28	33	12	17	0.224	0.420173	0.63991	-1.231	2.22056e-05	0.000160721	-0.723	0.0101143	0.0191204	-0.947	0.000810123	0.00360634	0.508	0.084736	0.173362	YAL028W	YAL026C	Convergent
GIM_5p_end_NAM7_RRP6_11761	antisens	A	NA	NA	NA	NA	NA	NA	chrI	1	101399	101465	0	2	15	44	2.119	0.0356772	0.098925	5.007	3.62158e-08	4.24875e-07	6.562	3.73638e-13	3.10288e-12	4.443	2.96723e-15	6.82225e-14	1.555	1.20033e-07	1.07811e-06	YAL025C	YAL024C	Tandem antisens
GIM_5p_end_NAM7_RRP6_11763	antisens	A	YAL022C	FUN26	110430	108877	110466	108858	chrI	1	109739	109739	0	1	0	1	2.763	0.0536712	NA	1.582	0.272464	NA	2.853	0.0416068	0.0679559	0.09	0.937459	0.964055	1.271	0.277568	0.440638	YAL023C	YAL021C	Tandem antisens
GIM_5p_end_NAM7_RRP6_11764	antisens	A	NA	NA	NA	NA	NA	NA	chrI	1	110656	110675	3	8	2	8	1.247	0.0270939	0.0786909	-0.776	0.215912	0.397215	1.327	0.0129586	0.0239067	0.08	0.863777	0.921953	2.103	0.00010114	0.000502068	YAL022C	YAL021C	Tandem antisens
GIM_5p_end_NAM7_RRP6_11766	CUT	C	CUT_GIM_1242	NA	113616	114081	113616	114081	chrI	1	113552	113630	1	2	37	50	0.712	0.385322	0.604807	5.03	1.5144e-14	4.07844e-13	5.503	3.59746e-17	4.47804e-16	4.791	9.15263e-17	2.49604e-15	0.473	0.0648303	0.139106	YAL021C	YAL019W	Divergent
GIM_5p_end_NAM7_RRP6_11767	mRNA	O	YAL019W	FUN30	114919	118314	114869	118414	chrI	1	114788	114832	31	29	31	32	-0.068	0.904622	0.962761	-0.019	0.972671	0.984862	0.031	0.95671	0.967396	0.099	0.86146	0.920559	0.05	0.92895	0.963326	YAL020C	YAL019W	Divergent
GIM_5p_end_NAM7_RRP6_11769	mRNA	O	YAL017W	PSK1	120225	124295	119862	124446	chrI	1	119843	119894	256	225	313	380	-0.191	0.464656	0.679582	0.292	0.25792	0.449155	0.568	0.0277563	0.0472814	0.76	0.00346171	0.01293	0.276	0.282271	0.44652	YAL018C	YAL017W	Divergent
GIM_5p_end_NAM7_RRP6_11770	mRNA	O	YAL017W	PSK1	120225	124295	119862	124446	chrI	1	120224	120286	3	10	4	10	1.596	0.00315417	0.0127167	0.53	0.330472	0.528581	1.803	0.000436268	0.00110602	0.208	0.62264	0.758081	1.274	0.00286249	0.00959528	YAL018C	YAL016W	Divergent
GIM_5p_end_NAM7_RRP6_11771	mRNA	O	YAL016W	TPD3	124879	126786	124798	126862	chrI	1	124782	124803	661	658	698	780	-0.006	0.988783	0.993934	0.077	0.844926	0.915796	0.235	0.548598	0.625635	0.241	0.539513	0.692557	0.158	0.685778	0.818465	YAL017W	YAL016W	Tandem sens
GIM_5p_end_NAM7_RRP6_11772	antisens	A	YAL015C	NTG1	128102	126903	128074	126746	chrI	1	127071	127079	0	0	3	1	0.141	0.927969	0.962761	4.02	0.003411	0.0141702	3.033	0.0295484	0.0500384	2.892	0.0377142	0.0966759	-0.988	0.321359	0.490579	YAL016W	YAL014C	Convergent
GIM_5p_end_NAM7_RRP6_11773	antisens	A	YAL015C	NTG1	128102	126903	128074	126746	chrI	1	127659	127659	0	0	1	1	0.145	0.925915	NA	3.147	0.0226799	NA	3.096	0.0255819	0.0439892	2.951	0.0326597	0.0858186	-0.051	0.957823	0.978402	YAL016W	YAL014C	Convergent
GIM_5p_end_NAM7_RRP6_11774	antisens	A	YAL015C	NTG1	128102	126903	128074	126746	chrI	1	127823	127837	1	1	1	4	-0.886	0.407181	0.628415	0.252	0.768744	0.872779	1.728	0.0305761	0.0516221	2.614	0.00675558	0.0229162	1.476	0.0360098	0.0854293	YAL016W	YAL014C	Convergent
GIM_5p_end_NAM7_RRP6_11776	antisens	A	YAL014C	SYN8	129019	128252	129074	128170	chrI	1	128780	128792	0	1	0	4	2.059	0.149974	0.30979	0.562	0.702281	0.830913	4.888	0.00017139	0.000468512	2.829	0.0047503	0.0169521	4.326	8.61081e-05	0.000435197	YAL015C	YAL013W	Divergent
GIM_5p_end_NAM7_RRP6_11777	mRNA	O	YAL013W	DEP1	129270	130487	129238	130564	chrI	1	129208	129254	480	446	611	588	-0.104	0.487435	0.698691	0.347	0.0177808	0.0575081	0.289	0.0483362	0.0776126	0.393	0.00783756	0.0260298	-0.057	0.691268	0.821807	YAL014C	YAL013W	Divergent
GIM_5p_end_NAM7_RRP6_11778	internal	B	YAL013W	DEP1	129270	130487	129238	130564	chrI	1	129392	129441	14	31	20	23	1.097	0.0539857	0.138759	0.477	0.399786	0.599021	0.681	0.228318	0.301001	-0.416	0.453235	0.618223	0.204	0.711052	0.834686	YAL014C	YAL012W	Divergent
GIM_5p_end_NAM7_RRP6_11780	mRNA	O	YAL012W	CYS3	130799	131983	130700	132084	chrI	1	130686	130779	1817	1542	1500	1246	-0.232	0.628518	0.803079	-0.27	0.573405	0.741374	-0.53	0.268222	0.345133	-0.298	0.533246	0.687434	-0.261	0.586272	0.742623	YAL013W	YAL012W	Tandem sens
GIM_5p_end_NAM7_RRP6_11782	mRNA	O	YAL011W	SWC3	132199	134076	132196	134108	chrI	1	132169	132208	19	19	22	23	0.037	NA	NA	0.201	NA	NA	0.289	NA	NA	0.251	NA	NA	0.088	NA	NA	YAL012W	YAL010C	Convergent
GIM_5p_end_NAM7_RRP6_11784	mRNA	O	YAL009W	SPO7	135854	136633	135821	136701	chrI	1	135792	135869	479	480	458	568	0.004	0.985384	0.992202	-0.063	0.792141	0.887066	0.246	0.30217	0.381269	0.241	0.312044	0.481701	0.308	0.193918	0.334582	YAL010C	YAL008W	Divergent
GIM_5p_end_NAM7_RRP6_11786	internal	B	YAL009W	SPO7	135854	136633	135821	136701	chrI	1	136229	136292	2	7	2	7	1.507	0.0280529	0.08096	0.292	0.67517	0.815131	1.57	0.0171751	0.0308334	0.063	0.913164	0.949474	1.278	0.0298012	0.0728596	YAL010C	YAL008W	Divergent
GIM_5p_end_NAM7_RRP6_11789	mRNA	O	YAL008W	FUN14	136914	137510	136861	137637	chrI	1	136815	136882	283	263	233	236	-0.112	0.536685	0.738445	-0.283	0.113097	0.249348	-0.261	0.143635	0.201709	-0.149	0.407719	0.577145	0.022	0.903747	0.950416	YAL009W	YAL008W	Tandem sens
GIM_5p_end_NAM7_RRP6_11790	internal	B	YAL008W	FUN14	136914	137510	136861	137637	chrI	1	137021	137098	18	15	7	11	-0.289	0.469597	0.68337	-1.424	0.00043738	0.00233123	-0.713	0.066115	0.102431	-0.424	0.293851	0.461336	0.712	0.0823807	0.169744	YAL009W	YAL007C	Convergent
GIM_5p_end_NAM7_RRP6_11793	internal	B	YAL008W	FUN14	136914	137510	136861	137637	chrI	1	137417	137513	14	21	8	19	0.463	0.282649	0.490397	-0.905	0.0402773	0.111323	0.422	0.312065	0.39124	-0.042	0.919748	0.953384	1.327	0.00176257	0.00628649	YAL009W	YAL007C	Convergent
GIM_5p_end_NAM7_RRP6_11795	CUT	C	CUT_GIM_1248	NA	138600	138835	138600	138835	chrI	1	138554	138665	8	2	45	52	-1.861	0.00220957	0.00939813	2.436	9.3445e-10	1.37206e-08	2.631	3.60397e-11	2.44747e-10	4.492	2.92226e-15	6.72782e-14	0.195	0.556719	0.71842	YAL007C	YALCdelta2	Tandem antisens
GIM_5p_end_NAM7_RRP6_11796	NA	F	tP(UGG)A	TRN1	139152	139254	139152	139254	chrI	1	139140	139140	0	0	3	4	-1.402	0.311605	0.523094	2.541	0.0103131	0.0364222	2.91	0.00313834	0.00667839	4.313	0.000567767	0.00262619	0.37	0.578043	0.735712	YALCdelta2	tP(UGG)A	Divergent
GIM_5p_end_NAM7_RRP6_11797	antisens	A	NA	NA	NA	NA	NA	NA	chrI	1	139395	139429	0	0	4	5	1.138	0.425394	0.644217	4.344	0.000422214	0.00225635	4.857	7.6394e-05	0.000222291	3.718	0.000528372	0.00246441	0.512	0.387343	0.560608	tP(UGG)A	YAL005C	Convergent
GIM_5p_end_NAM7_RRP6_11798	intergenic	I	YAL005C_YAL003W	NA	NA	NA	NA	NA	chrI	1	141673	141673	1	3	1	3	0.98	0.347941	0.563669	0.077	0.94094	0.968579	1.321	0.18808	0.254532	0.341	0.722588	0.828783	1.244	0.193784	0.334418	YAL005C	YAL003W	Divergent
GIM_5p_end_NAM7_RRP6_11799	intergenic	I	YAL005C_YAL003W	NA	NA	NA	NA	NA	chrI	1	141813	141813	0	3	0	1	2.855	0.017834	0.0556815	-1.542	0.293706	0.489241	1.646	0.178787	0.243767	-1.209	0.19184	0.341527	3.188	0.0165344	0.0440833	YAL005C	YAL003W	Divergent
GIM_5p_end_NAM7_RRP6_11800	mRNA	O	YAL003W	EFB1	142174	143160	142124	143260	chrI	1	142117	142154	5779	5712	5030	4449	-0.017	0.960881	0.979743	-0.198	0.559593	0.731305	-0.373	0.271489	0.348507	-0.356	0.293499	0.46099	-0.175	0.605667	0.759005	YAL005C	YAL003W	Divergent
GIM_5p_end_NAM7_RRP6_11808	mRNA	O	YAL002W	VPS8	143707	147531	143597	147597	chrI	1	143539	143682	38	77	39	102	1.007	0.000238474	0.00136232	-0.002	0.993093	0.996435	1.39	1.75509e-07	7.65824e-07	0.383	0.137393	0.266764	1.392	6.8321e-08	6.44799e-07	YAL003W	YAL002W	Tandem sens
GIM_5p_end_NAM7_RRP6_11809	internal	B	YAL002W	VPS8	143707	147531	143597	147597	chrI	1	147394	147428	1	0	1	5	-0.74	0.465979	0.680545	-0.271	0.756076	0.863718	1.853	0.0182979	0.0326559	2.593	0.00461662	0.016533	2.124	0.00430842	0.0137238	YAL003W	YAL001C	Convergent
GIM_5p_end_NAM7_RRP6_11811	mRNA	O	YAR002W	NUP60	152257	153876	152213	153989	chrI	1	152163	152233	85	78	116	88	-0.096	0.624848	0.800447	0.449	0.0144386	0.048287	0.039	0.832851	0.869396	0.135	0.480012	0.642266	-0.41	0.0219042	0.0561737	YAL001C	YAR002W	Divergent
GIM_5p_end_NAM7_RRP6_11812	mRNA	O	YAR003W	SWD1	155005	156285	154933	156805	chrI	1	154915	154964	34	61	41	76	0.843	0.00253393	0.010564	0.272	0.322875	0.522035	1.145	2.22261e-05	7.10331e-05	0.301	0.250956	0.412921	0.872	0.000720858	0.00288043	YAR002C-A	YAR003W	Divergent
GIM_5p_end_NAM7_RRP6_11813	antisens	A	YAR007C	RFA1	158619	156754	158697	156745	chrI	1	158155	158155	0	0	1	4	1.216	0.412653	0.633167	2.298	0.0914916	0.211771	4.646	0.000392672	0.00100374	3.43	0.00345606	0.0129145	2.348	0.0082223	0.0241528	YAR003W	YAR008W	Tandem sens
GIM_5p_end_NAM7_RRP6_11814	mRNA	O	YAR008W	SEN34	158966	159793	158861	159870	chrI	1	158821	158906	131	134	129	163	0.037	NA	NA	-0.019	NA	NA	0.3	NA	NA	0.263	NA	NA	0.319	NA	NA	YAR007C	YAR008W	Divergent
GIM_5p_end_NAM7_RRP6_11815	intergenic	I	YAR008W_YARCdelta4	NA	NA	NA	NA	NA	chrI	1	160028	160140	36	49	13	27	0.421	0.445689	0.663889	-1.435	0.0105221	0.0370964	-0.412	0.455703	0.537346	-0.833	0.130982	0.257731	1.023	0.0678271	0.144532	YAR008W	YARCdelta4	Convergent
GIM_5p_end_NAM7_RRP6_11817	intergenic	I	YARCdelta3_YARCdelta5	NA	NA	NA	NA	NA	chrI	1	160349	160380	2	1	8	27	-0.097	NA	NA	2.011	NA	NA	3.693	NA	NA	3.791	NA	NA	1.682	NA	NA	YARCdelta3	YARCdelta5	Tandem antisens
GIM_5p_end_NAM7_RRP6_11818	intergenic	I	YARCdelta3_YARCdelta5	NA	NA	NA	NA	NA	chrI	1	160434	160521	38	65	118	303	0.741	NA	NA	1.545	NA	NA	2.853	NA	NA	2.112	NA	NA	1.308	NA	NA	YARCdelta3	YARCdelta5	Tandem antisens
GIM_5p_end_NAM7_RRP6_11823	intergenic	I	YARCdelta4_YARCdelta5	NA	NA	NA	NA	NA	chrI	1	165346	165445	62	105	49	64	0.736	NA	NA	-0.317	NA	NA	0.053	NA	NA	-0.683	NA	NA	0.37	NA	NA	YARCdelta4	YARCdelta5	Tandem antisens
GIM_5p_end_NAM7_RRP6_11824	intergenic	I	YARCdelta4_YARCdelta5	NA	NA	NA	NA	NA	chrI	1	165566	165579	6	8	8	11	0.502	0.509242	0.716911	0.457	0.537825	0.715089	0.784	0.288953	0.367839	0.283	0.700541	0.81444	0.327	0.648428	0.791257	YARCdelta4	YARCdelta5	Tandem antisens
GIM_5p_end_NAM7_RRP6_11825	intergenic	I	YARCdelta4_tA(UGC)A	NA	NA	NA	NA	NA	chrI	1	165845	165845	0	0	0	2	0.147	0.925417	NA	1.639	0.27057	NA	3.778	0.00857401	0.0165092	3.632	0.0112712	0.0353427	2.139	0.0837529	0.171798	YARCdelta4	tA(UGC)A	Divergent
GIM_5p_end_NAM7_RRP6_11826	intergenic	I	YARCdelta4_tA(UGC)A	NA	NA	NA	NA	NA	chrI	1	165937	166109	39	67	115	286	0.764	NA	NA	1.501	NA	NA	2.768	NA	NA	2.004	NA	NA	1.267	NA	NA	YARCdelta4	tA(UGC)A	Divergent
GIM_5p_end_NAM7_RRP6_11827	NA	F	tA(UGC)A	tA(UGC)A	166267	166339	166267	166339	chrI	1	166315	166315	0	1	0	1	2.426	0.0924547	NA	1.998	0.158733	NA	2.775	0.0466707	0.0752668	0.349	0.76457	0.858013	0.778	0.486549	0.657222	YARCdelta5	YAR014C	Tandem antisens
GIM_5p_end_NAM7_RRP6_11829	mRNA	O	YAR015W	ADE1	169375	170295	169260	170484	chrI	1	169244	169330	1340	960	957	934	-0.477	0.0898844	0.208573	-0.481	0.0866464	0.202868	-0.516	0.0659478	0.102199	-0.039	0.888993	0.937212	-0.035	0.899932	0.948703	YAR014C	YAR015W	Divergent
GIM_5p_end_NAM7_RRP6_11833	XUT	X	XUT_1F-72	NA	172061	172437	172061	172437	chrI	1	171921	172034	8	8	14	34	-0.017	0.964345	0.981232	0.827	0.0113731	0.0396198	2.057	3.43259e-11	2.33936e-10	2.075	2.50399e-10	3.28982e-09	1.23	5.80725e-07	4.62494e-06	YAR018C	YAR019C	Tandem antisens
GIM_5p_end_NAM7_RRP6_11834	XUT	X	XUT_1F-72	NA	172061	172437	172061	172437	chrI	1	172104	172112	0	1	3	4	2.55	0.0544983	0.139639	3.875	0.00198403	0.00886509	4.24	0.000690798	0.00168271	1.69	0.0661772	0.151498	0.365	0.629802	0.776249	YAR018C	YAR019C	Tandem antisens
GIM_5p_end_NAM7_RRP6_11835	intergenic	I	YAR019C_YAR020C	NA	NA	NA	NA	NA	chrI	1	175261	175382	62	382	45	302	2.613	1.89694e-44	1.11113e-41	-0.48	0.016527	0.0541145	2.28	1.04414e-34	5.01479e-33	-0.333	0.0480451	0.117947	2.76	3.31481e-51	1.79103e-48	YAR019C	YAR020C	Tandem antisens
GIM_5p_end_NAM7_RRP6_11836	intergenic	I	YAR019C_YAR020C	NA	NA	NA	NA	NA	chrI	1	176328	176354	11	11	4	2	-0.09	0.868988	0.954053	-1.412	0.0116845	0.0405326	-2.154	0.000389245	0.000995569	-2.064	0.000834352	0.00369896	-0.742	0.23813	0.392383	YAR019C	YAR020C	Tandem antisens
GIM_5p_end_NAM7_RRP6_11837	intergenic	I	YAR019C_YAR020C	NA	NA	NA	NA	NA	chrI	1	176670	176697	0	6	2	6	3.347	0.000255514	0.00144357	2.147	0.0198672	0.0630987	3.277	0.000270231	0.000716169	-0.07	0.903668	0.944473	1.13	0.0564987	0.124584	YAR019C	YAR020C	Tandem antisens
GIM_5p_end_NAM7_RRP6_11841	intergenic	I	YAR023C_tL(CAA)A	NA	NA	NA	NA	NA	chrI	1	179865	179899	4	6	6	7	0.322	0.583315	0.769991	0.686	0.197589	0.373301	0.889	0.0939208	0.139462	0.567	0.28269	0.44829	0.203	0.662649	0.801652	YAR023C	tL(CAA)A	Divergent
GIM_5p_end_NAM7_RRP6_11842	intergenic	I	YAR023C_tL(CAA)A	NA	NA	NA	NA	NA	chrI	1	180041	180084	8	16	27	40	0.938	0.0732799	0.177344	1.763	0.000409886	0.00219835	2.305	3.39666e-06	1.23482e-05	1.367	0.00416123	0.0151543	0.542	0.228277	0.379458	YAR023C	tL(CAA)A	Divergent
GIM_5p_end_NAM7_RRP6_11843	CUT	C	CUT_GIM_1246	NA	180240	180557	180240	180557	chrI	1	180195	180300	66	121	504	1014	0.85	0.00638716	0.0233778	2.906	1.40625e-21	7.87162e-20	3.907	8.7733e-38	4.98981e-36	3.057	2.80252e-24	1.43785e-22	1.001	0.00064808	0.00262676	YAR023C	tL(CAA)A	Divergent
GIM_5p_end_NAM7_RRP6_11844	XUT	X	XUT_1F-75	NA	180400	180734	180400	180734	chrI	1	180392	180424	2	4	2	12	0.531	0.40782	0.628988	-0.106	0.864512	0.927875	2.252	3.92402e-05	0.000120167	1.721	0.000985502	0.00428339	2.358	2.02178e-06	1.46139e-05	YAR023C	tL(CAA)A	Divergent
GIM_5p_end_NAM7_RRP6_11845	NA	F	tL(CAA)A	SUP56	181141	181254	181141	181254	chrI	1	181131	181131	0	0	1	1	0.136	0.930835	NA	2.746	0.066906	NA	2.97	0.0473055	0.0761504	2.834	0.0583474	0.136957	0.224	0.868402	0.931616	YAR023C	tL(CAA)A	Divergent
GIM_5p_end_NAM7_RRP6_11846	CUT	C	CUT_GIM_1247	NA	181353	181489	181353	181489	chrI	1	181306	181422	0	1	22	20	1.712	0.102558	0.230829	5.584	1.01549e-09	1.47914e-08	5.497	1.90459e-09	1.0751e-08	3.785	2.1926e-09	2.53749e-08	-0.086	0.761258	0.866928	tL(CAA)A	tS(AGA)A	Convergent
GIM_5p_end_NAM7_RRP6_11847	NA	F	YARWsigma1	YARWsigma1	182620	182959	182620	182959	chrI	1	182843	182843	6	3	5	3	-0.781	0.259623	0.462835	-0.121	0.844631	0.915597	-0.669	0.297316	0.3766	0.112	0.87224	0.927562	-0.548	0.380392	0.553618	tS(AGA)A	YARWdelta6	Divergent
GIM_5p_end_NAM7_RRP6_11848	intergenic	I	tS(AGA)A_YARWdelta6	NA	NA	NA	NA	NA	chrI	1	182899	182971	5	8	6	7	0.437	0.523627	0.729094	0.222	0.739048	0.852563	0.341	0.608006	0.679404	-0.096	0.884799	0.934889	0.12	0.851867	0.922162	tS(AGA)A	YARWdelta6	Divergent
GIM_5p_end_NAM7_RRP6_11851	mRNA	O	YAR027W	UIP3	183770	184477	183720	184577	chrI	1	183668	183719	1380	1629	1246	1385	0.23	0.687764	0.846721	-0.143	0.803504	0.892803	0.005	0.992669	0.994394	-0.225	0.694498	0.810929	0.148	0.796377	0.888747	YARWdelta6	YAR027W	Tandem sens
GIM_5p_end_NAM7_RRP6_11852	mRNA	O	YAR028W	YAR028W	184892	185596	184842	185696	chrI	1	184821	184892	266	408	197	302	0.614	0.00702074	0.0252239	-0.432	0.0578067	0.14865	0.184	0.417357	0.498797	-0.43	0.0573798	0.1352	0.616	0.00648231	0.0195908	YAR027W	YAR028W	Tandem sens
GIM_5p_end_NAM7_RRP6_11853	mRNA	O	YAR029W	YAR029W	186321	186545	186271	186645	chrI	1	186290	186327	3	9	0	2	1.443	0.0116718	0.0388533	-2.307	0.00364433	0.0150027	-0.811	0.214975	0.285324	-2.254	0.000162376	0.000852043	1.496	0.0648983	0.139217	YAR028W	YAR031W	Tandem sens
GIM_5p_end_NAM7_RRP6_11854	mRNA	O	YAR031W	PRM9	187022	187732	186972	187832	chrI	1	186941	187006	61	57	11	8	-0.1	0.74424	0.885475	-2.469	9.52273e-14	2.31381e-12	-2.824	4.42566e-16	4.96236e-15	-2.724	8.92341e-15	1.96793e-13	-0.354	0.343125	0.514941	YAR029W	YAR031W	Tandem sens
GIM_5p_end_NAM7_RRP6_11856	internal	B	YAR031W	PRM9	187022	187732	186972	187832	chrI	1	187318	187422	76	182	20	45	1.235	0.000622187	0.00314371	-1.934	2.83419e-07	2.91068e-06	-0.754	0.0395781	0.0650356	-1.989	4.08507e-08	3.98155e-07	1.18	0.0018024	0.00639643	YAR029W	YAR033W	Tandem sens
GIM_5p_end_NAM7_RRP6_11857	internal	B	YAR031W	PRM9	187022	187732	186972	187832	chrI	1	187674	187715	4	28	4	17	2.658	8.15468e-07	8.50794e-06	-0.132	0.82109	0.902049	2.018	0.000168897	0.000462354	-0.64	0.159581	0.297932	2.15	2.27853e-05	0.000131057	YAR029W	YAR033W	Tandem sens
GIM_5p_end_NAM7_RRP6_11859	mRNA	O	YAR033W	MST28	188107	188811	188057	188911	chrI	1	188002	188065	121	151	95	151	0.313	0.151971	0.313047	-0.355	0.101739	0.230028	0.326	0.129002	0.183696	0.012	0.953951	0.973948	0.681	0.00139376	0.00516021	YAR031W	YAR033W	Tandem sens
GIM_5p_end_NAM7_RRP6_11861	internal	B	YAR033W	MST28	188107	188811	188057	188911	chrI	1	188730	188730	0	2	1	4	2.096	0.0764399	0.183315	1.116	0.345875	0.543206	3.369	0.00238119	0.00519767	1.273	0.137066	0.266248	2.253	0.00866116	0.0252532	YAR031W	YARWdelta7	Tandem sens
GIM_5p_end_NAM7_RRP6_11862	internal	B	YAR033W	MST28	188107	188811	188057	188911	chrI	1	188849	188944	30	38	22	33	0.332	0.334089	0.549313	-0.373	0.272909	0.465814	0.152	0.649692	0.717546	-0.18	0.592015	0.734865	0.525	0.113219	0.21931	YAR033W	YARWdelta7	Tandem sens
GIM_5p_end_NAM7_RRP6_11863	intergenic	I	YAR033W_YARWdelta7	NA	NA	NA	NA	NA	chrI	1	189249	189256	1	6	1	3	1.852	0.0723865	0.175623	-0.347	0.745703	0.856696	0.978	0.343067	0.423506	-0.874	0.367911	0.537443	1.325	0.191785	0.33163	YAR033W	YARWdelta7	Tandem sens
GIM_5p_end_NAM7_RRP6_11864	mRNA	O	YAR035W	YAT1	190193	192256	189997	192397	chrI	1	190149	190163	6	4	2	6	-0.444	0.485762	0.697241	-1.483	0.0208478	0.0654778	0.044	0.939095	0.954161	0.488	0.430008	0.597671	1.528	0.0143381	0.0389666	YARWdelta7	YAR035W	Tandem sens
GIM_5p_end_NAM7_RRP6_11867	internal	B	YAR035W	YAT1	190193	192256	189997	192397	chrI	1	191563	191613	10	8	7	6	-0.199	0.660737	0.827864	-0.478	0.263744	0.455957	-0.581	0.182994	0.248798	-0.382	0.402648	0.57202	-0.103	0.810552	0.897441	YARWdelta7	YAR035C-A	Convergent
GIM_5p_end_NAM7_RRP6_11869	internal	B	YAR035W	YAT1	190193	192256	189997	192397	chrI	1	191924	192002	66	74	48	61	0.147	0.787009	0.911654	-0.438	0.418668	0.615615	-0.101	0.851281	0.883764	-0.248	0.646879	0.776121	0.337	0.533113	0.69861	YARWdelta7	YAR035C-A	Convergent
GIM_5p_end_NAM7_RRP6_11871	mRNA	O	YAR042W	SWH1	192619	196185	192589	196261	chrI	1	192549	192619	107	105	127	125	-0.038	0.849116	0.944698	0.236	0.212378	0.392947	0.209	0.269674	0.346641	0.247	0.200668	0.352883	-0.026	0.886132	0.941569	YAR035C-A	YAR042W	Divergent
GIM_5p_end_NAM7_RRP6_11876	XUT	X	XUT_1F-90	NA	197279	200030	197279	200030	chrI	1	198472	198562	13	56	15	33	2.022	0.00166257	0.00735973	0.245	0.705151	0.833047	1.312	0.0411363	0.0672829	-0.711	0.256217	0.419388	1.066	0.0914168	0.184154	YAR042W	YAR050W	Tandem sens
GIM_5p_end_NAM7_RRP6_11877	XUT	X	XUT_1F-90	NA	197279	200030	197279	200030	chrI	1	198726	198837	79	487	99	493	2.599	2.15134e-23	2.03955e-21	0.315	0.233101	0.418877	2.622	5.70532e-24	1.24867e-22	0.023	0.926838	0.95769	2.307	1.17274e-19	4.95214e-18	YAR042W	YAR050W	Tandem sens
GIM_5p_end_NAM7_RRP6_11878	XUT	X	XUT_1F-90	NA	197279	200030	197279	200030	chrI	1	198898	199341	83	333	61	145	1.978	1.5691e-10	3.15377e-09	-0.437	0.164498	0.327697	0.803	0.00951797	0.018106	-1.175	0.000109843	0.000596101	1.24	5.92953e-05	0.000309172	YAR042W	YAR050W	Tandem sens
GIM_5p_end_NAM7_RRP6_11879	XUT	X	XUT_1F-90	NA	197279	200030	197279	200030	chrI	1	199435	199459	3	13	2	4	1.974	0.00753898	0.0267924	-0.571	0.469675	0.659146	0.426	0.572982	0.648223	-1.548	0.0263328	0.0720401	0.997	0.184544	0.322072	YAR042W	YAR050W	Tandem sens
GIM_5p_end_NAM7_RRP6_11881	XUT	X	XUT_1F-93	NA	200618	202695	200618	202695	chrI	1	200618	200647	12	26	7	18	1.123	0.0189513	0.0585083	-0.754	0.129707	0.275881	0.621	0.189784	0.256638	-0.502	0.272087	0.436504	1.375	0.0039315	0.0126726	YAR042W	YAR050W	Tandem sens
GIM_5p_end_NAM7_RRP6_11884	intergenic	I	YAR050W_YARCdelta8	NA	NA	NA	NA	NA	chrI	1	208222	208224	1	4	3	8	1.286	0.0686941	0.168484	1.168	0.0808767	0.192296	2.221	0.000573463	0.00142011	0.935	0.0865016	0.186928	1.053	0.0328496	0.0791044	YAR050W	YARCdelta8	Convergent
GIM_5p_end_NAM7_RRP6_11885	intergenic	I	YAR050W_YARCdelta8	NA	NA	NA	NA	NA	chrI	1	208767	208822	2	17	3	18	2.733	9.81513e-08	1.22884e-06	0.057	0.920505	0.959159	2.771	2.82247e-08	1.3735e-07	0.038	0.911232	0.948194	2.714	2.24163e-10	3.10757e-09	YAR050W	YARCdelta8	Convergent
GIM_5p_end_NAM7_RRP6_11887	intergenic	I	YAR050W_YARCdelta8	NA	NA	NA	NA	NA	chrI	1	208957	208970	1	14	2	17	3.144	3.14314e-06	2.85441e-05	0.619	0.393041	0.59189	3.457	1.52984e-07	6.74251e-07	0.313	0.491519	0.652566	2.838	8.73062e-08	8.07664e-07	YAR050W	YARCdelta8	Convergent
GIM_5p_end_NAM7_RRP6_11891	intergenic	I	YARCdelta8_YAR064W	NA	NA	NA	NA	NA	chrI	1	212260	212260	3	4	3	1	0.109	0.867113	0.953377	-0.412	0.510315	0.692855	-1.498	0.0388223	0.0639335	-1.608	0.028689	0.0773963	-1.086	0.127005	0.239728	YARCdelta8	YAR064W	Divergent
GIM_5p_end_NAM7_RRP6_11894	intergenic	I	YARCdelta8_YAR064W	NA	NA	NA	NA	NA	chrI	1	213000	213091	8	64	7	73	2.928	9.12847e-21	6.3709e-19	-0.289	0.423201	0.619724	3.121	1.89674e-24	4.30375e-23	0.193	0.37899	0.548576	3.41	2.90662e-33	3.95713e-31	YARCdelta8	YAR064W	Divergent
GIM_5p_end_NAM7_RRP6_11895	intergenic	I	YARCdelta8_YAR064W	NA	NA	NA	NA	NA	chrI	1	217590	217600	0	0	4	6	0.762	0.535539	0.738161	3.402	0.000923833	0.00451887	3.96	0.000104314	0.000296497	3.198	0.000511602	0.00239394	0.558	0.284826	0.449369	YARCdelta8	YAR064W	Divergent
GIM_5p_end_NAM7_RRP6_11897	mRNA	O	YAR064W	YAR064W	220198	220497	220148	220597	chrI	1	220097	220151	1	1	44	42	-0.183	0.859536	0.949662	5.14	7.99148e-10	1.17973e-08	5.087	1.21125e-09	6.9507e-09	5.269	3.42229e-09	3.86237e-08	-0.053	0.93274	0.9654	YARCdelta8	YAR064W	Divergent
GIM_5p_end_NAM7_RRP6_11898	internal	B	YAR064W	YAR064W	220198	220497	220148	220597	chrI	1	220521	220550	0	0	7	8	0.144	0.923409	0.962761	5.198	1.43314e-05	0.00010782	5.45	5.32149e-06	1.88349e-05	5.306	1.12644e-05	7.39693e-05	0.252	0.535761	0.700544	YAR064W	YAR066W	Tandem sens
GIM_5p_end_NAM7_RRP6_11899	mRNA	O	YAR066W	YAR066W	221049	221660	220999	221760	chrI	1	220934	220973	6	33	8	35	2.476	2.09219e-07	2.44402e-06	0.391	0.430635	0.626694	2.521	7.50079e-08	3.45837e-07	0.045	0.91111	0.948194	2.129	6.20136e-07	4.91166e-06	YAR064W	YAR066W	Tandem sens
GIM_5p_end_NAM7_RRP6_11900	internal	B	YAR066W	YAR066W	221049	221660	220999	221760	chrI	1	221104	221104	1	1	1	3	-0.059	0.950802	0.974458	0.226	0.789944	0.88664	1.324	0.0983655	0.145201	1.383	0.100346	0.210532	1.098	0.120284	0.229955	YAR064W	YAR068W	Tandem sens
GIM_5p_end_NAM7_RRP6_11902	internal	B	NA	NA	NA	NA	NA	NA	chrI	1	223010	223041	4	8	6	13	0.82	0.12487	0.268845	0.357	0.489281	0.675309	1.528	0.00186358	0.00415758	0.708	0.123537	0.24588	1.172	0.00748321	0.0222425	YAR068W	YAR071W	Tandem sens
GIM_5p_end_NAM7_RRP6_11903	intergenic	I	YAR068W_YAR071W	NA	NA	NA	NA	NA	chrI	1	223182	223394	35	69	107	216	0.955	6.92124e-05	0.000458648	1.575	5.03741e-12	9.95405e-11	2.589	1.27847e-30	4.63413e-29	1.634	2.63761e-14	5.56828e-13	1.014	4.58715e-07	3.72531e-06	YAR068W	YAR071W	Tandem sens
GIM_5p_end_NAM7_RRP6_11906	intergenic	I	YAR068W_YAR071W	NA	NA	NA	NA	NA	chrI	1	225136	225213	60	449	115	531	2.895	1.72725e-27	2.48497e-25	0.941	0.000467258	0.0024721	3.135	3.03435e-32	1.25212e-30	0.239	0.343777	0.514757	2.194	8.72857e-18	3.13106e-16	YAR068W	YAR071W	Tandem sens
GIM_5p_end_NAM7_RRP6_11907	intergenic	I	YAR068W_YAR071W	NA	NA	NA	NA	NA	chrI	1	225277	225312	21	27	29	23	0.405	NA	NA	0.461	NA	NA	0.111	NA	NA	-0.294	NA	NA	-0.349	NA	NA	YAR068W	YAR071W	Tandem sens
GIM_5p_end_NAM7_RRP6_11908	mRNA	O	YAR071W	PHO11	225460	226863	225410	226963	chrI	1	225393	225423	1302	710	795	159	-0.855	NA	NA	-0.694	NA	NA	-2.962	NA	NA	-2.107	NA	NA	-2.268	NA	NA	YAR068W	YAR071W	Tandem sens
GIM_5p_end_NAM7_RRP6_11910	intergenic	I	YAR071W_	NA	NA	NA	NA	NA	chrI	1	227036	227036	0	0	0	1	1.758	0.252409	NA	0.762	0.619942	NA	2.788	0.0604139	0.0947093	1.03	0.463615	0.627813	2.025	0.150047	0.273749	YAR071W		Convergent
GIM_5p_end_NAM7_RRP6_11911	CUT	C	CUT_GIM_1244	NA	227511	227702	227511	227702	chrI	1	227481	227543	4	16	344	847	1.749	0.00297141	0.0120718	6.05	4.8503e-27	4.32336e-25	7.322	6.89127e-39	4.22518e-37	5.574	1.75584e-27	1.14129e-25	1.273	0.00821411	0.024137	YAR071W		Convergent
GIM_5p_end_NAM7_RRP6_11912	CUT	C	CUT_GIM_1244	NA	227511	227702	227511	227702	chrI	1	227636	227636	1	1	1	12	0.978	0.308843	0.519682	0.225	0.811522	0.89687	3.866	2.38303e-06	8.85888e-06	2.888	4.62696e-05	0.000271003	3.641	9.56643e-08	8.80274e-07	YAR071W		Convergent
GIM_5p_end_NAM7_RRP6_11913	intergenic	I	YAR071W_	NA	NA	NA	NA	NA	chrI	1	227707	227707	0	1	0	2	1.995	0.168577	NA	1.734	0.218227	NA	3.668	0.00641074	0.0127478	1.673	0.133466	0.261222	1.934	0.0586573	0.128655	YAR071W		Convergent
GIM_5p_end_NAM7_RRP6_11918	intergenic	I	YAL067W-A_YAL067C	NA	NA	NA	NA	NA	chrI	-1	6331	6355	4	21	2	25	2.433	1.41397e-08	2.05955e-07	-0.723	0.164153	0.327129	2.658	1.26785e-10	8.13713e-10	0.225	0.437537	0.604669	3.381	3.44149e-16	1.04027e-14	YAL067C	YAL067W-A	Convergent
GIM_5p_end_NAM7_RRP6_11919	internal	B	YAL067C	SEO1	9016	7235	9260	7276	chrI	-1	8782	8851	1	14	0	9	3.792	3.56306e-07	3.98349e-06	-0.973	0.312107	0.510355	3.134	2.42126e-05	7.69976e-05	-0.658	0.149615	0.283926	4.107	1.58007e-07	1.38747e-06	YAL065C	YAL067W-A	Convergent
GIM_5p_end_NAM7_RRP6_11920	mRNA	O	YAL067C	SEO1	9016	7235	9260	7276	chrI	-1	8964	9081	22	36	3	23	0.678	0.339375	0.555017	-2.614	0.000470533	0.00248701	0.072	0.919234	0.938448	-0.606	0.390091	0.560235	2.686	0.000303391	0.00134331	YAL065C	YAL067W-A	Convergent
GIM_5p_end_NAM7_RRP6_11921	mRNA	O	YAL067C	SEO1	9016	7235	9260	7276	chrI	-1	9182	9257	38	97	25	103	1.282	0.0231649	0.0689773	-0.6	0.291661	0.487171	1.385	0.0137134	0.0251865	0.103	0.852907	0.914528	1.985	0.000411516	0.00176466	YAL065C	YAL067C	Tandem sens
GIM_5p_end_NAM7_RRP6_11922	intergenic	I	YAL067C_YAL065C	NA	NA	NA	NA	NA	chrI	-1	9605	9685	1	4	9	23	1.858	0.014991	0.0481057	2.778	0.000102105	0.000635991	4.092	6.01761e-09	3.19253e-08	2.234	5.30712e-05	0.000306787	1.313	0.00598346	0.0182781	YAL065C	YAL067C	Tandem sens
GIM_5p_end_NAM7_RRP6_11923	CUT	C	CUT436	NA	11140	10732	11140	10732	chrI	-1	10914	10935	0	0	0	3	0.143	0.927007	0.962761	2.257	0.104706	0.235213	4.589	0.000606018	0.00149217	4.447	0.000854183	0.00377526	2.332	0.0111136	0.0312556	YAL065C	YAL067C	Tandem sens
GIM_5p_end_NAM7_RRP6_11924	CUT	C	CUT436	NA	11140	10732	11140	10732	chrI	-1	11115	11187	0	0	10	21	0.151	0.918295	0.962761	5.527	1.69824e-06	1.52035e-05	6.674	6.58667e-09	3.4763e-08	6.523	2.07584e-08	2.11998e-07	1.147	0.000510689	0.00212972	YAL065C	YAL067C	Tandem sens
GIM_5p_end_NAM7_RRP6_11927	intergenic	I	YAL064C-A_YAL064W	NA	NA	NA	NA	NA	chrI	-1	14696	14746	1	2	13	18	0.74	0.376173	0.594662	3.607	1.13289e-07	1.22482e-06	4.134	9.91491e-10	5.74301e-09	3.394	1.25395e-08	1.31399e-07	0.527	0.093052	0.186774	YAL064W	YAL064C-A	Divergent
GIM_5p_end_NAM7_RRP6_11931	intergenic	I	YAL064C-A_YAL064W	NA	NA	NA	NA	NA	chrI	-1	19015	19074	2	24	1	14	3.649	1.87631e-11	4.409e-10	-0.843	0.235126	0.420856	2.876	1.1759e-07	5.2672e-07	-0.773	0.0121133	0.0375405	3.718	2.98968e-11	4.62357e-10	YAL064W	YAL064C-A	Divergent
GIM_5p_end_NAM7_RRP6_11937	mRNA	O	YAL063C-A	YAL063C-A	22685	22395	22735	22295	chrI	-1	22784	22784	0	3	1	3	3.927	0.0027076	0.0111752	2.227	0.0945146	0.217627	3.718	0.0041341	0.00856134	-0.209	0.817999	0.892935	1.491	0.118979	0.228007	YAL063C	YAL063C-A	Tandem sens
GIM_5p_end_NAM7_RRP6_11939	intergenic	I	YAL063C-A_YAL063C	NA	NA	NA	NA	NA	chrI	-1	23040	23043	0	3	0	4	2.32	0.022549	0.0675482	-2.093	0.123696	0.266498	2.793	0.00406852	0.00844372	0.473	0.500697	0.660743	4.886	5.4694e-05	0.000287085	YAL063C	YAL063C-A	Tandem sens
GIM_5p_end_NAM7_RRP6_11940	intergenic	I	YAL063C-A_YAL063C	NA	NA	NA	NA	NA	chrI	-1	23214	23267	0	9	2	9	5.157	7.17505e-06	6.02242e-05	2.86	0.0151187	0.0501745	5.33	2.86782e-06	1.05298e-05	0.173	0.72679	0.831869	2.47	2.03576e-05	0.000118567	YAL063C	YAL063C-A	Tandem sens
GIM_5p_end_NAM7_RRP6_11941	intergenic	I	YAL063C-A_YAL063C	NA	NA	NA	NA	NA	chrI	-1	23604	23639	1	3	4	17	1.066	0.145172	0.301922	1.348	0.0466414	0.125548	3.312	2.78885e-07	1.18463e-06	2.246	7.00756e-05	0.000394918	1.964	5.83985e-05	0.000304588	YAL063C	YAL063C-A	Tandem sens
GIM_5p_end_NAM7_RRP6_11942	intergenic	I	YAL063C-A_YAL063C	NA	NA	NA	NA	NA	chrI	-1	23791	23793	1	2	2	6	0.634	0.527255	0.73238	1.102	0.239827	0.42708	2.259	0.0135272	0.0248787	1.625	0.0664942	0.151974	1.157	0.15126	0.275408	YAL063C	YAL063C-A	Tandem sens
GIM_5p_end_NAM7_RRP6_11943	internal	B	YAL063C	FLO9	27968	24000	28018	23900	chrI	-1	24368	24368	2	3	0	1	0.442	0.624991	0.800569	-2.832	0.0134744	0.0457637	-1.326	0.177538	0.242371	-1.768	0.0697295	0.157949	1.506	0.207383	0.352467	YAL062W	YAL063C-A	Divergent
GIM_5p_end_NAM7_RRP6_11944	internal	B	YAL063C	FLO9	27968	24000	28018	23900	chrI	-1	24713	24755	37	199	5	13	2.373	6.83659e-08	8.8498e-07	-2.676	4.29684e-08	4.98743e-07	-1.426	0.00199917	0.00443718	-3.799	4.00511e-17	1.13522e-15	1.25	0.0122512	0.034006	YAL062W	YAL063C-A	Divergent
GIM_5p_end_NAM7_RRP6_11945	internal	B	YAL063C	FLO9	27968	24000	28018	23900	chrI	-1	24891	24921	1	8	0	1	3.011	0.000248814	0.0014096	-1.975	0.0875453	0.204331	-0.413	0.673118	0.7387	-3.424	2.28858e-05	0.000142541	1.562	0.173857	0.307298	YAL062W	YAL063C-A	Divergent
GIM_5p_end_NAM7_RRP6_11948	SUT	S	SUT433	NA	29772	28083	29772	28083	chrI	-1	28459	28459	1	2	0	1	1.085	0.288121	0.496634	-1.01	0.373362	0.571383	0.971	0.320249	0.399762	-0.115	0.896046	0.940242	1.981	0.0518866	0.116027	YAL062W	YAL063C	Divergent
GIM_5p_end_NAM7_RRP6_11951	XUT	X	XUT_1R-16	NA	29746	28986	29746	28986	chrI	-1	29701	29776	8	20	36	155	1.251	0.000169991	0.00101827	2.025	2.5663e-11	4.65082e-10	4.142	2.44946e-45	2.11756e-43	2.892	6.17286e-32	5.92938e-30	2.117	3.77674e-25	2.56078e-23	YAL062W	YAL063C	Divergent
GIM_5p_end_NAM7_RRP6_11956	XUT	X	XUT_1R-18	NA	34448	31637	34448	31637	chrI	-1	32376	32391	4	40	10	40	3.184	4.6533e-11	1.02579e-09	1.212	0.0149838	0.0498781	3.229	1.25278e-11	8.92482e-11	0.045	0.903076	0.944172	2.017	2.59489e-07	2.20361e-06	YAL061W	YAL063C	Divergent
GIM_5p_end_NAM7_RRP6_11957	XUT	X	XUT_1R-18	NA	34448	31637	34448	31637	chrI	-1	32470	32565	12	45	34	71	1.867	0.000343106	0.00187155	1.485	0.00412725	0.0167056	2.546	7.17838e-07	2.88839e-06	0.678	0.16675	0.308057	1.061	0.0291266	0.0715035	YAL061W	YAL063C	Divergent
GIM_5p_end_NAM7_RRP6_11958	XUT	X	XUT_1R-18	NA	34448	31637	34448	31637	chrI	-1	32665	32793	47	40	25	29	-0.259	0.410117	0.630988	-0.895	0.00383134	0.0156508	-0.675	0.028533	0.0484659	-0.416	0.188061	0.336324	0.22	0.479676	0.650804	YAL061W	YAL063C	Divergent
GIM_5p_end_NAM7_RRP6_11959	XUT	X	XUT_1R-18	NA	34448	31637	34448	31637	chrI	-1	32886	32982	7	18	24	50	1.207	0.00167406	0.00740858	1.643	4.387e-06	3.63023e-05	2.71	8.79653e-15	8.63668e-14	1.503	9.93975e-07	7.87618e-06	1.067	9.61045e-05	0.000479829	YAL061W	YAL063C	Divergent
GIM_5p_end_NAM7_RRP6_11961	XUT	X	XUT_1R-18	NA	34448	31637	34448	31637	chrI	-1	34089	34089	0	2	1	3	1.432	0.190906	0.369883	0.874	0.413499	0.610477	2.313	0.0226213	0.0394594	0.881	0.30826	0.477812	1.439	0.0817601	0.168651	YAL060W	YAL062W	Tandem antisens
GIM_5p_end_NAM7_RRP6_11962	XUT	X	XUT_1R-18	NA	34448	31637	34448	31637	chrI	-1	34237	34293	7	47	11	50	2.522	0.000240818	0.00137284	0.527	0.448635	0.642233	2.612	0.000130467	0.000364069	0.09	0.890136	0.937574	2.085	0.0016477	0.00593974	YAL060W	YAL062W	Tandem antisens
GIM_5p_end_NAM7_RRP6_11963	XUT	X	XUT_1R-18	NA	34448	31637	34448	31637	chrI	-1	34343	34408	42	165	159	374	1.959	3.50735e-12	9.07318e-11	1.924	4.91925e-12	9.74616e-11	3.146	5.80794e-30	1.9885e-28	1.187	6.3188e-06	4.37533e-05	1.222	2.52271e-06	1.79275e-05	YAL060W	YAL062W	Tandem antisens
GIM_5p_end_NAM7_RRP6_11964	CUT	C	CUT438	NA	34748	34380	34748	34380	chrI	-1	34738	34784	1	5	11	12	2.146	0.0426196	0.114254	3.448	0.000774625	0.00386747	3.567	0.000504744	0.00126186	1.421	0.122251	0.24374	0.119	0.892231	0.945155	YAL060W	YAL061W	Tandem antisens
GIM_5p_end_NAM7_RRP6_11965	intergenic	I	YAL061W_YAL060W	NA	NA	NA	NA	NA	chrI	-1	34951	34956	0	1	5	5	1.728	0.201949	0.385315	4.525	0.000157938	0.000940575	4.693	8.90449e-05	0.000255958	2.964	0.00120065	0.00509053	0.168	0.732146	0.848559	YAL060W	YAL061W	Tandem antisens
GIM_5p_end_NAM7_RRP6_11966	intergenic	I	YAL061W_YAL060W	NA	NA	NA	NA	NA	chrI	-1	35019	35083	4	5	5	15	0.078	0.879556	0.958591	0.264	0.561511	0.732374	1.709	4.97026e-05	0.000149949	1.631	0.000179995	0.000935693	1.445	6.74513e-05	0.000348177	YAL060W	YAL061W	Tandem antisens
GIM_5p_end_NAM7_RRP6_11968	CUT	C	CUT439	NA	36348	35796	36348	35796	chrI	-1	36288	36378	0	2	9	39	2.02	0.0230938	0.0687781	3.89	1.34797e-06	1.22332e-05	5.898	1.04013e-13	9.17546e-13	3.878	7.26886e-15	1.62166e-13	2.008	5.73961e-12	9.74831e-11	YAL059W	YAL061W	Tandem antisens
GIM_5p_end_NAM7_RRP6_11969	antisens	A	NA	NA	NA	NA	NA	NA	chrI	-1	36438	36438	2	1	2	1	-1.317	0.236782	0.432601	-0.061	0.947064	0.972127	-0.919	0.352155	0.433148	0.398	0.726616	0.831779	-0.858	0.368074	0.540284	YAL059W	YAL060W	Tandem antisens
GIM_5p_end_NAM7_RRP6_11970	antisens	A	YAL058W	CNE1	37464	38972	37408	39032	chrI	-1	38984	39037	0	1	2	7	1.576	0.174596	0.346886	2.518	0.0176153	0.0570854	4.074	7.96006e-05	0.000230844	2.498	0.00194855	0.00780414	1.556	0.0109052	0.0307436	YAL056W	YAL058W	Tandem antisens
GIM_5p_end_NAM7_RRP6_11972	internal	B	YAL054C	ACS1	45022	42881	45068	43548	chrI	-1	42951	42951	1	1	1	1	-0.131	0.903811	0.962761	0.513	0.593565	0.756238	0.252	0.798513	0.842185	0.383	0.709964	0.82014	-0.261	0.769206	0.872217	YAL053W	YAL055W	Tandem antisens
GIM_5p_end_NAM7_RRP6_11973	internal	B	YAL054C	ACS1	45022	42881	45068	43548	chrI	-1	43063	43129	23	18	16	18	-0.395	0.22599	0.41716	-0.613	0.0455635	0.123202	-0.458	0.134165	0.190077	-0.064	0.843833	0.908891	0.154	0.613766	0.764353	YAL053W	YAL055W	Tandem antisens
GIM_5p_end_NAM7_RRP6_11974	internal	B	YAL054C	ACS1	45022	42881	45068	43548	chrI	-1	43249	43330	17	35	15	30	1.05	0.000804666	0.00395248	-0.18	0.572253	0.740604	0.832	0.00621675	0.0123962	-0.218	0.44542	0.611215	1.012	0.000511973	0.00213456	YAL053W	YAL055W	Tandem antisens
GIM_5p_end_NAM7_RRP6_11975	internal	B	NA	NA	NA	NA	NA	NA	chrI	-1	43585	43617	17	20	13	11	0.177	0.796028	0.916508	-0.447	0.512249	0.694388	-0.564	0.410367	0.491769	-0.741	0.280584	0.44585	-0.117	0.864486	0.929553	YAL053W	YAL055W	Tandem antisens
GIM_5p_end_NAM7_RRP6_11978	intergenic	I	YAL054C_YAL053W	NA	NA	NA	NA	NA	chrI	-1	45663	45708	12	15	20	11	0.301	0.62157	0.798306	0.707	0.231301	0.416793	-0.093	0.876666	0.903849	-0.394	0.512773	0.67057	-0.8	0.170016	0.301793	YAL053W	YAL054C	Divergent
GIM_5p_end_NAM7_RRP6_11983	mRNA	O	YAL049C	AIM2	52595	51855	52658	51738	chrI	-1	52616	52672	124	122	72	77	-0.039	0.877308	0.958198	-0.782	0.0018024	0.00817059	-0.672	0.00731409	0.014351	-0.633	0.0122707	0.0379605	0.11	0.661562	0.800728	YAL048C	YAL049C	Tandem sens
GIM_5p_end_NAM7_RRP6_11984	internal	B	YAL048C	GEM1	54789	52801	54842	52658	chrI	-1	54078	54092	0	5	0	1	4.936	0.000143627	0.000878962	1.804	0.187313	0.36079	1.755	0.203835	0.272611	-3.18	0.00089206	0.00392062	-0.048	0.964627	0.982181	YAL047C	YAL049C	Tandem sens
GIM_5p_end_NAM7_RRP6_11987	mRNA	O	YAL047C	SPC72	56857	54989	56922	54954	chrI	-1	56826	56886	12	28	16	25	1.228	0.00337463	0.0134862	0.409	0.325945	0.524615	1.078	0.00851376	0.0164161	-0.15	0.698229	0.813119	0.668	0.0828725	0.170471	YAL046C	YAL048C	Tandem sens
GIM_5p_end_NAM7_RRP6_11989	mRNA	O	YAL046C	AIM1	57367	57029	57418	56922	chrI	-1	57329	57424	315	300	190	190	-0.076	0.639915	0.81155	-0.732	5.93476e-06	4.80672e-05	-0.727	7.238e-06	2.50892e-05	-0.651	6.95321e-05	0.000392751	0.005	0.97421	0.987727	YAL044W-A	YAL047C	Divergent
GIM_5p_end_NAM7_RRP6_11992	mRNA	O	YAL044C	GCV3	58462	57950	58482	57874	chrI	-1	58420	58483	4860	4303	3960	3765	-0.171	0.727627	0.87408	-0.288	0.558297	0.730187	-0.359	0.465724	0.546924	-0.188	0.703126	0.81578	-0.071	0.885425	0.941392	YAL043C	YAL044W-A	Convergent
GIM_5p_end_NAM7_RRP6_11994	mRNA	O	YAL043C	PTA1	61052	58695	61090	58610	chrI	-1	61058	61094	30	23	31	34	-0.334	0.336305	0.55174	0.052	0.874438	0.934066	0.173	0.595447	0.667874	0.508	0.13467	0.262686	0.122	0.70155	0.828029	YAL042W	YAL043C	Divergent
GIM_5p_end_NAM7_RRP6_11996	intergenic	I	YAL042W_YAL041W	NA	NA	NA	NA	NA	chrI	-1	62753	62753	0	0	0	2	0.155	0.92124	NA	-0.347	0.824741	NA	4.018	0.00485269	0.00989656	3.863	0.0066893	0.0227718	4.364	0.00203345	0.00711562	YAL041W	YAL042W	Tandem antisens
GIM_5p_end_NAM7_RRP6_11998	mRNA	O	YAL040C	CLN3	67520	65778	67850	65466	chrI	-1	67833	67958	94	79	153	136	-0.256	0.484462	0.696072	0.696	0.0526373	0.138129	0.536	0.136127	0.192463	0.793	0.0291229	0.0783102	-0.16	0.652875	0.794329	YAL039C	YAL040C	Tandem sens
GIM_5p_end_NAM7_RRP6_11999	intergenic	I	YAL040C_YAL039C	NA	NA	NA	NA	NA	chrI	-1	68046	68091	0	1	22	20	2.218	0.0704812	0.171967	6.34	1.17357e-08	1.45926e-07	6.243	1.99216e-08	9.85251e-08	4.025	1.17089e-07	1.06272e-06	-0.097	0.833309	0.911627	YAL039C	YAL040C	Tandem sens
GIM_5p_end_NAM7_RRP6_12002	mRNA	O	YAL039C	CYC3	69525	68716	69610	68650	chrI	-1	69553	69659	314	320	211	246	0.023	0.945059	0.971051	-0.565	0.0936154	0.215978	-0.345	0.305527	0.384605	-0.369	0.274879	0.439572	0.22	0.513753	0.682086	YAL038W	YAL039C	Divergent
GIM_5p_end_NAM7_RRP6_12006	intergenic	I	YAL039C_YAL038W	NA	NA	NA	NA	NA	chrI	-1	70952	70980	2	3	5	11	0.831	0.241503	0.43927	1.56	0.013075	0.0445873	2.684	1.00192e-05	3.39138e-05	1.853	0.000617833	0.00283126	1.124	0.0079757	0.0235565	YAL038W	YAL039C	Divergent
GIM_5p_end_NAM7_RRP6_12008	XUT	X	XUT_1R-39	NA	71515	71123	71515	71123	chrI	-1	71501	71645	20	80	23	65	1.971	2.3245e-07	2.69619e-06	0.211	0.586724	0.751169	1.68	8.83405e-06	3.01919e-05	-0.291	0.414821	0.583585	1.469	5.64653e-05	0.000295486	YAL038W	YAL039C	Divergent
GIM_5p_end_NAM7_RRP6_12011	XUT	X	XUT_1R-40	NA	74694	73798	74694	73798	chrI	-1	73876	73876	4	4	1	4	-0.076	0.924696	0.962761	-1.802	0.0340579	0.0976544	-0.189	0.807213	0.849052	-0.113	0.886449	0.935537	1.612	0.0548613	0.121469	YAL037W	YAL037C-A	Divergent
GIM_5p_end_NAM7_RRP6_12012	XUT	X	XUT_1R-40	NA	74694	73798	74694	73798	chrI	-1	74535	74573	2	14	1	9	2.653	4.12873e-06	3.64845e-05	-0.554	0.417466	0.614288	2.104	0.000224638	0.00060217	-0.548	0.180099	0.325858	2.658	1.58363e-06	1.16664e-05	YAL036C	YAL037C-A	Tandem sens
GIM_5p_end_NAM7_RRP6_12016	mRNA	O	YAL036C	RBG1	76152	75043	76210	74874	chrI	-1	76174	76224	423	457	518	589	0.111	0.572776	0.762998	0.29	0.136647	0.286885	0.475	0.0148893	0.0271443	0.364	0.0628186	0.14536	0.184	0.340885	0.512692	YAL035W	YAL036C	Divergent
GIM_5p_end_NAM7_RRP6_12018	mRNA	O	YAL034C	FUN19	81951	80710	82586	80602	chrI	-1	81978	82001	30	34	21	44	0.151	0.807561	0.923627	-0.524	0.397165	0.596402	0.538	0.380995	0.462723	0.387	0.53007	0.685125	1.063	0.0833499	0.171114	YAL033W	YAL034C	Divergent
GIM_5p_end_NAM7_RRP6_12019	mRNA	O	YAL034C	FUN19	81951	80710	82586	80602	chrI	-1	82537	82661	50	64	58	92	0.366	0.414669	0.635263	0.193	0.663874	0.80815	0.855	0.0533387	0.0847245	0.489	0.268827	0.433366	0.662	0.130981	0.245865	YAL033W	YAL034C	Divergent
GIM_5p_end_NAM7_RRP6_12020	internal	B	YAL032C	PRP45	84474	83335	84506	83250	chrI	-1	83454	83454	0	1	1	1	0.6	0.650882	NA	1.022	0.415649	NA	0.334	0.796345	0.840381	-0.266	0.833864	0.902299	-0.689	0.562721	0.723756	YAL031C	YAL033W	Convergent
GIM_5p_end_NAM7_RRP6_12021	internal	B	YAL032C	PRP45	84474	83335	84506	83250	chrI	-1	84205	84208	2	3	2	2	-0.002	0.998	0.998673	-0.067	0.919453	0.958492	-0.129	0.848513	0.881817	-0.128	0.855387	0.916141	-0.062	0.921951	0.960158	YAL031C	YAL033W	Convergent
GIM_5p_end_NAM7_RRP6_12023	internal	B	YAL032C	PRP45	84474	83335	84506	83250	chrI	-1	84415	84415	0	2	0	2	2.604	0.0323712	0.0912543	-0.556	0.685277	0.82134	2.568	0.0308229	0.052003	-0.036	0.968857	0.982205	3.124	0.00744173	0.0221383	YAL031C	YAL033W	Convergent
GIM_5p_end_NAM7_RRP6_12024	mRNA	O	YAL032C	PRP45	84474	83335	84506	83250	chrI	-1	84474	84509	37	33	45	46	-0.195	0.497535	0.707112	0.273	0.308718	0.506734	0.305	0.257013	0.332741	0.5	0.0724564	0.162586	0.032	0.901876	0.949497	YAL031C	YAL032C	Tandem sens
GIM_5p_end_NAM7_RRP6_12025	mRNA	O	YAL031C	GIP4	87031	84749	87074	84738	chrI	-1	87060	87080	30	22	37	41	-0.409	0.334748	0.550011	0.286	0.47736	0.665351	0.461	0.252759	0.328093	0.869	0.0361559	0.0932621	0.174	0.658629	0.798548	YAL030W	YAL031C	Divergent
GIM_5p_end_NAM7_RRP6_12028	mRNA	O	YAL029C	MYO4	92270	87855	92514	87698	chrI	-1	92459	92547	11	9	20	17	-0.128	0.801088	0.919301	0.918	0.0488812	0.130273	0.684	0.146047	0.204532	0.811	0.0942544	0.200524	-0.235	0.594678	0.749709	YAL028W	YAL029C	Divergent
GIM_5p_end_NAM7_RRP6_12031	antisens	A	NA	NA	NA	NA	NA	NA	chrI	-1	94441	94520	0	0	8	26	0.151	0.918318	0.962761	5.189	9.34483e-06	7.29484e-05	6.866	3.66851e-09	1.99586e-08	6.715	1.16777e-08	1.22666e-07	1.676	9.54398e-05	0.000476923	YAL027W	YAL029C	Divergent
GIM_5p_end_NAM7_RRP6_12033	mRNA	O	YAL026C	DRS2	99697	95630	99747	95530	chrI	-1	99764	99804	43	30	46	55	-0.479	0.359466	0.575912	0.081	0.874578	0.934155	0.338	0.508405	0.58802	0.817	0.115076	0.232955	0.257	0.6122	0.76355	YAL025C	YAL026C	Tandem sens
GIM_5p_end_NAM7_RRP6_12038	mRNA	O	YAL025C	MAK16	101145	100225	101170	100058	chrI	-1	101151	101190	482	403	687	618	-0.238	0.779021	0.906858	0.47	0.579355	0.745957	0.328	0.698622	0.761037	0.566	0.5043	0.663458	-0.142	0.867238	0.931223	YAL024C	YAL025C	Tandem sens
GIM_5p_end_NAM7_RRP6_12040	mRNA	O	YAL024C	LTE1	105872	101565	105986	101482	chrI	-1	105956	105985	5	4	9	5	-0.174	0.820308	0.931129	0.716	0.318588	0.517855	-0.03	0.967293	0.975075	0.144	0.848521	0.911774	-0.746	0.289295	0.454801	YAL023C	YAL024C	Tandem sens
GIM_5p_end_NAM7_RRP6_12044	mRNA	O	YAL023C	PMT2	108551	106272	108666	106162	chrI	-1	108614	108708	1067	912	975	840	-0.226	0.176009	0.348937	-0.128	0.439117	0.634264	-0.342	0.0390529	0.0642618	-0.117	0.483306	0.64498	-0.214	0.195684	0.336922	YAL022C	YAL023C	Tandem sens
GIM_5p_end_NAM7_RRP6_12046	mRNA	O	YAL022C	FUN26	110430	108877	110466	108858	chrI	-1	110392	110474	689	709	565	663	0.045	0.703666	0.858595	-0.287	0.013824	0.0466421	-0.056	0.632995	0.702245	-0.1	0.391068	0.561087	0.231	0.0455934	0.104115	YAL021C	YAL023C	Tandem sens
GIM_5p_end_NAM7_RRP6_12047	mRNA	O	YAL021C	CCR4	113359	110846	113434	110618	chrI	-1	113371	113432	229	198	280	295	-0.214	0.409656	0.63059	0.288	0.259063	0.450572	0.366	0.151742	0.211284	0.579	0.0242543	0.0673341	0.078	0.758762	0.865231	YAL020C	YAL021C	Tandem sens
GIM_5p_end_NAM7_RRP6_12049	mRNA	O	YAL020C	ATS1	114615	113614	114682	113562	chrI	-1	114571	114667	517	1070	658	1175	1.043	1.60794e-12	4.40265e-11	0.345	0.0191058	0.0611172	1.181	8.54453e-16	9.3385e-15	0.137	0.346233	0.516566	0.835	8.82252e-09	9.65452e-08	YAL019W	YAL021C	Divergent
GIM_5p_end_NAM7_RRP6_12052	intergenic	I	YAL018C_YAL017W	NA	NA	NA	NA	NA	chrI	-1	120119	120140	1	6	1	6	1.812	0.0130044	0.0426314	-0.122	0.876156	0.935219	2.042	0.00332054	0.00703322	0.23	0.679275	0.800249	2.164	0.000612464	0.00249811	YAL017W	YAL018C	Divergent
GIM_5p_end_NAM7_RRP6_12053	intergenic	I	YAL018C_YAL016W	NA	NA	NA	NA	NA	chrI	-1	120251	120258	2	7	0	4	1.416	0.036598	0.101034	-3.089	0.00290666	0.0123375	0.654	0.332983	0.412797	-0.762	0.206592	0.360091	3.743	0.000177285	0.000828898	YAL016W	YAL018C	Divergent
GIM_5p_end_NAM7_RRP6_12054	antisens	A	YAL016W	TPD3	124879	126786	124798	126862	chrI	-1	125108	125108	1	2	3	4	0.959	0.33834	0.553804	1.902	0.0356364	0.100875	2.375	0.00806443	0.0156456	1.416	0.0803342	0.176561	0.473	0.481743	0.652564	YAL015C	YAL017W	Convergent
GIM_5p_end_NAM7_RRP6_12056	internal	B	YAL015C	NTG1	128102	126903	128074	126746	chrI	-1	127347	127401	4	6	5	10	0.513	0.365801	0.583155	0.156	0.772919	0.875695	1.219	0.0180638	0.0322815	0.705	0.159089	0.29724	1.062	0.0238684	0.0603782	YAL014C	YAL016W	Convergent
GIM_5p_end_NAM7_RRP6_12057	internal	B	YAL015C	NTG1	128102	126903	128074	126746	chrI	-1	127529	127575	9	12	10	13	0.474	0.272469	0.478711	0.127	0.759202	0.865902	0.609	0.133882	0.189724	0.135	0.73562	0.837594	0.482	0.203399	0.34713	YAL014C	YAL016W	Convergent
GIM_5p_end_NAM7_RRP6_12058	internal	B	YAL015C	NTG1	128102	126903	128074	126746	chrI	-1	127696	127757	48	54	27	49	0.142	0.515341	0.721617	-0.822	0.000165415	0.000979769	0.052	0.802625	0.845461	-0.09	0.669608	0.793035	0.874	3.3956e-05	0.000186855	YAL014C	YAL016W	Convergent
GIM_5p_end_NAM7_RRP6_12059	mRNA	O	YAL015C	NTG1	128102	126903	128074	126746	chrI	-1	127919	128102	33	56	33	63	0.726	0.000470965	0.00247355	0.019	0.926141	0.961058	0.928	1.86038e-06	7.01242e-06	0.202	0.275438	0.440181	0.909	4.78319e-07	3.87723e-06	YAL014C	YAL016W	Convergent
GIM_5p_end_NAM7_RRP6_12061	mRNA	O	YAL014C	SYN8	129019	128252	129074	128170	chrI	-1	129019	129118	125	229	117	241	0.869	4.45158e-07	4.89346e-06	-0.107	0.533576	0.711628	0.938	2.52512e-08	1.23681e-07	0.07	0.672513	0.794952	1.046	2.36926e-10	3.25891e-09	YAL013W	YAL014C	Divergent
GIM_5p_end_NAM7_RRP6_12063	antisens	A	YAL013W	DEP1	129270	130487	129238	130564	chrI	-1	130460	130506	1	5	1	6	1.601	0.0379072	0.104018	0.082	0.918663	0.958117	1.922	0.00872458	0.0167702	0.321	0.604745	0.74399	1.84	0.00523688	0.0162326	YAL012W	YAL014C	Divergent
GIM_5p_end_NAM7_RRP6_12064	antisens	A	YAL012W	CYS3	130799	131983	130700	132084	chrI	-1	131996	132008	3	6	1	6	0.611	0.276284	0.483073	-1.97	0.00488969	0.019329	0.769	0.139253	0.196226	0.158	0.750516	0.848965	2.739	2.56276e-05	0.000145184	YAL011W	YAL012W	Tandem antisens
GIM_5p_end_NAM7_RRP6_12066	mRNA	O	YAL010C	MDM10	135665	134184	135705	134088	chrI	-1	135672	135723	51	49	66	73	-0.029	0.935206	0.966254	0.372	0.281171	0.475558	0.527	0.126303	0.180418	0.556	0.11068	0.226576	0.155	0.646247	0.789721	YAL009W	YAL010C	Divergent
GIM_5p_end_NAM7_RRP6_12068	CUT	C	CUT_GIM_1253	NA	136707	136637	136707	136637	chrI	-1	136644	136711	1	1	11	23	-0.494	0.623958	0.799683	3.301	3.74431e-06	3.1412e-05	4.428	3.31872e-10	2.02258e-09	4.922	3.63761e-09	4.07874e-08	1.127	0.00288181	0.0096563	YAL008W	YAL009W	Tandem antisens
GIM_5p_end_NAM7_RRP6_12074	mRNA	O	YAL007C	ERP2	138345	137698	138449	137569	chrI	-1	138384	138465	243	207	168	159	-0.235	0.559828	0.753899	-0.527	0.190086	0.363849	-0.597	0.138021	0.194775	-0.362	0.370258	0.539914	-0.07	0.862059	0.928082	YALCdelta2	YAL007C	Tandem sens
GIM_5p_end_NAM7_RRP6_12087	mRNA	O	YAL005C	SSA1	141431	139503	141681	139369	chrI	-1	141473	141522	3578	2678	2883	3575	-0.416	0.0139604	0.0453305	-0.311	0.0656083	0.164056	-0.001	0.993753	0.995134	0.415	0.0141992	0.0429729	0.31	0.0665724	0.142209	YAL003W	YAL005C	Divergent
GIM_5p_end_NAM7_RRP6_12088	mRNA	O	YAL005C	SSA1	141431	139503	141681	139369	chrI	-1	141585	141678	213	335	358	574	0.652	5.20858e-07	5.6424e-06	0.744	3.94215e-09	5.30831e-08	1.424	6.24589e-30	2.13422e-28	0.771	4.24754e-10	5.38812e-09	0.68	1.38529e-08	1.46225e-07	YAL003W	YAL005C	Divergent
GIM_5p_end_NAM7_RRP6_12089	intergenic	I	YAL005C_YAL003W	NA	NA	NA	NA	NA	chrI	-1	141948	141948	0	0	0	1	0.151	0.923059	NA	-0.334	0.831256	NA	3.607	0.0137	0.0251644	3.456	0.0181328	0.052745	3.941	0.0067806	0.0203925	YAL003W	YAL005C	Divergent
GIM_5p_end_NAM7_RRP6_12090	antisens	A	YAL003W	EFB1	142174	143160	142124	143260	chrI	-1	142287	142287	0	2	1	4	1.917	0.104069	0.23343	0.848	0.475065	0.663448	3.475	0.00141065	0.0032213	1.558	0.0626614	0.145094	2.627	0.00200173	0.00702313	snR18	YAL005C	Divergent
GIM_5p_end_NAM7_RRP6_12099	CUT	C	CUT441	NA	152033	151617	152033	151617	chrI	-1	151990	152068	2	5	30	116	1.652	0.00740814	0.0263674	4.029	1.94536e-13	4.51286e-12	5.988	2.01438e-28	6.12102e-27	4.336	6.99801e-29	5.1053e-27	1.959	3.2677e-14	7.57352e-13	YAR002W	YAL001C	Divergent
GIM_5p_end_NAM7_RRP6_12101	mRNA	O	YAR002C-A	ERP1	154724	154065	154761	153897	chrI	-1	154661	154674	3	19	2	20	2.69	4.94829e-07	5.37819e-06	-0.665	0.288978	0.48425	2.694	2.65675e-07	1.13141e-06	0.004	0.992735	0.995678	3.359	1.13394e-10	1.6434e-09	YAR003W	YAR002W	Tandem antisens
GIM_5p_end_NAM7_RRP6_12102	mRNA	O	YAR002C-A	ERP1	154724	154065	154761	153897	chrI	-1	154731	154767	330	276	386	331	-0.256	0.481638	0.693594	0.222	0.539626	0.716127	0.004	0.99028	0.992692	0.26	0.473411	0.636789	-0.217	0.547071	0.710732	YAR003W	YAR002C-A	Divergent
GIM_5p_end_NAM7_RRP6_12104	mRNA	O	YAR007C	RFA1	158619	156754	158697	156745	chrI	-1	158637	158712	188	178	208	186	-0.09	0.622846	0.798756	0.148	0.404998	0.603249	-0.01	0.954886	0.96623	0.08	0.658797	0.785613	-0.158	0.367986	0.540237	YAR008W	YAR007C	Divergent
GIM_5p_end_NAM7_RRP6_12106	NA	F	YARCdelta4	YARCdelta4	160574	160238	160574	160238	chrI	-1	160330	160339	20	25	26	28	0.296	0.693015	0.850759	0.387	0.603224	0.764073	0.46	0.536566	0.614467	0.164	0.826213	0.89782	0.073	0.921028	0.959479	YARCdelta5	YARCdelta3	Tandem sens
GIM_5p_end_NAM7_RRP6_12107	NA	F	YARCdelta4	YARCdelta4	160574	160238	160574	160238	chrI	-1	160508	160517	2	3	2	2	0.562	0.491427	0.702035	-0.082	0.918086	0.958117	0.091	0.908747	0.930048	-0.47	0.546421	0.69853	0.174	0.819581	0.90362	YARCdelta5	YARCdelta3	Tandem sens
GIM_5p_end_NAM7_RRP6_12114	intergenic	I	YARCdelta4_YARCdelta5	NA	NA	NA	NA	NA	chrI	-1	164899	165162	68	110	78	156	0.653	0.339205	0.554832	0.179	0.792903	0.887066	1.122	0.0994289	0.146583	0.469	0.490314	0.651567	0.943	0.16508	0.294494	YARCdelta5	YARCdelta4	Tandem sens
GIM_5p_end_NAM7_RRP6_12115	intergenic	I	YARCdelta4_YARCdelta5	NA	NA	NA	NA	NA	chrI	-1	165235	165258	2	9	6	14	1.785	0.000654773	0.00329112	1.119	0.0293827	0.0867049	2.423	6.61793e-07	2.67846e-06	0.638	0.0755732	0.168189	1.304	0.000147048	0.000700404	YARCdelta5	YARCdelta4	Tandem sens
GIM_5p_end_NAM7_RRP6_12116	NA	F	YARCdelta5	YARCdelta5	166162	165826	166162	165826	chrI	-1	165919	165927	37	41	35	41	0.178	0.638916	0.810931	-0.058	0.876897	0.935535	0.147	0.692619	0.755741	-0.031	0.933446	0.961759	0.205	0.576449	0.734582	tA(UGC)A	YARCdelta4	Divergent
GIM_5p_end_NAM7_RRP6_12117	NA	F	YARCdelta5	YARCdelta5	166162	165826	166162	165826	chrI	-1	166105	166105	1	5	1	2	2.255	0.0102203	0.0346471	0.134	0.886497	0.940334	0.999	0.265404	0.341991	-1.256	0.0887727	0.190929	0.865	0.286928	0.451615	tA(UGC)A	YARCdelta4	Divergent
GIM_5p_end_NAM7_RRP6_12119	mRNA	O	YAR014C	BUD14	168871	166742	169032	166610	chrI	-1	168862	168869	4	10	7	17	1.274	0.0199492	0.061122	0.728	0.174504	0.34235	1.911	0.000218538	0.000587092	0.638	0.174048	0.317737	1.184	0.00937253	0.0270355	YAR015W	tA(UGC)A	Tandem antisens
GIM_5p_end_NAM7_RRP6_12120	mRNA	O	YAR014C	BUD14	168871	166742	169032	166610	chrI	-1	168942	169045	197	152	238	283	-0.354	0.622083	0.79851	0.253	0.724194	0.843976	0.489	0.494775	0.575029	0.843	0.239883	0.399998	0.236	0.741312	0.854371	YAR015W	YAR014C	Divergent
GIM_5p_end_NAM7_RRP6_12121	mRNA	O	YAR018C	KIN3	171703	170396	171728	170232	chrI	-1	171672	171768	62	92	73	92	0.582	0.0123199	0.0406802	0.221	0.331487	0.529306	0.559	0.0135471	0.0249118	-0.023	0.919513	0.953384	0.338	0.1229	0.233665	YAR019C	YAR015W	Convergent
GIM_5p_end_NAM7_RRP6_12122	intergenic	I	YAR018C_YAR019C	NA	NA	NA	NA	NA	chrI	-1	171924	171941	0	5	0	11	4.622	0.000115157	0.000720323	0.875	0.511914	0.69413	5.841	6.68209e-07	2.70254e-06	1.219	0.0111665	0.0350462	4.966	7.98932e-09	8.79843e-08	YAR019C	YAR018C	Tandem sens
GIM_5p_end_NAM7_RRP6_12124	intergenic	I	YAR019C_YAR020C	NA	NA	NA	NA	NA	chrI	-1	175546	175546	0	0	0	2	0.147	0.924941	NA	1.772	0.216214	NA	4.208	0.00199038	0.00441823	4.061	0.00269918	0.0103962	2.436	0.0168642	0.0448725	YAR020C	YAR019C	Tandem sens
GIM_5p_end_NAM7_RRP6_12126	internal	B	YAR023C	YAR023C	179820	179281	179870	179181	chrI	-1	179682	179739	7	19	4	10	1.302	0.00254632	0.0106049	-0.768	0.101401	0.229636	0.419	0.332902	0.412726	-0.883	0.0261082	0.0715389	1.187	0.00664799	0.020039	tL(CAA)A	YAR020C	Divergent
GIM_5p_end_NAM7_RRP6_12128	intergenic	I	YAR023C_tL(CAA)A	NA	NA	NA	NA	NA	chrI	-1	180018	180111	15	106	19	143	2.79	1.40558e-23	1.38873e-21	0.323	0.275406	0.468367	3.209	6.39458e-32	2.58323e-30	0.419	0.0611305	0.142292	2.886	4.03397e-32	5.09105e-30	tL(CAA)A	YAR023C	Divergent
GIM_5p_end_NAM7_RRP6_12132	XUT	X	XUT_1R-79	NA	180956	180277	180956	180277	chrI	-1	180993	181013	3	12	2	14	1.825	0.000114181	0.000716134	-0.54	0.317307	0.516365	1.946	1.5772e-05	5.16376e-05	0.122	0.725721	0.831063	2.486	1.14659e-08	1.22676e-07	tL(CAA)A	YAR023C	Divergent
GIM_5p_end_NAM7_RRP6_12134	XUT	X	XUT_1R-80	NA	181809	181503	181809	181503	chrI	-1	181706	181706	0	3	0	5	2.405	0.0431482	0.115463	-0.032	0.980496	0.989246	3.738	0.000929288	0.00220282	1.332	0.120766	0.241448	3.769	0.000243342	0.00110026	tS(AGA)A	tL(CAA)A	Convergent
GIM_5p_end_NAM7_RRP6_12135	intergenic	I	tL(CAA)A_tS(AGA)A	NA	NA	NA	NA	NA	chrI	-1	182156	182280	1	11	8	43	3.52	1.79294e-06	1.73384e-05	3.12	1.76116e-05	0.000130288	5.56	4.14362e-15	4.20441e-14	2.041	1.59561e-09	1.88314e-08	2.44	5.7242e-15	1.46624e-13	tS(AGA)A	tL(CAA)A	Convergent
GIM_5p_end_NAM7_RRP6_12136	intergenic	I	tL(CAA)A_tS(AGA)A	NA	NA	NA	NA	NA	chrI	-1	182374	182387	1	11	2	19	3.218	1.76279e-05	0.000135227	1.088	0.166464	0.330729	4.135	1.24337e-08	6.34907e-08	0.917	0.0526414	0.126624	3.046	1.19297e-08	1.27245e-07	tS(AGA)A	tL(CAA)A	Convergent
GIM_5p_end_NAM7_RRP6_12137	NA	F	tS(AGA)A	tS(AGA)A	182603	182522	182603	182522	chrI	-1	182613	182616	0	1	8	10	1.048	0.364615	0.581921	3.533	0.000814582	0.00403746	3.827	0.000281266	0.000742795	2.779	0.00443025	0.0159648	0.294	0.725088	0.844341	YARWsigma1	tS(AGA)A	Divergent
GIM_5p_end_NAM7_RRP6_12138	intergenic	I	tS(AGA)A_YARWdelta6	NA	NA	NA	NA	NA	chrI	-1	182809	182809	1	2	2	1	1.19	0.198711	0.380442	0.77	0.389106	0.587474	0.233	0.803516	0.846245	-0.956	0.261525	0.425418	-0.537	0.510671	0.679421	YARWdelta6	tS(AGA)A	Divergent
GIM_5p_end_NAM7_RRP6_12139	XUT	X	XUT_1R-83	NA	183599	182874	183599	182874	chrI	-1	183205	183205	1	0	0	1	-1.223	0.408466	NA	-0.76	0.595246	NA	-0.562	0.693866	0.756666	0.661	0.655384	0.783158	0.198	0.890174	0.94395	YAR027W	YARWsigma1	Tandem antisens
GIM_5p_end_NAM7_RRP6_12140	XUT	X	XUT_1R-83	NA	183599	182874	183599	182874	chrI	-1	183491	183548	22	48	28	51	1.112	0.0142184	0.0459681	0.337	0.455876	0.647176	1.207	0.0069697	0.013758	0.095	0.828825	0.899471	0.87	0.0462196	0.105316	YAR027W	YARWdelta6	Tandem antisens
GIM_5p_end_NAM7_RRP6_12141	antisens	A	YAR027W	UIP3	183770	184477	183720	184577	chrI	-1	184157	184198	2	8	1	3	2.17	0.00406236	0.0158635	-1.338	0.142438	0.295524	0.879	0.25424	0.329719	-1.292	0.050022	0.12154	2.217	0.00828227	0.0243083	YAR028W	YARWdelta6	Tandem antisens
GIM_5p_end_NAM7_RRP6_12142	CUT	C	CUT_GIM_1252	NA	184668	184436	184668	184436	chrI	-1	184571	184608	0	2	7	13	1.21	0.222649	0.412681	3.387	7.58219e-05	0.000485385	4.341	2.90103e-07	1.22908e-06	3.131	4.01009e-06	2.86388e-05	0.954	0.020717	0.0535421	YAR028W	YAR027W	Tandem antisens
GIM_5p_end_NAM7_RRP6_12143	CUT	C	CUT_GIM_1252	NA	184668	184436	184668	184436	chrI	-1	184659	184680	14	12	126	142	-0.192	0.543066	0.742335	3.175	5.62642e-40	1.33738e-37	3.359	1.19366e-44	9.68937e-43	3.552	1.70306e-41	3.34614e-39	0.185	0.255653	0.414618	YAR028W	YAR027W	Tandem antisens
GIM_5p_end_NAM7_RRP6_12144	intergenic	I	YAR027W_YAR028W	NA	NA	NA	NA	NA	chrI	-1	184736	184749	2	2	8	9	-0.324	0.692089	0.850195	1.935	0.00245884	0.0106602	2.155	0.000720186	0.00174912	2.479	0.000455613	0.00215883	0.22	0.645757	0.789446	YAR028W	YAR027W	Tandem antisens
GIM_5p_end_NAM7_RRP6_12145	XUT	X	XUT_1R-87	NA	188135	187092	188135	187092	chrI	-1	187186	187260	7	34	1	7	2.13	0.000511862	0.00266425	-2.409	0.000977401	0.00474692	-0.053	0.932957	0.949207	-2.183	0.000278931	0.00138512	2.356	0.00108157	0.00412811	YAR033W	YAR029W	Tandem antisens
GIM_5p_end_NAM7_RRP6_12146	XUT	X	XUT_1R-87	NA	188135	187092	188135	187092	chrI	-1	187870	187927	1	9	5	33	2.858	1.6427e-05	0.000126845	1.937	0.00345475	0.0143229	4.614	2.18154e-13	1.86912e-12	1.756	2.44656e-06	1.81862e-05	2.677	4.98465e-13	9.69455e-12	YAR033W	YAR031W	Tandem antisens
GIM_5p_end_NAM7_RRP6_12148	antisens	A	YAR033W	MST28	188107	188811	188057	188911	chrI	-1	188637	188661	18	15	15	22	-0.308	0.332134	0.547142	-0.314	0.276422	0.469444	0.196	0.486032	0.566731	0.503	0.095406	0.202203	0.51	0.0604384	0.131628	YARWdelta7	YAR031W	Tandem antisens
GIM_5p_end_NAM7_RRP6_12149	XUT	X	XUT_1R-90	NA	189114	188795	189114	188795	chrI	-1	188974	189092	38	92	36	71	1.241	0.000172373	0.00103065	-0.088	0.790937	0.88697	0.906	0.0056684	0.0113909	-0.336	0.292626	0.46008	0.994	0.00200113	0.00702243	YARWdelta7	YAR033W	Tandem antisens
GIM_5p_end_NAM7_RRP6_12150	intergenic	I	YAR033W_YAR035W	NA	NA	NA	NA	NA	chrI	-1	189511	189533	8	18	23	36	1.138	0.00361538	0.0143089	1.585	1.35093e-05	0.000102199	2.234	4.76032e-10	2.8519e-09	1.096	0.000628195	0.00287189	0.649	0.0236016	0.0598864	YAR035W	YAR033W	Tandem antisens
GIM_5p_end_NAM7_RRP6_12151	XUT	X	XUT_1R-91	NA	190047	189574	190047	189574	chrI	-1	190013	190066	214	354	77	163	0.704	0.189449	0.367754	-1.425	0.00809728	0.0297766	-0.381	0.477949	0.558851	-1.085	0.0430987	0.107887	1.044	0.0522474	0.116618	YAR035W	YARWdelta7	Tandem antisens
GIM_5p_end_NAM7_RRP6_12156	SUT	S	SUT436	NA	192201	191617	192201	191617	chrI	-1	191971	191971	0	0	0	1	-1.026	0.51115	NA	-1.477	0.343871	NA	1.631	0.272106	0.349195	2.657	0.0792356	0.174476	3.109	0.0394357	0.0922906	YAR035C-A	YARWdelta7	Convergent
GIM_5p_end_NAM7_RRP6_12158	intergenic	I	YAR042W_YAR050W	NA	NA	NA	NA	NA	chrI	-1	198217	198234	4	16	4	11	2.06	0.000302176	0.00167489	-0.058	0.923085	0.96023	1.541	0.00630188	0.0125544	-0.519	0.290019	0.456896	1.599	0.0025505	0.00866367	YAR050W	YAR042W	Tandem antisens
GIM_5p_end_NAM7_RRP6_12160	intergenic	I	YAR042W_YAR050W	NA	NA	NA	NA	NA	chrI	-1	198392	198392	0	3	1	1	3.883	0.00527789	0.0198402	2.179	0.122567	0.264642	1.974	0.165482	0.227947	-1.909	0.101416	0.212286	-0.205	0.864071	0.929341	YAR050W	YAR042W	Tandem antisens
GIM_5p_end_NAM7_RRP6_12161	intergenic	I	YAR042W_YAR050W	NA	NA	NA	NA	NA	chrI	-1	198701	198738	4	10	3	6	1.331	0.0197988	0.0607438	-0.224	0.706075	0.833598	0.785	0.162919	0.224774	-0.546	0.283156	0.448742	1.009	0.0593716	0.129826	YAR050W	YAR042W	Tandem antisens
GIM_5p_end_NAM7_RRP6_12162	intergenic	I	YAR042W_YAR050W	NA	NA	NA	NA	NA	chrI	-1	198936	199022	24	128	16	34	2.405	4.92371e-13	1.4498e-11	-0.623	0.0782806	0.187702	0.501	0.140596	0.197908	-1.904	2.09453e-09	2.43704e-08	1.124	0.000939471	0.00364448	YAR050W	YAR042W	Tandem antisens
GIM_5p_end_NAM7_RRP6_12163	CUT	C	CUT442	NA	200426	199986	200426	199986	chrI	-1	200339	200469	4	6	59	120	0.431	0.474055	0.686654	3.662	6.35984e-12	1.23441e-10	4.677	1.23014e-18	1.72499e-17	4.246	4.91424e-16	1.2404e-14	1.015	0.0209235	0.0540032	YAR050W	YAR042W	Tandem antisens
GIM_5p_end_NAM7_RRP6_12166	antisens	A	YAR050W	FLO1	203403	208016	203353	208116	chrI	-1	207991	208093	4	10	11	16	1.266	0.0308166	0.0874736	1.348	0.016999	0.0553836	1.855	0.000912467	0.00216741	0.59	0.255219	0.418111	0.508	0.303432	0.471327	YARCdelta8	YAR042W	Convergent
GIM_5p_end_NAM7_RRP6_12168	intergenic	I	YAR050W_YARCdelta8	NA	NA	NA	NA	NA	chrI	-1	208198	208236	0	5	1	2	2.925	0.0215284	0.0650607	0.099	0.940611	0.968422	1.473	0.251125	0.326389	-1.452	0.217653	0.373224	1.375	0.267159	0.428694	YARCdelta8	YAR050W	Convergent
GIM_5p_end_NAM7_RRP6_12170	intergenic	I	YAR050W_YARCdelta8	NA	NA	NA	NA	NA	chrI	-1	208773	208868	9	56	11	48	2.506	1.92533e-15	7.62737e-14	0.154	0.651743	0.800093	2.328	5.15121e-14	4.68513e-13	-0.178	0.46065	0.625083	2.174	2.02382e-15	5.52793e-14	YARCdelta8	YAR050W	Convergent
GIM_5p_end_NAM7_RRP6_12171	intergenic	I	YAR050W_YARCdelta8	NA	NA	NA	NA	NA	chrI	-1	209198	209334	5	34	10	42	2.508	8.91157e-09	1.33722e-07	0.778	0.0831513	0.196508	2.861	1.637e-11	1.15243e-10	0.354	0.309016	0.478497	2.083	1.06797e-08	1.15048e-07	YARCdelta8	YAR050W	Convergent
GIM_5p_end_NAM7_RRP6_12172	intergenic	I	YAR050W_YARCdelta8	NA	NA	NA	NA	NA	chrI	-1	209416	209416	0	2	0	2	3.185	0.0209951	0.0637704	0.588	0.689654	0.823398	3.914	0.00341454	0.00721551	0.728	0.445283	0.611124	3.325	0.00429795	0.013698	YARCdelta8	YAR050W	Convergent
GIM_5p_end_NAM7_RRP6_12174	XUT	X	XUT_1R-107	NA	210807	210434	210807	210434	chrI	-1	210853	210853	1	1	0	1	-0.68	0.584426	NA	-3.084	0.0269262	NA	-0.075	0.946574	0.95973	0.605	0.618813	0.754692	3.009	0.0286622	0.0705538	YAR064W	YARCdelta8	Divergent
GIM_5p_end_NAM7_RRP6_12175	intergenic	I	YARCdelta8_YAR064W	NA	NA	NA	NA	NA	chrI	-1	210978	211005	0	4	2	20	3.222	0.00109254	0.00513138	2.573	0.00840972	0.0307326	5.548	3.15368e-09	1.72827e-08	2.326	4.79295e-07	3.98501e-06	2.975	7.66837e-12	1.28103e-10	YAR064W	YARCdelta8	Divergent
GIM_5p_end_NAM7_RRP6_12176	intergenic	I	YARCdelta8_YAR064W	NA	NA	NA	NA	NA	chrI	-1	212872	212957	2	16	8	46	2.806	1.971e-08	2.80368e-07	1.777	0.000392527	0.0021212	4.252	2.99939e-19	4.45145e-18	1.446	1.89166e-07	1.66362e-06	2.475	1.04961e-18	4.14333e-17	YAR064W	YARCdelta8	Divergent
GIM_5p_end_NAM7_RRP6_12177	intergenic	I	YARCdelta8_YAR064W	NA	NA	NA	NA	NA	chrI	-1	213052	213066	0	0	1	4	1.853	0.191769	0.370852	2.379	0.0749056	0.181439	4.495	0.000483083	0.00121191	2.642	0.0110306	0.0346887	2.116	0.0121413	0.0337551	YAR064W	YARCdelta8	Divergent
GIM_5p_end_NAM7_RRP6_12179	intergenic	I	YARCdelta8_YAR064W	NA	NA	NA	NA	NA	chrI	-1	219999	220013	0	0	4	9	-0.773	0.584876	0.77123	3.445	0.000865895	0.00425451	4.586	7.09828e-06	2.46345e-05	5.359	8.66565e-06	5.82313e-05	1.141	0.0163169	0.0435505	YAR064W	YARCdelta8	Divergent
GIM_5p_end_NAM7_RRP6_12180	intergenic	I	YARCdelta8_YAR064W	NA	NA	NA	NA	NA	chrI	-1	220132	220173	3	3	22	35	-0.145	0.827994	0.935772	3.061	1.40187e-09	2.00804e-08	3.707	1.4471e-13	1.26493e-12	3.853	1.85612e-12	3.18117e-11	0.646	0.0411862	0.0957523	YAR064W	YARCdelta8	Divergent
GIM_5p_end_NAM7_RRP6_12183	antisens	A	YAR068W	YAR068W	222406	222891	222356	222991	chrI	-1	222848	223062	28	83	44	141	1.477	NA	NA	0.589	NA	NA	2.197	NA	NA	0.72	NA	NA	1.608	NA	NA	YAR071W	YAR066W	Tandem antisens
GIM_5p_end_NAM7_RRP6_12185	intergenic	I	YAR068W_YAR071W	NA	NA	NA	NA	NA	chrI	-1	223367	223416	2	4	3	8	1.087	0.135304	0.28619	0.433	0.544624	0.719425	1.929	0.00431869	0.0089084	0.841	0.172235	0.315327	1.496	0.0125562	0.0347245	YAR071W	YAR068W	Tandem antisens
GIM_5p_end_NAM7_RRP6_12186	intergenic	I	YAR068W_YAR071W	NA	NA	NA	NA	NA	chrI	-1	224724	224745	0	1	10	8	1.64	0.215504	0.403433	5.473	2.23021e-06	1.94977e-05	5.286	5.09671e-06	1.80912e-05	3.646	4.00781e-05	0.00023715	-0.187	0.667238	0.805007	YAR071W	YAR068W	Tandem antisens
GIM_5p_end_NAM7_RRP6_12187	intergenic	I	YAR068W_YAR071W	NA	NA	NA	NA	NA	chrI	-1	224836	224851	1	1	8	2	0.21	0.827609	0.935659	2.962	0.000143552	0.00086559	0.981	0.24394	0.318342	0.771	0.36265	0.532457	-1.98	0.00125257	0.00470089	YAR071W	YAR068W	Tandem antisens
GIM_5p_end_NAM7_RRP6_12188	intergenic	I	YAR068W_YAR071W	NA	NA	NA	NA	NA	chrI	-1	224934	225056	3	3	53	51	-0.177	0.76003	0.89483	3.882	4.16378e-20	2.02641e-18	3.847	1.03916e-19	1.61575e-18	4.024	8.3134e-18	2.52616e-16	-0.035	0.884885	0.941113	YAR071W	YAR068W	Tandem antisens
GIM_5p_end_NAM7_RRP6_12189	antisens	A	YAR071W	PHO11	225460	226863	225410	226963	chrI	-1	226797	226808	1	4	5	26	2.457	0.00240545	0.0101236	2.488	0.00139961	0.006525	4.919	5.94333e-11	3.94473e-10	2.462	2.28904e-07	1.98284e-06	2.431	4.81666e-09	5.47535e-08		YAR068W	Convergent
GIM_5p_end_NAM7_RRP6_12190	intergenic	I	YAR071W_	NA	NA	NA	NA	NA	chrI	-1	227258	227276	10	15	28	44	0.446	0.547352	0.745115	1.382	0.0567588	0.146552	2.009	0.00548861	0.011063	1.562	0.0304152	0.0811792	0.627	0.37358	0.545918		YAR071W	Convergent
GIM_5p_end_NAM7_RRP6_1593	antisens	A	YBL111C	YBL111C	5009	2907	5059	2807	chrII	1	3989	4047	6	14	84	138	1.201	0.0951535	0.21778	3.689	1.24823e-07	1.34069e-06	4.375	3.47127e-10	2.11183e-09	3.174	2.76567e-06	2.0383e-05	0.686	0.293803	0.460256	YBL112C	YBL108C-A	Tandem antisens
GIM_5p_end_NAM7_RRP6_1595	intergenic	I	YBL108C-A_YBLWdelta1	NA	NA	NA	NA	NA	chrII	1	8418	8557	1	28	2	34	4.425	2.46372e-13	7.5387e-12	1.088	0.100667	0.228487	4.711	2.75586e-15	2.8481e-14	0.286	0.223433	0.380381	3.623	4.42261e-23	2.42752e-21	YBL108C-A	YBLWdelta1	Divergent
GIM_5p_end_NAM7_RRP6_1596	NA	F	YBLWdelta2	YBLWdelta2	9093	9424	9093	9424	chrII	1	9150	9172	5	8	5	6	0.488	0.407736	0.628976	-0.287	0.621731	0.778434	0.138	0.809613	0.85111	-0.349	0.536537	0.690232	0.425	0.446277	0.619371	YBLWdelta1	YBLWdelta3	Tandem sens
GIM_5p_end_NAM7_RRP6_1599	intergenic	I	tL(UAA)B1_YBL107C	NA	NA	NA	NA	NA	chrII	1	9743	9769	2	5	9	12	1.067	0.114358	0.251352	2.19	0.000286183	0.00159976	2.63	1.11817e-05	3.754e-05	1.563	0.00264652	0.0102185	0.44	0.291023	0.457103	tL(UAA)B1	YBL107C	Convergent
GIM_5p_end_NAM7_RRP6_1601	XUT	X	XUT_2F-2	NA	10621	13764	10621	13764	chrII	1	10715	10715	0	0	1	1	1.337	0.371595	NA	2.842	0.0369316	NA	3.01	0.027117	0.0462974	1.673	0.174859	0.318748	0.168	0.857834	0.925493	YBL107C	YBL106C	Tandem antisens
GIM_5p_end_NAM7_RRP6_1602	antisens	A	YBL104C	SEA4	21293	18177	21309	18085	chrII	1	18135	18191	0	0	6	7	0.143	0.924101	0.962761	5.051	3.09103e-05	0.000216095	5.315	1.14408e-05	3.8358e-05	5.172	2.29602e-05	0.000142902	0.264	0.569268	0.729354	YBL105C	YBL103C	Tandem antisens
GIM_5p_end_NAM7_RRP6_1603	intergenic	I	YBL104C_YBL103C	NA	NA	NA	NA	NA	chrII	1	21500	21503	0	2	2	3	1.906	0.0949471	0.217399	2.3	0.0315212	0.0917706	3.059	0.00363952	0.00763773	1.153	0.136648	0.265616	0.758	0.23241	0.384994	YBL104C	YBL103C	Tandem antisens
GIM_5p_end_NAM7_RRP6_1604	mRNA	O	YBL102W	SFT2	24098	24745	23993	24889	chrII	1	23980	24085	2069	2473	1575	1843	0.256	0.237278	0.433258	-0.393	0.0693071	0.170933	-0.167	0.440138	0.521517	-0.422	0.0506706	0.122823	0.226	0.295952	0.462994	YBL103C	YBL102W	Divergent
GIM_5p_end_NAM7_RRP6_1607	mRNA	O	YBL100W-C	YBL100W-C	28427	28546	28377	28646	chrII	1	28313	28434	67	259	75	168	1.886	4.2987e-05	0.000297984	0.146	0.752332	0.861001	1.283	0.00532679	0.0107594	-0.602	0.186481	0.334501	1.137	0.0129604	0.0356823	YBL101C	YBLWdelta4	Divergent
GIM_5p_end_NAM7_RRP6_1608	internal	B	YBL100W-C	YBL100W-C	28427	28546	28377	28646	chrII	1	28492	28607	3	13	9	30	1.776	0.00288952	0.0118064	1.342	0.0218636	0.0680814	3.047	8.15519e-08	3.74312e-07	1.271	0.0110727	0.0348032	1.705	0.000464118	0.00195627	YBL101C	YBLWdelta4	Divergent
GIM_5p_end_NAM7_RRP6_1609	internal	B	NA	NA	NA	NA	NA	NA	chrII	1	28661	28722	4	15	40	51	1.865	0.0098614	0.0336321	3.234	4.41327e-06	3.65013e-05	3.565	4.05968e-07	1.68852e-06	1.699	0.00995063	0.0317898	0.331	0.604256	0.757862	YBL100W-C	YBLWdelta4	Tandem sens
GIM_5p_end_NAM7_RRP6_1610	intergenic	I	YBL100W-C_YBLWdelta4	NA	NA	NA	NA	NA	chrII	1	28851	28894	0	0	12	9	0.147	0.921172	0.962761	5.891	5.33549e-07	5.20877e-06	5.46	3.59632e-06	1.30194e-05	5.313	8.2027e-06	5.55304e-05	-0.432	0.243498	0.399035	YBL100W-C	YBLWdelta4	Tandem sens
GIM_5p_end_NAM7_RRP6_1611	intergenic	I	YBL100W-C_YBLWdelta4	NA	NA	NA	NA	NA	chrII	1	29035	29077	0	0	6	14	1.064	0.445783	0.663889	4.754	6.1491e-05	0.000402922	6.027	3.16553e-07	1.33591e-06	4.964	1.30619e-06	1.01274e-05	1.273	0.0121943	0.0338701	YBL100W-C	YBLWdelta4	Tandem sens
GIM_5p_end_NAM7_RRP6_1613	intergenic	I	YBL100W-C_YBLWdelta4	NA	NA	NA	NA	NA	chrII	1	29379	29585	42	149	40	134	1.832	1.69563e-10	3.38734e-09	-0.059	0.839709	0.913388	1.667	4.51179e-09	2.42716e-08	-0.166	0.54207	0.694456	1.726	5.26436e-10	6.88508e-09	YBL100W-C	YBLWdelta4	Tandem sens
GIM_5p_end_NAM7_RRP6_1619	NA	F	YBLWdelta5	YBLWdelta5	35271	35602	35271	35602	chrII	1	35511	35511	5	18	8	18	1.715	0.0677539	0.166651	0.62	0.509955	0.692824	1.693	0.0696564	0.107216	-0.022	0.980907	0.988231	1.074	0.240487	0.395143	YBLWdelta4	YBLWdelta6	Tandem sens
GIM_5p_end_NAM7_RRP6_1621	NA	F	tF(GAA)B	tF(GAA)B	36398	36488	36398	36488	chrII	1	36387	36390	1	2	8	10	0.667	0.419841	0.639773	2.538	0.000296506	0.00164847	3.011	1.518e-05	4.98693e-05	2.344	0.000263647	0.00131595	0.473	0.299296	0.466705	YBLCtau1	tF(GAA)B	Divergent
GIM_5p_end_NAM7_RRP6_1622	mRNA	O	YBL099W	ATP1	37053	38690	36732	38932	chrII	1	36699	36766	881	642	848	755	-0.442	0.444114	0.662474	-0.053	0.927046	0.961641	-0.215	0.709367	0.770025	0.227	0.694423	0.810926	-0.162	0.778544	0.877855	tF(GAA)B	YBL099W	Tandem sens
GIM_5p_end_NAM7_RRP6_1624	mRNA	O	YBL099W	ATP1	37053	38690	36732	38932	chrII	1	37039	37039	1	2	1	2	1.313	0.197493	0.378885	-0.478	0.65567	0.803111	0.689	0.494737	0.575029	-0.624	0.5025	0.662088	1.167	0.238903	0.393469	tF(GAA)B	YBL099W	Tandem sens
GIM_5p_end_NAM7_RRP6_1627	mRNA	O	YBL098W	BNA4	39145	40527	39124	40564	chrII	1	39098	39145	201	120	205	172	-0.733	3.95407e-05	0.000277022	0.031	0.854251	0.921688	-0.226	0.183432	0.249256	0.507	0.00419794	0.0152633	-0.257	0.124679	0.23632	YBL099W	YBL098W	Tandem sens
GIM_5p_end_NAM7_RRP6_1628	internal	B	YBL098W	BNA4	39145	40527	39124	40564	chrII	1	39612	39612	0	2	1	1	3.744	0.00415108	0.0161715	2.38	0.0715533	0.175156	2.954	0.0237409	0.0412004	-0.791	0.359665	0.529561	0.573	0.522246	0.689548	YBL099W	YBL097W	Tandem sens
GIM_5p_end_NAM7_RRP6_1629	internal	B	YBL098W	BNA4	39145	40527	39124	40564	chrII	1	39763	39763	1	2	0	1	0.615	0.551902	0.748037	-0.868	0.422404	0.619222	0.63	0.520266	0.598736	0.014	0.988082	0.99279	1.498	0.133793	0.250003	YBL099W	YBL097W	Tandem sens
GIM_5p_end_NAM7_RRP6_1630	internal	B	YBL098W	BNA4	39145	40527	39124	40564	chrII	1	39920	40072	76	439	47	260	2.512	2.81925e-32	6.51248e-30	-0.717	0.00137757	0.00642959	1.764	9.21303e-17	1.10009e-15	-0.748	0.000190996	0.000986947	2.481	2.37053e-31	2.75078e-29	YBL099W	YBL097W	Tandem sens
GIM_5p_end_NAM7_RRP6_1632	mRNA	O	YBL097W	BRN1	40831	43095	40788	43148	chrII	1	40756	40813	36	28	40	50	-0.307	NA	NA	0.163	NA	NA	0.441	NA	NA	0.748	NA	NA	0.278	NA	NA	YBL098W	YBL097W	Tandem sens
GIM_5p_end_NAM7_RRP6_1633	mRNA	O	YBL095W	YBL095W	43277	44089	43148	44204	chrII	1	43240	43313	176	185	129	124	0.065	0.865591	0.952597	-0.443	0.24949	0.439044	-0.491	0.20189	0.270448	-0.556	0.149024	0.283076	-0.048	0.900037	0.948707	YBL097W	YBL093C	Convergent
GIM_5p_end_NAM7_RRP6_1636	intergenic	I	YBL095W_YBL092W	NA	NA	NA	NA	NA	chrII	1	44882	44882	0	1	0	2	2.383	0.0922749	0.212795	1.245	0.382929	0.581329	4.059	0.00223066	0.00489505	1.676	0.102133	0.213379	2.815	0.00738109	0.0219957	YBL095W	YBL092W	Tandem sens
GIM_5p_end_NAM7_RRP6_1638	intergenic	I	YBL093C_YBL092W	NA	NA	NA	NA	NA	chrII	1	45295	45371	14	27	15	17	0.842	0.011158	0.0374143	0.092	0.778386	0.879155	0.244	0.4557	0.537346	-0.598	0.055099	0.131148	0.152	0.620757	0.769756	YBL093C	YBL092W	Divergent
GIM_5p_end_NAM7_RRP6_1639	mRNA	O	YBL092W	RPL32	45645	46370	45548	46484	chrII	1	45536	45620	7153	9120	6114	6000	0.324	0.698801	0.855136	-0.209	0.802939	0.892592	-0.234	0.779963	0.828029	-0.557	0.505214	0.664222	-0.025	0.976208	0.988819	YBL093C	YBL092W	Divergent
GIM_5p_end_NAM7_RRP6_1643	antisens	A	YBL091C-A	SCS22	47180	46565	47176	46528	chrII	1	46570	46622	13	31	25	56	1.191	0.000355451	0.00193038	0.919	0.00437161	0.0175345	2.107	1.58771e-11	1.11955e-10	0.916	0.00135507	0.00566059	1.188	1.36107e-05	8.23983e-05	YBL092W	YBL091C	Convergent
GIM_5p_end_NAM7_RRP6_1644	SUT	S	SUT005	NA	46788	47132	46788	47132	chrII	1	46769	46793	44	30	41	65	-0.594	0.0983021	0.223242	-0.111	0.744998	0.856549	0.567	0.0931746	0.138461	1.161	0.000952415	0.00415315	0.678	0.0418107	0.0968953	YBL092W	YBL091C	Convergent
GIM_5p_end_NAM7_RRP6_1645	intergenic	I	YBL091C_YBL090W	NA	NA	NA	NA	NA	chrII	1	48642	48683	9	25	9	17	1.458	0.00026629	0.00149797	0.069	0.865676	0.928947	1.022	0.00931186	0.017753	-0.437	0.218845	0.374576	0.952	0.00928476	0.0268181	YBL091C	YBL090W	Divergent
GIM_5p_end_NAM7_RRP6_1646	mRNA	O	YBL090W	MRP21	48825	49358	48780	49428	chrII	1	48753	48842	959	849	601	559	-0.178	0.463206	0.678489	-0.67	0.00559287	0.0216699	-0.774	0.00138573	0.00316796	-0.596	0.0139475	0.0423075	-0.104	0.668285	0.805539	YBL091C	YBL089W	Divergent
GIM_5p_end_NAM7_RRP6_1649	internal	B	YBL090W	MRP21	48825	49358	48780	49428	chrII	1	49140	49231	33	33	24	23	-0.051	0.892784	0.962761	-0.449	0.226888	0.410954	-0.515	0.168751	0.231858	-0.463	0.221883	0.37871	-0.065	0.860677	0.92723	YBL091C	YBL089W	Divergent
GIM_5p_end_NAM7_RRP6_1650	mRNA	O	YBL089W	AVT5	49574	50953	49548	51028	chrII	1	49535	49623	32	49	39	55	0.599	0.0219201	0.0660261	0.318	0.208945	0.388538	0.795	0.00146492	0.00333577	0.195	0.425145	0.593425	0.477	0.0428202	0.0987806	YBL090W	YBL088C	Convergent
GIM_5p_end_NAM7_RRP6_1652	antisens	A	YBL088C	TEL1	59382	51019	59649	50912	chrII	1	57981	57981	11	6	7	4	-0.935	0.141257	0.295581	-0.508	0.388904	0.587224	-1.161	0.0573268	0.090255	-0.226	0.729059	0.833501	-0.653	0.282854	0.447008	YBL089W	YBL087C	Convergent
GIM_5p_end_NAM7_RRP6_1653	CUT	C	CUT_GIM_0090	NA	59519	59830	59519	59830	chrII	1	59504	59579	2	2	28	29	0.211	0.772863	0.902958	3.973	1.09166e-12	2.32223e-11	4.068	3.2018e-13	2.67953e-12	3.857	6.77301e-12	1.08031e-10	0.095	0.737757	0.852149	YBL088C	YBL087C	Tandem antisens
GIM_5p_end_NAM7_RRP6_1659	mRNA	O	YBL085W	BOI1	63876	66818	63540	66924	chrII	1	63669	63748	42	45	54	47	0.118	0.823445	0.933408	0.349	0.504975	0.688485	0.157	0.763834	0.816286	0.039	0.940326	0.965511	-0.191	0.712755	0.836287	YBL086C	YBL085W	Divergent
GIM_5p_end_NAM7_RRP6_1660	internal	B	YBL085W	BOI1	63876	66818	63540	66924	chrII	1	66530	66582	6	10	4	5	0.578	0.34329	0.55905	-0.569	0.356087	0.554412	-0.125	0.836918	0.872491	-0.703	0.238979	0.398725	0.444	0.4618	0.63395	YBL086C	YBL084C	Tandem antisens
GIM_5p_end_NAM7_RRP6_1662	intergenic	I	YBL082C_YBL081W	NA	NA	NA	NA	NA	chrII	1	71349	71349	0	0	0	2	0.144	0.927031	NA	1.77	0.239522	NA	3.519	0.0169043	0.0304073	3.375	0.0217312	0.0615046	1.749	0.184719	0.322271	YBL082C	YBL081W	Divergent
GIM_5p_end_NAM7_RRP6_1663	mRNA	O	YBL081W	YBL081W	71866	72972	71564	73060	chrII	1	71533	71595	27	26	39	36	-0.045	0.940806	0.969399	0.464	0.437569	0.632966	0.376	0.529658	0.607683	0.421	0.484269	0.645916	-0.088	0.882038	0.939344	YBL082C	YBL081W	Divergent
GIM_5p_end_NAM7_RRP6_1664	mRNA	O	YBL079W	NUP170	75259	79767	75188	79828	chrII	1	75153	75227	77	68	110	103	-0.15	NA	NA	0.486	NA	NA	0.402	NA	NA	0.552	NA	NA	-0.084	NA	NA	YBL080C	YBL079W	Divergent
GIM_5p_end_NAM7_RRP6_1665	antisens	A	NA	NA	NA	NA	NA	NA	chrII	1	79890	79898	1	1	4	6	-0.213	0.845289	0.943331	2.43	0.00379835	0.0155451	2.817	0.000735181	0.00178129	3.03	0.000891301	0.00391828	0.387	0.468884	0.641022	YBL079W	YBL078C	Convergent
GIM_5p_end_NAM7_RRP6_1666	antisens	A	YBL075C	SSA3	86448	84499	86498	84399	chrII	1	84505	84547	0	1	12	13	0.751	0.523824	0.729183	4.891	2.53414e-07	2.62721e-06	4.926	2.13069e-07	9.18924e-07	4.175	6.97185e-07	5.65931e-06	0.035	0.913947	0.956153	YBL076C	YBL074C	Tandem antisens
GIM_5p_end_NAM7_RRP6_1667	intergenic	I	YBL074C_snR56	NA	NA	NA	NA	NA	chrII	1	88005	88095	84	69	367	443	-0.262	0.585223	0.771367	2.082	1.08624e-05	8.36015e-05	2.346	7.06034e-07	2.84487e-06	2.609	4.23325e-08	4.10965e-07	0.265	0.572049	0.731238	YBL074C	snR56	Divergent
GIM_5p_end_NAM7_RRP6_1669	intergenic	I	snR56_YBL072C	NA	NA	NA	NA	NA	chrII	1	88288	88288	0	0	4	3	0.176	0.894577	0.962761	3.575	0.000739048	0.00370885	3.033	0.00471338	0.00963745	2.858	0.00836445	0.0274737	-0.542	0.372639	0.544857	snR56	YBL072C	Convergent
GIM_5p_end_NAM7_RRP6_1673	mRNA	O	YBL071W-A	KTI11	89978	90226	89947	90467	chrII	1	89902	90016	168	826	203	692	2.269	3.20598e-12	8.35951e-11	0.269	0.410642	0.608069	2.018	5.48959e-10	3.27293e-09	-0.251	0.435567	0.602814	1.749	6.3265e-08	6.01347e-07	YBL071C-B	YBL069W	Divergent
GIM_5p_end_NAM7_RRP6_1674	mRNA	O	YBL069W	AST1	90741	92030	90691	92130	chrII	1	90631	90712	251	248	335	303	-0.022	0.915948	0.962761	0.411	0.0452807	0.122604	0.269	0.191658	0.258808	0.291	0.160378	0.299083	-0.143	0.483679	0.65447	YBL071W-A	YBL069W	Tandem sens
GIM_5p_end_NAM7_RRP6_1678	mRNA	O	YBL068W	PRS4	92414	93394	92347	93576	chrII	1	92336	92397	90	100	112	119	0.15	0.564654	0.756838	0.324	0.202051	0.379376	0.403	0.112605	0.162993	0.253	0.321645	0.491879	0.079	0.751004	0.860266	YBL069W	YBL068W	Tandem sens
GIM_5p_end_NAM7_RRP6_1679	internal	B	YBL068W	PRS4	92414	93394	92347	93576	chrII	1	92567	92579	2	3	1	4	0.225	0.756359	0.892963	-0.558	0.43336	0.629487	0.686	0.289146	0.368004	0.461	0.478838	0.641209	1.244	0.0496772	0.111795	YBL069W	YBL067C	Convergent
GIM_5p_end_NAM7_RRP6_1681	CUT	C	CUT006	NA	96352	96568	96352	96568	chrII	1	96328	96370	3	4	9	10	0.272	0.654999	0.822938	1.364	0.00940819	0.0336761	1.55	0.00311347	0.00662791	1.277	0.0147274	0.0442461	0.186	0.658014	0.798115	YBL067C	YBL066C	Tandem antisens
GIM_5p_end_NAM7_RRP6_1684	mRNA	O	YBL063W	KIP1	101886	105221	101869	105221	chrII	1	101835	101916	109	115	107	117	0.076	0.806752	0.923342	-0.039	0.899922	0.947344	0.089	0.773274	0.823524	0.012	0.967842	0.981984	0.127	0.676726	0.811301	YBL064C	YBL061C	Tandem antisens
GIM_5p_end_NAM7_RRP6_1685	mRNA	O	YBL060W	YEL1	107932	109995	107685	109989	chrII	1	107645	107743	9	59	10	90	2.619	3.94061e-06	3.50678e-05	0.127	0.827885	0.905972	3.189	1.43714e-08	7.25917e-08	0.569	0.283387	0.449025	3.062	2.1241e-08	2.17183e-07	YBL061C	YBL060W	Divergent
GIM_5p_end_NAM7_RRP6_1686	mRNA	O	YBL060W	YEL1	107932	109995	107685	109989	chrII	1	107870	107941	24	23	28	34	-0.025	0.943179	0.970328	0.29	0.387867	0.58625	0.547	0.102596	0.150622	0.572	0.0948177	0.201301	0.256	0.424711	0.598472	YBL061C	YBL059C-A	Tandem antisens
GIM_5p_end_NAM7_RRP6_1687	antisens	A	YBL059C-A	CMC2	110539	110125	110569	109961	chrII	1	110284	110323	0	0	1	9	1.127	0.439003	0.657732	2.582	0.0475979	0.12762	5.668	6.05375e-06	2.12397e-05	4.541	4.03471e-05	0.000238659	3.086	2.95691e-05	0.000165026	YBL060W	YBL059W	Tandem sens
GIM_5p_end_NAM7_RRP6_1688	mRNA	O	YBL059W	YBL059W	110711	111244	110677	111405	chrII	1	110656	110747	205	240	167	221	0.218	0.579554	0.767296	-0.297	0.448561	0.64219	0.11	0.77957	0.827883	-0.108	0.782732	0.870373	0.406	0.298338	0.465505	YBL059C-A	YBL058W	Divergent
GIM_5p_end_NAM7_RRP6_1690	internal	B	YBL059W	YBL059W	110711	111244	110677	111405	chrII	1	110855	110857	11	24	8	8	0.967	0.0665223	0.164287	-0.405	0.44883	0.642287	-0.516	0.338924	0.41923	-1.483	0.00490518	0.0174006	-0.111	0.835268	0.912305	YBL059C-A	YBL058W	Divergent
GIM_5p_end_NAM7_RRP6_1691	mRNA	O	YBL058W	SHP1	111437	112708	111405	112821	chrII	1	111394	111452	680	733	850	986	0.108	0.606339	0.786277	0.323	0.120009	0.260353	0.536	0.00975685	0.0185095	0.429	0.0391182	0.0995369	0.214	0.301602	0.469171	YBL059W	YBL057C	Convergent
GIM_5p_end_NAM7_RRP6_1694	antisens	A	YBL057C	PTH2	113427	112801	113448	112737	chrII	1	113369	113369	0	1	0	1	2.059	0.120735	NA	-1.569	0.296333	NA	1.102	0.408975	0.490407	-0.957	0.412435	0.58141	2.671	0.0587021	0.128688	YBL058W	YBL056W	Tandem sens
GIM_5p_end_NAM7_RRP6_1695	mRNA	O	YBL056W	PTC3	113762	115168	113636	115556	chrII	1	113622	113716	5789	6866	4151	4948	0.244	0.285407	0.493332	-0.478	0.0367324	0.103336	-0.225	0.324215	0.403867	-0.47	0.0399589	0.101289	0.252	0.269972	0.431958	YBL057C	YBL056W	Divergent
GIM_5p_end_NAM7_RRP6_1698	intergenic	I	YBL055C_YBL054W	NA	NA	NA	NA	NA	chrII	1	117113	117113	1	1	1	1	-0.02	0.984518	0.991714	-0.119	0.901757	0.948603	-1.055	0.318411	0.397755	-1.035	0.338743	0.509691	-0.936	0.358254	0.530326	YBL055C	YBL054W	Divergent
GIM_5p_end_NAM7_RRP6_1699	intergenic	I	YBL055C_YBL054W	NA	NA	NA	NA	NA	chrII	1	117183	117269	43	48	41	41	0.139	0.763602	0.89722	-0.087	0.849476	0.918591	-0.082	0.856909	0.888566	-0.221	0.629624	0.763623	0.004	0.992549	0.996471	YBL055C	YBL054W	Divergent
GIM_5p_end_NAM7_RRP6_1700	mRNA	O	YBL054W	TOD6	117589	119166	117539	119266	chrII	1	117378	117498	14	15	32	30	0.134	0.8493	0.944698	1.164	0.0898992	0.208726	1.082	0.115399	0.166659	0.948	0.169565	0.31182	-0.082	0.902706	0.949725	YBL055C	YBL054W	Divergent
GIM_5p_end_NAM7_RRP6_1702	antisens	A	YBL052C	SAS3	121874	119379	122136	119368	chrII	1	121722	121760	3	15	18	39	2.256	0.000180996	0.00107477	2.567	1.1187e-05	8.59379e-05	3.698	1.51494e-10	9.63342e-10	1.442	0.00271597	0.010447	1.131	0.0133891	0.0367576	YBL054W	YBL051C	Convergent
GIM_5p_end_NAM7_RRP6_1703	intergenic	I	YBL052C_YBL051C	NA	NA	NA	NA	NA	chrII	1	121891	121931	6	22	7	27	1.702	0.0034398	0.0136999	0.231	0.695512	0.826898	2.082	0.000251014	0.000668933	0.381	0.474566	0.637658	1.851	0.000642882	0.00260832	YBL052C	YBL051C	Tandem antisens
GIM_5p_end_NAM7_RRP6_1704	mRNA	O	YBL050W	SEC17	125125	126119	125052	126188	chrII	1	125031	125094	750	733	514	592	-0.035	0.898646	0.962761	-0.542	0.0462411	0.124737	-0.336	0.216452	0.287108	-0.301	0.268316	0.433043	0.206	0.448487	0.621839	YBL051C	YBL050W	Divergent
GIM_5p_end_NAM7_RRP6_1705	intergenic	I	YBL050W_YBL049W	NA	NA	NA	NA	NA	chrII	1	126524	126527	6	10	7	11	0.664	0.419149	0.639306	0.285	0.726086	0.844937	0.931	0.248245	0.323204	0.267	0.738572	0.839628	0.646	0.412575	0.586437	YBL050W	YBL049W	Tandem sens
GIM_5p_end_NAM7_RRP6_1706	intergenic	I	YBL050W_YBL049W	NA	NA	NA	NA	NA	chrII	1	126586	126692	39	42	12	20	0.07	0.918318	0.962761	-1.618	0.019026	0.0609106	-0.924	0.177492	0.242328	-0.994	0.147742	0.281204	0.694	0.315966	0.485088	YBL050W	YBL049W	Tandem sens
GIM_5p_end_NAM7_RRP6_1707	intergenic	I	YBL049W_YBL047C	NA	NA	NA	NA	NA	chrII	1	127484	127486	3	4	8	13	0.563	0.373276	0.591977	1.382	0.0140693	0.0473251	2.208	5.98918e-05	0.000177621	1.645	0.00176516	0.00714914	0.826	0.0589042	0.128983	YBL049W	YBL047C	Convergent
GIM_5p_end_NAM7_RRP6_1708	intergenic	I	YBL049W_YBL047C	NA	NA	NA	NA	NA	chrII	1	127536	127562	12	31	12	19	1.272	0.0139687	0.0453485	-0.037	0.943657	0.969975	0.59	0.252168	0.327472	-0.682	0.172075	0.315144	0.627	0.2135	0.359927	YBL049W	YBL047C	Convergent
GIM_5p_end_NAM7_RRP6_1709	antisens	A	YBL047C	EDE1	132040	127895	132216	127632	chrII	1	127751	127751	0	1	1	3	2.619	0.0513832	0.13345	3.005	0.0197001	0.0626771	3.953	0.00185654	0.00414288	1.335	0.144349	0.276056	0.949	0.226326	0.377064	YBL049W	YBL047C	Convergent
GIM_5p_end_NAM7_RRP6_1711	internal	B	YBL046W	PSY4	132424	133749	132420	133868	chrII	1	132634	132669	3	8	3	10	1.271	0.0157497	0.0501066	-0.174	0.75202	0.860963	1.596	0.00115465	0.00268657	0.325	0.43806	0.605053	1.77	8.02289e-05	0.000408709	YBL047C	YBL045C	Tandem antisens
GIM_5p_end_NAM7_RRP6_1712	internal	B	YBL046W	PSY4	132424	133749	132420	133868	chrII	1	132766	132790	1	4	2	11	2.153	0.0353092	0.0981202	1.276	0.210821	0.391183	3.517	0.000347004	0.000896816	1.364	0.108384	0.223228	2.241	0.00808907	0.0238181	YBL047C	YBL045C	Tandem antisens
GIM_5p_end_NAM7_RRP6_1714	mRNA	O	YBL044W	YBL044W	135998	136366	135948	136466	chrII	1	136033	136106	17	33	8	15	0.958	0.0071952	0.025766	-1.054	0.00569565	0.0220213	-0.167	0.643934	0.712089	-1.125	0.00123061	0.00520225	0.886	0.0176125	0.0466198	YBL045C	YBL043W	Divergent
GIM_5p_end_NAM7_RRP6_1716	internal	B	NA	NA	NA	NA	NA	NA	chrII	1	136424	136424	6	5	3	1	-0.299	0.724174	0.871831	-0.623	0.450885	0.643586	-1.965	0.0272011	0.0464226	-1.666	0.0666849	0.152269	-1.342	0.131437	0.246534	YBL044W	YBL043W	Tandem sens
GIM_5p_end_NAM7_RRP6_1717	mRNA	O	YBL043W	ECM13	136688	137461	136564	137596	chrII	1	136527	136561	22	14	18	17	-0.672	0.0805607	0.191349	-0.309	0.380752	0.579058	-0.36	0.311082	0.390207	0.312	0.414288	0.583195	-0.051	0.883854	0.940421	YBL044W	YBL043W	Tandem sens
GIM_5p_end_NAM7_RRP6_1720	intergenic	I	YBL043W_YBL042C	NA	NA	NA	NA	NA	chrII	1	137753	137771	0	6	1	3	3.303	0.000339324	0.00185632	1.179	0.223553	0.407207	2.445	0.00810489	0.0157083	-0.858	0.147021	0.279985	1.266	0.0595269	0.130067	YBL043W	YBL042C	Convergent
GIM_5p_end_NAM7_RRP6_1722	mRNA	O	YBL041W	PRE7	141247	141972	140988	142116	chrII	1	140991	141033	165	218	130	175	0.388	0.015788	0.0501721	-0.338	0.0341989	0.0978877	0.08	0.614646	0.685186	-0.308	0.0505084	0.12255	0.417	0.0076362	0.0226428	YBL042C	YBL041W	Divergent
GIM_5p_end_NAM7_RRP6_1723	mRNA	O	YBL041W	PRE7	141247	141972	140988	142116	chrII	1	141191	141247	1595	1351	1569	1696	-0.242	0.0814513	0.192951	-0.024	0.861021	0.9254	0.088	0.524818	0.603091	0.329	0.0172958	0.050797	0.112	0.416132	0.589796	YBL042C	YBL041W	Divergent
GIM_5p_end_NAM7_RRP6_1725	internal	B	NA	NA	NA	NA	NA	NA	chrII	1	142151	142203	1	2	2	16	0.438	0.603644	0.784374	1.142	0.118257	0.257574	3.67	6.20872e-08	2.90446e-07	3.232	6.69022e-07	5.43836e-06	2.528	1.5994e-07	1.40302e-06	YBL041W	YBL039W-B	Tandem sens
GIM_5p_end_NAM7_RRP6_1726	mRNA	O	YBL039W-B	YBL039W-B	143393	143572	143100	143644	chrII	1	143082	143191	130	263	109	259	0.994	0.0321134	0.0906839	-0.255	0.583423	0.748902	0.967	0.0366463	0.0607376	-0.027	0.953522	0.97374	1.221	0.00818428	0.0240657	YBL040C	YBL039W-B	Divergent
GIM_5p_end_NAM7_RRP6_1729	mRNA	O	YBL038W	MRPL16	146187	146885	146116	146900	chrII	1	146095	146136	1468	1298	1039	1147	-0.177	0.294	0.502938	-0.496	0.0032375	0.0135298	-0.355	0.0348228	0.0580268	-0.178	0.291427	0.458621	0.141	0.403868	0.578197	YBL039C	YBL038W	Divergent
GIM_5p_end_NAM7_RRP6_1730	mRNA	O	YBL037W	APL3	147209	150286	147116	150380	chrII	1	147097	147170	387	320	443	451	-0.271	0.0345251	0.096235	0.193	0.119057	0.258904	0.219	0.0773489	0.117643	0.49	0.000105957	0.000576463	0.026	0.831289	0.9105	YBL038W	YBL037W	Tandem sens
GIM_5p_end_NAM7_RRP6_1731	XUT	X	XUT_2F-43	NA	151405	153136	151405	153136	chrII	1	151434	151506	3	7	19	69	1.194	0.0417936	0.112462	2.699	3.6839e-07	3.69313e-06	4.524	3.90038e-18	5.26445e-17	3.33	2.11664e-13	4.07083e-12	1.824	1.22623e-06	9.22209e-06	YBL036C	YBL034C	Tandem antisens
GIM_5p_end_NAM7_RRP6_1732	antisens	A	YBL034C	STU1	158098	153848	158448	153736	chrII	1	153944	153949	0	0	2	5	-1.448	0.294017	0.502938	1.924	0.0484961	0.129541	3.278	0.00051254	0.00128024	4.726	0.000131077	0.000701432	1.355	0.027651	0.0684448	YBL035C	YBL033C	Tandem antisens
GIM_5p_end_NAM7_RRP6_1733	antisens	A	YBL033C	RIB1	159693	158656	159712	158568	chrII	1	158665	158700	1	3	34	91	1.328	0.0922023	0.212658	4.875	8.77251e-13	1.8783e-11	6.283	2.01129e-20	3.32141e-19	4.955	2.32476e-20	8.68144e-19	1.408	4.00173e-05	0.000216021	YBL034C	YBL032W	Divergent
GIM_5p_end_NAM7_RRP6_1734	intergenic	I	YBL033C_YBL032W	NA	NA	NA	NA	NA	chrII	1	159860	159860	0	4	1	1	2.86	0.00292839	0.0119223	0.806	0.427649	0.62413	1.207	0.229001	0.301722	-1.653	0.0239235	0.0666082	0.4	0.621635	0.770118	YBL033C	YBL032W	Divergent
GIM_5p_end_NAM7_RRP6_1735	mRNA	O	YBL032W	HEK2	160184	161329	160100	161444	chrII	1	160085	160124	1321	1243	774	766	-0.085	0.887091	0.962761	-0.742	0.213303	0.394006	-0.755	0.205423	0.274436	-0.671	0.260982	0.424774	-0.013	0.982639	0.992014	YBL033C	YBL032W	Divergent
GIM_5p_end_NAM7_RRP6_1736	mRNA	O	YBL032W	HEK2	160184	161329	160100	161444	chrII	1	160227	160238	6	11	2	4	0.83	0.21881	0.407907	-1.386	0.0544123	0.141834	-0.612	0.376976	0.458725	-1.443	0.0335555	0.0876661	0.774	0.285226	0.44982	YBL033C	YBL031W	Divergent
GIM_5p_end_NAM7_RRP6_1739	intergenic	I	YBL032W_YBL031W	NA	NA	NA	NA	NA	chrII	1	161565	161565	0	2	0	1	3.708	0.0057626	NA	1.568	0.261161	NA	2.833	0.0353063	0.0587614	-0.876	0.349875	0.520208	1.265	0.227598	0.378697	YBL032W	YBL031W	Tandem sens
GIM_5p_end_NAM7_RRP6_1740	mRNA	O	YBL031W	SHE1	161699	162715	161676	162780	chrII	1	161654	161716	67	98	71	69	0.535	0.0658018	0.162889	0.09	0.755137	0.862996	0.043	0.881846	0.908107	-0.492	0.086381	0.186738	-0.047	0.868904	0.931854	YBL032W	YBL030C	Convergent
GIM_5p_end_NAM7_RRP6_1741	antisens	A	YBL030C	PET9	163997	163041	164144	162768	chrII	1	162979	163001	0	2	1	6	1.882	0.0597294	0.150572	1.228	0.211018	0.391328	3.312	0.000325643	0.000846418	1.43	0.0401448	0.10167	2.083	0.00181173	0.00642427	YBL031W	YBL030C	Convergent
GIM_5p_end_NAM7_RRP6_1743	XUT	X	XUT_2F-50	NA	164470	165004	164470	165004	chrII	1	164443	164544	24	36	108	254	0.655	NA	NA	2.156	NA	NA	3.382	NA	NA	2.727	NA	NA	1.226	NA	NA	YBL030C	YBL029W	Divergent
GIM_5p_end_NAM7_RRP6_1744	intergenic	I	YBL029C-A_YBL029W	NA	NA	NA	NA	NA	chrII	1	165642	165682	1	0	2	1	-1.595	0.188464	0.366422	0.603	0.505749	0.689108	-0.477	0.629383	0.698641	1.118	0.355739	0.526188	-1.079	0.231714	0.38419	YBL029C-A	YBL029W	Divergent
GIM_5p_end_NAM7_RRP6_1746	mRNA	O	YBL029W	YBL029W	166134	167264	166092	167356	chrII	1	166066	166079	1	2	6	4	0.921	0.303671	0.513772	2.157	0.00787487	0.029063	1.643	0.0467632	0.075388	0.722	0.345124	0.515756	-0.514	0.435547	0.608731	YBL029C-A	YBL029W	Divergent
GIM_5p_end_NAM7_RRP6_1747	internal	B	YBL029W	YBL029W	166134	167264	166092	167356	chrII	1	166938	166992	14	10	6	7	-0.445	0.428581	0.647293	-1.096	0.0474566	0.127281	-0.97	0.0792985	0.120248	-0.525	0.358651	0.528735	0.126	0.823231	0.905968	YBL029C-A	YBL028C	Tandem antisens
GIM_5p_end_NAM7_RRP6_1748	internal	B	YBL029W	YBL029W	166134	167264	166092	167356	chrII	1	167045	167185	147	128	143	153	-0.206	0.672539	0.836258	-0.044	0.926871	0.961641	0.049	0.919841	0.938957	0.255	0.600379	0.740598	0.093	0.847109	0.919257	YBL029C-A	YBL028C	Tandem antisens
GIM_5p_end_NAM7_RRP6_1749	intergenic	I	YBL028C_YBL027W	NA	NA	NA	NA	NA	chrII	1	168143	168169	1	2	6	5	0.1	0.919149	0.962761	1.749	0.0494258	0.131596	1.476	0.0997776	0.146984	1.376	0.131266	0.258142	-0.273	0.733401	0.849501	YBL028C	YBL027W	Divergent
GIM_5p_end_NAM7_RRP6_1750	mRNA	O	YBL027W	RPL19B	168423	169376	168372	169508	chrII	1	168384	168415	12612	11678	10475	9637	-0.11	0.559329	0.753413	-0.267	0.158057	0.318659	-0.387	0.040824	0.0668289	-0.276	0.144007	0.27572	-0.12	0.526188	0.692836	YBL028C	YBL027W	Divergent
GIM_5p_end_NAM7_RRP6_1757	internal	B	NA	NA	NA	NA	NA	NA	chrII	1	169481	169721	6	34	30	66	2.54	1.75202e-09	2.97883e-08	2.37	9.99773e-09	1.25939e-07	3.486	1.20888e-17	1.57391e-16	0.947	0.00377527	0.0139297	1.116	0.000411461	0.00176466	YBL027W	YBL026W	Tandem sens
GIM_5p_end_NAM7_RRP6_1758	intergenic	I	YBL027W_YBL026W	NA	NA	NA	NA	NA	chrII	1	170032	170098	3	3	4	10	0.063	0.936522	0.967029	0.604	0.400904	0.600228	1.897	0.00630958	0.0125668	1.834	0.00990507	0.0316794	1.293	0.0408816	0.0951464	YBL027W	YBL026W	Tandem sens
GIM_5p_end_NAM7_RRP6_1759	intergenic	I	YBL027W_YBL026W	NA	NA	NA	NA	NA	chrII	1	170225	170397	31	80	41	93	1.359	1.18086e-06	1.1933e-05	0.398	0.155173	0.314351	1.584	6.27759e-09	3.32433e-08	0.225	0.383965	0.5542	1.187	4.40888e-06	2.98121e-05	YBL027W	YBL026W	Tandem sens
GIM_5p_end_NAM7_RRP6_1760	mRNA	O	YBL026W	LSM2	170623	171038	170548	171132	chrII	1	170539	170616	967	949	898	988	-0.027	0.928326	0.962761	-0.105	0.727008	0.845409	0.032	0.916155	0.935968	0.059	0.845222	0.909615	0.137	0.649283	0.791839	YBL027W	YBL026W	Tandem sens
GIM_5p_end_NAM7_RRP6_1762	internal	B	NA	NA	NA	NA	NA	NA	chrII	1	171140	171223	5	29	4	23	2.559	3.12477e-11	7.07864e-10	-0.141	0.747869	0.857967	2.223	4.22666e-09	2.28158e-08	-0.336	0.204271	0.357222	2.363	2.50616e-12	4.44426e-11	YBL026W	YBL025W	Tandem sens
GIM_5p_end_NAM7_RRP6_1763	mRNA	O	YBL025W	RRN10	171481	171918	171420	172204	chrII	1	171355	171483	103	327	93	332	1.657	3.46817e-21	2.55074e-19	-0.157	0.380314	0.578674	1.667	5.48038e-22	1.01452e-20	0.011	0.949137	0.970983	1.825	4.42195e-27	3.49112e-25	YBL026W	YBL024W	Tandem sens
GIM_5p_end_NAM7_RRP6_1764	internal	B	YBL025W	RRN10	171481	171918	171420	172204	chrII	1	171603	171714	26	104	29	103	1.954	7.24824e-11	1.54588e-09	0.132	0.668106	0.810765	1.968	2.72676e-11	1.87384e-10	0.014	0.958854	0.977286	1.836	8.82029e-11	1.29349e-09	YBL026W	YBL024W	Tandem sens
GIM_5p_end_NAM7_RRP6_1768	mRNA	O	YBL024W	NCL1	172534	174588	172500	174684	chrII	1	172469	172530	729	591	814	731	-0.296	0.281112	0.488337	0.159	0.562049	0.732821	0.003	0.990973	0.993156	0.299	0.275494	0.44019	-0.156	0.569208	0.729332	YBL025W	YBL024W	Tandem sens
GIM_5p_end_NAM7_RRP6_1770	antisens	A	YBL023C	MCM2	177526	174920	177608	174936	chrII	1	176470	176495	0	3	4	11	2.12	0.0270007	0.0784758	2.665	0.00321849	0.0134659	4.076	4.10639e-06	1.47455e-05	1.956	0.00197782	0.00791036	1.411	0.00813334	0.0239384	YBL024W	YBL022C	Convergent
GIM_5p_end_NAM7_RRP6_1771	antisens	A	YBL022C	PIM1	181275	177874	181408	177792	chrII	1	181020	181020	0	0	0	1	0.123	0.935947	NA	-0.22	0.886156	NA	2.622	0.0919823	0.136889	2.498	0.108509	0.223454	2.842	0.0685873	0.145846	YBL023C	YBL021C	Tandem antisens
GIM_5p_end_NAM7_RRP6_1773	antisens	A	YBL021C	HAP3	182094	181660	182144	181504	chrII	1	181586	181602	1	12	7	14	2.759	5.36161e-06	4.64531e-05	2.115	0.000417177	0.00223307	3.032	2.37958e-07	1.02016e-06	0.273	0.480115	0.642308	0.917	0.0143936	0.0391051	YBL022C	YBL021C	Tandem antisens
GIM_5p_end_NAM7_RRP6_1774	mRNA	O	YBL020W	RFT1	182401	184125	182332	184204	chrII	1	182261	182357	138	193	146	209	0.485	0.0254026	0.0745	0.068	0.750855	0.860349	0.586	0.00600823	0.0120137	0.101	0.633236	0.766176	0.518	0.0137901	0.0376591	YBL021C	YBL020W	Divergent
GIM_5p_end_NAM7_RRP6_1777	mRNA	O	YBL019W	APN2	184353	185915	184260	185972	chrII	1	184293	184533	136	325	135	433	1.253	1.843e-15	7.31891e-14	-0.01	0.950848	0.973827	1.67	2.19618e-27	6.16428e-26	0.417	0.00500239	0.0176976	1.68	4.46777e-29	4.1309e-27	YBL020W	YBL018C	Convergent
GIM_5p_end_NAM7_RRP6_1778	internal	B	YBL019W	APN2	184353	185915	184260	185972	chrII	1	184689	184734	2	17	2	18	2.965	1.18848e-06	1.20026e-05	0.147	0.826506	0.905089	3.04	3.75665e-07	1.56852e-06	0.075	0.866808	0.923989	2.894	4.10145e-08	4.02464e-07	YBL020W	YBL018C	Convergent
GIM_5p_end_NAM7_RRP6_1780	internal	B	YBL019W	APN2	184353	185915	184260	185972	chrII	1	185119	185119	1	2	1	1	1.562	0.108272	0.240411	0.461	0.638529	0.790915	-0.43	0.690192	0.753519	-1.992	0.0384844	0.0981844	-0.891	0.359195	0.531219	YBL020W	YBL018C	Convergent
GIM_5p_end_NAM7_RRP6_1785	CUT	C	CUT_GIM_0102	NA	191979	192476	191979	192476	chrII	1	191912	192043	10	13	152	210	0.384	0.33975	0.555171	3.883	1.49203e-28	1.49212e-26	4.345	1.87844e-35	9.38676e-34	3.96	2.33725e-30	1.93354e-28	0.462	0.101886	0.200868	YBL017C	YBL016W	Divergent
GIM_5p_end_NAM7_RRP6_1786	mRNA	O	YBL016W	FUS3	192451	193512	192401	193612	chrII	1	192331	192456	214	171	255	250	-0.308	0.465534	0.680258	0.25	0.551796	0.725534	0.218	0.603947	0.675699	0.526	0.211878	0.366594	-0.032	0.939122	0.968357	YBL017C	YBL015W	Divergent
GIM_5p_end_NAM7_RRP6_1788	mRNA	O	YBL015W	ACH1	194122	195702	194028	195860	chrII	1	193951	194053	462	462	382	556	-0.002	0.99778	0.998673	-0.267	0.628069	0.782807	0.259	0.638722	0.707327	0.26	0.636877	0.768591	0.526	0.339889	0.511527	YBL016W	YBL015W	Tandem sens
GIM_5p_end_NAM7_RRP6_1789	mRNA	O	YBL015W	ACH1	194122	195702	194028	195860	chrII	1	194118	194194	9	19	6	19	1.047	0.00908802	0.0313927	-0.49	0.241569	0.429018	1.099	0.00419418	0.00867121	0.052	0.884064	0.934433	1.589	2.3901e-05	0.000136521	YBL016W	YBLCdelta7	Convergent
GIM_5p_end_NAM7_RRP6_1792	SUT	S	SUT007	NA	196308	196732	196308	196732	chrII	1	196287	196333	15	22	10	16	0.516	0.225603	0.416726	-0.626	0.145022	0.299222	0.097	0.816322	0.856445	-0.419	0.311213	0.480779	0.723	0.0832958	0.171052	YBL015W	YBLCdelta7	Convergent
GIM_5p_end_NAM7_RRP6_1793	NA	F	YBLWsigma1	YBLWsigma1	197714	198054	197714	198054	chrII	1	197740	197756	23	31	32	38	0.381	0.680183	0.841367	0.412	0.654129	0.802077	0.626	0.49598	0.576078	0.246	0.789526	0.875675	0.214	0.815309	0.900653	tG(GCC)B	YBL014C	Tandem antisens
GIM_5p_end_NAM7_RRP6_1795	antisens	A	NA	NA	NA	NA	NA	NA	chrII	1	198921	198921	0	0	0	2	-1.691	0.241986	NA	-0.655	0.60468	NA	2.183	0.0462218	0.0746195	3.874	0.00380858	0.0140346	2.838	0.00907253	0.0262666	YBLWsigma1	YBL014C	Convergent
GIM_5p_end_NAM7_RRP6_1796	mRNA	O	YBL013W	FMT1	202056	203261	202012	203437	chrII	1	201990	201990	3	2	3	6	-0.051	0.9428	0.970249	0.094	0.884217	0.939252	1.013	0.103226	0.151432	1.064	0.0999693	0.20997	0.919	0.112377	0.218153	YBL014C	YBL013W	Divergent
GIM_5p_end_NAM7_RRP6_1797	internal	B	YBL013W	FMT1	202056	203261	202012	203437	chrII	1	202596	202616	10	28	14	33	1.512	0.00113691	0.00531389	0.468	0.31458	0.513094	1.652	0.000278337	0.000735623	0.14	0.744198	0.843694	1.183	0.0058093	0.0178185	YBL014C	YBL011W	Divergent
GIM_5p_end_NAM7_RRP6_1799	internal	B	YBL013W	FMT1	202056	203261	202012	203437	chrII	1	203344	203379	31	119	43	150	1.893	7.85945e-08	1.00705e-06	0.433	0.223457	0.407078	2.218	1.94745e-10	1.22086e-09	0.326	0.330887	0.502065	1.786	1.24191e-07	1.112e-06	YBL013W	YBL011W	Tandem sens
GIM_5p_end_NAM7_RRP6_1800	mRNA	O	YBL011W	SCT1	203538	205817	203437	205949	chrII	1	203431	203471	390	415	499	502	0.084	0.616678	0.794636	0.354	0.0333683	0.0960299	0.363	0.0289595	0.0491374	0.279	0.0951359	0.201786	0.01	0.9534	0.97641	YBL013W	YBL011W	Tandem sens
GIM_5p_end_NAM7_RRP6_1801	mRNA	O	YBL011W	SCT1	203538	205817	203437	205949	chrII	1	203585	203676	7	24	10	24	1.669	0.000154097	0.000932601	0.465	0.297099	0.49349	1.775	3.28172e-05	0.000101759	0.106	0.780415	0.868971	1.31	0.000707693	0.00283569	YBL013W	YBL010C	Convergent
GIM_5p_end_NAM7_RRP6_1805	mRNA	O	YBL009W	ALK2	207194	209224	207157	209309	chrII	1	207141	207172	23	16	22	19	-0.397	0.455819	0.672685	-0.064	0.900566	0.947657	-0.291	0.57489	0.649961	0.107	0.840723	0.907089	-0.226	0.658761	0.798624	YBL010C	YBL009W	Divergent
GIM_5p_end_NAM7_RRP6_1806	CUT	C	CUT_GIM_0099	NA	209220	209491	209220	209491	chrII	1	209184	209232	1	2	26	39	0.224	0.773271	0.903154	4.051	1.11164e-11	2.09564e-10	4.626	6.78469e-15	6.7302e-14	4.402	1.53651e-13	3.02921e-12	0.575	0.0593835	0.129836	YBL010C	YBL008W-A	Divergent
GIM_5p_end_NAM7_RRP6_1807	mRNA	O	YBL008W	HIR1	209653	212175	209603	212275	chrII	1	209557	209628	35	28	24	32	-0.259	0.734318	0.87845	-0.485	0.521897	0.702527	-0.101	0.893739	0.917894	0.158	0.835807	0.903684	0.384	0.611274	0.762769	YBL009W	YBL008W	Tandem sens
GIM_5p_end_NAM7_RRP6_1808	internal	B	YBL008W	HIR1	209653	212175	209603	212275	chrII	1	209752	209788	0	5	2	5	3.179	0.000840193	0.00409267	2.081	0.0295186	0.0870588	3.042	0.00116821	0.0027152	-0.138	0.833979	0.902346	0.961	0.147984	0.270727	YBL008W-A	YBL007C	Convergent
GIM_5p_end_NAM7_RRP6_1809	antisens	A	YBL006C	LDB7	217129	216587	217161	216473	chrII	1	216626	216711	6	24	4	9	1.954	0.000270133	0.00151722	-0.649	0.26297	0.455147	0.669	0.21887	0.28996	-1.285	0.00973225	0.031219	1.318	0.0153623	0.0413664	YBL007C	YBL005W	Divergent
GIM_5p_end_NAM7_RRP6_1810	antisens	A	YBL006C	LDB7	217129	216587	217161	216473	chrII	1	216811	216811	1	2	1	2	0.774	0.441716	0.660158	0.163	0.868494	0.930262	0.824	0.387369	0.468627	0.05	0.956176	0.975413	0.661	0.448838	0.622177	YBL007C	YBL005W	Divergent
GIM_5p_end_NAM7_RRP6_1811	antisens	A	YBL006C	LDB7	217129	216587	217161	216473	chrII	1	216911	216911	0	2	0	0	3.586	0.0131059	NA	1.577	0.286579	NA	0.856	0.573149	0.648299	-2.73	0.0420478	0.105577	-0.72	0.604719	0.758311	YBL007C	YBL005W	Divergent
GIM_5p_end_NAM7_RRP6_1812	mRNA	O	YBL005W	PDR3	217470	220400	217420	220500	chrII	1	217351	217543	124	135	64	124	0.112	0.880824	0.95924	-0.889	0.235441	0.421192	-0.005	0.994668	0.995589	-0.117	0.875461	0.930002	0.884	0.237708	0.391911	YBL006C	YBLWdelta8	Divergent
GIM_5p_end_NAM7_RRP6_1814	NA	F	YBLWdelta8	YBLWdelta8	220895	221036	220895	221036	chrII	1	220885	220977	51	34	16	23	-0.594	0.045058	0.119695	-1.66	2.60763e-08	3.11038e-07	-1.159	6.94854e-05	0.000203766	-0.565	0.0636189	0.146819	0.501	0.102279	0.201481	YBL005W	YBLWdelta9	Tandem sens
GIM_5p_end_NAM7_RRP6_1815	NA	F	YBLWdelta9	YBLWdelta9	221037	221370	221037	221370	chrII	1	221041	221064	9	8	5	4	-0.301	0.518711	0.724627	-1.046	0.0217886	0.0678994	-1.216	0.0101924	0.0192493	-0.915	0.0659794	0.151117	-0.17	0.727264	0.846032	YBLWdelta8	YBLWdelta10	Tandem sens
GIM_5p_end_NAM7_RRP6_1818	intergenic	I	YBLWdelta9_YBLWdelta10	NA	NA	NA	NA	NA	chrII	1	222036	222145	15	26	19	43	0.716	0.265927	0.470748	0.231	0.718281	0.840566	1.409	0.0261369	0.0448321	0.693	0.270615	0.435088	1.178	0.0592356	0.129578	YBLWdelta9	YBLWdelta10	Tandem sens
GIM_5p_end_NAM7_RRP6_1821	intergenic	I	YBLWdelta9_YBLWdelta10	NA	NA	NA	NA	NA	chrII	1	224858	224866	0	2	1	2	1.725	0.160335	0.325845	0.416	0.737587	0.851622	1.803	0.132918	0.188563	0.079	0.943008	0.966943	1.387	0.215833	0.363187	YBLWdelta9	YBLWdelta10	Tandem sens
GIM_5p_end_NAM7_RRP6_1826	NA	F	YBLWdelta10	YBLWdelta10	226621	226952	226621	226952	chrII	1	226638	226667	13	8	7	7	-0.674	0.170238	0.340621	-0.971	0.0375922	0.105231	-0.973	0.0389659	0.0641366	-0.299	0.552684	0.703094	-0.002	0.995893	0.998558	YBLWdelta9	tS(AGA)B	Tandem sens
GIM_5p_end_NAM7_RRP6_1827	NA	F	YBLWdelta10	YBLWdelta10	226621	226952	226621	226952	chrII	1	226836	226860	29	43	33	47	0.562	0.028412	0.0817374	0.17	0.492528	0.677931	0.707	0.00367754	0.00771004	0.145	0.543618	0.695873	0.537	0.018898	0.0495146	YBLWdelta9	tS(AGA)B	Tandem sens
GIM_5p_end_NAM7_RRP6_1828	NA	F	tS(AGA)B	tS(AGA)B	227075	227156	227075	227156	chrII	1	227064	227066	4	5	36	39	0.208	0.729746	0.875532	2.923	2.28244e-08	2.74043e-07	3.04	6.1235e-09	3.24572e-08	2.832	8.15044e-08	7.58048e-07	0.117	0.788585	0.88353	YBLWdelta10	tS(AGA)B	Tandem sens
GIM_5p_end_NAM7_RRP6_1829	mRNA	O	YBL004W	UTP20	227636	235117	227525	235213	chrII	1	227511	227586	62	34	51	58	-0.767	NA	NA	-0.264	NA	NA	-0.092	NA	NA	0.675	NA	NA	0.173	NA	NA	tS(AGA)B	YBL004W	Tandem sens
GIM_5p_end_NAM7_RRP6_1831	internal	B	YBL004W	UTP20	227636	235117	227525	235213	chrII	1	234605	234614	0	3	2	1	4.201	0.00098611	0.00470561	3.548	0.00513754	0.0202016	1.684	0.212672	0.282744	-2.517	0.00684081	0.0231644	-1.863	0.0420632	0.0973461	tS(AGA)B	YBL003C	Convergent
GIM_5p_end_NAM7_RRP6_1835	mRNA	O	YBL002W	HTB2	236492	236887	236053	237150	chrII	1	236037	236059	23	34	12	18	0.5	0.36002	0.576574	-0.865	0.116824	0.255504	-0.377	0.490792	0.571396	-0.877	0.107594	0.222098	0.488	0.374837	0.547468	YBL003C	YBL002W	Divergent
GIM_5p_end_NAM7_RRP6_1836	mRNA	O	YBL002W	HTB2	236492	236887	236053	237150	chrII	1	236359	236480	2378	2217	2134	1664	-0.101	0.546907	0.744878	-0.156	0.350968	0.548526	-0.513	0.0021682	0.00476759	-0.412	0.0139072	0.0422075	-0.357	0.0326487	0.0787521	YBL003C	YBL002W	Divergent
GIM_5p_end_NAM7_RRP6_1840	internal	B	NA	NA	NA	NA	NA	NA	chrII	1	237123	237272	1	4	16	58	1.322	0.111422	0.245822	3.259	2.22803e-05	0.000161191	5.107	1.91927e-11	1.3388e-10	3.785	2.85817e-08	2.84664e-07	1.848	0.00207285	0.00724033	YBL002W	YBR001C	Convergent
GIM_5p_end_NAM7_RRP6_1842	CUT	C	CUT008	NA	237742	237926	237742	237926	chrII	1	237668	237737	5	3	68	71	-0.771	0.29013	0.499047	3.554	1.17325e-08	1.45926e-07	3.61	6.90461e-09	3.63965e-08	4.381	1.26561e-10	1.71492e-09	0.056	0.920582	0.95928	YBL001C	YBR001C	Tandem antisens
GIM_5p_end_NAM7_RRP6_1843	XUT	X	XUT_2F-78	NA	238484	238951	238484	238951	chrII	1	238448	238533	44	89	90	209	1	NA	NA	1.014	NA	NA	2.205	NA	NA	1.205	NA	NA	1.192	NA	NA	YBL001C	YBR001C	Tandem antisens
GIM_5p_end_NAM7_RRP6_1844	SUT	S	SUT009	NA	241686	242790	241686	242790	chrII	1	241674	241674	1	2	2	5	1.405	0.156426	0.319924	1.079	0.260723	0.45269	2.491	0.00683964	0.0135213	1.085	0.176107	0.320684	1.412	0.0625716	0.135233	YBR001C	YBR002C	Tandem antisens
GIM_5p_end_NAM7_RRP6_1845	mRNA	O	YBR003W	COQ1	242809	244230	242790	244358	chrII	1	242775	242824	151	132	88	115	-0.2	0.667199	0.832273	-0.766	0.0986984	0.22492	-0.388	0.402033	0.483391	-0.188	0.685418	0.804476	0.378	0.415171	0.589014	YBR002C	YBR004C	Tandem antisens
GIM_5p_end_NAM7_RRP6_1846	internal	B	YBR003W	COQ1	242809	244230	242790	244358	chrII	1	243115	243115	1	1	1	2	-0.607	0.584554	0.770991	-0.185	0.846919	0.916941	0.988	0.267199	0.343894	1.595	0.115619	0.23368	1.173	0.158212	0.285154	YBR002C	YBR004C	Tandem antisens
GIM_5p_end_NAM7_RRP6_1851	mRNA	O	YBR005W	RCR1	245906	246547	245830	246670	chrII	1	245813	245960	215	271	212	238	0.33	0.447418	0.665466	-0.023	0.957847	0.977821	0.139	0.748217	0.803371	-0.191	0.659722	0.786066	0.162	0.708003	0.832294	YBR004C	YBR006W	Divergent
GIM_5p_end_NAM7_RRP6_1852	mRNA	O	YBR006W	UGA2	247010	248503	246766	248598	chrII	1	246868	246897	70	44	29	28	-0.665	0.155745	0.319139	-1.252	0.00709551	0.0265996	-1.257	0.00698547	0.0137828	-0.592	0.210472	0.364855	-0.005	0.992308	0.996401	YBR005W	YBR006W	Tandem sens
GIM_5p_end_NAM7_RRP6_1853	mRNA	O	YBR006W	UGA2	247010	248503	246766	248598	chrII	1	246953	246970	35	37	45	29	0.089	0.866747	0.95323	0.353	0.497325	0.681707	-0.235	0.653552	0.720796	-0.323	0.538353	0.691642	-0.587	0.256257	0.415208	YBR005W	YBR006W	Tandem sens
GIM_5p_end_NAM7_RRP6_1854	internal	B	YBR006W	UGA2	247010	248503	246766	248598	chrII	1	247535	247673	9	8	6	12	-0.084	0.84462	0.942996	-0.39	0.332178	0.529966	0.531	0.161705	0.223428	0.615	0.122248	0.24374	0.92	0.0120426	0.0335184	YBR005W	YBR007C	Convergent
GIM_5p_end_NAM7_RRP6_1857	internal	B	YBR006W	UGA2	247010	248503	246766	248598	chrII	1	248017	248091	16	70	18	68	2.128	3.04413e-10	5.83257e-09	0.164	0.6395	0.79176	2.055	6.73e-10	3.97003e-09	-0.074	0.806762	0.886096	1.891	1.81221e-09	2.20501e-08	YBR005W	YBR007C	Convergent
GIM_5p_end_NAM7_RRP6_1860	antisens	A	YBR007C	DSF2	251016	248806	251099	248602	chrII	1	248739	248751	0	5	2	13	2.925	0.00180205	0.00789406	1.659	0.0802017	0.191218	4.337	1.35999e-06	5.22073e-06	1.411	0.0195958	0.0563372	2.678	1.75095e-05	0.000103642	YBR006W	YBR007C	Convergent
GIM_5p_end_NAM7_RRP6_1861	intergenic	I	YBR007C_YBR008C	NA	NA	NA	NA	NA	chrII	1	251119	251211	7	42	6	29	2.5	7.67759e-11	1.62898e-09	-0.161	0.701596	0.830462	2.025	9.94179e-08	4.50928e-07	-0.475	0.125132	0.248369	2.186	7.37702e-10	9.49023e-09	YBR007C	YBR008C	Tandem antisens
GIM_5p_end_NAM7_RRP6_1862	XUT	X	XUT_2F-87	NA	251288	252147	251288	252147	chrII	1	251514	251565	7	9	24	32	0.332	0.558061	0.752384	1.821	0.000486539	0.00256171	2.218	2.00217e-05	6.44047e-05	1.885	0.000282236	0.00140105	0.397	0.397634	0.571496	YBR007C	YBR008C	Tandem antisens
GIM_5p_end_NAM7_RRP6_1863	XUT	X	XUT_2F-87	NA	251288	252147	251288	252147	chrII	1	251616	251636	1	4	8	15	0.94	0.196293	0.377068	2.357	0.00018112	0.00106167	3.333	6.68879e-08	3.10968e-07	2.393	6.59571e-06	4.54704e-05	0.976	0.00934567	0.0269716	YBR007C	YBR008C	Tandem antisens
GIM_5p_end_NAM7_RRP6_1864	XUT	X	XUT_2F-87	NA	251288	252147	251288	252147	chrII	1	251686	251803	5	16	3	14	1.66	0.000967295	0.00462525	-0.797	0.154756	0.313779	1.513	0.00201232	0.00446192	-0.148	0.731912	0.835022	2.309	3.4112e-06	2.35824e-05	YBR007C	YBR008C	Tandem antisens
GIM_5p_end_NAM7_RRP6_1865	XUT	X	XUT_2F-89	NA	254627	254916	254627	254916	chrII	1	254615	254661	5	4	11	14	-0.089	0.856702	0.94851	0.97	0.0186462	0.05987	1.314	0.00129642	0.00298392	1.403	0.00120199	0.00509497	0.344	0.308698	0.47715	YBR008C	YBR009C	Tandem antisens
GIM_5p_end_NAM7_RRP6_1867	intergenic	I	YBR008C_YBR009C	NA	NA	NA	NA	NA	chrII	1	255132	255132	4	2	5	5	-0.898	0.278724	0.48554	0.089	0.904612	0.949721	0.137	0.854082	0.886167	1.035	0.201797	0.354148	0.048	0.947041	0.973055	YBR008C	YBR009C	Tandem antisens
GIM_5p_end_NAM7_RRP6_1868	intergenic	I	YBR008C_YBR009C	NA	NA	NA	NA	NA	chrII	1	255183	255183	2	0	4	5	-2.075	0.0543276	0.13936	1.202	0.0670967	0.166735	1.413	0.0309521	0.0522108	3.488	0.000606021	0.00278377	0.211	0.686751	0.819174	YBR008C	YBR009C	Tandem antisens
GIM_5p_end_NAM7_RRP6_1870	mRNA	O	YBR010W	HHT1	256331	256741	256306	256898	chrII	1	256291	256324	2857	2516	1755	1456	-0.182	0.278404	0.485188	-0.701	2.93779e-05	0.000206228	-0.969	7.91344e-09	4.13614e-08	-0.787	2.87153e-06	2.11002e-05	-0.268	0.11062	0.21536	YBR009C	YBR010W	Divergent
GIM_5p_end_NAM7_RRP6_1871	internal	B	YBR010W	HHT1	256331	256741	256306	256898	chrII	1	256536	256536	0	2	2	1	1.537	0.144194	0.300345	1.689	0.0884029	0.205892	1.233	0.227468	0.300039	-0.304	0.723966	0.829899	-0.456	0.556098	0.718176	YBR009C	YBR011C	Tandem antisens
GIM_5p_end_NAM7_RRP6_1872	CUT	C	CUT_GIM_0111	NA	257005	257141	257005	257141	chrII	1	256948	257067	2	7	24	72	1.79	0.00340758	0.0135914	3.556	1.80551e-10	2.86662e-09	5.144	9.31483e-21	1.57896e-19	3.354	3.22513e-16	8.31036e-15	1.589	7.53805e-07	5.86293e-06	YBR010W	YBR011C	Convergent
GIM_5p_end_NAM7_RRP6_1873	XUT	X	XUT_2F-93	NA	258150	258828	258150	258828	chrII	1	258250	258313	1	16	12	55	3.288	1.59882e-08	2.3083e-07	2.942	2.68667e-07	2.76959e-06	5.113	4.16865e-20	6.72351e-19	1.825	2.91182e-11	4.3252e-10	2.171	5.16153e-18	1.89475e-16	YBR011C	YBRCdelta11	Tandem antisens
GIM_5p_end_NAM7_RRP6_1874	XUT	X	XUT_2F-93	NA	258150	258828	258150	258828	chrII	1	258418	258418	2	1	2	2	-1.021	0.308455	0.519188	-0.083	0.923433	0.96023	0.073	0.932396	0.948748	1.094	0.26253	0.42633	0.156	0.850773	0.921324	YBR011C	YBRCdelta11	Tandem antisens
GIM_5p_end_NAM7_RRP6_1877	NA	F	YBRWdelta12	YBRWdelta12	259578	259909	259578	259909	chrII	1	259810	259817	36	39	41	41	0.11	0.769738	0.900783	0.145	0.691534	0.824378	0.183	0.615702	0.686274	0.074	0.841344	0.907225	0.039	0.914201	0.956291	YBRCdelta11	YBRWdelta13	Divergent
GIM_5p_end_NAM7_RRP6_1879	intergenic	I	YBRWdelta12_YBRWdelta13	NA	NA	NA	NA	NA	chrII	1	260575	260837	54	107	68	141	0.951	0.135933	0.287103	0.31	0.627144	0.782191	1.318	0.0381679	0.0629697	0.367	0.562889	0.711571	1.009	0.111169	0.216186	YBRWdelta12	YBRWdelta13	Tandem sens
GIM_5p_end_NAM7_RRP6_1882	NA	F	YBRWdelta13	YBRWdelta13	265163	265494	265163	265494	chrII	1	265180	265197	8	6	5	7	-0.354	0.497366	0.706994	-0.828	0.0971779	0.222282	-0.363	0.45594	0.537589	-0.009	0.985731	0.991408	0.465	0.346929	0.518624	YBRWdelta12	YBR013C	Convergent
GIM_5p_end_NAM7_RRP6_1883	NA	F	YBRWdelta13	YBRWdelta13	265163	265494	265163	265494	chrII	1	265395	265402	30	33	37	38	0.155	0.557897	0.752225	0.244	0.323349	0.522317	0.343	0.16637	0.229005	0.188	0.454	0.618927	0.099	0.672484	0.808402	YBRWdelta12	YBR013C	Convergent
GIM_5p_end_NAM7_RRP6_1885	intergenic	I	YBR013C_tT(AGU)B	NA	NA	NA	NA	NA	chrII	1	266139	266193	2	2	10	21	0.622	0.421572	0.641232	2.482	0.000211347	0.00121924	3.526	9.22379e-08	4.20568e-07	2.904	3.19952e-06	2.32939e-05	1.044	0.0300839	0.0734469	YBR013C	tT(AGU)B	Divergent
GIM_5p_end_NAM7_RRP6_1887	SUT	S	SUT012	NA	269792	270208	269792	270208	chrII	1	269777	269788	1	4	1	5	2.177	0.0217752	0.0656377	0.284	0.775654	0.877357	2.496	0.00639127	0.012712	0.319	0.666778	0.790875	2.212	0.00617011	0.0187984	YBR015C	YBR016W	Divergent
GIM_5p_end_NAM7_RRP6_1888	mRNA	O	YBR016W	YBR016W	270247	270633	270208	270880	chrII	1	270194	270244	1519	1361	1327	1095	-0.158	0.621836	0.798466	-0.194	0.546157	0.720891	-0.468	0.145129	0.203477	-0.309	0.335674	0.50697	-0.274	0.393145	0.566787	YBR015C	YBR016W	Divergent
GIM_5p_end_NAM7_RRP6_1889	internal	B	YBR016W	YBR016W	270247	270633	270208	270880	chrII	1	270383	270395	10	18	9	13	0.716	0.335524	0.55112	-0.131	0.860056	0.924848	0.315	0.669859	0.73559	-0.401	0.58386	0.728008	0.445	0.54224	0.706293	YBR015C	YBR017C	Tandem antisens
GIM_5p_end_NAM7_RRP6_1890	internal	B	YBR016W	YBR016W	270247	270633	270208	270880	chrII	1	270470	270497	19	28	11	13	0.495	0.358808	0.575475	-0.856	0.116004	0.254254	-0.564	0.297765	0.377003	-1.059	0.0498167	0.121161	0.292	0.592478	0.747904	YBR015C	YBR017C	Tandem antisens
GIM_5p_end_NAM7_RRP6_1891	internal	B	NA	NA	NA	NA	NA	NA	chrII	1	270834	270845	0	3	4	4	3.476	0.00497628	0.0188504	4.193	0.000464574	0.00245869	4.04	0.000778252	0.0018754	0.564	0.435764	0.603039	-0.152	0.806087	0.894618	YBR016W	YBR017C	Convergent
GIM_5p_end_NAM7_RRP6_1892	intergenic	I	YBR017C_YBR018C	NA	NA	NA	NA	NA	chrII	1	274000	274032	1	1	5	11	0.639	0.472461	0.685616	2.405	0.00137387	0.00641596	3.399	4.05666e-06	1.45851e-05	2.76	5.05905e-05	0.000293455	0.994	0.0329499	0.0793017	YBR017C	YBR018C	Tandem antisens
GIM_5p_end_NAM7_RRP6_1893	SUT	S	SUT013	NA	276760	278816	276760	278816	chrII	1	276738	276816	7	14	10	29	1.005	0.0398008	0.108075	0.479	0.317455	0.516525	1.91	3.63299e-05	0.000111809	0.904	0.0390809	0.0995007	1.43	0.000818563	0.00322391	YBR018C	YBR020W	Divergent
GIM_5p_end_NAM7_RRP6_1894	mRNA	O	YBR021W	FUR4	281443	283344	281344	283512	chrII	1	281307	281332	3	11	10	10	1.679	0.00180833	0.00791523	1.597	0.00198533	0.00886747	1.566	0.00258936	0.00560676	-0.113	0.795302	0.879037	-0.031	0.939181	0.96836	YBR020W	YBR021W	Tandem sens
GIM_5p_end_NAM7_RRP6_1898	internal	B	NA	NA	NA	NA	NA	NA	chrII	1	283555	283558	0	2	0	2	3.811	0.00519097	0.0195403	-0.407	0.792075	0.887066	3.58	0.00792194	0.0154038	-0.231	0.792928	0.877323	3.987	0.00246897	0.00842148	YBR021W	YBR022W	Tandem sens
GIM_5p_end_NAM7_RRP6_1899	mRNA	O	YBR022W	POA1	283738	284271	283664	284392	chrII	1	283622	283743	192	167	132	145	-0.208	0.491336	0.702012	-0.538	0.0735103	0.17872	-0.399	0.184354	0.250313	-0.19	0.528559	0.683785	0.139	0.643211	0.787503	YBR021W	YBR023C	Convergent
GIM_5p_end_NAM7_RRP6_1900	internal	B	YBR022W	POA1	283738	284271	283664	284392	chrII	1	283907	283907	0	2	0	1	2.579	0.0292471	0.083714	0.481	0.701335	0.830462	1.916	0.10352	0.151825	-0.663	0.459335	0.623911	1.435	0.155267	0.281283	YBR021W	YBR023C	Convergent
GIM_5p_end_NAM7_RRP6_1902	internal	B	YBR022W	POA1	283738	284271	283664	284392	chrII	1	284026	284097	10	11	8	8	0.164	0.727024	0.873931	-0.373	0.41452	0.61116	-0.306	0.50435	0.584145	-0.47	0.310408	0.480093	0.066	0.882795	0.93975	YBR021W	YBR023C	Convergent
GIM_5p_end_NAM7_RRP6_1904	XUT	X	XUT_2F-101	NA	288253	288844	288253	288844	chrII	1	288208	288330	9	63	13	74	2.762	1.8425e-19	1.11921e-17	0.582	0.0728477	0.177477	3.01	5.50616e-24	1.20814e-22	0.248	0.258333	0.421893	2.427	4.05036e-23	2.25179e-21	YBR023C	YBR024W	Divergent
GIM_5p_end_NAM7_RRP6_1905	XUT	X	XUT_2F-101	NA	288253	288844	288253	288844	chrII	1	288596	288596	0	0	2	3	-1.49	0.28349	0.491285	1.983	0.0415806	0.114435	2.518	0.00880849	0.0169071	4.008	0.00138626	0.00577274	0.535	0.391841	0.56551	YBR023C	YBR024W	Divergent
GIM_5p_end_NAM7_RRP6_1906	mRNA	O	YBR024W	SCO2	289445	290350	289344	290560	chrII	1	289300	289423	265	249	157	177	-0.091	0.831622	0.93743	-0.741	0.081262	0.193128	-0.57	0.179794	0.245032	-0.48	0.259945	0.423556	0.171	0.687437	0.819339	YBR023C	YBR024W	Divergent
GIM_5p_end_NAM7_RRP6_1907	mRNA	O	YBR024W	SCO2	289445	290350	289344	290560	chrII	1	289495	289591	6	36	5	28	2.597	2.70305e-12	7.10462e-11	-0.256	0.546103	0.720891	2.249	7.36735e-10	4.32829e-09	-0.348	0.193022	0.342925	2.504	9.68395e-14	2.07736e-12	YBR023C	YBR025C	Tandem antisens
GIM_5p_end_NAM7_RRP6_1912	intergenic	I	YBR025C_YBR026C	NA	NA	NA	NA	NA	chrII	1	291930	291930	3	1	1	1	-1.956	0.0967708	0.22062	-1.767	0.106174	0.237437	-1.591	0.144964	0.203311	0.365	0.763812	0.857386	0.176	0.876952	0.936882	YBR025C	YBR026C	Tandem antisens
GIM_5p_end_NAM7_RRP6_1913	CUT	C	CUT_GIM_0082	NA	292268	292896	292268	292896	chrII	1	292230	292386	5	14	50	179	1.457	0.000775913	0.00382845	3.39	3.762e-18	1.50489e-16	5.21	9.71467e-42	6.82791e-40	3.753	1.67281e-33	1.78536e-31	1.82	1.3464e-13	2.84587e-12	YBR025C	YBR026C	Tandem antisens
GIM_5p_end_NAM7_RRP6_1914	CUT	C	CUT_GIM_0082	NA	292268	292896	292268	292896	chrII	1	292461	292513	46	86	179	335	0.885	0.0260712	0.0762472	1.935	7.68776e-07	7.31787e-06	2.828	4.43293e-13	3.65326e-12	1.943	5.04924e-07	4.1811e-06	0.893	0.0187972	0.0493175	YBR025C	YBR026C	Tandem antisens
GIM_5p_end_NAM7_RRP6_1915	intergenic	I	YBR026C_YBR028C	NA	NA	NA	NA	NA	chrII	1	294225	294225	1	1	2	2	0.267	0.791468	0.914145	0.739	0.414236	0.61107	1.154	0.19618	0.263866	0.887	0.320108	0.490662	0.415	0.585859	0.742415	YBR026C	YBR028C	Tandem antisens
GIM_5p_end_NAM7_RRP6_1916	CUT	C	CUT010	NA	296288	296576	296288	296576	chrII	1	296218	296286	15	30	67	100	0.969	0.106114	0.236901	2.094	0.000372508	0.00202906	2.649	6.47432e-06	2.2587e-05	1.681	0.00372944	0.0137694	0.555	0.328021	0.49811	YBR028C	YBR029C	Tandem antisens
GIM_5p_end_NAM7_RRP6_1917	mRNA	O	YBR030W	RKM3	298292	299950	298016	300016	chrII	1	297970	298114	8	65	11	91	2.969	1.16121e-07	1.43088e-06	0.444	0.439462	0.634529	3.435	6.29652e-10	3.7296e-09	0.466	0.36551	0.534949	2.991	1.77616e-08	1.83561e-07	YBR029C	YBR030W	Divergent
GIM_5p_end_NAM7_RRP6_1918	mRNA	O	YBR030W	RKM3	298292	299950	298016	300016	chrII	1	298203	298246	19	20	19	35	0.08	0.895404	0.962761	0.017	0.977566	0.987623	0.849	0.15018	0.209354	0.77	0.1949	0.345445	0.833	0.153833	0.279066	YBR029C	YBR030W	Divergent
GIM_5p_end_NAM7_RRP6_1919	internal	B	YBR030W	RKM3	298292	299950	298016	300016	chrII	1	299436	299484	6	8	4	11	0.564	0.242517	0.440455	-0.425	0.379222	0.577429	0.873	0.05051	0.0806984	0.309	0.4734	0.636789	1.299	0.00270704	0.0091469	YBR029C	YBR031W	Divergent
GIM_5p_end_NAM7_RRP6_1920	mRNA	O	YBR031W	RPL4A	300166	301254	300104	301392	chrII	1	300142	300160	8573	9375	5407	5407	0.128	0.459767	0.675813	-0.663	0.000134337	0.000814515	-0.663	0.000135435	0.000376838	-0.791	5.241e-06	3.67912e-05	0	0.998575	0.999509	YBR030W	YBR031W	Tandem sens
GIM_5p_end_NAM7_RRP6_1926	internal	B	YBR033W	EDS1	301944	304703	301894	304803	chrII	1	303843	303880	29	61	5	7	1.028	0.0211973	0.0642697	-2.503	4.00692e-07	3.9853e-06	-1.998	3.33869e-05	0.000103396	-3.025	1.98616e-10	2.64363e-09	0.505	0.331563	0.50221	YBR031W	YBR034C	Convergent
GIM_5p_end_NAM7_RRP6_1930	CUT	C	CUT011	NA	306288	306696	306288	306696	chrII	1	306241	306287	4	10	87	259	1.265	0.00356092	0.0141103	4.508	8.76861e-35	1.38283e-32	6.08	8.39548e-63	1.70774e-60	4.815	6.64332e-71	4.99405e-68	1.572	1.83976e-32	2.39169e-30	YBR034C	snR161	Tandem antisens
GIM_5p_end_NAM7_RRP6_1931	XUT	X	XUT_2F-118	NA	307029	307344	307029	307344	chrII	1	307169	307191	4	5	6	12	0.321	0.550064	0.746664	0.777	0.0976241	0.222906	1.676	0.000198898	0.000536915	1.355	0.00229998	0.00901329	0.899	0.0119866	0.0334003	YBR035C	YBR036C	Tandem antisens
GIM_5p_end_NAM7_RRP6_1932	intergenic	I	snR161_YBR036C	NA	NA	NA	NA	NA	chrII	1	307529	307608	1077	835	2259	2357	-0.365	0.0942039	0.216119	1.064	9.00972e-07	8.4681e-06	1.125	2.05212e-07	8.87252e-07	1.49	6.9954e-12	1.11168e-10	0.061	0.776819	0.876882	snR161	YBR036C	Tandem antisens
GIM_5p_end_NAM7_RRP6_1933	intergenic	I	snR161_YBR036C	NA	NA	NA	NA	NA	chrII	1	307757	307757	0	1	1	1	1.859	0.207445	NA	2.827	0.0434506	NA	2.794	0.0466152	0.0751914	0.935	0.453874	0.618886	-0.033	0.976287	0.988819	snR161	YBR036C	Tandem antisens
GIM_5p_end_NAM7_RRP6_1934	intergenic	I	snR161_YBR036C	NA	NA	NA	NA	NA	chrII	1	308173	308192	6	5	7	10	-0.028	0.961809	0.980095	0.136	0.805757	0.894007	0.691	0.201573	0.270045	0.719	0.196878	0.348059	0.555	0.278354	0.441738	snR161	YBR036C	Tandem antisens
GIM_5p_end_NAM7_RRP6_1937	CUT	C	CUT_GIM_0095	NA	310585	310856	310585	310856	chrII	1	310548	310588	3	2	143	194	-0.747	0.341312	0.556912	5.154	1.13769e-15	3.43633e-14	5.589	3.6076e-18	4.87308e-17	6.335	1.11453e-18	3.59552e-17	0.434	0.434532	0.607867	YBR036C	YBR038W	Divergent
GIM_5p_end_NAM7_RRP6_1938	mRNA	O	YBR038W	CHS2	311898	314789	311833	314961	chrII	1	311777	311869	28	31	46	49	0.126	0.590517	0.774681	0.685	0.00103589	0.00499547	0.754	0.000322087	0.000837678	0.628	0.00333204	0.0124944	0.069	0.710577	0.834228	YBR037C	YBR038W	Divergent
GIM_5p_end_NAM7_RRP6_1939	mRNA	O	YBR039W	ATP3	315575	316510	315496	316656	chrII	1	315483	315549	1017	707	1086	1061	-0.521	1.67676e-05	0.000129293	0.095	0.421879	0.618618	0.062	0.60331	0.67516	0.583	1.3003e-06	1.00862e-05	-0.034	0.775941	0.876291	YBR038W	YBR039W	Tandem sens
GIM_5p_end_NAM7_RRP6_1941	mRNA	O	YBR041W	FAT1	318266	320275	318200	320360	chrII	1	318177	318253	99	90	149	139	-0.129	0.63543	0.8087	0.58	0.027861	0.0831268	0.48	0.0697992	0.107417	0.609	0.02308	0.0647289	-0.101	0.697472	0.825764	YBR040W	YBR041W	Tandem sens
GIM_5p_end_NAM7_RRP6_1943	antisens	A	YBR042C	CST26	321609	320416	321668	320476	chrII	1	321166	321258	3	27	4	18	3.037	1.65149e-06	1.61805e-05	0.332	0.619657	0.776869	2.493	7.7022e-05	0.000224043	-0.544	0.310746	0.48053	2.161	0.000188597	0.000874454	YBR041W	YBR043C	Convergent
GIM_5p_end_NAM7_RRP6_1944	CUT	C	CUT_GIM_0084	NA	321807	321955	321807	321955	chrII	1	321802	321836	0	0	20	40	-1.138	0.374449	0.59285	4.923	4.70678e-09	6.27099e-08	5.943	1.22953e-12	9.64984e-12	7.081	1.68597e-10	2.26148e-09	1.02	0.00539548	0.0166704	YBR042C	YBR043C	Tandem antisens
GIM_5p_end_NAM7_RRP6_1947	CUT	C	CUT014	NA	324513	325361	324513	325361	chrII	1	324328	324516	2	16	7	24	3.055	9.11469e-08	1.14992e-06	1.908	0.000916594	0.0044848	3.577	1.09559e-10	7.09465e-10	0.521	0.141118	0.271646	1.669	3.69553e-06	2.53052e-05	YBR043C	tV(UAC)B	Tandem antisens
GIM_5p_end_NAM7_RRP6_1948	antisens	A	YBR044C	TCM62	326059	324341	326149	324284	chrII	1	325503	325512	0	0	0	3	-0.977	0.510984	0.718169	0.569	0.656173	0.803486	3.263	0.00488245	0.00994782	4.24	0.00122407	0.00517966	2.694	0.00430558	0.0137172	YBR043C	tV(UAC)B	Tandem antisens
GIM_5p_end_NAM7_RRP6_1949	XUT	X	XUT_2F-127	NA	325786	326185	325786	326185	chrII	1	326055	326055	1	1	1	3	-0.383	0.698935	0.855191	-0.681	0.456452	0.647469	1.326	0.0931935	0.138477	1.709	0.0518723	0.125104	2.007	0.0107542	0.0303999	YBR043C	tV(UAC)B	Tandem antisens
GIM_5p_end_NAM7_RRP6_1950	CUT	C	CUT_GIM_0109.CUT_GIM_0103	.	326329	326635	326329	326635	chrII	1	326251	326351	24	18	550	463	-0.335	0.37715	0.595574	4.461	2.41224e-39	5.41961e-37	4.218	2.54981e-35	1.2705e-33	4.553	1.24102e-37	1.83395e-35	-0.243	0.437353	0.610366	YBR044C	tV(UAC)B	Tandem antisens
GIM_5p_end_NAM7_RRP6_1951	CUT	C	CUT_GIM_0109.CUT_GIM_0103	.	326329	326635	326329	326635	chrII	1	326412	326412	0	1	5	9	1.674	0.216644	0.405059	4.536	0.000176048	0.00103676	5.284	1.13294e-05	3.7999e-05	3.61	0.000166714	0.000872687	0.748	0.222672	0.372377	YBR044C	tV(UAC)B	Tandem antisens
GIM_5p_end_NAM7_RRP6_1954	intergenic	I	YBRWdelta16_YBR045C	NA	NA	NA	NA	NA	chrII	1	327893	327893	0	0	1	2	0.14	0.928744	NA	3.021	0.0384699	NA	3.026	0.0384361	0.063388	2.886	0.0481407	0.118114	0.004	0.997104	0.998841	YBRWdelta16	YBR045C	Convergent
GIM_5p_end_NAM7_RRP6_1956	antisens	A	YBR046C	ZTA1	331511	330507	331558	330230	chrII	1	330435	330474	0	2	2	15	3.552	0.00317441	0.012792	3.008	0.0114992	0.0399743	6.015	1.75514e-07	7.65824e-07	2.463	4.2749e-05	0.000251748	3.007	8.94831e-08	8.25594e-07	YBR045C	YBR046C	Tandem antisens
GIM_5p_end_NAM7_RRP6_1957	mRNA	O	YBR047W	FMP23	331833	332360	331786	332426	chrII	1	331732	331868	142	250	117	149	0.806	0.00331965	0.0132892	-0.27	0.326136	0.524717	0.072	0.792056	0.83703	-0.734	0.00708333	0.0238688	0.342	0.209844	0.355481	YBR046C	YBR048W	Divergent
GIM_5p_end_NAM7_RRP6_1958	internal	B	YBR047W	FMP23	331833	332360	331786	332426	chrII	1	331977	332047	18	68	17	51	1.91	4.23464e-09	6.72987e-08	-0.091	0.788093	0.885491	1.48	4.21852e-06	1.51105e-05	-0.43	0.144585	0.276413	1.571	3.73129e-07	3.08237e-06	YBR046C	YBR048W	Divergent
GIM_5p_end_NAM7_RRP6_1959	internal	B	YBR047W	FMP23	331833	332360	331786	332426	chrII	1	332179	332220	4	4	2	5	0.064	0.909917	0.962761	-0.559	0.305762	0.503696	0.339	0.507374	0.587104	0.275	0.601302	0.74139	0.898	0.0739525	0.155118	YBR046C	YBR048W	Divergent
GIM_5p_end_NAM7_RRP6_1961	mRNA	O	YBR048W	RPS11B	332831	333812	332738	334042	chrII	1	332781	332821	35543	36460	25659	24292	0.037	0.84534	0.943331	-0.468	0.0125219	0.0430548	-0.547	0.00354118	0.00746125	-0.584	0.00186261	0.00750513	-0.079	0.674957	0.81008	YBR047W	YBR048W	Tandem sens
GIM_5p_end_NAM7_RRP6_1965	XUT	X	XUT_2F-132	NA	336693	337671	336693	337671	chrII	1	337187	337261	19	49	200	589	1.308	0.000141295	0.000866633	3.33	3.70567e-24	2.67739e-22	4.877	2.56619e-50	2.86254e-48	3.569	8.09859e-31	7.10785e-29	1.547	1.16305e-07	1.05009e-06	YBR049C	YBR052C	Tandem antisens
GIM_5p_end_NAM7_RRP6_1967	intergenic	I	YBR049C_YBR052C	NA	NA	NA	NA	NA	chrII	1	338170	338174	4	14	4	7	1.648	0.00539145	0.0202207	-0.198	0.74848	0.858389	0.732	0.21766	0.288533	-0.916	0.0924958	0.197414	0.93	0.10411	0.204344	YBR049C	YBR052C	Tandem antisens
GIM_5p_end_NAM7_RRP6_1968	antisens	A	YBR052C	RFS1	339352	338720	339422	338670	chrII	1	338648	338767	1	2	27	29	0.707	0.373886	0.592387	4.341	2.75944e-11	4.97336e-10	4.465	7.3939e-12	5.37597e-11	3.758	1.78614e-10	2.39213e-09	0.124	0.726222	0.845263	YBR050C	YBR053C	Tandem antisens
GIM_5p_end_NAM7_RRP6_1969	CUT	C	CUT_GIM_0079	NA	339570	339853	339570	339853	chrII	1	339532	339629	4	6	36	54	0.387	0.537459	0.738759	3.002	8.09702e-08	9.03396e-07	3.589	1.20003e-10	7.73551e-10	3.202	6.82769e-09	7.38279e-08	0.588	0.212449	0.35854	YBR052C	YBR053C	Tandem antisens
GIM_5p_end_NAM7_RRP6_1970	CUT	C	CUT017	NA	341018	342578	341018	342578	chrII	1	340944	341006	4	4	36	109	0.253	0.685376	0.845177	3.187	2.56045e-09	3.53188e-08	4.792	1.53485e-19	2.34224e-18	4.54	1.48587e-17	4.36176e-16	1.605	0.000139087	0.000666651	YBR053C	YBR054W	Divergent
GIM_5p_end_NAM7_RRP6_1973	XUT	X	XUT_2F-136	NA	341435	342157	341435	342157	chrII	1	341409	341484	32	252	39	313	2.966	1.03167e-21	7.90675e-20	0.287	0.367783	0.565922	3.274	1.92484e-26	4.99706e-25	0.308	0.284301	0.450102	2.988	7.44551e-24	4.5976e-22	YBR053C	YBR054W	Divergent
GIM_5p_end_NAM7_RRP6_1974	CUT	C	CUT017	NA	341018	342578	341018	342578	chrII	1	341602	341602	0	4	0	3	2.662	0.00597002	0.0220661	0.142	0.89407	0.944032	2.478	0.00884358	0.016965	-0.184	0.778531	0.867544	2.336	0.00405479	0.0130021	YBR053C	YBR054W	Divergent
GIM_5p_end_NAM7_RRP6_1975	CUT	C	CUT017	NA	341018	342578	341018	342578	chrII	1	341664	341825	10	17	34	58	0.672	0.184756	0.361381	1.716	0.000370242	0.00201742	2.476	2.30465e-07	9.89752e-07	1.804	0.00012148	0.000654734	0.76	0.0855158	0.174648	YBR053C	YBR054W	Divergent
GIM_5p_end_NAM7_RRP6_1976	CUT	C	CUT_GIM_0093	NA	342001	342198	342001	342198	chrII	1	341879	342044	11	18	156	223	0.742	0.0881042	0.205547	3.756	9.90229e-21	5.17221e-19	4.264	2.46917e-26	6.31258e-25	3.523	1.43458e-19	5.00078e-18	0.509	0.148579	0.271671	YBR053C	YBR054W	Divergent
GIM_5p_end_NAM7_RRP6_1977	mRNA	O	YBR054W	YRO2	343101	344135	342578	344586	chrII	1	342475	342586	15	37	52	69	1.26	0.00669773	0.0243137	1.754	0.000111679	0.000689014	2.165	1.72565e-06	6.52877e-06	0.906	0.0384219	0.0980682	0.411	0.334394	0.505391	YBR053C	YBR054W	Divergent
GIM_5p_end_NAM7_RRP6_1978	mRNA	O	YBR054W	YRO2	343101	344135	342578	344586	chrII	1	342649	342662	1	5	9	7	1.77	0.0141323	0.0457981	2.546	0.000156947	0.00093575	2.235	0.00104247	0.00244596	0.465	0.394816	0.564864	-0.312	0.514745	0.683035	YBR053C	YBR054W	Divergent
GIM_5p_end_NAM7_RRP6_1979	mRNA	O	YBR054W	YRO2	343101	344135	342578	344586	chrII	1	342720	342802	160	122	230	180	-0.373	0.554393	0.749714	0.504	0.4229	0.619551	0.164	0.79396	0.838479	0.537	0.393925	0.563869	-0.34	0.588681	0.745063	YBR053C	YBR054W	Divergent
GIM_5p_end_NAM7_RRP6_1981	internal	B	YBR054W	YRO2	343101	344135	342578	344586	chrII	1	344295	344308	4	3	10	11	-0.286	0.660918	0.827966	1.457	0.00659582	0.0250097	1.506	0.00508997	0.0103293	1.792	0.00212053	0.00840337	0.049	0.912573	0.95534	YBR054W	YBR055C	Convergent
GIM_5p_end_NAM7_RRP6_1982	internal	B	YBR054W	YRO2	343101	344135	342578	344586	chrII	1	344433	344433	0	0	1	1	0.255	0.858306	NA	1.987	0.119242	NA	1.696	0.188351	0.254859	1.442	0.263756	0.4278	-0.29	0.787091	0.883075	YBR054W	YBR055C	Convergent
GIM_5p_end_NAM7_RRP6_1983	antisens	A	YBR055C	PRP6	347301	344602	347326	344502	chrII	1	346691	346700	0	0	3	5	0.14	0.926912	0.962761	4.425	0.000402332	0.00216278	4.844	0.000103094	0.00029327	4.704	0.000173882	0.000906366	0.419	0.436986	0.609957	YBR054W	tL(UAA)B2	Tandem sens
GIM_5p_end_NAM7_RRP6_1985	intergenic	I	YBR055C_tL(UAA)B2	NA	NA	NA	NA	NA	chrII	1	347430	347430	0	0	1	0	0.128	0.933894	NA	2.286	0.142252	NA	1.401	0.369272	0.450866	1.272	0.415036	0.583809	-0.885	0.568999	0.729151	YBR055C	tL(UAA)B2	Divergent
GIM_5p_end_NAM7_RRP6_1986	NA	F	tL(UAA)B2	tL(UAA)B2	347603	347686	347603	347686	chrII	1	347591	347591	2	2	8	14	-0.207	0.792752	0.914856	2.296	8.42792e-05	0.000534311	3.03	1.35229e-07	6.01058e-07	3.237	4.30696e-07	3.60268e-06	0.734	0.0296511	0.072585	YBR055C	tL(UAA)B2	Divergent
GIM_5p_end_NAM7_RRP6_1987	mRNA	O	YBR056W	YBR056W	347879	349384	347818	349458	chrII	1	347806	347885	1481	1168	1046	1090	-0.335	0.49777	0.707177	-0.49	0.321533	0.52064	-0.431	0.382388	0.463952	-0.096	0.845274	0.909615	0.058	0.906225	0.951574	tL(UAA)B2	YBRWdelta17	Tandem sens
GIM_5p_end_NAM7_RRP6_1989	internal	B	YBR056W	YBR056W	347879	349384	347818	349458	chrII	1	348161	348194	3	3	1	4	-0.009	0.990014	0.994588	-1.14	0.133072	0.281236	0.259	0.709569	0.770147	0.268	0.707232	0.818696	1.399	0.0541305	0.120112	tL(UAA)B2	YBRWdelta17	Tandem sens
GIM_5p_end_NAM7_RRP6_1990	internal	B	YBR056W	YBR056W	347879	349384	347818	349458	chrII	1	348374	348421	2	4	3	6	1.24	0.0680439	0.167239	0.928	0.15387	0.312522	1.671	0.00827533	0.0160081	0.43	0.431916	0.599345	0.742	0.145769	0.267495	tL(UAA)B2	YBRWdelta17	Tandem sens
GIM_5p_end_NAM7_RRP6_1993	internal	B	YBR056W	YBR056W	347879	349384	347818	349458	chrII	1	348906	348960	2	10	5	29	2.516	0.00132412	0.00604087	1.361	0.0838763	0.197822	3.91	2.64682e-07	1.12773e-06	1.395	0.0311183	0.0826474	2.549	9.28978e-05	0.000465971	tL(UAA)B2	YBRWdelta17	Tandem sens
GIM_5p_end_NAM7_RRP6_1995	intergenic	I	YBR056W_YBRWdelta17	NA	NA	NA	NA	NA	chrII	1	349586	349604	2	8	1	7	1.779	0.00246087	0.0103119	-1.473	0.0474297	0.127252	1.45	0.0113607	0.021226	-0.329	0.485391	0.646864	2.924	9.29639e-06	5.81319e-05	YBR056W	YBRWdelta17	Tandem sens
GIM_5p_end_NAM7_RRP6_1997	XUT	X	XUT_2F-141	NA	349753	350791	349753	350791	chrII	1	350015	350073	16	34	12	27	1.056	0.00401687	0.0157121	-0.433	0.250882	0.440548	0.734	0.0414627	0.0677782	-0.322	0.349365	0.519654	1.166	0.00100174	0.00385918	YBR056W	YBRWdelta17	Tandem sens
GIM_5p_end_NAM7_RRP6_1998	XUT	X	XUT_2F-141	NA	349753	350791	349753	350791	chrII	1	350140	350206	6	25	4	19	1.925	0.000146005	0.000891854	-0.783	0.156952	0.316971	1.486	0.00303843	0.00648253	-0.439	0.335357	0.50667	2.269	7.65006e-06	4.90246e-05	YBR056W	YBRWdelta17	Tandem sens
GIM_5p_end_NAM7_RRP6_1999	NA	F	YBRWdelta17	YBRWdelta17	350459	350751	350459	350751	chrII	1	350419	350419	0	2	1	1	3.553	0.00765051	0.0270948	2.123	0.11606	0.254333	2.989	0.0239952	0.0415792	-0.564	0.539411	0.692557	0.866	0.366226	0.538531	YBR056W	YBRWdelta17	Tandem sens
GIM_5p_end_NAM7_RRP6_2000	NA	F	tQ(UUG)B	tQ(UUG)B	350827	350898	350827	350898	chrII	1	350816	350816	0	2	5	7	2.938	0.0171913	0.053994	4.392	0.000164154	0.000974056	5.083	1.17146e-05	3.91921e-05	2.144	0.00173093	0.00702694	0.691	0.156283	0.282634	YBRWdelta17	tQ(UUG)B	Tandem sens
GIM_5p_end_NAM7_RRP6_2001	CUT	C	CUT_GIM_0105	NA	351068	351588	351068	351588	chrII	1	351026	351078	1	8	9	27	2.965	1.92184e-05	0.000145926	3.002	8.11369e-06	6.41933e-05	4.631	1.99999e-12	1.53483e-11	1.666	2.45974e-06	1.82763e-05	1.629	1.06553e-07	9.67592e-07	tQ(UUG)B	YBR057C	Convergent
GIM_5p_end_NAM7_RRP6_2002	CUT	C	CUT_GIM_0105	NA	351068	351588	351068	351588	chrII	1	351157	351160	5	9	3	6	0.694	0.422576	0.641847	-0.841	0.338876	0.537047	0.205	0.811695	0.852728	-0.49	0.56494	0.712979	1.046	0.226598	0.377409	tQ(UUG)B	YBR057C	Convergent
GIM_5p_end_NAM7_RRP6_2003	CUT	C	CUT_GIM_0105	NA	351068	351588	351068	351588	chrII	1	351211	351249	131	412	133	228	1.612	0.000496237	0.00259362	0.019	0.96734	0.983166	0.775	0.0939695	0.139522	-0.837	0.0693023	0.157146	0.756	0.101369	0.200054	tQ(UUG)B	YBR057C	Convergent
GIM_5p_end_NAM7_RRP6_2004	intergenic	I	tQ(UUG)B_YBR057C	NA	NA	NA	NA	NA	chrII	1	351604	351649	15	25	12	22	0.792	0.0298193	0.0850254	-0.22	0.548402	0.722735	0.599	0.0904688	0.134908	-0.194	0.570079	0.717005	0.818	0.0168044	0.0447204	tQ(UUG)B	YBR057C	Convergent
GIM_5p_end_NAM7_RRP6_2006	XUT	X	XUT_2F-143	NA	356263	356651	356263	356651	chrII	1	356194	356254	4	12	12	20	1.578	0.00128108	0.00587392	1.568	0.000792985	0.00394832	2.363	2.45278e-07	1.04972e-06	0.785	0.0391497	0.0996025	0.795	0.0232067	0.0590064	YBR058C	YBR058C-A	Tandem antisens
GIM_5p_end_NAM7_RRP6_2008	CUT	C	CUT_GIM_0097	NA	360688	361037	360688	361037	chrII	1	360589	360705	3	7	34	141	1.218	0.0114536	0.03822	3.375	4.43702e-16	1.41304e-14	5.385	8.65254e-40	5.47994e-38	4.167	1.37846e-38	2.18657e-36	2.01	9.11822e-23	4.86586e-21	YBR059C	YBR061C	Tandem antisens
GIM_5p_end_NAM7_RRP6_2010	XUT	X	XUT_2F-145	NA	362765	364715	362765	364715	chrII	1	362806	362889	78	676	106	830	3.085	6.70338e-31	1.34076e-28	0.429	0.113187	0.249461	3.376	6.49757e-37	3.52172e-35	0.291	0.256461	0.419588	2.948	9.85467e-30	1.00228e-27	YBR060C	YBR061C	Tandem antisens
GIM_5p_end_NAM7_RRP6_2014	CUT	C	CUT_GIM_0083	NA	365876	366370	365876	366370	chrII	1	365856	365931	23	23	142	236	-0.087	0.715523	0.866265	2.583	2.25812e-43	6.8584e-41	3.311	1.31424e-71	4.13151e-69	3.399	1.2406e-65	6.91937e-63	0.728	1.77615e-08	1.83561e-07	YBR061C	YBR062C	Tandem antisens
GIM_5p_end_NAM7_RRP6_2015	XUT	X	XUT_2F-146	NA	365890	367098	365890	367098	chrII	1	366750	366800	9	25	8	20	1.329	0.00136756	0.0062131	-0.182	0.670207	0.81197	1.104	0.00644343	0.0128083	-0.225	0.54896	0.70031	1.286	0.000945911	0.003667	YBR062C	YBR063C	Tandem antisens
GIM_5p_end_NAM7_RRP6_2016	CUT	C	CUT020	NA	370073	370545	370073	370545	chrII	1	369956	370043	2	11	36	145	1.983	0.00400513	0.0156705	3.816	6.32272e-09	8.21704e-08	5.766	1.01526e-18	1.43648e-17	3.783	2.24703e-11	3.3725e-10	1.95	0.000199946	0.000923362	YBR065C	YBR067C	Tandem antisens
GIM_5p_end_NAM7_RRP6_2019	XUT	X	XUT_2F-149	NA	370386	370953	370386	370953	chrII	1	370484	370589	65	58	74	87	-0.152	0.622814	0.798756	0.196	0.513134	0.694783	0.427	0.154244	0.214397	0.579	0.0570018	0.13449	0.23	0.433695	0.607124	YBR065C	YBR067C	Tandem antisens
GIM_5p_end_NAM7_RRP6_2021	XUT	X	XUT_2F-150	NA	371468	373701	371468	373701	chrII	1	371378	371576	12	28	35	90	1.164	0.00394825	0.0154897	1.462	0.000174837	0.00102999	2.81	2.22394e-13	1.90168e-12	1.646	5.58897e-06	3.9107e-05	1.349	9.80292e-05	0.00048831	YBR066C	YBR067C	Tandem antisens
GIM_5p_end_NAM7_RRP6_2022	XUT	X	XUT_2F-150	NA	371468	373701	371468	373701	chrII	1	371855	371978	91	374	118	367	1.844	NA	NA	0.329	NA	NA	1.821	NA	NA	-0.024	NA	NA	1.491	NA	NA	YBR066C	YBR067C	Tandem antisens
GIM_5p_end_NAM7_RRP6_2023	XUT	X	XUT_2F-150	NA	371468	373701	371468	373701	chrII	1	372028	372139	22	47	36	50	1.072	0.0990857	0.224772	0.72	0.265752	0.457919	1.146	0.0760792	0.115946	0.074	0.908346	0.946616	0.426	0.504272	0.673688	YBR066C	YBR068C	Tandem antisens
GIM_5p_end_NAM7_RRP6_2025	XUT	X	XUT_2F-150	NA	371468	373701	371468	373701	chrII	1	372973	372973	0	1	0	3	2.635	0.0516823	0.133969	2.255	0.0886641	0.206392	4.136	0.00117602	0.00273115	1.502	0.0948155	0.201301	1.882	0.0229566	0.0584394	YBR067C	YBR068C	Tandem antisens
GIM_5p_end_NAM7_RRP6_2026	XUT	X	XUT_2F-150	NA	371468	373701	371468	373701	chrII	1	373441	373484	4	9	9	12	1.052	0.0698357	0.170671	1.253	0.0221742	0.0688655	1.734	0.00136488	0.00312526	0.682	0.170821	0.313602	0.481	0.294612	0.461399	YBR067C	YBR068C	Tandem antisens
GIM_5p_end_NAM7_RRP6_2027	intergenic	I	YBR067C_YBR068C	NA	NA	NA	NA	NA	chrII	1	373760	373792	2	0	32	43	-2.134	0.0291577	0.0834874	3.701	2.38237e-13	5.44955e-12	4.132	2.27637e-16	2.63267e-15	6.265	3.59676e-12	5.92266e-11	0.43	0.132351	0.247924	YBR067C	YBR068C	Tandem antisens
GIM_5p_end_NAM7_RRP6_2028	antisens	A	NA	NA	NA	NA	NA	NA	chrII	1	375902	375916	4	10	5	15	1.1	0.0579765	0.146811	0.141	0.808368	0.895511	1.784	0.00114908	0.00267468	0.684	0.181435	0.327557	1.643	0.00131335	0.00490342	YBR068C	YBR069C	Tandem antisens
GIM_5p_end_NAM7_RRP6_2030	CUT	C	CUT_GIM_0101	NA	376361	376794	376361	376794	chrII	1	376355	376549	10	29	148	408	1.567	2.19435e-08	3.07603e-07	3.826	5.52064e-53	3.01813e-50	5.293	1.01346e-101	1.16819e-98	3.726	1.92162e-88	3.69165e-85	1.467	7.30318e-27	5.66718e-25	YBR068C	YBR069C	Tandem antisens
GIM_5p_end_NAM7_RRP6_2031	CUT	C	CUT_GIM_0101	NA	376361	376794	376361	376794	chrII	1	376664	376700	0	8	0	8	4.323	1.92021e-05	0.000145926	0.627	0.579511	0.74604	4.333	1.46473e-05	4.82201e-05	0.01	0.984948	0.990902	3.705	1.1684e-06	8.80627e-06	YBR068C	YBR070C	Tandem antisens
GIM_5p_end_NAM7_RRP6_2032	CUT	C	CUT021	NA	376378	376834	376378	376834	chrII	1	376771	376771	0	0	1	1	-1.209	0.439288	NA	0.634	0.680786	NA	0.48	0.755904	0.809714	1.688	0.277908	0.442779	-0.154	0.919623	0.958777	YBR068C	YBR070C	Tandem antisens
GIM_5p_end_NAM7_RRP6_2034	intergenic	I	YBR069C_YBR070C	NA	NA	NA	NA	NA	chrII	1	378768	378773	1	5	5	13	1.481	0.0448551	0.119233	1.589	0.0235889	0.0725178	2.933	1.65e-05	5.38273e-05	1.452	0.0122247	0.0378316	1.344	0.0111195	0.0312649	YBR069C	YBR070C	Tandem antisens
GIM_5p_end_NAM7_RRP6_2035	CUT	C	CUT_GIM_0116	NA	379131	379391	379131	379391	chrII	1	379086	379158	2	0	14	13	-1.927	0.060552	0.152225	2.823	7.77109e-07	7.38862e-06	2.768	1.40514e-06	5.3881e-06	4.695	6.48652e-07	5.28271e-06	-0.055	0.878298	0.937464	YBR069C	YBR070C	Tandem antisens
GIM_5p_end_NAM7_RRP6_2038	mRNA	O	YBR071W	YBR071W	380411	381046	380242	381378	chrII	1	380284	380452	643	496	594	370	-0.369	0.0940524	0.215832	-0.114	0.603197	0.764073	-0.797	0.000284191	0.00074949	-0.428	0.0524161	0.126169	-0.683	0.00181862	0.00644741	YBR070C	YBR072W	Divergent
GIM_5p_end_NAM7_RRP6_2039	CUT	C	CUT_GIM_0113	NA	381342	381561	381342	381561	chrII	1	381274	381376	0	0	66	110	-1.013	0.411929	0.632589	6.566	6.10726e-16	1.90791e-14	7.28	2.77754e-19	4.1507e-18	8.293	4.53953e-15	1.02599e-13	0.715	0.0402791	0.0939719	YBR071W	YBR072W	Tandem sens
GIM_5p_end_NAM7_RRP6_2040	XUT	X	XUT_2F-161	NA	381464	381740	381464	381740	chrII	1	381446	381546	7	33	5	35	2.262	7.61412e-09	1.15951e-07	-0.317	0.464143	0.653874	2.381	3.94244e-10	2.38672e-09	0.119	0.700356	0.814381	2.698	7.6993e-14	1.68935e-12	YBR071W	YBR072W	Tandem sens
GIM_5p_end_NAM7_RRP6_2042	intergenic	I	YBR071W_YBR072W	NA	NA	NA	NA	NA	chrII	1	381789	381892	32	39	12	20	0.218	0.701852	0.857455	-1.337	0.0202883	0.0641504	-0.67	0.239745	0.313856	-0.888	0.119868	0.240117	0.667	0.248059	0.40477	YBR071W	YBR072W	Tandem sens
GIM_5p_end_NAM7_RRP6_2043	mRNA	O	YBR072W	HSP26	382030	382674	381946	382804	chrII	1	381953	381970	169	87	28	29	-0.92	0.186051	0.363382	-2.462	0.000416542	0.00223062	-2.398	0.000589254	0.00145567	-1.478	0.0347865	0.0903231	0.064	0.926939	0.962442	YBR071W	YBR072W	Tandem sens
GIM_5p_end_NAM7_RRP6_2045	mRNA	O	YBR073W	RDH54	383214	385988	383140	385996	chrII	1	383086	383165	247	213	348	337	-0.203	0.553441	0.748865	0.49	0.14965	0.30656	0.445	0.191206	0.258318	0.648	0.0578293	0.136055	-0.045	0.893559	0.945919	YBR072C-A	YBR073W	Divergent
GIM_5p_end_NAM7_RRP6_2046	mRNA	O	YBR074W	YBR074W	386286	389216	386276	389308	chrII	1	386245	386333	187	509	235	712	1.419	0.00100734	0.00478882	0.324	0.452648	0.64482	1.891	1.12403e-05	3.77294e-05	0.472	0.270934	0.43539	1.567	0.000262029	0.00117705	YBR073W	YBR076W	Tandem sens
GIM_5p_end_NAM7_RRP6_2048	intergenic	I	YBR074W_YBR076W	NA	NA	NA	NA	NA	chrII	1	389381	389393	0	0	5	2	-0.846	0.558176	0.752478	3.707	0.000542286	0.0028235	2.751	0.0120931	0.0224659	3.596	0.00449378	0.0161701	-0.956	0.116689	0.224598	YBR074W	YBR076W	Tandem sens
GIM_5p_end_NAM7_RRP6_2051	CUT	C	CUT_GIM_0106	NA	391911	392037	391911	392037	chrII	1	391877	391922	5	8	31	34	0.554	0.361812	0.578539	2.573	3.79456e-06	3.17685e-05	2.707	1.14288e-06	4.44555e-06	2.153	7.85858e-05	0.00043873	0.134	0.782735	0.8808	YBR076W	YBR078W	Tandem sens
GIM_5p_end_NAM7_RRP6_2053	mRNA	O	YBR078W	ECM33	393123	394742	392948	395301	chrII	1	392870	392997	1564	1020	1286	1171	-0.612	0.00232301	0.00981191	-0.282	0.159171	0.319938	-0.416	0.037548	0.0620714	0.196	0.330051	0.501105	-0.135	0.50088	0.670835	YBR077C	YBR078W	Divergent
GIM_5p_end_NAM7_RRP6_2056	internal	B	YBR078W	ECM33	393123	394742	392948	395301	chrII	1	393461	393546	17	88	42	131	2.292	3.04375e-15	1.17184e-13	1.259	1.52624e-05	0.000113833	2.886	2.00525e-24	4.54401e-23	0.594	0.0158596	0.0471643	1.627	4.50544e-11	6.80752e-10	YBR077C	YBR079C	Tandem antisens
GIM_5p_end_NAM7_RRP6_2058	antisens	A	YBR080C	SEC18	400890	398614	400929	398473	chrII	1	398528	398530	0	1	1	5	2.58	0.0660552	0.163355	2.268	0.100788	0.228635	4.396	0.00111169	0.00259604	1.816	0.107981	0.222658	2.128	0.050888	0.114148	YBR079C	YBR080C	Tandem antisens
GIM_5p_end_NAM7_RRP6_2060	antisens	A	NA	NA	NA	NA	NA	NA	chrII	1	401117	401178	2	3	13	26	1.093	0.0952106	0.21788	2.918	2.07141e-07	2.17498e-06	3.909	1.64988e-12	1.27864e-11	2.815	3.66416e-10	4.69632e-09	0.991	0.00054286	0.00225085	YBR080C	YBR081C	Tandem antisens
GIM_5p_end_NAM7_RRP6_2062	CUT	C	CUT_GIM_0077	NA	405960	406663	405960	406663	chrII	1	406116	406120	1	7	2	3	1.867	0.00722601	0.0258439	0.244	0.736847	0.851499	0.849	0.228081	0.300757	-1.018	0.0808878	0.177481	0.605	0.330605	0.500998	tD(GUC)B	YBR082C	Convergent
GIM_5p_end_NAM7_RRP6_2063	CUT	C	CUT_GIM_0077	NA	405960	406663	405960	406663	chrII	1	406553	406586	0	0	5	6	0.138	0.917637	0.962761	3.546	0.00117134	0.00558787	3.847	0.00041653	0.00106034	3.709	0.000808165	0.00359948	0.301	0.664481	0.802985	tD(GUC)B	YBR082C	Convergent
GIM_5p_end_NAM7_RRP6_2064	mRNA	O	YBR083W	TEC1	409169	410629	407341	410693	chrII	1	407356	407363	5	3	6	12	-1.197	0.048056	0.126491	0.251	0.570242	0.739155	1.183	0.00498306	0.0101361	2.38	1.99927e-05	0.000125654	0.932	0.012129	0.0337265	YBR082C	YBR083W	Divergent
GIM_5p_end_NAM7_RRP6_2065	mRNA	O	YBR083W	TEC1	409169	410629	407341	410693	chrII	1	407514	407637	6	6	15	39	-0.014	0.977252	0.987914	1.309	0.0016676	0.00765684	2.732	1.07138e-11	7.69595e-11	2.746	7.25095e-11	1.01431e-09	1.422	1.08415e-05	6.68272e-05	YBR082C	YBR083W	Divergent
GIM_5p_end_NAM7_RRP6_2066	mRNA	O	YBR083W	TEC1	409169	410629	407341	410693	chrII	1	408118	408154	0	2	0	3	3.77	0.00456779	0.0175695	0.53	0.715828	0.839102	4.125	0.00153685	0.0034867	0.355	0.666704	0.790875	3.595	0.00129414	0.00483903	YBR082C	YBR083W	Divergent
GIM_5p_end_NAM7_RRP6_2067	mRNA	O	YBR083W	TEC1	409169	410629	407341	410693	chrII	1	408212	408321	2	27	2	24	3.472	1.40365e-11	3.35586e-10	-0.162	0.788976	0.88609	3.335	4.43591e-11	2.97852e-10	-0.137	0.658766	0.785613	3.497	6.90009e-15	1.75445e-13	YBR082C	YBR083W	Divergent
GIM_5p_end_NAM7_RRP6_2068	mRNA	O	YBR083W	TEC1	409169	410629	407341	410693	chrII	1	408394	408394	0	2	0	3	2.549	0.0278189	0.0804404	-0.587	0.660233	0.806195	3.173	0.00423625	0.00875296	0.624	0.426309	0.594302	3.76	0.000542035	0.00224797	YBR082C	YBR083W	Divergent
GIM_5p_end_NAM7_RRP6_2069	mRNA	O	YBR083W	TEC1	409169	410629	407341	410693	chrII	1	408894	408990	15	38	33	83	1.338	0.000239887	0.001368	1.083	0.0023757	0.0103602	2.419	4.14986e-12	3.09405e-11	1.081	0.00094782	0.00413729	1.336	2.68842e-05	0.000151657	YBR082C	YBR083W	Divergent
GIM_5p_end_NAM7_RRP6_2070	mRNA	O	YBR083W	TEC1	409169	410629	407341	410693	chrII	1	409081	409196	95	71	126	112	-0.429	0.10358	0.232632	0.405	0.10826	0.241049	0.227	0.37019	0.451745	0.656	0.0115852	0.0361932	-0.178	0.473029	0.645006	YBR082C	YBR084W	Divergent
GIM_5p_end_NAM7_RRP6_2072	internal	B	YBR083W	TEC1	409169	410629	407341	410693	chrII	1	409399	409444	2	5	3	4	1.014	0.0900869	0.208954	0.385	0.507919	0.691031	0.668	0.247522	0.322458	-0.347	0.502483	0.662088	0.282	0.570681	0.730029	YBR082C	YBR084W	Divergent
GIM_5p_end_NAM7_RRP6_2075	mRNA	O	YBR084W	MIS1	411054	413981	410981	414149	chrII	1	410971	411056	133	104	177	181	-0.331	0.456944	0.6736	0.406	0.357214	0.555324	0.433	0.326279	0.405992	0.763	0.0848011	0.184082	0.027	0.951054	0.975021	YBR083W	YBR084C-A	Convergent
GIM_5p_end_NAM7_RRP6_2078	mRNA	O	YBR085W	AAC3	415983	416906	415877	417189	chrII	1	415815	415940	120	256	127	248	1.085	0.00675651	0.0244729	0.086	0.829555	0.90717	1.031	0.00978613	0.0185549	-0.053	0.893195	0.938919	0.945	0.0174089	0.0461444	YBR084C-A	YBR085W	Divergent
GIM_5p_end_NAM7_RRP6_2082	intergenic	I	YBR085W_YBR085C-A	NA	NA	NA	NA	NA	chrII	1	418328	418395	10	21	7	9	1.092	0.00654369	0.0238443	-0.583	0.167369	0.332046	-0.008	0.983555	0.987668	-1.1	0.00415867	0.0151535	0.574	0.156595	0.283126	YBR085W	YBR085C-A	Convergent
GIM_5p_end_NAM7_RRP6_2083	antisens	A	NA	NA	NA	NA	NA	NA	chrII	1	418482	418506	0	1	3	6	1.815	0.10304	0.231628	2.919	0.00406535	0.0164998	4.068	4.57234e-05	0.000138694	2.252	0.00161688	0.00660738	1.148	0.0225493	0.0575882	YBR085W	YBR085C-A	Convergent
GIM_5p_end_NAM7_RRP6_2084	intergenic	I	YBR085C-A_YBR086C	NA	NA	NA	NA	NA	chrII	1	419368	419530	6	10	13	35	0.724	0.107135	0.238513	0.972	0.019558	0.0622857	2.434	1.08971e-09	6.28245e-09	1.711	5.49707e-06	3.84951e-05	1.463	1.33573e-05	8.09204e-05	YBR085C-A	YBR086C	Tandem antisens
GIM_5p_end_NAM7_RRP6_2085	intergenic	I	YBR085C-A_YBR086C	NA	NA	NA	NA	NA	chrII	1	419599	419599	0	1	1	1	0.285	0.818914	0.93019	1.107	0.32213	0.521288	1.263	0.258831	0.334743	0.978	0.380736	0.550404	0.155	0.870315	0.93285	YBR085C-A	YBR086C	Tandem antisens
GIM_5p_end_NAM7_RRP6_2086	intergenic	I	YBR085C-A_YBR086C	NA	NA	NA	NA	NA	chrII	1	419732	419811	9	8	15	9	-0.23	0.688532	0.847221	0.657	0.215022	0.395983	0.095	0.860148	0.89091	0.326	0.56116	0.710388	-0.562	0.274835	0.43768	YBR085C-A	YBR086C	Tandem antisens
GIM_5p_end_NAM7_RRP6_2087	CUT	C	CUT_GIM_0114	NA	420004	420170	420004	420170	chrII	1	419923	420028	3	1	21	26	-1.24	0.105478	0.235815	2.707	5.14959e-08	5.90618e-07	3.059	6.33188e-10	3.74926e-09	4.299	3.19307e-10	4.14165e-09	0.352	0.303626	0.471501	YBR085C-A	YBR086C	Tandem antisens
GIM_5p_end_NAM7_RRP6_2088	CUT	C	CUT_GIM_0114	NA	420004	420170	420004	420170	chrII	1	420117	420117	0	0	1	2	-1.582	0.263645	0.468122	1.054	0.325588	0.5243	2.111	0.0409136	0.0669566	3.694	0.0044646	0.0160685	1.057	0.193169	0.333521	YBR085C-A	YBR086C	Tandem antisens
GIM_5p_end_NAM7_RRP6_2089	intergenic	I	YBR085C-A_YBR087W	NA	NA	NA	NA	NA	chrII	1	420184	420265	0	1	6	9	2.35	0.0653273	0.161954	4.759	5.06387e-05	0.000337338	5.387	4.17239e-06	1.49607e-05	3.036	0.000170716	0.000891475	0.627	0.254626	0.413301	YBR085C-A	YBR087W	Divergent
GIM_5p_end_NAM7_RRP6_2090	CUT	C	CUT_GIM_0080	NA	423495	423697	423495	423697	chrII	1	423460	423631	3	17	69	108	2.315	4.03277e-06	3.58102e-05	4.32	7.27123e-20	3.45668e-18	4.965	7.05106e-26	1.75162e-24	2.651	1.26117e-13	2.5064e-12	0.646	0.0403932	0.0941999	YBR086C	YBR087W	Divergent
GIM_5p_end_NAM7_RRP6_2091	mRNA	O	YBR087W	RFC5	423765	424829	423749	424885	chrII	1	423735	423773	39	40	45	58	0.048	0.814933	0.92802	0.218	0.244071	0.432103	0.578	0.00174675	0.00391572	0.53	0.00535202	0.0188006	0.36	0.0333193	0.0800349	YBR086C	YBR088C	Tandem antisens
GIM_5p_end_NAM7_RRP6_2094	antisens	A	YBR088C	POL30	425766	424990	425817	424897	chrII	1	425018	425065	1	6	1	8	2.423	0.00162628	0.00723424	0.059	0.944945	0.970751	3.039	3.31161e-05	0.000102631	0.616	0.213794	0.368836	2.98	1.77526e-06	1.294e-05	YBR087W	YBR089C-A	Convergent
GIM_5p_end_NAM7_RRP6_2095	CUT	C	CUT_GIM_0092	NA	426047	426314	426047	426314	chrII	1	426037	426086	1	1	20	38	-0.085	0.923874	0.962761	3.925	4.25637e-09	5.71266e-08	4.848	2.75482e-13	2.32686e-12	4.933	4.80082e-12	7.77211e-11	0.924	0.0138117	0.037702	YBR088C	YBR089C-A	Tandem antisens
GIM_5p_end_NAM7_RRP6_2097	XUT	X	XUT_2F-177	NA	427127	431732	427127	431732	chrII	1	427716	427756	7	27	10	64	1.905	1.21799e-05	9.6597e-05	0.534	0.227636	0.411808	3.132	5.74884e-14	5.19767e-13	1.227	0.000765365	0.00342385	2.598	3.61352e-12	6.27286e-11	YBR091C	YBR093C	Tandem antisens
GIM_5p_end_NAM7_RRP6_2098	XUT	X	XUT_2F-177	NA	427127	431732	427127	431732	chrII	1	429465	429465	0	1	0	2	2.134	0.144194	NA	1.176	0.421197	NA	3.505	0.0109374	0.0205084	1.371	0.237447	0.396931	2.33	0.0446483	0.102248	YBR092C	YBR093C	Tandem antisens
GIM_5p_end_NAM7_RRP6_2099	XUT	X	XUT_2F-177	NA	427127	431732	427127	431732	chrII	1	429550	429614	10	73	72	394	2.83	5.72035e-15	2.12742e-13	2.78	7.14398e-15	1.99266e-13	5.223	1.11958e-49	1.20233e-47	2.393	8.69546e-16	2.13557e-14	2.443	4.93756e-17	1.61381e-15	YBR092C	YBR094W	Divergent
GIM_5p_end_NAM7_RRP6_2100	CUT	C	CUT025	NA	429669	431781	429669	431781	chrII	1	430688	430706	0	6	0	2	4.725	0.000292192	0.00162559	1.486	0.279324	0.472873	3.482	0.00793019	0.0154181	-1.243	0.172369	0.315504	1.996	0.057014	0.125608	YBR092C	YBR094W	Divergent
GIM_5p_end_NAM7_RRP6_2101	CUT	C	CUT025	NA	429669	431781	429669	431781	chrII	1	431395	431507	7	0	27	13	-3.14	0.000277782	0.00155651	1.948	2.85978e-05	0.000201995	0.901	0.0602263	0.094433	4.041	1.65805e-06	1.26736e-05	-1.047	0.0128817	0.0354939	YBR093C	YBR094W	Divergent
GIM_5p_end_NAM7_RRP6_2102	mRNA	O	YBR094W	PBY1	432036	434297	431981	434397	chrII	1	431967	432060	37	32	29	40	-0.232	0.5045	0.712501	-0.321	0.338212	0.53658	0.111	0.737707	0.794602	0.343	0.314316	0.484274	0.432	0.18839	0.327264	YBR093C	YBR095C	Tandem antisens
GIM_5p_end_NAM7_RRP6_2104	mRNA	O	YBR096W	YBR096W	436021	436713	435941	436781	chrII	1	435904	435972	82	67	101	87	-0.338	0.0711606	0.173212	0.3	0.0794522	0.189734	0.088	0.611292	0.682327	0.426	0.0192929	0.0556234	-0.212	0.199664	0.342039	YBR095C	YBR096W	Divergent
GIM_5p_end_NAM7_RRP6_2106	mRNA	O	YBR097W	VPS15	436951	441315	436909	441293	chrII	1	436883	436929	45	46	52	69	0.054	0.927594	0.962761	0.209	0.723607	0.843942	0.606	0.30406	0.383177	0.552	0.350747	0.520863	0.397	0.4981	0.667927	YBR096W	YBR097W	Tandem sens
GIM_5p_end_NAM7_RRP6_2107	mRNA	O	YBR098W	MMS4	441515	443590	441501	443749	chrII	1	441467	441522	11	25	12	35	1.188	0.000550878	0.00283672	0.082	0.812289	0.89687	1.647	3.78506e-07	1.57924e-06	0.46	0.118441	0.237956	1.565	1.53664e-07	1.35209e-06	YBR097W	YBR101C	Convergent
GIM_5p_end_NAM7_RRP6_2108	internal	B	YBR098W	MMS4	441515	443590	441501	443749	chrII	1	441842	441857	0	3	1	2	4.154	0.00102149	0.00484624	2.554	0.0467129	0.125699	3.465	0.00603739	0.0120664	-0.689	0.372677	0.54198	0.91	0.266172	0.427547	YBR097W	YBR101C	Convergent
GIM_5p_end_NAM7_RRP6_2109	internal	B	YBR098W	MMS4	441515	443590	441501	443749	chrII	1	442601	442601	4	2	2	3	-1.101	0.179038	0.353017	-1.44	0.0633842	0.159761	-0.785	0.294067	0.373141	0.316	0.703423	0.815925	0.655	0.405384	0.579983	YBR097W	YBR101C	Convergent
GIM_5p_end_NAM7_RRP6_2111	CUT	C	CUT_GIM_0112	NA	444975	445432	444975	445432	chrII	1	444975	445021	0	0	3	15	1.062	0.451664	0.669172	3.934	0.00111842	0.0053604	6.186	1.91622e-07	8.31403e-07	5.124	7.03074e-07	5.70176e-06	2.251	9.79115e-06	6.09611e-05	YBR101C	YBR102C	Tandem antisens
GIM_5p_end_NAM7_RRP6_2112	mRNA	O	YBR103W	SIF2	447709	449316	447557	449325	chrII	1	447506	447603	244	246	280	322	0.017	0.968395	0.983222	0.194	0.656404	0.80359	0.388	0.373233	0.454835	0.371	0.395553	0.565684	0.194	0.65533	0.796072	YBR102C	YBR103W	Divergent
GIM_5p_end_NAM7_RRP6_2113	mRNA	O	YBR103W	SIF2	447709	449316	447557	449325	chrII	1	447686	447777	6	22	6	17	1.706	0.000257011	0.0014507	-0.039	0.936094	0.966304	1.325	0.00392749	0.0081805	-0.381	0.356167	0.526582	1.364	0.00168927	0.00606665	YBR102C	YBR104W	Divergent
GIM_5p_end_NAM7_RRP6_2114	mRNA	O	YBR104W	YMC2	449667	450656	449581	450765	chrII	1	449537	449620	405	550	489	493	0.419	0.553861	0.749309	0.258	0.714972	0.838608	0.268	0.704344	0.765967	-0.151	0.831529	0.901096	0.01	0.988596	0.994617	YBR103W	YBR104W	Tandem sens
GIM_5p_end_NAM7_RRP6_2119	intergenic	I	YBR105C_YBR106W	NA	NA	NA	NA	NA	chrII	1	452154	452175	2	2	5	7	0.014	0.988319	0.993772	1.58	0.064312	0.161529	2.029	0.0167862	0.0302326	2.015	0.0207669	0.0592116	0.449	0.548439	0.711848	YBR105C	YBR106W	Divergent
GIM_5p_end_NAM7_RRP6_2120	mRNA	O	YBR106W	PHO88	452658	453224	452581	453517	chrII	1	452549	452637	2763	2923	2143	2074	0.08	0.841606	0.941548	-0.36	0.37009	0.567805	-0.406	0.312215	0.391344	-0.487	0.226155	0.38328	-0.046	0.90898	0.953364	YBR105C	YBR106W	Divergent
GIM_5p_end_NAM7_RRP6_2124	SUT	S	SUT017	NA	453557	454701	453557	454701	chrII	1	453577	453648	9	29	15	21	1.641	2.33118e-06	2.18728e-05	0.763	0.0272909	0.0817828	1.239	0.000268372	0.00071168	-0.401	0.168545	0.31051	0.476	0.100219	0.198248	YBR106W	YBR107C	Convergent
GIM_5p_end_NAM7_RRP6_2126	mRNA	O	YBR108W	AIM3	454822	457665	454813	457830	chrII	1	454743	454815	129	114	209	185	-0.175	0.400215	0.621231	0.694	0.000481231	0.00253702	0.518	0.00938895	0.0178842	0.693	0.000652304	0.00296849	-0.176	0.365471	0.537741	YBR107C	YBR108W	Divergent
GIM_5p_end_NAM7_RRP6_2129	mRNA	O	YBR110W	ALG1	458872	460221	458822	460321	chrII	1	458808	458835	18	14	19	23	-0.372	0.23721	0.43319	0.064	0.816115	0.898759	0.248	0.367031	0.448615	0.62	0.0378516	0.0969562	0.184	0.474122	0.645856	YBR109C	YBR110W	Divergent
GIM_5p_end_NAM7_RRP6_2130	internal	B	YBR110W	ALG1	458872	460221	458822	460321	chrII	1	458979	458979	1	1	0	1	0.172	0.871461	0.955722	-1.316	0.241241	0.428713	0.333	0.735689	0.792823	0.161	0.871916	0.927444	1.649	0.120237	0.229916	YBR109C	YBR111C	Tandem antisens
GIM_5p_end_NAM7_RRP6_2131	CUT	C	CUT_GIM_0074	NA	460642	460800	460642	460800	chrII	1	460599	460648	0	0	12	27	0.153	0.916485	0.962761	5.813	3.27285e-07	3.31961e-06	6.949	9.13065e-10	5.31545e-09	6.796	3.21207e-09	3.63936e-08	1.136	0.000125677	0.000609572	YBR110W	YBR111C	Convergent
GIM_5p_end_NAM7_RRP6_2132	intergenic	I	YBR110W_YBR111C	NA	NA	NA	NA	NA	chrII	1	460823	460888	0	0	4	14	0.164	0.898565	0.962761	3.32	0.00101325	0.00490544	5.191	1.57313e-07	6.91395e-07	5.027	5.3778e-07	4.44041e-06	1.871	3.25805e-05	0.000180377	YBR110W	YBR111C	Convergent
GIM_5p_end_NAM7_RRP6_2136	mRNA	O	YBR111W-A	SUS1	462139	462579	462110	462726	chrII	1	462093	462257	377	499	328	480	0.396	0.355871	0.572613	-0.196	0.648017	0.798207	0.345	0.420478	0.501903	-0.051	0.905321	0.945493	0.541	0.206441	0.351315	YBR111C	YBR112C	Tandem antisens
GIM_5p_end_NAM7_RRP6_2137	internal	B	YBR111W-A	SUS1	462139	462579	462110	462726	chrII	1	462312	462312	4	6	2	2	0.444	0.518748	0.724627	-0.953	0.178327	0.347935	-0.967	0.17792	0.242816	-1.411	0.047594	0.117089	-0.014	0.985066	0.993455	YBR111C	YBR112C	Tandem antisens
GIM_5p_end_NAM7_RRP6_2138	intergenic	I	YBR112C_YBR114W	NA	NA	NA	NA	NA	chrII	1	465857	465907	0	5	1	5	2.928	0.00211368	0.00905603	0.579	0.571679	0.740375	3.117	0.000766384	0.00184963	0.189	0.759801	0.854658	2.538	0.000600131	0.00245302	YBR112C	YBR114W	Divergent
GIM_5p_end_NAM7_RRP6_2139	intergenic	I	YBR112C_YBR114W	NA	NA	NA	NA	NA	chrII	1	466156	466161	7	15	6	13	1.063	0.0100683	0.0342167	-0.381	0.374805	0.57295	0.927	0.0192163	0.0341189	-0.136	0.706987	0.818522	1.308	0.000591904	0.00242225	YBR112C	YBR114W	Divergent
GIM_5p_end_NAM7_RRP6_2141	mRNA	O	YBR114W	RAD16	467248	469620	467166	469670	chrII	1	467114	467248	60	82	127	181	0.425	NA	NA	1.02	NA	NA	1.509	NA	NA	1.084	NA	NA	0.488	NA	NA	YBR112C	YBR114W	Divergent
GIM_5p_end_NAM7_RRP6_2142	internal	B	YBR114W	RAD16	467248	469620	467166	469670	chrII	1	467358	467413	5	34	6	28	2.561	2.09177e-08	2.94734e-07	0.118	0.809376	0.895953	2.263	5.30279e-07	2.17109e-06	-0.298	0.430817	0.598386	2.146	2.33766e-07	1.99991e-06	YBR112C	YBR115C	Tandem antisens
GIM_5p_end_NAM7_RRP6_2145	CUT	C	CUT_GIM_0081.CUT_GIM_0086	.	474388	474519	474388	474519	chrII	1	474272	474582	29	155	244	859	2.419	3.37022e-52	2.90921e-49	3.074	7.46009e-92	2.44706e-88	4.881	1.87858e-237	1.62403e-233	2.462	1.1742e-138	1.01509e-134	1.808	6.67017e-101	3.84424e-97	YBR115C	YBR118W	Divergent
GIM_5p_end_NAM7_RRP6_2148	mRNA	O	YBR118W	TEF2	477671	479047	477566	479134	chrII	1	477559	477650	13352	12727	12026	12513	-0.069	0.510734	0.718169	-0.151	0.150232	0.307532	-0.094	0.372316	0.453845	-0.025	0.81524	0.891246	0.057	0.584533	0.741277	YBR117C	YBR118W	Divergent
GIM_5p_end_NAM7_RRP6_2151	mRNA	O	YBR119W	MUD1	479338	480323	479262	480446	chrII	1	479268	479338	49	62	68	78	0.325	0.482172	0.694119	0.475	0.299367	0.496151	0.659	0.149765	0.208825	0.333	0.46621	0.630105	0.184	0.68435	0.817324	YBR118W	YBR119W	Tandem sens
GIM_5p_end_NAM7_RRP6_2153	intergenic	I	YBR121C_YBR122C	NA	NA	NA	NA	NA	chrII	1	483504	483540	0	0	1	4	0.142	0.92707	0.962761	2.122	0.123682	0.266498	4.942	0.000162889	0.000446613	4.8	0.000235259	0.00118867	2.82	0.000840906	0.00329763	YBR121C	YBR122C	Tandem antisens
GIM_5p_end_NAM7_RRP6_2154	CUT	C	CUT_GIM_0107	NA	483793	483944	483793	483944	chrII	1	483686	483836	8	13	176	223	0.545	0.138736	0.291906	4.51	9.15201e-52	4.54855e-49	4.851	9.07071e-60	1.57288e-57	4.306	1.13e-53	3.98729e-51	0.341	0.0521369	0.116436	YBR121C	YBR122C	Tandem antisens
GIM_5p_end_NAM7_RRP6_2155	CUT	C	CUT_GIM_0076.CUT_GIM_0100	.	484744	485253	484744	485253	chrII	1	484735	484772	0	2	22	32	1.183	0.213835	0.401362	5.086	1.6516e-10	2.62989e-09	5.596	1.84783e-12	1.42375e-11	4.412	1.18673e-12	2.08947e-11	0.509	0.0596708	0.130332	YBR122C	YBR125C	Tandem antisens
GIM_5p_end_NAM7_RRP6_2159	antisens	A	NA	NA	NA	NA	NA	NA	chrII	1	488673	488791	58	88	259	379	0.573	NA	NA	2.078	NA	NA	2.612	NA	NA	2.04	NA	NA	0.535	NA	NA	YBR125C	YBR126C	Tandem antisens
GIM_5p_end_NAM7_RRP6_2161	intergenic	I	YBR126C_YBR127C	NA	NA	NA	NA	NA	chrII	1	490811	490836	20259	21931	11255	10216	0.112	0.810958	0.925641	-0.829	0.0762904	0.183908	-0.965	0.0389679	0.0641366	-1.077	0.02124	0.0603714	-0.136	0.770354	0.872946	YBR126C	YBR127C	Tandem antisens
GIM_5p_end_NAM7_RRP6_2162	CUT	C	CUT027	NA	493094	493686	493094	493686	chrII	1	493035	493261	34	32	286	386	-0.167	0.617459	0.795205	3.043	4.02288e-23	2.63917e-21	3.472	1.1342e-29	3.80784e-28	3.639	8.86644e-31	7.66504e-29	0.429	0.13387	0.250094	YBR127C	YBR129C	Tandem antisens
GIM_5p_end_NAM7_RRP6_2163	antisens	A	YBR129C	OPY1	495339	494353	495378	494282	chrII	1	494328	494328	0	0	1	2	1.829	0.1984	0.380135	3.181	0.0155683	0.0514606	3.796	0.00362581	0.00761635	1.967	0.0681219	0.155038	0.615	0.464113	0.636135	YBR128C	YBR129C	Tandem antisens
GIM_5p_end_NAM7_RRP6_2164	antisens	A	YBR130C	SHE3	496869	495592	496938	495530	chrII	1	495563	495607	6	21	29	117	1.827	0.00907632	0.0313589	2.221	0.00129925	0.00610571	4.129	1.73537e-09	9.83756e-09	2.302	0.000451953	0.00214324	1.909	0.00311814	0.0103479	YBR129C	YBR131W	Divergent
GIM_5p_end_NAM7_RRP6_2165	mRNA	O	YBR131W	CCZ1	497163	499277	497150	499462	chrII	1	497110	497176	18	20	23	25	0.191	0.59723	0.779279	0.346	0.311232	0.509448	0.427	0.212486	0.282541	0.236	0.495344	0.656082	0.081	0.803565	0.893284	YBR130C	YBR132C	Tandem antisens
GIM_5p_end_NAM7_RRP6_2167	antisens	A	YBR133C	HSL7	504287	501804	504434	501666	chrII	1	501814	501828	1	0	3	6	-1.802	0.175574	0.348322	2.056	0.019795	0.0629304	3.038	0.000434953	0.00110334	4.84	6.96881e-05	0.000393503	0.982	0.0970707	0.193403	YBR132C	YBR135W	Divergent
GIM_5p_end_NAM7_RRP6_2168	intergenic	I	YBR133C_YBR135W	NA	NA	NA	NA	NA	chrII	1	504573	504624	34	80	37	74	1.187	0.0137337	0.0446385	0.122	0.800267	0.891514	1.091	0.0226589	0.0395131	-0.096	0.838948	0.905909	0.969	0.0406881	0.0948109	YBR133C	YBR135W	Divergent
GIM_5p_end_NAM7_RRP6_2169	mRNA	O	YBR135W	CKS1	504854	505306	504766	505454	chrII	1	504745	504827	672	654	772	748	-0.037	0.770124	0.901106	0.202	0.100406	0.228019	0.155	0.206957	0.276103	0.192	0.121682	0.242935	-0.047	0.702041	0.828326	YBR133C	YBR135W	Divergent
GIM_5p_end_NAM7_RRP6_2170	mRNA	O	YBR136W	MEC1	505668	512774	505630	512966	chrII	1	505617	505668	38	35	39	40	-0.135	0.797857	0.917326	0.037	0.943723	0.969982	0.038	0.941804	0.955958	0.173	0.741256	0.841296	0.001	0.998012	0.999226	YBR135W	YBR136W	Tandem sens
GIM_5p_end_NAM7_RRP6_2171	internal	B	YBR136W	MEC1	505668	512774	505630	512966	chrII	1	512713	512713	0	2	0	1	1.832	0.203209	0.387088	0.629	0.663684	0.807993	1.705	0.230936	0.303914	-0.126	0.925642	0.957033	1.077	0.429621	0.603276	YBR135W	YBR137W	Tandem sens
GIM_5p_end_NAM7_RRP6_2172	mRNA	O	YBR137W	YBR137W	513044	513583	512966	513774	chrII	1	512908	512991	408	376	300	370	-0.121	0.674568	0.837643	-0.439	0.125352	0.269026	-0.138	0.629904	0.699085	-0.017	0.952168	0.972989	0.301	0.292369	0.458655	YBR136W	YBR137W	Tandem sens
GIM_5p_end_NAM7_RRP6_2174	internal	B	YBR137W	YBR137W	513044	513583	512966	513774	chrII	1	513181	513181	1	0	0	1	-0.9	0.502727	NA	-1.127	0.374981	NA	0.308	0.792597	0.837551	1.208	0.351467	0.521575	1.435	0.237703	0.391911	YBR136W	YBR138C	Convergent
GIM_5p_end_NAM7_RRP6_2175	internal	B	YBR137W	YBR137W	513044	513583	512966	513774	chrII	1	513238	513461	49	99	60	147	0.982	0.000260759	0.00147016	0.273	0.307512	0.505362	1.559	2.58044e-09	1.43367e-08	0.577	0.0237601	0.066255	1.286	3.82027e-07	3.14685e-06	YBR136W	YBR138C	Convergent
GIM_5p_end_NAM7_RRP6_2177	mRNA	O	YBR139W	YBR139W	515664	517190	515654	517358	chrII	1	515642	515723	142	168	110	163	0.228	0.450857	0.668702	-0.369	0.219886	0.40218	0.198	0.509204	0.58863	-0.03	0.92012	0.953579	0.567	0.0577695	0.126981	YBR138C	YBR140C	Tandem antisens
GIM_5p_end_NAM7_RRP6_2181	antisens	A	YBR141C	YBR141C	528038	527025	528058	526898	chrII	1	527129	527221	28	113	55	225	1.979	1.57774e-15	6.31134e-14	0.955	0.000123667	0.000755408	2.969	5.29509e-35	2.60091e-33	0.99	4.77611e-06	3.36919e-05	2.014	1.62658e-20	7.51969e-19	YBR140C	YBR142W	Divergent
GIM_5p_end_NAM7_RRP6_2182	mRNA	O	YBR142W	MAK5	528317	530638	528246	530806	chrII	1	528232	528341	77	99	130	119	0.353	0.453092	0.670501	0.732	0.116525	0.255088	0.6	0.19836	0.266338	0.248	0.595593	0.737228	-0.132	0.776263	0.876483	YBR141C	YBR143C	Tandem antisens
GIM_5p_end_NAM7_RRP6_2183	antisens	A	YBR143C	SUP45	532182	530869	532266	530610	chrII	1	531821	531821	0	0	1	1	0.142	0.927679	NA	3.051	0.041333	NA	2.016	0.183479	0.249301	1.874	0.216005	0.371318	-1.035	0.449126	0.62243	YBR142W	YBR145W	Tandem sens
GIM_5p_end_NAM7_RRP6_2184	XUT	X	XUT_2F-206	NA	532462	533319	532462	533319	chrII	1	532462	532526	12	70	12	116	2.5	2.49678e-08	3.46444e-07	-0.013	0.977288	0.987524	3.194	5.35142e-13	4.36032e-12	0.694	0.0910098	0.194675	3.207	7.24912e-14	1.5926e-12	YBR143C	YBR145W	Divergent
GIM_5p_end_NAM7_RRP6_2185	XUT	X	XUT_2F-206	NA	532462	533319	532462	533319	chrII	1	533149	533149	1	3	2	5	1.497	0.0788041	0.187886	0.886	0.287183	0.482492	2.389	0.00237316	0.00518145	0.892	0.167802	0.309537	1.503	0.0152325	0.0410617	YBR143C	YBR145W	Divergent
GIM_5p_end_NAM7_RRP6_2186	mRNA	O	YBR145W	ADH5	533762	534817	533606	534966	chrII	1	533485	533747	230	351	220	235	0.6	0.0185608	0.0575565	-0.064	0.802671	0.892454	0.034	0.895041	0.918904	-0.566	0.0254992	0.0701594	0.097	0.701176	0.827758	YBR143C	YBR145W	Divergent
GIM_5p_end_NAM7_RRP6_2187	mRNA	O	YBR145W	ADH5	533762	534817	533606	534966	chrII	1	533798	533798	1	1	1	1	-1.132	0.290516	0.499398	-0.692	0.44468	0.638354	-0.067	0.938427	0.953594	1.065	0.307335	0.476875	0.625	0.471895	0.643919	YBR143C	YBR146W	Divergent
GIM_5p_end_NAM7_RRP6_2189	mRNA	O	YBR146W	MRPS9	535260	536096	535198	536294	chrII	1	535171	535253	1221	1058	802	813	-0.206	0.204121	0.388015	-0.605	0.000179405	0.00105312	-0.587	0.00028476	0.000750877	-0.381	0.0189503	0.0547729	0.019	0.907492	0.9525	YBR145W	YBR146W	Tandem sens
GIM_5p_end_NAM7_RRP6_2190	intergenic	I	YBR146W_YBR147W	NA	NA	NA	NA	NA	chrII	1	536416	536453	26	32	12	16	0.245	0.568573	0.760011	-1.17	0.00734942	0.027435	-0.715	0.0968142	0.143156	-0.959	0.0263028	0.0719694	0.455	0.30041	0.467768	YBR146W	YBR147W	Tandem sens
GIM_5p_end_NAM7_RRP6_2191	mRNA	O	YBR147W	RTC2	536575	537465	536525	537565	chrII	1	536539	536550	11	24	26	18	1.092	0.00644396	0.0235436	1.251	0.0011155	0.00534794	0.818	0.0363517	0.0603477	-0.274	0.45568	0.620468	-0.433	0.214207	0.360999	YBR146W	YBR147W	Tandem sens
GIM_5p_end_NAM7_RRP6_2192	intergenic	I	YBR147W_YBR148W	NA	NA	NA	NA	NA	chrII	1	537709	537712	6	3	6	7	-0.983	0.103675	0.232801	-0.084	0.867323	0.929676	0.073	0.884358	0.91026	1.057	0.0713135	0.160674	0.158	0.743585	0.85582	YBR147W	YBR148W	Tandem sens
GIM_5p_end_NAM7_RRP6_2193	internal	B	YBR148W	YSW1	537876	539705	537934	539638	chrII	1	538141	538185	0	5	0	11	3.625	0.00100046	0.00476025	0.082	0.94731	0.972127	4.652	1.50428e-05	4.94563e-05	1.028	0.155119	0.291332	4.571	1.66775e-06	1.22287e-05	YBR147W	YBR149W	Tandem sens
GIM_5p_end_NAM7_RRP6_2194	internal	B	YBR148W	YSW1	537876	539705	537934	539638	chrII	1	538302	538304	0	3	0	3	4.207	0.00211779	0.0090689	-0.405	0.791935	0.887066	4.157	0.00217513	0.00478108	-0.049	0.959264	0.977468	4.562	0.000572966	0.00235703	YBR147W	YBR149W	Tandem sens
GIM_5p_end_NAM7_RRP6_2195	internal	B	YBR148W	YSW1	537876	539705	537934	539638	chrII	1	538512	538550	2	16	3	13	3.038	3.9873e-07	4.41863e-06	0.549	0.395475	0.59464	2.738	3.59159e-06	1.30049e-05	-0.3	0.467143	0.630909	2.189	5.19997e-06	3.45798e-05	YBR147W	YBR149W	Tandem sens
GIM_5p_end_NAM7_RRP6_2197	internal	B	YBR148W	YSW1	537876	539705	537934	539638	chrII	1	539460	539518	25	29	9	16	0.185	0.616129	0.794179	-1.423	0.000215123	0.00123841	-0.619	0.09362	0.139051	-0.805	0.0304644	0.0812855	0.804	0.0374678	0.0884877	YBR147W	YBR149W	Tandem sens
GIM_5p_end_NAM7_RRP6_2198	mRNA	O	YBR149W	ARA1	539987	541021	539822	541262	chrII	1	539872	540023	559	503	529	511	-0.153	0.69751	0.854294	-0.077	0.843728	0.915206	-0.126	0.74854	0.803617	0.027	0.945214	0.96846	-0.049	0.901655	0.949428	YBR148W	YBR150C	Convergent
GIM_5p_end_NAM7_RRP6_2199	internal	B	YBR149W	ARA1	539987	541021	539822	541262	chrII	1	540171	540206	1	4	1	5	1.701	0.0569625	0.144871	0.163	0.86063	0.925283	2.384	0.00471139	0.00963453	0.683	0.33351	0.505026	2.221	0.00310963	0.0103236	YBR148W	YBR150C	Convergent
GIM_5p_end_NAM7_RRP6_2200	internal	B	YBR149W	ARA1	539987	541021	539822	541262	chrII	1	540542	540544	1	4	1	4	1.473	0.0695086	0.170024	-0.425	0.628643	0.783221	1.698	0.0269909	0.0460912	0.225	0.728146	0.833035	2.122	0.0038453	0.0124318	YBR148W	YBR150C	Convergent
GIM_5p_end_NAM7_RRP6_2205	mRNA	O	YBR151W	APD1	545028	545978	544886	546174	chrII	1	544863	544961	404	447	334	483	0.148	0.363246	0.580267	-0.278	0.0864547	0.202563	0.256	0.112195	0.162507	0.108	0.505784	0.664514	0.534	0.000879714	0.00343576	YBR150C	YBR151W	Divergent
GIM_5p_end_NAM7_RRP6_2206	mRNA	O	YBR151W	APD1	545028	545978	544886	546174	chrII	1	545049	545184	37	107	38	138	1.526	1.70417e-06	1.66075e-05	0.031	0.924365	0.960498	1.867	2.72494e-09	1.50806e-08	0.341	0.259684	0.423219	1.836	2.14493e-09	2.57899e-08	YBR150C	YBR152W	Divergent
GIM_5p_end_NAM7_RRP6_2207	mRNA	O	YBR152W	SPP381	546376	547251	546326	547351	chrII	1	546303	546406	26	37	25	41	0.538	0.419962	0.639773	-0.027	0.967986	0.98322	0.629	0.342429	0.422845	0.091	0.890877	0.937961	0.655	0.319534	0.48883	YBR151W	YBR153W	Tandem sens
GIM_5p_end_NAM7_RRP6_2209	internal	B	YBR153W	RIB7	547460	548194	547410	548294	chrII	1	547668	547673	1	5	1	3	2.196	0.0103301	0.0349616	-0.375	0.69472	0.826498	1.542	0.0697466	0.107345	-0.654	0.336264	0.507513	1.917	0.0180212	0.047576	YBR152W	YBR154C	Convergent
GIM_5p_end_NAM7_RRP6_2213	intergenic	I	YBR154C_YBR155W	NA	NA	NA	NA	NA	chrII	1	549235	549235	0	0	0	3	1.988	0.171737	NA	0.589	0.691557	NA	4.395	0.000985135	0.0023231	2.407	0.0265077	0.0724042	3.806	0.00100983	0.00388343	YBR154C	YBR155W	Divergent
GIM_5p_end_NAM7_RRP6_2215	mRNA	O	YBR155W	CNS1	549771	550928	549710	551046	chrII	1	549674	549773	132	133	164	162	0.013	0.985426	0.992202	0.295	0.681841	0.819262	0.272	0.705466	0.767071	0.259	0.71931	0.826315	-0.023	0.974477	0.987786	YBR154C	YBR156C	Tandem antisens
GIM_5p_end_NAM7_RRP6_2219	SUT	S	SUT020	NA	553478	556206	553478	556206	chrII	1	553398	553481	3	35	3	21	3.353	3.82947e-12	9.84439e-11	0.18	0.738192	0.852024	2.682	2.46903e-08	1.21056e-07	-0.671	0.0485327	0.118903	2.502	1.83525e-09	2.23147e-08	YBR156C	YBR157C	Tandem antisens
GIM_5p_end_NAM7_RRP6_2221	SUT	S	SUT020	NA	553478	556206	553478	556206	chrII	1	554660	554676	3	18	1	10	2.313	1.02717e-05	8.29473e-05	-1.843	0.00915155	0.0329011	1.583	0.00245196	0.00533868	-0.731	0.0847706	0.184039	3.425	8.66058e-08	8.02473e-07	YBR157C	YBR158W	Divergent
GIM_5p_end_NAM7_RRP6_2222	SUT	S	SUT020	NA	553478	556206	553478	556206	chrII	1	554948	555000	16	53	13	40	1.648	1.58548e-05	0.000123064	-0.379	0.339227	0.537403	1.234	0.00109882	0.00256982	-0.414	0.2453	0.406755	1.613	1.47354e-05	8.8648e-05	YBR157C	YBR158W	Divergent
GIM_5p_end_NAM7_RRP6_2223	SUT	S	SUT020	NA	553478	556206	553478	556206	chrII	1	555077	555103	6	11	5	16	0.926	0.02978	0.0849429	-0.228	0.599129	0.760782	1.438	0.00023957	0.000640212	0.511	0.150109	0.284394	1.666	4.93359e-06	3.29224e-05	YBR157C	YBR158W	Divergent
GIM_5p_end_NAM7_RRP6_2224	SUT	S	SUT020	NA	553478	556206	553478	556206	chrII	1	555239	555362	50	65	42	65	0.339	0.284062	0.491965	-0.235	0.451998	0.644291	0.355	0.251214	0.326455	0.016	0.957531	0.976474	0.59	0.0537445	0.119409	YBR157C	YBR158W	Divergent
GIM_5p_end_NAM7_RRP6_2225	SUT	S	SUT020	NA	553478	556206	553478	556206	chrII	1	555436	555586	17	92	26	139	2.43	1.15315e-15	4.71642e-14	0.557	0.0746532	0.181015	3.018	2.60525e-24	5.84997e-23	0.588	0.0235458	0.0658216	2.462	7.90307e-20	3.42466e-18	YBR157C	YBR158W	Divergent
GIM_5p_end_NAM7_RRP6_2226	intergenic	I	YBR157C_YBR158W	NA	NA	NA	NA	NA	chrII	1	555983	556207	54	78	74	114	0.515	0.231316	0.424729	0.423	0.321764	0.520953	1.035	0.0149317	0.0272082	0.52	0.220473	0.376763	0.612	0.145215	0.266649	YBR157C	YBR158W	Divergent
GIM_5p_end_NAM7_RRP6_2227	mRNA	O	YBR158W	AMN1	556549	558198	556286	558342	chrII	1	556266	556311	138	117	141	129	-0.25	0.468107	0.682316	0.033	0.922543	0.960017	-0.097	0.775076	0.824731	0.153	0.656704	0.784293	-0.131	0.700389	0.827336	YBR157C	YBR158W	Divergent
GIM_5p_end_NAM7_RRP6_2233	intergenic	I	YBR158W_YBR159W	NA	NA	NA	NA	NA	chrII	1	558430	558498	2	29	3	19	3.699	2.51412e-10	4.89715e-09	0.743	0.23724	0.423577	3.12	8.31635e-08	3.81506e-07	-0.58	0.157445	0.2949	2.377	4.85534e-07	3.92902e-06	YBR158W	YBR159W	Tandem sens
GIM_5p_end_NAM7_RRP6_2234	mRNA	O	YBR159W	IFA38	558685	559728	558638	559854	chrII	1	558605	558715	585	683	928	917	0.221	0.369695	0.587992	0.663	0.00680567	0.0256656	0.646	0.0084014	0.0162248	0.425	0.0830263	0.181185	-0.017	0.943856	0.97127	YBR158W	YBR160W	Tandem sens
GIM_5p_end_NAM7_RRP6_2236	mRNA	O	YBR160W	CDC28	560078	560974	559966	561062	chrII	1	559931	560052	409	413	497	443	0.008	0.966216	0.982072	0.281	0.138742	0.290207	0.116	0.54359	0.621366	0.107	0.573977	0.720179	-0.166	0.380443	0.553645	YBR159W	YBR160W	Tandem sens
GIM_5p_end_NAM7_RRP6_2238	intergenic	I	YBR160W_YBR161W	NA	NA	NA	NA	NA	chrII	1	561322	561351	0	1	7	9	0.772	0.519929	0.725856	4.117	2.79313e-05	0.000198055	4.426	6.40212e-06	2.23576e-05	3.654	2.80239e-05	0.000171251	0.309	0.450911	0.624069	YBR160W	YBR161W	Tandem sens
GIM_5p_end_NAM7_RRP6_2239	mRNA	O	YBR161W	CSH1	561634	562764	561493	562917	chrII	1	561405	561469	15	15	10	9	0.002	0.996497	0.998079	-0.662	0.0599321	0.153123	-0.71	0.047254	0.0760844	-0.712	0.0524119	0.126169	-0.048	0.892815	0.945418	YBR160W	YBR161W	Tandem sens
GIM_5p_end_NAM7_RRP6_2240	mRNA	O	YBR161W	CSH1	561634	562764	561493	562917	chrII	1	561556	561670	33	49	34	44	0.522	0.0643512	0.160058	-0.018	0.947977	0.972283	0.424	0.120947	0.173657	-0.098	0.717048	0.824682	0.442	0.0946156	0.189406	YBR160W	YBR162C	Convergent
GIM_5p_end_NAM7_RRP6_2241	intergenic	I	YBR162C_YBR162W-A	NA	NA	NA	NA	NA	chrII	1	564823	564864	13	79	18	64	2.441	7.52197e-05	0.000494311	0.362	0.561328	0.732361	2.123	0.000555577	0.00138036	-0.319	0.593476	0.735624	1.761	0.0035165	0.0114857	YBR162C	YBR162W-A	Divergent
GIM_5p_end_NAM7_RRP6_2242	intergenic	I	YBR162C_YBR162W-A	NA	NA	NA	NA	NA	chrII	1	564983	565019	22	146	49	181	2.726	4.99405e-19	2.93575e-17	1.169	0.000155327	0.00092772	3.031	1.07789e-23	2.31224e-22	0.306	0.262268	0.426025	1.862	1.65169e-11	2.64423e-10	YBR162C	YBR162W-A	Divergent
GIM_5p_end_NAM7_RRP6_2243	mRNA	O	YBR162W-A	YSY6	565231	565428	565181	565525	chrII	1	565178	565230	2961	3284	3096	3076	0.15	0.344623	0.560058	0.064	0.685606	0.821376	0.055	0.730192	0.787882	-0.095	0.547595	0.699461	-0.009	0.952179	0.975653	YBR162C	YBR162W-A	Divergent
GIM_5p_end_NAM7_RRP6_2245	mRNA	O	YBR163W	EXO5	565723	567480	565629	567821	chrII	1	565604	565688	208	382	420	721	0.868	9.92214e-05	0.000634684	1.002	5.7565e-06	4.66926e-05	1.779	6.80966e-16	7.51365e-15	0.912	3.10281e-05	0.000188039	0.777	0.000341154	0.00149339	YBR162W-A	YBR163W	Tandem sens
GIM_5p_end_NAM7_RRP6_2248	mRNA	O	YBR165W	UBS1	568852	569685	568773	569813	chrII	1	568751	568777	1385	1609	1098	1197	0.213	0.405814	0.627073	-0.334	0.192593	0.366781	-0.208	0.415731	0.497095	-0.421	0.099904	0.209909	0.125	0.624567	0.772334	YBR164C	YBR165W	Divergent
GIM_5p_end_NAM7_RRP6_2249	mRNA	O	YBR165W	UBS1	568852	569685	568773	569813	chrII	1	568878	568878	1	1	0	1	-0.186	0.865152	NA	-3.061	0.0225612	NA	0.646	0.498005	0.577964	0.832	0.410132	0.57925	3.708	0.00409556	0.013128	YBR164C	YBR166C	Tandem antisens
GIM_5p_end_NAM7_RRP6_2251	CUT	C	CUT_GIM_0104	NA	571410	571743	571410	571743	chrII	1	571396	571447	0	0	8	21	-1.236	0.346028	0.56137	3.749	1.01191e-05	7.83956e-05	5.136	9.18665e-10	5.34625e-09	6.372	2.13482e-08	2.17636e-07	1.387	2.96076e-05	0.000165187	YBR166C	YBR167C	Tandem antisens
GIM_5p_end_NAM7_RRP6_2252	mRNA	O	YBR168W	PEX32	572371	573612	572005	573781	chrII	1	571993	572091	15	32	15	46	1.102	0.0472936	0.124745	0.036	0.948078	0.972285	1.591	0.00359001	0.00755033	0.489	0.361534	0.531226	1.554	0.00377986	0.012234	YBR167C	YBR168W	Divergent
GIM_5p_end_NAM7_RRP6_2253	mRNA	O	YBR168W	PEX32	572371	573612	572005	573781	chrII	1	572236	572269	24	38	28	43	0.619	0.031861	0.0900643	0.196	0.48489	0.671357	0.775	0.00484117	0.00987443	0.157	0.560272	0.709522	0.58	0.0258559	0.0646771	YBR167C	YBR168W	Divergent
GIM_5p_end_NAM7_RRP6_2254	mRNA	O	YBR168W	PEX32	572371	573612	572005	573781	chrII	1	572419	572419	0	1	0	2	0.997	0.46617	0.680581	1.012	0.440341	0.634959	2.473	0.0508938	0.0812291	1.476	0.214603	0.369644	1.46	0.1868	0.325122	YBR167C	YBR169C	Tandem antisens
GIM_5p_end_NAM7_RRP6_2255	antisens	A	YBR169C	SSE2	575996	573915	576065	573673	chrII	1	574353	574366	0	0	12	10	-0.385	0.745904	0.886555	4.263	3.99109e-07	3.97196e-06	4.024	1.91257e-06	7.19658e-06	4.409	5.45874e-06	3.82731e-05	-0.239	0.49231	0.662725	YBR168W	YBR170C	Convergent
GIM_5p_end_NAM7_RRP6_2257	CUT	C	CUT_GIM_0085	NA	576327	576676	576327	576676	chrII	1	576465	576465	0	0	2	2	0.14	0.927768	0.962761	3.711	0.00483467	0.0191622	3.93	0.00282378	0.00606724	3.789	0.00389496	0.0143072	0.219	0.765547	0.869837	YBR169C	YBR171W	Divergent
GIM_5p_end_NAM7_RRP6_2258	mRNA	O	YBR171W	SEC66	578364	578984	578325	579125	chrII	1	578315	578379	1542	1334	1277	1154	-0.209	0.316378	0.528402	-0.27	0.193219	0.367675	-0.415	0.0458506	0.0740825	-0.206	0.321599	0.491879	-0.145	0.485926	0.656637	YBR170C	YBR172C	Tandem antisens
GIM_5p_end_NAM7_RRP6_2260	antisens	A	YBR173C	UMP1	582172	581726	582209	581601	chrII	1	581634	581740	3	13	12	66	1.94	0.000772123	0.0038142	1.823	0.00116183	0.00555381	4.244	6.39884e-15	6.36937e-14	2.305	6.11338e-07	5.00475e-06	2.421	4.25853e-08	4.15989e-07	YBR172C	YBR175W	Divergent
GIM_5p_end_NAM7_RRP6_2261	mRNA	O	YBR175W	SWD3	582408	583355	582389	583461	chrII	1	582365	582460	111	218	120	279	0.979	7.89447e-06	6.55913e-05	0.113	0.606275	0.766393	1.32	9.20512e-10	5.3552e-09	0.341	0.108061	0.222771	1.208	1.17726e-08	1.25802e-07	YBR173C	YBR176W	Divergent
GIM_5p_end_NAM7_RRP6_2262	mRNA	O	YBR176W	ECM31	583720	584658	583637	584749	chrII	1	583586	583699	86	76	93	98	-0.196	0.384505	0.603991	0.118	0.585089	0.749696	0.202	0.349115	0.429959	0.398	0.0715961	0.161122	0.084	0.689	0.820153	YBR175W	YBR176W	Tandem sens
GIM_5p_end_NAM7_RRP6_2265	antisens	A	YBR181C	RPS6B	592774	591712	592833	591593	chrII	1	592596	592670	0	17	4	13	4.601	2.14407e-08	3.0107e-07	2.508	0.00291463	0.0123649	4.339	1.04356e-07	4.72088e-07	-0.262	0.47139	0.635351	1.831	1.03249e-05	6.39389e-05	YBR180W	YBR182C	Convergent
GIM_5p_end_NAM7_RRP6_2266	XUT	X	XUT_2F-225	NA	593262	595507	593262	595507	chrII	1	593170	593266	18	123	86	521	2.688	2.51698e-09	4.16979e-08	2.179	1.24877e-06	1.14037e-05	4.732	2.99339e-26	7.59995e-25	2.044	1.51778e-06	1.16529e-05	2.553	1.68343e-09	2.05554e-08	YBR181C	YBR182C	Tandem antisens
GIM_5p_end_NAM7_RRP6_2268	XUT	X	XUT_2F-225	NA	593262	595507	593262	595507	chrII	1	594960	595058	5	54	6	35	3.335	2.10366e-18	1.16467e-16	0.224	0.596346	0.758818	2.716	7.8523e-13	6.2913e-12	-0.619	0.0192637	0.0555672	2.492	1.4456e-14	3.50554e-13	YBR182C	YBR182C-A	Tandem antisens
GIM_5p_end_NAM7_RRP6_2269	XUT	X	XUT_2F-225	NA	593262	595507	593262	595507	chrII	1	595223	595264	2	3	1	6	0.722	0.345945	0.56137	-1.059	0.20288	0.380584	1.739	0.0117788	0.0219267	1.017	0.117759	0.236999	2.798	0.000125687	0.000609572	YBR182C	YBR182C-A	Tandem antisens
GIM_5p_end_NAM7_RRP6_2270	mRNA	O	YBR183W	YPC1	596115	597065	595909	597133	chrII	1	595882	596114	267	230	274	320	-0.224	0.464189	0.679262	0.034	0.909425	0.953066	0.257	0.396162	0.477777	0.481	0.114251	0.231826	0.223	0.46102	0.63327	YBR182C-A	YBR183W	Divergent
GIM_5p_end_NAM7_RRP6_2271	mRNA	O	YBR184W	YBR184W	597363	598934	597349	598941	chrII	1	597316	597380	37	80	40	56	1.108	0.0173884	0.0544979	0.1	0.829954	0.907411	0.583	0.209458	0.278923	-0.525	0.252516	0.415058	0.482	0.293427	0.459835	YBR183W	YBR185C	Convergent
GIM_5p_end_NAM7_RRP6_2272	internal	B	YBR184W	YBR184W	597363	598934	597349	598941	chrII	1	598444	598464	0	6	1	25	3.697	0.000165875	0.000996479	1.652	0.106082	0.237295	5.857	5.85976e-10	3.48402e-09	2.161	1.60341e-06	1.22831e-05	4.205	2.11474e-14	5.0225e-13	YBR183W	YBR185C	Convergent
GIM_5p_end_NAM7_RRP6_2273	internal	B	YBR184W	YBR184W	597363	598934	597349	598941	chrII	1	598568	598683	6	117	15	387	4.185	1.53223e-28	2.41636e-26	1.22	0.00208289	0.00924838	5.893	1.69825e-56	2.64528e-54	1.708	2.89153e-10	3.76748e-09	4.673	6.83528e-56	5.13835e-53	YBR183W	YBR185C	Convergent
GIM_5p_end_NAM7_RRP6_2274	antisens	A	YBR185C	MBA1	599959	599123	600001	599025	chrII	1	599679	599731	0	0	6	16	0.147	0.921338	0.962761	4.941	2.95208e-05	0.000207087	6.359	6.28147e-08	2.93373e-07	6.212	1.71085e-07	1.5123e-06	1.418	0.000187813	0.000871757	YBR184W	YBR186W	Tandem sens
GIM_5p_end_NAM7_RRP6_2275	intergenic	I	YBR185C_YBR186W	NA	NA	NA	NA	NA	chrII	1	600128	600184	5	5	27	55	0.109	0.832078	0.937575	2.487	2.00584e-09	2.80698e-08	3.55	3.49693e-18	4.73098e-17	3.441	2.72625e-16	7.0776e-15	1.062	0.000228096	0.00103702	YBR185C	YBR186W	Divergent
GIM_5p_end_NAM7_RRP6_2277	mRNA	O	YBR187W	GDT1	602634	603476	602509	603661	chrII	1	602438	602566	124	131	96	106	0.089	0.624149	0.799802	-0.39	0.0288956	0.0855599	-0.236	0.185434	0.251621	-0.326	0.0710597	0.160165	0.154	0.38338	0.55628	YBR186W	YBR187W	Tandem sens
GIM_5p_end_NAM7_RRP6_2278	antisens	A	YBR188C	NTC20	604107	603685	604185	603401	chrII	1	603929	603932	0	0	4	2	0.14	0.927978	0.962761	4.628	0.000353021	0.00193383	3.416	0.0095858	0.018219	3.276	0.0129004	0.0396813	-1.212	0.0926842	0.186165	YBR187W	YBR189W	Tandem sens
GIM_5p_end_NAM7_RRP6_2279	mRNA	O	YBR189W	RPS9B	604508	605508	604469	605573	chrII	1	604454	604504	25541	22075	18461	15898	-0.209	0.405371	0.626685	-0.465	0.0639659	0.160881	-0.679	0.00683404	0.0135149	-0.47	0.0611262	0.142292	-0.214	0.39395	0.56757	YBR188C	YBR189W	Divergent
GIM_5p_end_NAM7_RRP6_2280	internal	B	YBR189W	RPS9B	604508	605508	604469	605573	chrII	1	604646	604649	2	2	0	2	0.644	0.466331	0.680695	-1.909	0.0604994	0.154125	0.386	0.651743	0.719121	-0.257	0.757223	0.852888	2.296	0.0187049	0.0491203	YBR188C	YBR191W	Divergent
GIM_5p_end_NAM7_RRP6_2285	internal	B	NA	NA	NA	NA	NA	NA	chrII	1	605612	605626	0	1	4	6	1.001	0.332309	0.547319	2.891	0.00105744	0.00509043	3.348	0.000135173	0.00037623	2.346	0.00159561	0.00654018	0.457	0.330618	0.500998	YBR189W	YBR191W	Tandem sens
GIM_5p_end_NAM7_RRP6_2286	mRNA	O	YBR191W	RPL21A	606270	607140	606220	607240	chrII	1	606203	606263	5781	5290	4420	4102	-0.128	0.405872	0.627104	-0.387	0.0118785	0.0411447	-0.494	0.00131832	0.00302867	-0.366	0.0173832	0.0510023	-0.107	0.48584	0.656613	YBR189W	YBR191W	Tandem sens
GIM_5p_end_NAM7_RRP6_2290	mRNA	O	YBR192W	RIM2	607652	608785	607461	609029	chrII	1	607438	607547	34	37	37	41	0.158	0.665528	0.831074	0.127	0.721774	0.842549	0.275	0.44047	0.521875	0.116	0.745576	0.845091	0.148	0.671486	0.807765	YBR191W	YBR192W	Tandem sens
GIM_5p_end_NAM7_RRP6_2292	antisens	A	YBR193C	MED8	609753	609082	609809	608657	chrII	1	609385	609389	0	0	2	4	1.167	0.422548	0.641847	3.532	0.00566431	0.021926	4.574	0.000289557	0.000762596	3.407	0.00217436	0.00858719	1.042	0.125125	0.236884	YBR192W	YBR194W	Tandem sens
GIM_5p_end_NAM7_RRP6_2293	mRNA	O	YBR194W	AIM4	610038	610409	609917	610581	chrII	1	609888	610089	125	134	135	156	0.082	0.786827	0.911654	0.112	0.709004	0.835131	0.316	0.293698	0.372837	0.233	0.439615	0.60662	0.203	0.495224	0.665456	YBR193C	YBR195C	Tandem antisens
GIM_5p_end_NAM7_RRP6_2294	internal	B	YBR194W	AIM4	610038	610409	609917	610581	chrII	1	610302	610338	0	0	3	3	0.184	0.890149	0.962761	3.097	0.00413345	0.0167265	3.054	0.00486197	0.00991081	2.87	0.00867164	0.0283159	-0.044	0.94676	0.972926	YBR193C	YBR195C	Tandem antisens
GIM_5p_end_NAM7_RRP6_2295	XUT	X	XUT_2F-242	NA	614215	616167	614215	616167	chrII	1	614201	614245	17	84	126	336	2.163	0.000403709	0.00215116	2.738	6.71183e-06	5.37308e-05	4.102	1.40691e-11	9.98582e-11	1.938	0.0010993	0.00471517	1.364	0.0209048	0.0539711	YBR196C-A	YBR196C-B	Tandem antisens
GIM_5p_end_NAM7_RRP6_2296	CUT	C	CUT_GIM_0094	NA	614519	614855	614519	614855	chrII	1	614401	614557	74	111	421	608	0.556	0.0133919	0.0436836	2.49	3.41663e-31	4.09022e-29	3.018	3.41922e-45	2.91223e-43	2.461	3.28482e-31	2.91254e-29	0.528	0.00849651	0.0248486	YBR196C-A	YBR197C	Tandem antisens
GIM_5p_end_NAM7_RRP6_2297	CUT	C	CUT_GIM_0094	NA	614519	614855	614519	614855	chrII	1	614627	614629	2	2	2	1	0.268	0.759554	0.894546	0.082	0.921593	0.959622	-1.015	0.268389	0.345322	-1.284	0.16235	0.301705	-1.097	0.209913	0.35551	YBR196C-A	YBR197C	Tandem antisens
GIM_5p_end_NAM7_RRP6_2298	XUT	X	XUT_2F-242	NA	614215	616167	614215	616167	chrII	1	615292	615326	2	0	2	4	-2.141	0.0507058	0.132046	-0.042	0.953001	0.975118	0.902	0.18459	0.250593	3.043	0.00361226	0.0134141	0.944	0.128775	0.242515	YBR196C-B	YBR198C	Tandem antisens
GIM_5p_end_NAM7_RRP6_2299	XUT	X	XUT_2F-242	NA	614215	616167	614215	616167	chrII	1	615397	615453	71	63	99	91	-0.17	0.744838	0.885858	0.459	0.375617	0.573483	0.344	0.506248	0.585997	0.515	0.322894	0.493183	-0.114	0.824396	0.906378	YBR196C-B	YBR198C	Tandem antisens
GIM_5p_end_NAM7_RRP6_2300	XUT	X	XUT_2F-242	NA	614215	616167	614215	616167	chrII	1	615578	615630	25	23	27	27	-0.195	0.558394	0.752524	0.052	0.866396	0.929322	0.083	0.788848	0.834542	0.278	0.389755	0.560032	0.031	0.917276	0.957942	YBR196C-B	YBR198C	Tandem antisens
GIM_5p_end_NAM7_RRP6_2301	mRNA	O	YBR199W	KTR4	618909	620303	618821	620429	chrII	1	618804	618864	758	765	762	966	0.011	0.966059	0.982072	0.008	0.973813	0.985436	0.348	0.171639	0.235378	0.338	0.185987	0.333754	0.34	0.181447	0.317596	YBR198C	YBR199W	Divergent
GIM_5p_end_NAM7_RRP6_2304	mRNA	O	YBR200W	BEM1	620872	622527	620821	622717	chrII	1	620785	620841	233	236	221	240	0.026	0.934432	0.965932	-0.078	0.807011	0.894528	0.043	0.893242	0.917493	0.016	0.95905	0.977423	0.121	0.704204	0.829746	YBR199W	YBR200W	Tandem sens
GIM_5p_end_NAM7_RRP6_2305	mRNA	O	YBR201W	DER1	623576	624211	623437	624308	chrII	1	623401	623477	219	245	276	337	0.167	0.494217	0.704166	0.331	0.17129	0.337579	0.616	0.0108195	0.0203158	0.449	0.0640587	0.147696	0.285	0.23436	0.387517	YBR200W-A	YBR201W	Tandem sens
GIM_5p_end_NAM7_RRP6_2306	internal	B	YBR201W	DER1	623576	624211	623437	624308	chrII	1	624075	624085	0	2	0	4	3.552	0.00571537	0.0212799	1.801	0.173017	0.340082	4.478	0.000320302	0.000833915	0.926	0.21423	0.369333	2.677	0.00136911	0.00508308	YBR200W-A	YBR201C-A	Convergent
GIM_5p_end_NAM7_RRP6_2307	internal	B	NA	NA	NA	NA	NA	NA	chrII	1	624303	624303	0	3	0	2	2.765	0.0210677	0.0639401	-0.553	0.685128	0.821282	2.722	0.0203187	0.0358187	-0.043	0.961376	0.97885	3.274	0.00439877	0.0139832	YBR201W	YBR201C-A	Convergent
GIM_5p_end_NAM7_RRP6_2309	CUT	C	CUT031	NA	625308	625693	625308	625693	chrII	1	625274	625378	4	3	45	78	-0.215	0.756641	0.893168	3.293	4.52286e-08	5.22391e-07	4.057	1.3797e-11	9.80076e-11	4.272	1.2291e-11	1.89742e-10	0.764	0.144499	0.265701	YBR201C-A	YBR202W	Divergent
GIM_5p_end_NAM7_RRP6_2311	mRNA	O	YBR202W	MCM7	625772	628309	625693	628429	chrII	1	625621	625772	116	89	134	116	-0.39	0.0142154	0.0459675	0.217	0.13475	0.283921	-0.006	0.969495	0.976783	0.384	0.0132896	0.0406254	-0.222	0.11404	0.220554	YBR201C-A	YBR202W	Divergent
GIM_5p_end_NAM7_RRP6_2313	mRNA	O	YBR203W	COS111	629168	631942	628941	631901	chrII	1	628956	628989	160	275	261	499	0.739	0.299598	0.509087	0.664	0.350805	0.548338	1.552	0.0291374	0.0494053	0.813	0.252762	0.415424	0.888	0.211338	0.357222	YBR202W	YBR203W	Tandem sens
GIM_5p_end_NAM7_RRP6_2314	mRNA	O	YBR203W	COS111	629168	631942	628941	631901	chrII	1	629143	629182	4	6	2	8	0.546	0.384284	0.603702	-0.774	0.229652	0.414541	0.905	0.124103	0.177657	0.36	0.531981	0.686569	1.68	0.00475931	0.0149779	YBR202W	YBR204C	Convergent
GIM_5p_end_NAM7_RRP6_2315	internal	B	YBR203W	COS111	629168	631942	628941	631901	chrII	1	629753	629784	1	4	1	7	1.631	0.0433115	0.115825	-0.665	0.461673	0.651291	2.496	0.000917044	0.00217648	0.865	0.162785	0.302412	3.16	2.39901e-05	0.000136903	YBR202W	YBR204C	Convergent
GIM_5p_end_NAM7_RRP6_2316	internal	B	YBR203W	COS111	629168	631942	628941	631901	chrII	1	629971	630067	18	63	22	71	1.776	1.34344e-05	0.000105475	0.272	0.50989	0.692793	1.971	9.45649e-07	3.72359e-06	0.195	0.609604	0.747973	1.699	1.17172e-05	7.18403e-05	YBR202W	YBR204C	Convergent
GIM_5p_end_NAM7_RRP6_2319	mRNA	O	YBR205W	KTR3	633622	634836	633572	634936	chrII	1	633570	633648	799	681	704	746	-0.226	0.181493	0.356529	-0.182	0.279376	0.472912	-0.099	0.554913	0.631753	0.127	0.451852	0.6172	0.082	0.622298	0.770575	YBR204C	YBR207W	Divergent
GIM_5p_end_NAM7_RRP6_2320	mRNA	O	YBR207W	FTH1	635146	636543	635069	636669	chrII	1	635057	635146	58	46	47	58	-0.317	0.338694	0.554162	-0.303	0.347022	0.544538	-0.002	0.99484	0.995704	0.315	0.336632	0.507797	0.301	0.344798	0.516689	YBR205W	YBR207W	Tandem sens
GIM_5p_end_NAM7_RRP6_2321	XUT	X	XUT_2F-252	NA	640342	642246	640342	642246	chrII	1	641369	641452	3	20	1	8	2.584	2.60257e-05	0.000191412	-1.058	0.13945	0.291204	1.322	0.0334845	0.0560182	-1.262	0.0181851	0.0528793	2.38	0.000253023	0.00114105	YBR207W	tC(GCA)B	Convergent
GIM_5p_end_NAM7_RRP6_2322	intergenic	I	YBR208C_tC(GCA)B	NA	NA	NA	NA	NA	chrII	1	642897	642908	2	6	2	7	1.435	0.0435174	0.116299	0.38	0.595335	0.758022	1.824	0.00669188	0.013255	0.388	0.506144	0.664835	1.444	0.0143	0.0388847	YBR208C	tC(GCA)B	Tandem antisens
GIM_5p_end_NAM7_RRP6_2325	mRNA	O	YBR210W	ERV15	645550	645978	645341	646181	chrII	1	645328	645392	55	87	66	72	0.671	0.00657038	0.0239043	0.284	0.240725	0.428045	0.402	0.0975443	0.144063	-0.27	0.258676	0.422213	0.117	0.616602	0.766816	tE(UUC)B	YBR210W	Tandem sens
GIM_5p_end_NAM7_RRP6_2326	mRNA	O	YBR210W	ERV15	645550	645978	645341	646181	chrII	1	645512	645570	166	164	179	220	-0.04	0.827665	0.935659	0.105	0.560511	0.731863	0.405	0.0240754	0.0417014	0.445	0.0143296	0.0432842	0.3	0.0888425	0.180144	tE(UUC)B	YBR211C	Convergent
GIM_5p_end_NAM7_RRP6_2327	internal	B	YBR210W	ERV15	645550	645978	645341	646181	chrII	1	646052	646071	2	1	1	3	-0.506	0.649683	0.818895	-0.425	0.687324	0.82206	0.417	0.68576	0.749908	0.922	0.393478	0.563509	0.841	0.409183	0.583353	YBR210W	YBR211C	Convergent
GIM_5p_end_NAM7_RRP6_2328	mRNA	O	YBR212W	NGR1	647886	649904	647453	650061	chrII	1	647434	647484	23	25	24	24	0.023	0.93717	0.967369	0.035	0.897875	0.946222	0.042	0.879174	0.905841	0.019	0.947024	0.969485	0.007	0.979373	0.990197	YBR211C	YBR212W	Divergent
GIM_5p_end_NAM7_RRP6_2330	mRNA	O	YBR213W	MET8	650368	651192	650253	651325	chrII	1	650250	650358	269	240	159	169	-0.164	0.414805	0.635322	-0.75	0.000174768	0.00102996	-0.673	0.000768009	0.00185304	-0.508	0.0117486	0.0366337	0.077	0.69894	0.826416	YBR212W	YBR213W	Tandem sens
GIM_5p_end_NAM7_RRP6_2332	mRNA	O	YBR214W	SDS24	651415	652998	651325	653133	chrII	1	651286	651359	313	338	339	360	0.104	0.879317	0.958591	0.112	0.870668	0.931678	0.194	0.777866	0.826785	0.089	0.896476	0.940582	0.082	0.904996	0.950862	YBR213W	YBR214W	Tandem sens
GIM_5p_end_NAM7_RRP6_2335	mRNA	O	YBR215W	HPC2	653356	655317	653293	655429	chrII	1	653251	653371	29	31	30	38	0.122	NA	NA	0.061	NA	NA	0.361	NA	NA	0.239	NA	NA	0.299	NA	NA	YBR214W	YBR216C	Convergent
GIM_5p_end_NAM7_RRP6_2337	mRNA	O	YBR217W	ATG12	657832	658392	657781	658685	chrII	1	657738	657846	244	773	228	731	1.659	1.58461e-42	8.38359e-40	-0.107	0.386766	0.584964	1.58	1.36083e-39	8.4941e-38	-0.079	0.493559	0.65452	1.687	1.02331e-46	4.21262e-44	YBR216C	YBR218C	Tandem antisens
GIM_5p_end_NAM7_RRP6_2340	XUT	X	XUT_2F-270	NA	661979	662557	661979	662557	chrII	1	661995	662017	2	6	1	3	1.456	0.0204474	0.0624154	-0.838	0.244057	0.432103	0.605	0.338483	0.418774	-0.852	0.114295	0.231889	1.442	0.0254004	0.0637037	YBR217W	YBR219C	Convergent
GIM_5p_end_NAM7_RRP6_2341	XUT	X	XUT_2F-270	NA	661979	662557	661979	662557	chrII	1	662151	662151	0	0	0	1	1.382	0.366338	NA	0.69	0.648657	NA	3.453	0.0139315	0.0255571	2.071	0.11178	0.228233	2.762	0.0292004	0.0716439	YBR217W	YBR219C	Convergent
GIM_5p_end_NAM7_RRP6_2342	antisens	A	YBR219C	YBR219C	663303	662499	663353	662399	chrII	1	662616	662616	0	0	1	1	1.323	0.384858	NA	3.11	0.0290164	NA	2.35	0.104057	0.152457	1.027	0.451974	0.61727	-0.76	0.521608	0.689221	YBR218C	YBR220C	Tandem antisens
GIM_5p_end_NAM7_RRP6_2343	CUT	C	CUT033	NA	662893	663181	662893	663181	chrII	1	662866	662927	1	0	7	13	-1.964	0.124522	0.268262	2.757	0.000800454	0.00397825	3.611	9.06099e-06	3.09308e-05	5.575	2.28332e-06	1.70755e-05	0.854	0.13875	0.257072	YBR218C	YBR220C	Tandem antisens
GIM_5p_end_NAM7_RRP6_2344	antisens	A	NA	NA	NA	NA	NA	NA	chrII	1	664949	664960	0	1	4	6	0.618	0.586241	0.772037	2.721	0.00556568	0.0216105	3.182	0.00110345	0.0025789	2.564	0.00551674	0.0192852	0.462	0.503623	0.673101	YBR220C	YBR221C	Tandem antisens
GIM_5p_end_NAM7_RRP6_2345	mRNA	O	YBR221W-A	YBR221W-A	666538	666642	666488	666742	chrII	1	666457	666457	0	0	1	0	0.15	0.923598	NA	3.097	0.0364454	NA	1.518	0.318677	0.398045	1.368	0.368299	0.537874	-1.578	0.244656	0.40035	YBR221C	YBR221W-A	Divergent
GIM_5p_end_NAM7_RRP6_2346	internal	B	YBR221W-A	YBR221W-A	666538	666642	666488	666742	chrII	1	666650	666674	0	2	8	10	2.364	0.0218344	0.0657801	4.221	8.78008e-06	6.89996e-05	4.58	1.34014e-06	5.1457e-06	2.216	0.00012667	0.000680083	0.359	0.334605	0.505533	YBR221W-A	YBR222C	Convergent
GIM_5p_end_NAM7_RRP6_2348	antisens	A	YBR223C	TDP1	670297	668663	670337	668513	chrII	1	668910	668967	0	0	7	10	0.146	0.922253	0.962761	5.296	8.39965e-06	6.63277e-05	5.709	1.51957e-06	5.79984e-06	5.563	3.50173e-06	2.52902e-05	0.413	0.299513	0.466832	YBR222C	YBR225W	Divergent
GIM_5p_end_NAM7_RRP6_2349	mRNA	O	YBR225W	YBR225W	670627	673329	670577	673429	chrII	1	670440	670547	34	36	41	45	0.035	0.902773	0.962761	0.255	0.3429	0.540179	0.391	0.145389	0.203743	0.356	0.193296	0.343208	0.136	0.596122	0.750824	YBR223C	YBR225W	Divergent
GIM_5p_end_NAM7_RRP6_2350	mRNA	O	YBR225W	YBR225W	670627	673329	670577	673429	chrII	1	670598	670616	2	1	3	4	-0.332	0.718241	0.86789	0.83	0.28753	0.482806	1.118	0.149385	0.208397	1.45	0.0839832	0.182811	0.288	0.671108	0.807485	YBR223C	YBR225W	Divergent
GIM_5p_end_NAM7_RRP6_2352	internal	B	YBR225W	YBR225W	670627	673329	670577	673429	chrII	1	672170	672178	0	1	1	3	0.661	0.567371	0.759132	1.288	0.218199	0.400146	2.439	0.0157701	0.0285662	1.778	0.0620543	0.144001	1.151	0.146638	0.26889	YBR223C	YBR227C	Tandem antisens
GIM_5p_end_NAM7_RRP6_2353	XUT	X	XUT_2F-274	NA	674950	675269	674950	675269	chrII	1	674978	674994	2	4	1	7	1.109	0.0934214	0.214715	-0.927	0.210895	0.391238	1.795	0.00302679	0.00646089	0.686	0.196211	0.347119	2.722	1.57055e-05	9.38315e-05	YBR225W	YBR228W	Tandem sens
GIM_5p_end_NAM7_RRP6_2354	mRNA	O	YBR228W	SLX1	675313	676227	675317	676349	chrII	1	675301	675389	71	213	84	281	1.547	0.0027588	0.0113344	0.228	0.659956	0.806013	1.932	0.000177531	0.000484075	0.385	0.452187	0.617415	1.704	0.000888878	0.00346676	YBR227C	YBR229C	Tandem antisens
GIM_5p_end_NAM7_RRP6_2355	internal	B	YBR228W	SLX1	675313	676227	675317	676349	chrII	1	675620	675712	14	43	13	38	1.548	9.95815e-06	8.06536e-05	-0.124	0.732844	0.849126	1.388	5.21941e-05	0.000156918	-0.16	0.611673	0.749683	1.511	4.33396e-06	2.93514e-05	YBR227C	YBR229C	Tandem antisens
GIM_5p_end_NAM7_RRP6_2356	internal	B	YBR228W	SLX1	675313	676227	675317	676349	chrII	1	675802	675895	9	35	8	26	1.956	2.88319e-10	5.54364e-09	-0.171	0.615972	0.773734	1.54	4.07815e-07	1.69539e-06	-0.416	0.0822772	0.179822	1.71	6.99622e-10	9.01376e-09	YBR227C	YBR229C	Tandem antisens
GIM_5p_end_NAM7_RRP6_2357	CUT	C	CUT_GIM_0088	NA	679445	679593	679445	679593	chrII	1	679419	679466	2	1	22	22	-0.976	0.23198	0.42563	3.168	1.18987e-08	1.47617e-07	3.162	1.34428e-08	6.83404e-08	4.139	8.35199e-09	8.93048e-08	-0.006	0.987736	0.994466	YBR229C	YBR230C	Tandem antisens
GIM_5p_end_NAM7_RRP6_2359	mRNA	O	YBR230W-A	YBR230W-A	680362	680562	680285	680709	chrII	1	680279	680419	276	261	169	169	-0.089	0.784431	0.910506	-0.702	0.0308114	0.0901102	-0.697	0.032207	0.0541166	-0.608	0.0625371	0.144884	0.005	0.986785	0.993904	YBR230C	LSR1	Tandem antisens
GIM_5p_end_NAM7_RRP6_2360	intergenic	I	YBR230W-A_YBR231C	NA	NA	NA	NA	NA	chrII	1	681079	681079	0	0	2	4	1.203	0.407244	0.62845	3.658	0.00406869	0.0165052	4.389	0.000511824	0.00127882	3.186	0.00398235	0.0145786	0.732	0.275292	0.438247	YBR230W-A	YBR231C	Convergent
GIM_5p_end_NAM7_RRP6_2361	CUT	C	CUT_GIM_0091	NA	682239	682679	682239	682679	chrII	1	682194	682239	0	0	55	58	-0.29	0.800509	0.919086	6.24	1.81366e-13	4.23127e-12	6.342	7.24236e-14	6.5185e-13	6.632	1.98523e-12	3.38507e-11	0.103	0.819906	0.903747	LSR1	YBR233W	Divergent
GIM_5p_end_NAM7_RRP6_2362	antisens	A	YBR231C	SWC5	683090	682179	683161	682049	chrII	1	682776	682776	0	0	6	6	0.142	0.925049	0.962761	5.036	3.54303e-05	0.000244774	5.029	3.70588e-05	0.000113911	4.887	6.92253e-05	0.000391273	-0.007	0.988478	0.994617	LSR1	YBR233W	Divergent
GIM_5p_end_NAM7_RRP6_2363	mRNA	O	YBR233W	PBP2	683428	684669	683309	684797	chrII	1	683270	683383	73	50	79	65	-0.572	0.177673	0.351137	0.095	0.819221	0.90052	-0.163	0.694555	0.757322	0.408	0.33393	0.505484	-0.258	0.532101	0.697924	YBR231C	YBR233W	Divergent
GIM_5p_end_NAM7_RRP6_2365	internal	B	YBR233W	PBP2	683428	684669	683309	684797	chrII	1	683515	683515	0	0	0	1	1.441	0.348481	NA	0.672	0.660081	NA	3.183	0.0269746	0.0460678	1.742	0.197706	0.349059	2.511	0.059435	0.129915	YBR231C	YBR233W-A	Divergent
GIM_5p_end_NAM7_RRP6_2366	mRNA	O	YBR233W-A	DAD3	684977	685261	684941	685509	chrII	1	684864	684994	296	329	285	281	0.151	0.527992	0.73251	-0.05	0.833386	0.908982	-0.073	0.758887	0.812304	-0.224	0.347377	0.517682	-0.023	0.922582	0.960568	YBR233W	YBR234C	Convergent
GIM_5p_end_NAM7_RRP6_2367	mRNA	O	YBR235W	YBR235W	686901	690263	686821	690333	chrII	1	686796	686852	23	21	38	42	-0.073	NA	NA	0.672	NA	NA	0.824	NA	NA	0.898	NA	NA	0.153	NA	NA	YBR234C	YBR235W	Divergent
GIM_5p_end_NAM7_RRP6_2368	mRNA	O	YBR237W	PRP5	691969	694518	691925	694637	chrII	1	691908	691981	119	230	200	450	0.942	0.0104027	0.035171	0.743	0.0425347	0.116541	1.892	2.19934e-07	9.47348e-07	0.95	0.00893492	0.0290385	1.15	0.00149823	0.00547661	YBR236C	YBR238C	Tandem antisens
GIM_5p_end_NAM7_RRP6_2369	antisens	A	YBR238C	YBR238C	697302	695107	697393	694593	chrII	1	694812	694812	18	19	13	10	0.051	0.924146	0.962761	-0.562	0.292258	0.487688	-0.85	0.11589	0.167243	-0.901	0.0983708	0.207292	-0.288	0.594143	0.749124	YBR237W	YBR238C	Convergent
GIM_5p_end_NAM7_RRP6_2370	XUT	X	XUT_2F-282	NA	697854	698284	697854	698284	chrII	1	697827	697957	276	524	460	1216	0.917	0.00192005	0.00832429	0.729	0.0134407	0.0456779	2.12	5.76747e-13	4.68167e-12	1.202	4.11755e-05	0.000243061	1.391	1.97318e-06	1.43046e-05	YBR238C	YBR239C	Tandem antisens
GIM_5p_end_NAM7_RRP6_2371	XUT	X	XUT_2F-282	NA	697854	698284	697854	698284	chrII	1	698095	698225	7	6	58	60	-0.106	0.829879	0.936865	2.989	3.68104e-13	8.20281e-12	3.048	1.27208e-13	1.1159e-12	3.154	3.37283e-13	6.31127e-12	0.06	0.858487	0.926024	YBR238C	YBR239C	Tandem antisens
GIM_5p_end_NAM7_RRP6_2372	intergenic	I	YBR238C_YBR240C	NA	NA	NA	NA	NA	chrII	1	699938	699938	1	3	0	0	0.969	0.357445	0.574525	-1.768	0.137828	0.288699	-1.524	0.198475	0.266473	-2.493	0.0302302	0.0808102	0.244	0.847508	0.919454	YBR238C	YBR240C	Tandem antisens
GIM_5p_end_NAM7_RRP6_2373	intergenic	I	YBR239C_YBR240C	NA	NA	NA	NA	NA	chrII	1	700206	700270	12	12	8	12	-0.134	0.749566	0.8885	-0.543	0.175767	0.344168	0.044	0.909785	0.93089	0.178	0.660409	0.786558	0.587	0.1282	0.241629	YBR239C	YBR240C	Tandem antisens
GIM_5p_end_NAM7_RRP6_2375	antisens	A	YBR240C	THI2	701842	700490	702409	700401	chrII	1	700470	700470	0	0	3	5	1.156	0.421966	0.641438	4.027	0.00127272	0.00599847	4.651	0.000183371	0.000498503	3.494	0.00132737	0.00556236	0.624	0.316223	0.485395	YBR239C	YBR240C	Tandem antisens
GIM_5p_end_NAM7_RRP6_2376	CUT	C	CUT_GIM_0108	NA	701069	701948	701069	701948	chrII	1	701598	701598	0	0	0	1	0.139	0.929293	NA	-0.29	0.852843	NA	3.059	0.0464413	0.0749248	2.92	0.0572739	0.135006	3.349	0.0290282	0.0713125	YBR239C	YBR241C	Tandem antisens
GIM_5p_end_NAM7_RRP6_2377	antisens	A	YBR241C	YBR241C	704055	702589	704145	702505	chrII	1	703463	703507	4	11	2	5	1.264	0.0150445	0.0482393	-1.397	0.0225169	0.0697056	0.208	0.693498	0.756503	-1.056	0.0284827	0.0769599	1.606	0.00574441	0.0176445	YBR240C	YBR242W	Divergent
GIM_5p_end_NAM7_RRP6_2378	intergenic	I	YBR241C_YBR242W	NA	NA	NA	NA	NA	chrII	1	704305	704305	0	3	0	1	2.263	0.0358334	0.0992575	-0.569	0.640104	0.792273	0.907	0.413781	0.495211	-1.357	0.137239	0.266523	1.476	0.176217	0.310693	YBR241C	YBR242W	Divergent
GIM_5p_end_NAM7_RRP6_2379	intergenic	I	YBR241C_YBR242W	NA	NA	NA	NA	NA	chrII	1	704394	704394	0	2	0	3	1.552	0.141473	0.295918	-0.649	0.580769	0.746781	2.549	0.00857448	0.0165092	0.997	0.201045	0.353223	3.197	0.000846721	0.00331922	YBR241C	YBR242W	Divergent
GIM_5p_end_NAM7_RRP6_2380	mRNA	O	YBR242W	YBR242W	704670	705386	704517	705453	chrII	1	704454	704562	170	215	204	245	0.345	0.0885559	0.206366	0.268	0.179064	0.348708	0.527	0.00820725	0.0158906	0.181	0.362864	0.532562	0.258	0.187416	0.32596	YBR241C	YBR242W	Divergent
GIM_5p_end_NAM7_RRP6_2381	mRNA	O	YBR242W	YBR242W	704670	705386	704517	705453	chrII	1	704643	704699	9	30	12	30	1.641	9.06454e-05	0.000584931	0.284	0.505098	0.688564	1.632	6.67729e-05	0.000196311	-0.009	0.980206	0.98815	1.348	0.000411912	0.00176592	YBR241C	YBR243C	Tandem antisens
GIM_5p_end_NAM7_RRP6_2382	internal	B	YBR242W	YBR242W	704670	705386	704517	705453	chrII	1	704850	704892	1	5	3	3	1.78	0.0192928	0.0593883	0.9	0.234742	0.420413	0.802	0.297121	0.37638	-0.979	0.133561	0.261348	-0.099	0.879184	0.938111	YBR241C	YBR243C	Tandem antisens
GIM_5p_end_NAM7_RRP6_2385	CUT	C	CUT_GIM_0110	NA	707002	707309	707002	707309	chrII	1	706943	707017	1	5	9	22	2.605	0.000759024	0.00376209	3.307	6.39461e-06	5.1436e-05	4.638	1.27982e-10	8.2108e-10	2.033	6.32394e-07	5.16246e-06	1.331	2.28471e-05	0.000131369	YBR243C	YBR244W	Divergent
GIM_5p_end_NAM7_RRP6_2386	CUT	C	CUT_GIM_0110	NA	707002	707309	707002	707309	chrII	1	707168	707182	1	3	1	3	1.818	0.0614703	0.154084	0.773	0.428563	0.62501	2.178	0.0189878	0.0337686	0.36	0.641133	0.771734	1.405	0.0709144	0.150056	YBR243C	YBR244W	Divergent
GIM_5p_end_NAM7_RRP6_2387	mRNA	O	YBR244W	GPX2	707528	708016	707317	708165	chrII	1	707309	707391	13	74	16	79	2.557	1.51677e-22	1.27572e-20	0.282	0.317796	0.516721	2.636	4.35533e-25	1.03015e-23	0.079	0.679838	0.800653	2.354	3.10566e-27	2.48798e-25	YBR243C	YBR244W	Divergent
GIM_5p_end_NAM7_RRP6_2388	mRNA	O	YBR244W	GPX2	707528	708016	707317	708165	chrII	1	707449	707573	307	262	275	253	-0.227	0.210582	0.39712	-0.168	0.346206	0.543569	-0.282	0.115229	0.166484	-0.054	0.763724	0.857342	-0.114	0.522288	0.689551	YBR243C	YBR245C	Tandem antisens
GIM_5p_end_NAM7_RRP6_2389	internal	B	YBR244W	GPX2	707528	708016	707317	708165	chrII	1	707645	707746	19	24	12	17	0.327	0.491217	0.701944	-0.672	0.158216	0.318862	-0.077	0.86887	0.897922	-0.405	0.388128	0.558297	0.594	0.205548	0.350106	YBR243C	YBR245C	Tandem antisens
GIM_5p_end_NAM7_RRP6_2391	mRNA	O	YBR246W	RRT2	711591	712754	711557	712901	chrII	1	711538	711600	171	296	142	267	0.771	3.46039e-08	4.67494e-07	-0.288	0.0396881	0.110009	0.63	4.09277e-06	1.47027e-05	-0.14	0.295834	0.463859	0.919	9.11243e-12	1.51203e-10	YBR245C	YBR247C	Tandem antisens
GIM_5p_end_NAM7_RRP6_2393	CUT	C	CUT037	NA	714685	715477	714685	715477	chrII	1	714667	714714	1	2	19	29	1.003	0.271042	0.477227	4.41	1.06728e-08	1.33913e-07	5.033	5.67851e-11	3.78057e-10	4.031	7.95008e-10	9.7695e-09	0.624	0.129362	0.243327	YBR247C	YBR248C	Tandem antisens
GIM_5p_end_NAM7_RRP6_2394	CUT	C	CUT_GIM_0115	NA	716755	716925	716755	716925	chrII	1	716697	716827	3	3	26	27	0.01	0.985843	0.992561	2.943	1.76337e-11	3.24226e-10	3.004	7.31516e-12	5.32096e-11	2.993	1.01437e-10	1.39416e-09	0.06	0.818681	0.902973	YBR248C	YBR249C	Tandem antisens
GIM_5p_end_NAM7_RRP6_2396	mRNA	O	YBR250W	SPO23	719033	720604	718333	720629	chrII	1	718401	718472	3	2	34	34	-0.598	0.37064	0.588923	3.236	6.40039e-11	1.07444e-09	3.259	4.92658e-11	3.29646e-10	3.857	3.16533e-11	4.67366e-10	0.023	0.950073	0.974535	YBR249C	YBR250W	Divergent
GIM_5p_end_NAM7_RRP6_2397	mRNA	O	YBR250W	SPO23	719033	720604	718333	720629	chrII	1	718636	718638	0	1	2	5	2.779	0.034007	0.0950871	3.316	0.00838707	0.0306566	4.492	0.000291956	0.000767979	1.714	0.0477063	0.117313	1.177	0.112649	0.218598	YBR249C	YBR250W	Divergent
GIM_5p_end_NAM7_RRP6_2398	internal	B	YBR250W	SPO23	719033	720604	718333	720629	chrII	1	719151	719177	2	15	1	4	2.529	9.58009e-06	7.78994e-05	-1.485	0.0467256	0.125713	0.544	0.371458	0.453023	-1.985	5.48679e-05	0.000316433	2.029	0.00332638	0.0109653	YBR249C	YBR251W	Divergent
GIM_5p_end_NAM7_RRP6_2399	mRNA	O	YBR251W	MRPS5	721390	722313	721325	722397	chrII	1	721307	721372	179	122	123	126	-0.553	0.0709083	0.172727	-0.53	0.0798272	0.190443	-0.504	0.0955325	0.14149	0.049	0.873288	0.928265	0.025	0.933271	0.965646	YBR250W	YBR251W	Tandem sens
GIM_5p_end_NAM7_RRP6_2400	mRNA	O	YBR252W	DUT1	722611	723054	722581	723125	chrII	1	722559	722609	413	317	347	288	-0.381	0.134169	0.284376	-0.251	0.320123	0.51964	-0.514	0.0419958	0.068533	-0.133	0.600445	0.740598	-0.263	0.296812	0.463968	YBR251W	YBR252W	Tandem sens
GIM_5p_end_NAM7_RRP6_2401	mRNA	O	YBR253W	SRB6	723270	723635	723221	723717	chrII	1	723200	723272	286	562	243	506	0.969	0.000312058	0.00172499	-0.238	0.376736	0.574563	0.815	0.00236549	0.00516665	-0.154	0.563389	0.711905	1.053	8.22341e-05	0.000417693	YBR252W	YBR254C	Convergent
GIM_5p_end_NAM7_RRP6_2404	mRNA	O	YBR255W	MTC4	724456	726540	724397	726677	chrII	1	724396	724471	39	37	55	68	-0.022	0.950877	0.974458	0.493	0.155617	0.31494	0.773	0.0256521	0.0440968	0.795	0.0234932	0.0656958	0.28	0.406913	0.581305	YBR254C	YBR255C-A	Tandem antisens
GIM_5p_end_NAM7_RRP6_2405	internal	B	NA	NA	NA	NA	NA	NA	chrII	1	726628	726632	0	1	2	5	1.781	0.195618	0.376256	3.566	0.00413959	0.0167473	4.792	9.35121e-05	0.000267863	3.011	0.00155907	0.00641511	1.227	0.044999	0.102955	YBR255W	YBR256C	Convergent
GIM_5p_end_NAM7_RRP6_2406	antisens	A	YBR255C-A	YBR255C-A	727074	726618	727113	726521	chrII	1	726850	726862	0	1	3	7	0.966	0.355449	0.572201	2.403	0.0079993	0.0294691	3.545	6.24754e-05	0.00018465	2.579	0.000698573	0.00315279	1.142	0.0267138	0.0664292	YBR255W	YBR256C	Convergent
GIM_5p_end_NAM7_RRP6_2407	intergenic	I	YBR255C-A_YBR256C	NA	NA	NA	NA	NA	chrII	1	727214	727242	4	13	10	23	1.399	0.0352985	0.0981073	1.035	0.113902	0.250853	2.216	0.000571794	0.00141617	0.817	0.179296	0.324951	1.182	0.0477019	0.108153	YBR255C-A	YBR256C	Tandem antisens
GIM_5p_end_NAM7_RRP6_2409	mRNA	O	YBR257W	POP4	728885	729724	728845	729861	chrII	1	728817	728898	15	31	18	26	1.042	0.0139264	0.0452292	0.252	0.550001	0.723709	0.733	0.0790771	0.119956	-0.309	0.443419	0.609922	0.481	0.230939	0.383088	YBR256C	YBR258C	Tandem antisens
GIM_5p_end_NAM7_RRP6_2410	mRNA	O	YBR259W	YBR259W	730387	732453	730341	732597	chrII	1	730300	730396	127	210	144	240	0.723	0.0341696	0.0954387	0.172	0.613668	0.771945	0.904	0.00768574	0.0149968	0.181	0.591842	0.734761	0.733	0.0297631	0.0728077	YBR258C	YBR260C	Tandem antisens
GIM_5p_end_NAM7_RRP6_2413	CUT	C	CUT038	NA	734829	736189	734829	736189	chrII	1	735654	735722	2	1	57	81	-1.125	0.241341	0.439037	4.863	9.17577e-13	1.96208e-11	5.349	3.64914e-15	3.72234e-14	6.474	4.8693e-14	1.00586e-12	0.486	0.336797	0.507939	YBR261C	YBR263W	Divergent
GIM_5p_end_NAM7_RRP6_2414	mRNA	O	YBR263W	SHM1	736264	737736	736189	737813	chrII	1	736164	736273	604	725	532	532	0.26	0.48344	0.695191	-0.181	0.625494	0.78099	-0.179	0.629371	0.698641	-0.439	0.236533	0.395734	0.002	0.995683	0.998558	YBR262C	YBR264C	Tandem antisens
GIM_5p_end_NAM7_RRP6_2417	mRNA	O	YBR265W	TSC10	738582	739544	738525	739629	chrII	1	738498	738604	596	504	483	476	-0.238	0.289309	0.498116	-0.301	0.177367	0.34631	-0.324	0.146919	0.205537	-0.086	0.700994	0.814748	-0.023	0.918403	0.958345	YBR264C	YBR267W	Divergent
GIM_5p_end_NAM7_RRP6_2418	mRNA	O	YBR267W	REI1	739841	741022	739821	741109	chrII	1	739789	739850	145	129	162	181	-0.141	NA	NA	0.144	NA	NA	0.276	NA	NA	0.417	NA	NA	0.133	NA	NA	YBR265W	YBR268W	Tandem sens
GIM_5p_end_NAM7_RRP6_2419	internal	B	YBR267W	REI1	739841	741022	739821	741109	chrII	1	740160	740160	0	3	1	1	4.195	0.00118154	0.00548341	2.507	0.0569063	0.146853	2.317	0.0820621	0.124015	-1.878	0.0345484	0.0897854	-0.19	0.839485	0.914599	YBR265W	YBR268W	Tandem sens
GIM_5p_end_NAM7_RRP6_2421	mRNA	O	YBR268W	MRPL37	741299	741616	741277	741757	chrII	1	741269	741307	972	978	838	917	0.007	0.940628	0.969291	-0.212	0.0323299	0.0936494	-0.083	0.400763	0.482064	-0.09	0.363006	0.532666	0.129	0.19054	0.330004	YBR267W	YBR269C	Convergent
GIM_5p_end_NAM7_RRP6_2422	SUT	S	SUT022	NA	741829	742005	741829	742005	chrII	1	741832	741894	20	19	8	9	-0.126	0.665357	0.830979	-1.227	3.69905e-05	0.000253948	-1.04	0.000466403	0.00117313	-0.914	0.00314881	0.0118897	0.187	0.552194	0.715057	YBR268W	YBR269C	Convergent
GIM_5p_end_NAM7_RRP6_2424	XUT	X	XUT_2F-313	NA	742771	743069	742771	743069	chrII	1	742755	742785	2	3	7	16	0.48	0.454377	0.671191	1.806	0.000676889	0.00343492	2.95	9.64802e-09	4.98697e-08	2.47	3.4714e-07	2.94074e-06	1.144	0.000295269	0.00131129	YBR269C	YBR271W	Divergent
GIM_5p_end_NAM7_RRP6_2425	intergenic	I	YBR270C_YBR271W	NA	NA	NA	NA	NA	chrII	1	744594	744635	0	7	2	12	3.32	0.000343134	0.00187155	2.028	0.0303631	0.0889419	4.171	3.63755e-06	1.31548e-05	0.851	0.150871	0.28562	2.143	0.000431091	0.00183585	YBR270C	YBR271W	Divergent
GIM_5p_end_NAM7_RRP6_2426	mRNA	O	YBR271W	YBR271W	744852	746111	744829	746213	chrII	1	744780	744882	113	134	145	165	0.236	0.67594	0.838648	0.343	0.541563	0.717114	0.52	0.354367	0.435466	0.285	0.612562	0.750297	0.177	0.751641	0.860597	YBR270C	YBR272C	Tandem antisens
GIM_5p_end_NAM7_RRP6_2427	antisens	A	YBR272C	HSM3	747803	746361	747825	746145	chrII	1	747547	747600	4	5	6	9	0.155	0.822368	0.932885	0.399	0.54006	0.716455	1.045	0.102777	0.150849	0.89	0.169761	0.312086	0.646	0.284684	0.449228	YBR271W	YBR273C	Convergent
GIM_5p_end_NAM7_RRP6_2428	antisens	A	YBR273C	UBX7	749371	748061	749401	748025	chrII	1	748006	748018	0	3	1	11	3.754	0.00194389	0.00840983	2.655	0.0290102	0.0858219	5.668	1.21184e-06	4.68949e-06	1.914	0.00169495	0.00689707	3.013	1.32934e-06	9.9327e-06	YBR272C	YBR273C	Tandem antisens
GIM_5p_end_NAM7_RRP6_2429	mRNA	O	YBR274W	CHK1	749594	751177	749549	751389	chrII	1	749530	749581	42	49	51	71	0.239	0.603737	0.784433	0.291	0.523264	0.703101	0.747	0.0995913	0.146782	0.508	0.26403	0.428124	0.457	0.308368	0.476766	YBR273C	YBR274W	Divergent
GIM_5p_end_NAM7_RRP6_2431	mRNA	O	YBR278W	DPB3	760294	760899	760260	761068	chrII	1	760247	760381	289	632	273	606	1.117	0.000772329	0.0038142	-0.079	0.813233	0.897264	1.059	0.00140097	0.00320152	-0.058	0.861231	0.920371	1.138	0.000584057	0.00239638	YBR276C	YBR279W	Divergent
GIM_5p_end_NAM7_RRP6_2432	internal	B	YBR278W	DPB3	760294	760899	760260	761068	chrII	1	760455	760694	38	112	35	110	1.557	2.16194e-11	5.0082e-10	-0.107	0.655634	0.803111	1.53	1.7941e-11	1.25791e-10	-0.027	0.897966	0.941473	1.636	8.17488e-14	1.78239e-12	YBR276C	YBR279W	Divergent
GIM_5p_end_NAM7_RRP6_2433	mRNA	O	YBR279W	PAF1	761257	762594	761220	762740	chrII	1	761191	761244	28	24	58	44	-0.153	0.696891	0.853792	1.034	0.00522367	0.0204862	0.615	0.0994624	0.146607	0.768	0.0441458	0.110157	-0.419	0.242129	0.397305	YBR278W	YBR279W	Tandem sens
GIM_5p_end_NAM7_RRP6_2436	antisens	A	YBR280C	SAF1	764697	762784	764720	762640	chrII	1	763928	763928	0	0	0	2	0.145	0.926116	NA	2.178	0.131165	NA	3.772	0.00731677	0.0143546	3.627	0.00967237	0.0310673	1.594	0.152264	0.276945	YBR279W	YBR281C	Convergent
GIM_5p_end_NAM7_RRP6_2437	antisens	A	YBR280C	SAF1	764697	762784	764720	762640	chrII	1	764122	764203	1	3	11	38	1.53	0.0681952	0.167486	3.586	1.21295e-06	1.11262e-05	5.427	8.27704e-14	7.39586e-13	3.897	1.79977e-13	3.51617e-12	1.841	1.27073e-08	1.35206e-07	YBR279W	YBR281C	Convergent
GIM_5p_end_NAM7_RRP6_2438	antisens	A	YBR280C	SAF1	764697	762784	764720	762640	chrII	1	764414	764416	0	0	2	6	1.161	0.418246	0.638582	3.746	0.00251595	0.0108647	5.038	3.8479e-05	0.000118003	3.878	0.000244394	0.00122944	1.292	0.0189075	0.049532	YBR279W	YBR281C	Convergent
GIM_5p_end_NAM7_RRP6_2440	antisens	A	YBR281C	DUG2	767606	764970	767664	764824	chrII	1	767392	767457	6	59	15	75	3.207	6.62567e-19	3.83985e-17	1.309	0.000450757	0.00239174	3.584	3.41061e-24	7.62865e-23	0.377	0.132069	0.259279	2.275	1.70733e-17	5.83394e-16	YBR280C	YBR282W	Divergent
GIM_5p_end_NAM7_RRP6_2441	XUT	X	XUT_2F-319	NA	767868	768159	767868	768159	chrII	1	767846	767895	6	19	6	23	1.584	0.000288978	0.00161044	0.029	0.948478	0.972431	1.943	3.02841e-06	1.10724e-05	0.36	0.316481	0.486699	1.914	4.76538e-07	3.86642e-06	YBR281C	YBR282W	Divergent
GIM_5p_end_NAM7_RRP6_2442	mRNA	O	YBR282W	MRPL27	768240	768680	768212	768764	chrII	1	768193	768251	852	792	633	623	-0.108	0.602217	0.783078	-0.426	0.0391957	0.108884	-0.449	0.0296737	0.0502162	-0.341	0.0994187	0.209093	-0.023	0.909768	0.953847	YBR281C	YBR283C	Tandem antisens
GIM_5p_end_NAM7_RRP6_2444	antisens	A	YBR283C	SSH1	770415	768943	770608	768792	chrII	1	768956	768965	4	4	5	11	0.142	0.856682	0.94851	0.414	0.579425	0.745989	1.428	0.0513358	0.0818664	1.286	0.0825076	0.180212	1.014	0.147205	0.269644	YBR282W	YBR284W	Tandem sens
GIM_5p_end_NAM7_RRP6_2445	mRNA	O	YBR284W	YBR284W	771239	773632	770892	773780	chrII	1	770864	770888	1	15	7	36	3.72	2.57104e-08	3.56446e-07	2.6	0.000107089	0.000663028	5.033	7.69413e-15	7.59746e-14	1.313	8.59627e-06	5.78325e-05	2.433	8.2575e-16	2.35598e-14	YBR283C	YBR284W	Divergent
GIM_5p_end_NAM7_RRP6_2446	mRNA	O	YBR284W	YBR284W	771239	773632	770892	773780	chrII	1	771211	771254	13	20	28	72	0.544	0.12558	0.269905	1.065	0.00118234	0.00563278	2.435	2.16483e-14	2.05208e-13	1.89	1.09896e-09	1.32631e-08	1.37	8.88414e-07	6.82394e-06	YBR283C	YBR285W	Divergent
GIM_5p_end_NAM7_RRP6_2447	internal	B	YBR284W	YBR284W	771239	773632	770892	773780	chrII	1	771344	771344	0	0	0	3	0.148	0.924805	NA	0.627	0.685976	NA	4.042	0.00649496	0.0128974	3.894	0.00859491	0.0280972	3.415	0.0161038	0.0430414	YBR283C	YBR285W	Divergent
GIM_5p_end_NAM7_RRP6_2449	internal	B	YBR284W	YBR284W	771239	773632	770892	773780	chrII	1	773299	773329	3	7	1	2	0.94	0.17259	0.344027	-2.095	0.0121261	0.0418707	-0.47	0.512479	0.591743	-1.41	0.0401201	0.101623	1.625	0.0511395	0.114623	YBR283C	YBR285W	Divergent
GIM_5p_end_NAM7_RRP6_2450	mRNA	O	YBR285W	YBR285W	773922	774356	773780	774372	chrII	1	773755	773785	21	27	8	11	0.321	0.597121	0.779279	-1.313	0.0332126	0.0956993	-0.874	0.152879	0.212721	-1.195	0.050781	0.123004	0.439	0.479466	0.650602	YBR284W	YBR285W	Tandem sens
GIM_5p_end_NAM7_RRP6_2451	mRNA	O	YBR285W	YBR285W	773922	774356	773780	774372	chrII	1	773837	773846	7	8	4	1	0.136	0.873339	0.956812	-0.678	0.426554	0.623077	-2	0.0264706	0.0453161	-2.136	0.0182746	0.053077	-1.322	0.142938	0.263223	YBR284W	YBR285W	Tandem sens
GIM_5p_end_NAM7_RRP6_2452	mRNA	O	YBR285W	YBR285W	773922	774356	773780	774372	chrII	1	773902	773902	1	0	3	3	-2.232	0.0908231	0.210186	1.544	0.0659993	0.164657	1.559	0.0648848	0.100823	3.791	0.00232726	0.00910574	0.016	0.98065	0.990625	YBR284W	YBR285W	Tandem sens
GIM_5p_end_NAM7_RRP6_2455	mRNA	O	YBR286W	APE3	774700	776313	774668	776380	chrII	1	774668	774696	2649	2380	2382	2104	-0.152	0.717573	0.86746	-0.15	0.720304	0.841612	-0.326	0.437888	0.519385	-0.174	0.678962	0.800183	-0.176	0.6761	0.810832	YBR285W	YBR286W	Tandem sens
GIM_5p_end_NAM7_RRP6_2458	internal	B	YBR286W	APE3	774700	776313	774668	776380	chrII	1	775117	775117	0	3	0	0	3.398	0.0265753	NA	0.653	0.674741	NA	1.565	0.310594	0.389736	-1.833	0.215028	0.370191	0.912	0.547071	0.710732	YBR285W	YBR287W	Tandem sens
GIM_5p_end_NAM7_RRP6_2466	internal	B	YBR286W	APE3	774700	776313	774668	776380	chrII	1	776083	776088	1	2	1	2	0.109	0.906007	0.962761	-0.136	0.875743	0.935034	0.748	0.367385	0.448974	0.638	0.450444	0.615878	0.884	0.258332	0.417748	YBR285W	YBR287W	Tandem sens
GIM_5p_end_NAM7_RRP6_2467	mRNA	O	YBR287W	YBR287W	776571	777854	776500	778020	chrII	1	776480	776548	285	286	245	248	-0.002	0.994102	0.997203	-0.222	0.380011	0.578424	-0.202	0.423688	0.505069	-0.2	0.429662	0.597415	0.02	0.938116	0.968026	YBR286W	YBR287W	Tandem sens
GIM_5p_end_NAM7_RRP6_2471	antisens	A	YBR288C	APM3	779463	778012	779528	777904	chrII	1	778499	778499	0	2	1	7	2.604	0.0150391	0.0482317	1.944	0.06585	0.164434	4.234	2.54363e-05	8.05104e-05	1.63	0.0108419	0.0341698	2.29	0.000177609	0.000829912	YBR287W	YBR289W	Tandem sens
GIM_5p_end_NAM7_RRP6_2472	mRNA	O	YBR289W	SNF5	779667	782384	779652	782412	chrII	1	779627	779663	17	13	26	26	-0.33	0.504265	0.712356	0.613	0.187409	0.360932	0.59	0.205347	0.274399	0.92	0.055671	0.132182	-0.023	0.959635	0.97952	YBR288C	YBR289W	Divergent
GIM_5p_end_NAM7_RRP6_2473	mRNA	O	YBR290W	BSD2	782591	783556	782564	783676	chrII	1	782550	782593	865	926	1150	1079	0.097	NA	NA	0.399	NA	NA	0.309	NA	NA	0.213	NA	NA	-0.09	NA	NA	YBR289W	YBR291C	Convergent
GIM_5p_end_NAM7_RRP6_2474	antisens	A	YBR291C	CTP1	784572	783673	784632	783616	chrII	1	784412	784448	3	5	3	5	0.287	0.622264	0.79851	-0.5	0.382359	0.580602	0.549	0.301429	0.380583	0.261	0.621895	0.757371	1.049	0.0425666	0.0983006	YBR290W	YBR293W	Tandem sens
GIM_5p_end_NAM7_RRP6_2475	intergenic	I	YBR291C_YBR293W	NA	NA	NA	NA	NA	chrII	1	784842	784886	1	1	2	8	-0.226	0.834282	0.938105	1.638	0.050348	0.133531	3.435	1.59406e-05	5.21403e-05	3.661	3.24898e-05	0.000195731	1.797	0.000356115	0.00154938	YBR291C	YBR293W	Divergent
GIM_5p_end_NAM7_RRP6_2476	CUT	C	CUT039	NA	785052	785372	785052	785372	chrII	1	784963	785063	1	1	53	53	0.2	0.831994	0.937575	5.9	2.06768e-17	7.72485e-16	5.906	1.96576e-17	2.50648e-16	5.706	3.59517e-16	9.22262e-15	0.007	0.971599	0.986306	YBR291C	YBR293W	Divergent
GIM_5p_end_NAM7_RRP6_2477	SUT	S	SUT023	NA	785452	786476	785452	786476	chrII	1	785401	785518	7	122	8	140	4.015	7.93564e-20	4.93001e-18	0.125	0.791085	0.88697	4.195	9.50073e-22	1.7129e-20	0.179	0.628079	0.762391	4.069	2.73176e-23	1.55882e-21	YBR291C	YBR293W	Divergent
GIM_5p_end_NAM7_RRP6_2480	SUT	S	SUT023	NA	785452	786476	785452	786476	chrII	1	785960	786009	8	4	7	8	-0.856	0.0832574	0.196339	-0.277	0.497831	0.682116	-0.041	0.919377	0.938539	0.815	0.0883643	0.190169	0.236	0.54398	0.707865	YBR291C	YBR293W	Divergent
GIM_5p_end_NAM7_RRP6_2481	SUT	S	SUT023	NA	785452	786476	785452	786476	chrII	1	786299	786303	1	4	0	3	2.162	0.0228758	0.0682281	-1.088	0.336251	0.534385	2.067	0.0253583	0.043661	-0.095	0.896981	0.940726	3.154	0.00129062	0.0048269	YBR291C	YBR293W	Divergent
GIM_5p_end_NAM7_RRP6_2482	SUT	S	SUT023	NA	785452	786476	785452	786476	chrII	1	786383	786395	1	3	1	2	1.184	0.23731	0.433258	-0.374	0.717941	0.840227	0.475	0.633958	0.703178	-0.709	0.449808	0.615331	0.848	0.38413	0.556855	YBR291C	YBR293W	Divergent
GIM_5p_end_NAM7_RRP6_2483	CUT	C	CUT_GIM_0096	NA	786608	786761	786608	786761	chrII	1	786588	786841	13	86	15	104	2.596	1.32039e-07	1.61009e-06	0.104	0.836159	0.910884	2.879	3.72928e-09	2.02765e-08	0.283	0.540665	0.69317	2.775	5.38502e-09	6.05796e-08	YBR291C	YBR293W	Divergent
GIM_5p_end_NAM7_RRP6_2484	mRNA	O	YBR293W	VBA2	787006	788430	787093	788661	chrII	1	787053	787260	81	196	85	238	1.26	2.96867e-06	2.71249e-05	0.067	0.804501	0.893158	1.551	5.86333e-09	3.1145e-08	0.291	0.265514	0.429884	1.484	1.55046e-08	1.62273e-07	YBR291C	YBR294W	Divergent
GIM_5p_end_NAM7_RRP6_2486	internal	B	YBR294W	SUL1	789235	791814	789185	791914	chrII	1	791565	791565	0	1	1	2	1.688	0.175662	0.348414	0.826	0.505461	0.68883	2.395	0.0412214	0.0674093	0.708	0.473601	0.636846	1.57	0.108159	0.211188	YBR293W	YBR295W	Tandem sens
GIM_5p_end_NAM7_RRP6_2490	mRNA	O	YBR295W	PCA1	792849	796499	792798	796606	chrII	1	792767	792851	65	123	81	246	0.886	0.188219	0.366277	0.307	0.648631	0.798544	1.832	0.00637986	0.0126936	0.945	0.15846	0.296351	1.525	0.022731	0.0579673	YBR294W	YBR296C	Convergent
GIM_5p_end_NAM7_RRP6_2491	internal	B	NA	NA	NA	NA	NA	NA	chrII	1	796635	796794	2	21	3	91	3.441	2.02501e-10	4.01113e-09	0.701	0.235714	0.421528	5.505	4.0071e-26	1.01143e-24	2.064	4.40914e-13	8.13598e-12	4.804	1.45379e-37	2.79289e-35	YBR295W	YBR296C	Convergent
GIM_5p_end_NAM7_RRP6_2493	CUT	C	CUT_GIM_0078	NA	799211	799497	799211	799497	chrII	1	799155	799276	1	6	32	54	2.281	0.0020353	0.00875808	4.553	5.07178e-11	8.69198e-10	5.255	2.8264e-14	2.64154e-13	2.975	8.85593e-09	9.42271e-08	0.703	0.112969	0.219022	YBR296C	YBR296C-A	Tandem antisens
GIM_5p_end_NAM7_RRP6_2495	CUT	C	CUT_GIM_0078	NA	799211	799497	799211	799497	chrII	1	799418	799418	0	0	1	0	-0.735	0.636746	NA	1.465	0.349096	NA	-0.096	0.950994	0.963194	0.639	0.681903	0.802103	-1.562	0.318128	0.487324	YBR296C	YBR296C-A	Tandem antisens
GIM_5p_end_NAM7_RRP6_2497	SUT	S	SUT024	NA	798998	800430	798998	800430	chrII	1	799833	799868	4	8	6	13	0.864	0.131442	0.279645	0.607	0.269885	0.462721	1.528	0.00424831	0.00877369	0.664	0.188166	0.336352	0.921	0.0544736	0.120719	YBR296C	YBR296C-A	Tandem antisens
GIM_5p_end_NAM7_RRP6_2498	mRNA	O	YBR297W	MAL33	800523	801929	800486	802150	chrII	1	800459	800543	120	157	502	795	0.381	0.357775	0.574717	2.035	7.17268e-07	6.85143e-06	2.688	5.73072e-11	3.81093e-10	2.307	1.87412e-08	1.92878e-07	0.653	0.108272	0.211385	YBR296C-A	YBR298C	Tandem antisens
GIM_5p_end_NAM7_RRP6_2500	internal	B	YBR297W	MAL33	800523	801929	800486	802150	chrII	1	801256	801287	12	21	2	3	0.716	0.101686	0.229212	-2.562	2.24419e-06	1.9599e-05	-2.029	8.41876e-05	0.000243006	-2.745	6.40919e-08	6.06209e-07	0.533	0.373147	0.54546	YBR296C-A	YBR298C	Tandem antisens
GIM_5p_end_NAM7_RRP6_2501	antisens	A	YBR298C-A	YBR298C-A	805256	805035	805306	804935	chrII	1	805060	805177	2	13	15	47	2.577	1.54233e-05	0.000120113	2.796	1.21365e-06	1.11264e-05	4.489	1.91063e-15	2.01431e-14	1.912	1.74048e-06	1.32685e-05	1.692	4.18612e-06	2.84393e-05	YBR298C	YBR299W	Divergent
GIM_5p_end_NAM7_RRP6_2504	internal	B	YBR299W	MAL32	805351	807105	805301	807205	chrII	1	806622	806653	6	15	0	2	1.238	0.0077848	0.0274755	-3.307	8.90761e-06	6.99348e-05	-2.062	0.0007634	0.00184295	-3.3	1.80196e-08	1.85672e-07	1.244	0.128815	0.242515	YBR298C-A	YBR301W	Divergent
GIM_5p_end_NAM7_RRP6_2505	XUT	X	XUT_2F-340	NA	807263	808334	807263	808334	chrII	1	807208	807247	1	3	4	17	1.216	0.10409	0.233445	1.633	0.0163906	0.0537538	3.714	7.93426e-09	4.14576e-08	2.497	1.1676e-06	9.12649e-06	2.081	1.8803e-07	1.63369e-06	YBR299W	YBR301W	Tandem sens
GIM_5p_end_NAM7_RRP6_2506	XUT	X	XUT_2F-340	NA	807263	808334	807263	808334	chrII	1	807353	807379	81	403	167	917	2.297	1.13451e-32	2.73633e-30	1.031	1.0386e-07	1.13409e-06	3.482	4.50785e-75	1.69436e-72	1.186	2.97548e-11	4.41219e-10	2.451	1.58044e-42	4.63148e-40	YBR299W	YBR301W	Tandem sens
GIM_5p_end_NAM7_RRP6_2507	intergenic	I	YBR299W_YBR301W	NA	NA	NA	NA	NA	chrII	1	808680	808680	1	3	1	2	1.503	0.140975	0.29514	-0.102	0.923126	0.96023	0.926	0.359696	0.44098	-0.578	0.530469	0.685457	1.028	0.285437	0.449965	YBR299W	YBR301W	Tandem sens
GIM_5p_end_NAM7_RRP6_2509	intergenic	I	YBR301W_YBR302C	NA	NA	NA	NA	NA	chrII	1	809895	809989	3	12	8	69	1.965	0.00206151	0.00886028	1.342	0.0333894	0.0960736	4.387	4.982e-13	4.07276e-12	2.422	4.92113e-06	3.46443e-05	3.045	5.33873e-09	6.01807e-08	YBR301W	YBR302C	Convergent
GIM_5p_end_NAM7_RRP6_2510	intergenic	I	YBR302C_	NA	NA	NA	NA	NA	chrII	1	812763	812779	9	10	16	14	0.035	0.962427	0.98042	0.794	0.267996	0.460415	0.643	0.370668	0.452283	0.608	0.401475	0.570978	-0.15	0.829957	0.909678	YBR302C		Divergent
GIM_5p_end_NAM7_RRP6_2511	internal	B	YBL113C	YBL113C	2658	280	2708	180	chrII	-1	417	476	7	13	16	53	0.782	0.156348	0.319852	1.06	0.0455669	0.123202	2.768	9.39974e-08	4.28026e-07	1.987	8.07023e-05	0.00044982	1.709	0.000371389	0.00160935	YBL112C		Unknown (0:-1:-1)
GIM_5p_end_NAM7_RRP6_2512	internal	B	YBL113C	YBL113C	2658	280	2708	180	chrII	-1	557	557	0	1	1	2	0.281	0.827091	NA	0.493	0.680521	NA	1.474	0.202574	0.271197	1.193	0.301554	0.470566	0.981	0.346298	0.517979	YBL112C		Unknown (0:-1:-1)
GIM_5p_end_NAM7_RRP6_2513	internal	B	YBL111C	YBL111C	5009	2907	5059	2807	chrII	-1	3770	3857	16	33	20	45	1.054	0.000176527	0.00105139	0.245	0.377853	0.576052	1.449	3.94594e-08	1.89147e-07	0.395	0.101781	0.212793	1.204	4.1323e-07	3.38774e-06	YBL108C-A	YBL112C	Tandem sens
GIM_5p_end_NAM7_RRP6_2516	intergenic	I	YBL111C_YBL108C-A	NA	NA	NA	NA	NA	chrII	-1	5361	5471	18	83	24	79	1.98	NA	NA	0.369	NA	NA	1.911	NA	NA	-0.069	NA	NA	1.542	NA	NA	YBL108C-A	YBL111C	Tandem sens
GIM_5p_end_NAM7_RRP6_2517	intergenic	I	YBL111C_YBL108C-A	NA	NA	NA	NA	NA	chrII	-1	5527	5530	2	6	3	10	1.684	0.00987162	0.0336516	0.749	0.250303	0.439883	2.323	0.000145972	0.000403622	0.638	0.194347	0.344607	1.574	0.00133074	0.00495554	YBL108C-A	YBL111C	Tandem sens
GIM_5p_end_NAM7_RRP6_2519	intergenic	I	YBL108C-A_YBLWdelta1	NA	NA	NA	NA	NA	chrII	-1	8184	8259	4	27	5	18	2.44	1.56277e-05	0.000121474	-0.006	0.991621	0.995749	1.926	0.000595192	0.00146887	-0.514	0.300404	0.469237	1.932	0.000281962	0.00125842	YBLWdelta1	YBL108C-A	Divergent
GIM_5p_end_NAM7_RRP6_2520	intergenic	I	YBLWdelta1_YBLWdelta3	NA	NA	NA	NA	NA	chrII	-1	9176	9238	10	19	30	55	0.847	0.27243	0.478711	1.548	0.0415848	0.114435	2.34	0.00201982	0.00447555	1.493	0.0467608	0.115483	0.791	0.284369	0.448813	YBLWdelta3	YBLWdelta1	Tandem antisens
GIM_5p_end_NAM7_RRP6_2522	internal	B	YBL107C	YBL107C	10551	9961	10565	9821	chrII	-1	10017	10019	0	0	0	4	0.142	0.927298	0.962761	2.283	0.095505	0.219197	4.915	0.000176703	0.00048212	4.774	0.000256289	0.00128293	2.632	0.00151901	0.00553967	YBL106C	tL(UAA)B1	Convergent
GIM_5p_end_NAM7_RRP6_2523	internal	B	YBL107C	YBL107C	10551	9961	10565	9821	chrII	-1	10135	10243	22	50	29	46	1.122	0.000277923	0.00155677	0.409	0.180989	0.351041	1.054	0.000448918	0.00113394	-0.067	0.813138	0.889782	0.646	0.022133	0.0566852	YBL106C	tL(UAA)B1	Convergent
GIM_5p_end_NAM7_RRP6_2525	mRNA	O	YBL107C	YBL107C	10551	9961	10565	9821	chrII	-1	10474	10578	221	371	206	387	0.756	3.163e-08	4.30867e-07	-0.09	0.510267	0.692847	0.809	1.55725e-09	8.87438e-09	0.052	0.69136	0.808456	0.898	8.17406e-12	1.36287e-10	YBL106C	tL(UAA)B1	Convergent
GIM_5p_end_NAM7_RRP6_2526	internal	B	YBL106C	SRO77	13879	10847	13917	10869	chrII	-1	11317	11317	2	5	1	2	0.989	0.232404	0.426217	-0.64	0.458623	0.649006	0.126	0.878974	0.905743	-0.863	0.275479	0.44019	0.766	0.354949	0.526988	YBL105C	YBL107C	Tandem sens
GIM_5p_end_NAM7_RRP6_2531	mRNA	O	YBL105C	PKC1	17696	14241	17965	14149	chrII	-1	17936	17989	83	64	79	79	-0.344	NA	NA	-0.072	NA	NA	-0.074	NA	NA	0.27	NA	NA	-0.002	NA	NA	YBL104C	YBL105C	Tandem sens
GIM_5p_end_NAM7_RRP6_2532	mRNA	O	YBL104C	SEA4	21293	18177	21309	18085	chrII	-1	21222	21318	54	46	46	73	-0.211	NA	NA	-0.214	NA	NA	0.391	NA	NA	0.602	NA	NA	0.605	NA	NA	YBL103C	YBL105C	Tandem sens
GIM_5p_end_NAM7_RRP6_2534	mRNA	O	YBL103C	RTG3	23536	22076	23798	21854	chrII	-1	23765	23802	34	38	38	41	0.121	0.587006	0.772362	0.146	0.477796	0.665575	0.265	0.197912	0.265841	0.144	0.492299	0.6534	0.119	0.533428	0.69871	YBL102W	YBL103C	Divergent
GIM_5p_end_NAM7_RRP6_2536	antisens	A	YBL102W	SFT2	24098	24745	23993	24889	chrII	-1	24433	24499	2	2	32	50	0.202	0.779659	0.907537	4.14	2.83648e-14	7.3843e-13	4.827	5.06942e-19	7.35938e-18	4.624	2.51835e-17	7.25703e-16	0.686	0.00451783	0.0142969	YBL101C	YBL103C	Tandem sens
GIM_5p_end_NAM7_RRP6_2541	mRNA	O	YBL101C	ECM21	28299	24946	28605	24949	chrII	-1	28155	28395	62	95	107	107	0.596	0.0395474	0.107511	0.779	0.00606097	0.0232801	0.777	0.00621059	0.0123868	0.181	0.520703	0.676987	-0.001	0.996161	0.998645	YBL100W-C	YBL102W	Tandem antisens
GIM_5p_end_NAM7_RRP6_2542	mRNA	O	YBL101C	ECM21	28299	24946	28605	24949	chrII	-1	28553	28633	7	7	13	16	0.087	0.869508	0.954282	0.948	0.0483536	0.129266	1.226	0.0102608	0.0193678	1.139	0.019564	0.0562737	0.278	0.517978	0.685904	YBLWdelta4	YBL100W-C	Tandem antisens
GIM_5p_end_NAM7_RRP6_2543	intergenic	I	YBL100W-C_YBLWdelta4	NA	NA	NA	NA	NA	chrII	-1	28743	28813	0	1	13	15	0.215	0.844456	0.942877	4.387	1.37663e-07	1.46992e-06	4.581	3.69566e-08	1.77692e-07	4.367	1.70103e-07	1.50439e-06	0.194	0.566004	0.726411	YBLWdelta4	YBL100W-C	Tandem antisens
GIM_5p_end_NAM7_RRP6_2544	intergenic	I	YBL100W-C_YBLWdelta5	NA	NA	NA	NA	NA	chrII	-1	29741	29795	1	7	7	12	2.505	0.00183824	0.00801621	2.659	0.00063879	0.0032567	3.412	9.49186e-06	3.22615e-05	0.907	0.116614	0.235105	0.753	0.162562	0.291174	YBLWdelta5	YBL100W-C	Tandem antisens
GIM_5p_end_NAM7_RRP6_2546	intergenic	I	YBLWdelta4_YBLWdelta5	NA	NA	NA	NA	NA	chrII	-1	30344	30441	9	36	11	26	1.934	8.89092e-05	0.000574773	0.177	0.726495	0.845124	1.467	0.00274918	0.00591577	-0.467	0.306829	0.476347	1.29	0.005986	0.0182826	YBLWdelta5	YBLWdelta4	Tandem antisens
GIM_5p_end_NAM7_RRP6_2550	intergenic	I	YBLWdelta4_YBLWdelta5	NA	NA	NA	NA	NA	chrII	-1	30864	30942	16	52	44	129	1.683	0.000713629	0.00355536	1.409	0.00428233	0.0172482	2.925	2.24752e-09	1.25841e-08	1.242	0.0086359	0.0282099	1.516	0.00122057	0.00459396	YBLWdelta5	YBLWdelta4	Tandem antisens
GIM_5p_end_NAM7_RRP6_2551	intergenic	I	YBLWdelta4_YBLWdelta6	NA	NA	NA	NA	NA	chrII	-1	35349	35408	3	7	8	14	1.228	0.0366211	0.101081	1.453	0.00817972	0.0300124	2.314	1.60894e-05	5.2597e-05	1.086	0.0195709	0.0562841	0.861	0.0378621	0.0892872	YBLWdelta6	YBLWdelta4	Tandem antisens
GIM_5p_end_NAM7_RRP6_2554	NA	F	YBLCtau1	YBLCtau1	36221	35851	36221	35851	chrII	-1	36191	36276	20	68	17	78	1.751	2.15504e-11	4.99927e-10	-0.233	0.401053	0.600371	1.977	5.06302e-15	5.09248e-14	0.226	0.307803	0.477435	2.21	3.86218e-20	1.71223e-18	tF(GAA)B	YBLWdelta6	Tandem antisens
GIM_5p_end_NAM7_RRP6_2556	CUT	C	CUT_GIM_0148	NA	40555	40168	40555	40168	chrII	-1	40542	40558	1	1	21	26	-0.994	0.289185	0.497998	3.764	1.16319e-10	1.8814e-09	4.104	1.87529e-12	1.44362e-11	5.098	2.05973e-10	2.73524e-09	0.339	0.197658	0.339308	YBL097W	YBL098W	Tandem antisens
GIM_5p_end_NAM7_RRP6_2561	internal	B	YBL093C	ROX3	44918	44256	45016	44120	chrII	-1	44682	44682	1	2	1	3	0.594	0.533308	0.736386	0.035	0.969333	0.983566	1.467	0.0834225	0.125742	0.874	0.277833	0.442699	1.432	0.0600211	0.130915	YBL092W	YBL095W	Tandem antisens
GIM_5p_end_NAM7_RRP6_2562	mRNA	O	YBL093C	ROX3	44918	44256	45016	44120	chrII	-1	44927	45067	211	222	262	274	0.076	0.825252	0.934218	0.308	0.367838	0.565922	0.368	0.282625	0.361034	0.292	0.394999	0.565077	0.06	0.86127	0.92758	YBL092W	YBL093C	Divergent
GIM_5p_end_NAM7_RRP6_2564	internal	B	YBL091C-A	SCS22	47180	46565	47176	46528	chrII	-1	46652	46700	39	43	14	22	0.105	0.796987	0.916846	-1.434	0.000545471	0.00283738	-0.776	0.0565241	0.0891677	-0.881	0.0315029	0.0834128	0.658	0.115215	0.222291	YBL091C	YBL092W	Convergent
GIM_5p_end_NAM7_RRP6_2566	internal	B	YBL091C-A	SCS22	47180	46565	47176	46528	chrII	-1	46876	46876	1	3	1	3	2.102	0.0186287	0.0577167	0.455	0.626647	0.781689	2.022	0.0192608	0.0341874	-0.08	0.90268	0.943846	1.568	0.0278268	0.0688305	YBL091C	YBL092W	Convergent
GIM_5p_end_NAM7_RRP6_2567	internal	B	YBL091C-A	SCS22	47180	46565	47176	46528	chrII	-1	46957	47020	8	9	8	11	0.09	0.838386	0.939811	-0.019	0.962079	0.980127	0.582	0.140834	0.198162	0.492	0.224223	0.381051	0.602	0.10233	0.20156	YBL091C	YBL092W	Convergent
GIM_5p_end_NAM7_RRP6_2568	mRNA	O	YBL091C-A	SCS22	47180	46565	47176	46528	chrII	-1	47135	47214	106	140	92	120	0.386	0.0408501	0.110358	-0.215	0.248835	0.43822	0.184	0.318887	0.398263	-0.202	0.272762	0.437138	0.399	0.0281022	0.0693925	YBL091C	YBL092W	Convergent
GIM_5p_end_NAM7_RRP6_2570	mRNA	O	YBL091C	MAP2	48628	47363	48672	47216	chrII	-1	48623	48695	2931	2750	2220	2021	-0.091	0.784745	0.910778	-0.397	0.231306	0.416793	-0.53	0.10957	0.159226	-0.44	0.184652	0.331944	-0.134	0.686738	0.819174	YBL090W	YBL091C-A	Divergent
GIM_5p_end_NAM7_RRP6_2571	intergenic	I	YBL091C_YBL090W	NA	NA	NA	NA	NA	chrII	-1	48777	48777	1	1	0	2	-0.302	0.747591	0.887212	-1.517	0.118481	0.257994	0.485	0.544948	0.622459	0.787	0.365218	0.534728	2.002	0.0270619	0.0671692	YBL090W	YBL091C	Divergent
GIM_5p_end_NAM7_RRP6_2572	intergenic	I	YBL091C_YBL089W	NA	NA	NA	NA	NA	chrII	-1	48841	48863	1	8	1	8	3.006	4.12907e-05	0.000287562	-0.182	0.831581	0.90816	2.964	3.51864e-05	0.000108464	-0.042	0.922592	0.955301	3.146	7.55131e-07	5.8706e-06	YBL089W	YBL091C	Divergent
GIM_5p_end_NAM7_RRP6_2573	antisens	A	YBL090W	MRP21	48825	49358	48780	49428	chrII	-1	48959	49102	4	24	6	39	2.53	4.85561e-08	6.41715e-07	0.617	0.204712	0.383187	3.289	1.66095e-13	1.44021e-12	0.758	0.0238791	0.0664954	2.672	3.28872e-13	6.58125e-12	YBL089W	YBL091C	Divergent
GIM_5p_end_NAM7_RRP6_2575	antisens	A	YBL090W	MRP21	48825	49358	48780	49428	chrII	-1	49396	49453	0	6	16	93	4.447	2.18207e-05	0.000163865	5.68	2.94883e-08	3.50209e-07	8.212	7.59985e-16	8.34295e-15	3.765	1.57988e-24	8.30278e-23	2.532	1.37705e-20	6.43493e-19	YBL089W	YBL090W	Tandem antisens
GIM_5p_end_NAM7_RRP6_2576	intergenic	I	YBL090W_YBL089W	NA	NA	NA	NA	NA	chrII	-1	49513	49531	0	1	1	6	1.057	0.419317	0.639384	1.964	0.106729	0.238386	3.788	0.00140253	0.00320424	2.731	0.0125555	0.0387512	1.824	0.0560159	0.12363	YBL089W	YBL090W	Tandem antisens
GIM_5p_end_NAM7_RRP6_2579	internal	B	YBL088C	TEL1	59382	51019	59649	50912	chrII	-1	51186	51186	0	0	1	1	-1.003	0.504001	NA	0.986	0.44448	NA	2.126	0.0868378	0.130129	3.129	0.0218027	0.0616767	1.139	0.262676	0.422835	YBL087C	YBL089W	Convergent
GIM_5p_end_NAM7_RRP6_2581	mRNA	O	YBL088C	TEL1	59382	51019	59649	50912	chrII	-1	59548	59607	6	16	6	20	1.472	NA	NA	0.065	NA	NA	1.67	NA	NA	0.198	NA	NA	1.604	NA	NA	YBL087C	YBL088C	Tandem sens
GIM_5p_end_NAM7_RRP6_2585	internal	B	YBL087C	RPL23A	60739	59822	60849	59729	chrII	-1	60599	60599	0	1	0	1	2.313	0.0712821	NA	-0.455	0.745655	NA	1.413	0.272288	0.349403	-0.9	0.407077	0.576537	1.868	0.137534	0.255448	YBL086C	YBL088C	Tandem sens
GIM_5p_end_NAM7_RRP6_2586	mRNA	O	YBL087C	RPL23A	60739	59822	60849	59729	chrII	-1	60743	60892	1513	1294	1362	1330	-0.224	0.102334	0.230483	-0.152	0.265057	0.457349	-0.185	0.174487	0.238715	0.039	0.776233	0.866211	-0.033	0.80678	0.895042	YBL086C	YBL087C	Tandem sens
GIM_5p_end_NAM7_RRP6_2587	mRNA	O	YBL086C	YBL086C	62602	61202	62768	61216	chrII	-1	62625	62726	36	41	32	41	0.171	0.542838	0.742296	-0.175	0.519427	0.700283	0.196	0.467656	0.548746	0.025	0.92752	0.958223	0.371	0.158169	0.285107	YBL085W	YBL086C	Divergent
GIM_5p_end_NAM7_RRP6_2588	mRNA	O	YBL084C	CDC27	69445	67169	69568	67040	chrII	-1	69533	69569	6	8	9	4	0.56	0.429531	0.64796	0.578	0.401697	0.600951	-0.578	0.420056	0.501503	-1.138	0.109288	0.224549	-1.156	0.0944222	0.189151	YBL082C	YBL084C	Tandem sens
GIM_5p_end_NAM7_RRP6_2589	mRNA	O	YBL082C	ALG3	71127	69751	71177	69651	chrII	-1	71127	71176	676	716	730	756	0.08	0.70444	0.85887	0.109	0.604461	0.765128	0.162	0.442972	0.524377	0.081	0.699894	0.814016	0.053	0.802573	0.892609	YBL081W	YBL082C	Divergent
GIM_5p_end_NAM7_RRP6_2590	intergenic	I	YBL082C_YBL081W	NA	NA	NA	NA	NA	chrII	-1	71276	71453	11	317	18	282	4.879	8.82148e-66	1.31528e-62	0.768	0.012909	0.0441129	4.715	4.34497e-62	8.44096e-60	-0.164	0.406503	0.576148	3.947	3.21285e-65	3.70335e-62	YBL081W	YBL082C	Divergent
GIM_5p_end_NAM7_RRP6_2591	intergenic	I	YBL082C_YBL081W	NA	NA	NA	NA	NA	chrII	-1	71659	71660	3	3	1	3	-0.097	0.908591	0.962761	-1.148	0.175384	0.343663	-0.458	0.57649	0.651359	-0.361	0.667019	0.790999	0.69	0.414304	0.588055	YBL081W	YBL082C	Divergent
GIM_5p_end_NAM7_RRP6_2592	intergenic	I	YBL082C_YBL081W	NA	NA	NA	NA	NA	chrII	-1	71746	71765	0	0	1	4	0.173	0.899621	0.962761	1.444	0.22265	0.406103	3.453	0.00210539	0.0046449	3.281	0.0038173	0.0140578	2.009	0.0141114	0.0384473	YBL081W	YBL082C	Divergent
GIM_5p_end_NAM7_RRP6_2595	mRNA	O	YBL080C	PET112	74695	73070	74744	73048	chrII	-1	74710	74784	45	48	43	48	0.083	0.848912	0.944678	-0.079	0.852688	0.920667	0.068	0.873239	0.901014	-0.014	0.973287	0.984076	0.148	0.727652	0.846104	YBL079W	YBL080C	Divergent
GIM_5p_end_NAM7_RRP6_2596	intergenic	I	YBL080C_YBL079W	NA	NA	NA	NA	NA	chrII	-1	74915	74915	0	1	1	2	1.876	0.185305	0.362283	3.095	0.0181471	0.0585196	3.805	0.00335193	0.00709187	1.929	0.066722	0.152334	0.71	0.379896	0.553083	YBL079W	YBL080C	Divergent
GIM_5p_end_NAM7_RRP6_2597	intergenic	I	YBL080C_YBL079W	NA	NA	NA	NA	NA	chrII	-1	74965	74987	0	1	7	15	2.053	0.107342	0.238876	4.831	2.43594e-05	0.000174767	6.015	1.23629e-07	5.51769e-07	3.963	3.61395e-07	3.05402e-06	1.184	0.00291623	0.00975652	YBL079W	YBL080C	Divergent
GIM_5p_end_NAM7_RRP6_2599	mRNA	O	YBL078C	ATG8	80731	80378	80767	79904	chrII	-1	80684	80803	452	552	393	535	0.282	0.417498	0.637737	-0.198	0.569496	0.738926	0.242	0.486645	0.56714	-0.041	0.907126	0.945857	0.439	0.205462	0.350106	YBL076C	YBL079W	Convergent
GIM_5p_end_NAM7_RRP6_2610	mRNA	O	YBL076C	ILS1	84261	81043	84303	80943	chrII	-1	84268	84307	651	500	696	636	-0.366	0.507649	0.715534	0.093	0.865564	0.928943	-0.034	0.951218	0.963308	0.332	0.547461	0.699343	-0.127	0.817665	0.902312	YBL075C	YBL076C	Tandem sens
GIM_5p_end_NAM7_RRP6_2612	mRNA	O	YBL075C	SSA3	86448	84499	86498	84399	chrII	-1	86468	86477	1	0	2	2	-0.669	0.553345	0.748797	1.07	0.23482	0.420413	1.246	0.16593	0.228497	1.915	0.0625664	0.144932	0.176	0.814071	0.899839	YBL074C	YBL075C	Tandem sens
GIM_5p_end_NAM7_RRP6_2615	mRNA	O	YBL074C	AAR2	87789	86722	87839	86622	chrII	-1	87745	87828	9	41	13	76	2.106	2.25446e-09	3.75766e-08	0.538	0.137572	0.28838	2.991	9.17188e-19	1.30305e-17	0.885	0.00184418	0.0074378	2.454	1.26251e-16	3.91901e-15	snR56	YBL075C	Divergent
GIM_5p_end_NAM7_RRP6_2616	intergenic	I	YBL074C_snR56	NA	NA	NA	NA	NA	chrII	-1	87926	87946	2	13	1	14	2.717	0.000806071	0.00395819	-0.371	0.672763	0.813296	2.749	0.000592726	0.0014632	0.032	0.963715	0.979963	3.12	6.33125e-05	0.000328336	snR56	YBL074C	Divergent
GIM_5p_end_NAM7_RRP6_2617	intergenic	I	YBL074C_snR56	NA	NA	NA	NA	NA	chrII	-1	88006	88119	1	16	3	17	3.317	7.55036e-05	0.000495929	0.819	0.346073	0.543413	3.315	6.50913e-05	0.000191911	-0.002	0.997856	0.998549	2.496	0.000778427	0.00308127	snR56	YBL074C	Divergent
GIM_5p_end_NAM7_RRP6_2619	intergenic	I	YBL074C_YBL072C	NA	NA	NA	NA	NA	chrII	-1	88257	88316	6	18	11	24	1.525	0.00422228	0.0163982	0.732	0.167298	0.332025	1.81	0.00048208	0.00120975	0.285	0.555405	0.705553	1.078	0.0246309	0.0620619	YBL072C	YBL074C	Tandem sens
GIM_5p_end_NAM7_RRP6_2620	internal	B	YBL072C	RPS8A	89440	88523	89490	88423	chrII	-1	89136	89139	2337	1886	1893	1672	-0.262	0.816481	0.929018	-0.258	0.819705	0.900794	-0.409	0.717325	0.776858	-0.147	0.896603	0.940582	-0.152	0.893312	0.945828	YBL071C-B	snR56	Convergent
GIM_5p_end_NAM7_RRP6_2621	mRNA	O	YBL072C	RPS8A	89440	88523	89490	88423	chrII	-1	89387	89522	1491	1872	1277	1357	0.318	0.552501	0.748395	-0.217	0.684783	0.821186	-0.131	0.806221	0.84837	-0.449	0.401252	0.570719	0.086	0.872361	0.934055	YBL071W-A	snR56	Tandem antisens
GIM_5p_end_NAM7_RRP6_2622	antisens	A	NA	NA	NA	NA	NA	NA	chrII	-1	90482	90509	1	3	7	15	1.63	0.033174	0.0930858	2.88	2.80541e-05	0.000198668	3.786	2.2949e-08	1.12852e-07	2.156	8.27608e-06	5.59724e-05	0.907	0.00658699	0.0198794	YBL069W	YBL071W-A	Tandem antisens
GIM_5p_end_NAM7_RRP6_2623	XUT	X	XUT_2R-31	NA	92221	91328	92221	91328	chrII	-1	92141	92141	0	1	1	2	0.949	0.471037	0.684216	1.393	0.254405	0.444877	2.49	0.0355803	0.0591633	1.54	0.156396	0.293222	1.097	0.240553	0.39517	YBL068W	YBL069W	Tandem antisens
GIM_5p_end_NAM7_RRP6_2624	XUT	X	XUT_2R-31	NA	92221	91328	92221	91328	chrII	-1	92197	92270	7	29	34	120	1.914	0.00203829	0.00876508	2.115	0.000556801	0.0028899	3.857	2.29853e-10	1.42853e-09	1.943	0.00080578	0.00358978	1.742	0.00229642	0.00791253	YBL068W	YBL069W	Tandem antisens
GIM_5p_end_NAM7_RRP6_2625	mRNA	O	YBL067C	UBP13	95882	93639	96164	93604	chrII	-1	96103	96179	411	337	373	417	-0.276	NA	NA	-0.139	NA	NA	0.018	NA	NA	0.295	NA	NA	0.157	NA	NA	YBL066C	YBL067C	Tandem sens
GIM_5p_end_NAM7_RRP6_2626	mRNA	O	YBL066C	SEF1	99020	96669	100169	96444	chrII	-1	100154	100182	8	3	11	14	-1.117	0.0288826	0.0828297	0.495	0.195026	0.370124	0.808	0.0326064	0.0547011	1.925	5.62176e-05	0.000323677	0.313	0.349079	0.520802	YBL064C	YBL066C	Tandem sens
GIM_5p_end_NAM7_RRP6_2627	internal	B	YBL064C	PRX1	101156	100371	101217	100321	chrII	-1	100755	100868	32	64	14	28	0.937	0.0576357	0.146103	-1.262	0.0125935	0.0432466	-0.191	0.700284	0.762463	-1.128	0.0215865	0.0612054	1.071	0.0332457	0.0798914	YBL063W	YBL066C	Divergent
GIM_5p_end_NAM7_RRP6_2628	mRNA	O	YBL064C	PRX1	101156	100371	101217	100321	chrII	-1	101162	101226	705	947	723	1081	0.416	0.370237	0.588484	0.035	0.940403	0.96839	0.603	0.193178	0.260514	0.188	0.685789	0.804757	0.569	0.219791	0.36852	YBL063W	YBL064C	Divergent
GIM_5p_end_NAM7_RRP6_2629	intergenic	I	YBL064C_YBL063W	NA	NA	NA	NA	NA	chrII	-1	101667	101676	0	3	0	5	3.825	0.00305765	0.0123885	1.076	0.435903	0.631336	4.666	0.000209857	0.000564647	0.841	0.267347	0.432094	3.59	0.000215176	0.000985272	YBL063W	YBL064C	Divergent
GIM_5p_end_NAM7_RRP6_2632	mRNA	O	YBL061C	SKT5	107406	105316	107513	105225	chrII	-1	107411	107536	84	74	142	107	-0.165	0.727697	0.874088	0.745	0.112172	0.247749	0.341	0.467797	0.548874	0.506	0.28354	0.449185	-0.404	0.386668	0.559878	YBL060W	YBL061C	Divergent
GIM_5p_end_NAM7_RRP6_2635	mRNA	O	YBL059C-A	CMC2	110539	110125	110569	109961	chrII	-1	110531	110577	1281	1180	711	711	-0.116	0.364734	0.581921	-0.846	3.93294e-11	6.86215e-10	-0.846	4.10855e-11	2.77163e-10	-0.729	1.44839e-08	1.50587e-07	0	0.99949	0.999895	YBL059W	YBL060W	Tandem antisens
GIM_5p_end_NAM7_RRP6_2636	intergenic	I	YBL059C-A_YBL058W	NA	NA	NA	NA	NA	chrII	-1	110760	110760	1	2	0	7	0.834	0.415523	0.636023	-2.797	0.0326688	0.0944309	2.753	0.00293208	0.00628355	1.92	0.0273352	0.0743239	5.55	5.6263e-06	3.71293e-05	YBL058W	YBL059C-A	Divergent
GIM_5p_end_NAM7_RRP6_2637	XUT	X	XUT_2R-39	NA	111279	110954	111279	110954	chrII	-1	111201	111205	1	4	2	7	2.161	0.00567902	0.0211637	0.933	0.239945	0.427129	2.862	0.00010474	0.00029761	0.7	0.183674	0.330612	1.928	0.000421363	0.0017993	YBL058W	YBL059C-A	Divergent
GIM_5p_end_NAM7_RRP6_2639	internal	B	YBL057C	PTH2	113427	112801	113448	112737	chrII	-1	113229	113263	9	62	18	64	2.638	3.23107e-07	3.65467e-06	0.919	0.0785697	0.18823	2.678	1.71024e-07	7.48231e-07	0.04	0.933156	0.961602	1.76	0.0002758	0.00123283	YBL056W	YBL058W	Tandem antisens
GIM_5p_end_NAM7_RRP6_2640	mRNA	O	YBL057C	PTH2	113427	112801	113448	112737	chrII	-1	113394	113455	1925	1854	1591	1673	-0.054	0.793123	0.915034	-0.274	0.178992	0.34861	-0.202	0.322123	0.401684	-0.149	0.467392	0.631197	0.072	0.723382	0.843206	YBL056W	YBL058W	Tandem antisens
GIM_5p_end_NAM7_RRP6_2641	internal	B	YBL055C	YBL055C	116751	115573	117216	115488	chrII	-1	116445	116493	2	6	1	4	1.146	0.0808551	0.191911	-0.508	0.466148	0.655772	0.673	0.294291	0.373343	-0.473	0.414204	0.583195	1.181	0.0592438	0.129579	YBL054W	YBL056W	Tandem antisens
GIM_5p_end_NAM7_RRP6_2642	mRNA	O	YBL055C	YBL055C	116751	115573	117216	115488	chrII	-1	116773	116893	204	214	217	258	0.076	0.677118	0.83921	0.089	0.618436	0.775766	0.338	0.0572588	0.0901767	0.262	0.143118	0.274339	0.249	0.154917	0.280797	YBL054W	YBL055C	Divergent
GIM_5p_end_NAM7_RRP6_2644	mRNA	O	YBL055C	YBL055C	116751	115573	117216	115488	chrII	-1	117198	117314	4	40	10	33	3.052	1.21867e-09	2.12633e-08	1.037	0.0447749	0.121501	2.815	1.48748e-08	7.49812e-08	-0.237	0.565192	0.713016	1.778	3.4607e-05	0.000190074	YBL054W	YBL055C	Divergent
GIM_5p_end_NAM7_RRP6_2647	mRNA	O	YBL052C	SAS3	121874	119379	122136	119368	chrII	-1	122042	122182	138	173	181	241	0.32	0.554054	0.749509	0.378	0.484306	0.670984	0.779	0.148827	0.207719	0.459	0.395353	0.565445	0.402	0.45575	0.628634	YBL051C	YBL052C	Tandem sens
GIM_5p_end_NAM7_RRP6_2648	mRNA	O	YBL051C	PIN4	124759	122753	124840	122344	chrII	-1	124800	124855	330	295	378	372	-0.157	0.5085	0.716364	0.194	0.408776	0.606343	0.172	0.463481	0.544771	0.33	0.163462	0.30344	-0.022	0.925947	0.962002	YBL050W	YBL051C	Divergent
GIM_5p_end_NAM7_RRP6_2650	XUT	X	XUT_2R-48	NA	127558	126054	127558	126054	chrII	-1	127460	127631	113	775	186	1208	2.757	9.16204e-32	2.03063e-29	0.72	0.00238223	0.0103829	3.394	1.15901e-47	1.11329e-45	0.637	0.00499175	0.0176715	2.674	1.36228e-31	1.6244e-29	YBL047C	YBL049W	Convergent
GIM_5p_end_NAM7_RRP6_2651	internal	B	YBL047C	EDE1	132040	127895	132216	127632	chrII	-1	128776	128861	6	33	7	18	2.351	2.25686e-05	0.000168709	0.129	0.822535	0.90273	1.527	0.00588245	0.0117867	-0.824	0.103751	0.215893	1.398	0.00822563	0.0241545	YBL046W	YBL049W	Tandem antisens
GIM_5p_end_NAM7_RRP6_2653	mRNA	O	YBL047C	EDE1	132040	127895	132216	127632	chrII	-1	132139	132225	100	81	111	121	-0.298	0.430058	0.648381	0.14	0.705761	0.833435	0.258	0.487903	0.568453	0.556	0.138432	0.267999	0.117	0.750389	0.859847	YBL046W	YBL047C	Divergent
GIM_5p_end_NAM7_RRP6_2654	mRNA	O	YBL045C	COR1	135516	134143	135808	133856	chrII	-1	135613	135735	771	567	813	797	-0.441	0.0707338	0.172404	0.076	0.753699	0.861735	0.048	0.843985	0.878313	0.489	0.0448315	0.111514	-0.028	0.906772	0.951976	YBL044W	YBL045C	Divergent
GIM_5p_end_NAM7_RRP6_2655	antisens	A	YBL043W	ECM13	136688	137461	136564	137596	chrII	-1	137119	137119	0	0	1	1	0.145	0.925916	NA	2.592	0.0650554	NA	3.576	0.00969191	0.018405	3.431	0.0127213	0.039193	0.984	0.325782	0.495526	YBL042C	YBL044W	Convergent
GIM_5p_end_NAM7_RRP6_2657	antisens	A	NA	NA	NA	NA	NA	NA	chrII	-1	137538	137573	1	1	4	9	-0.509	0.638765	0.810803	1.856	0.0328216	0.0948224	3.095	0.000273813	0.000724331	3.604	0.000158077	0.000830747	1.239	0.0658657	0.14103	YBL042C	YBL043W	Convergent
GIM_5p_end_NAM7_RRP6_2658	intergenic	I	YBL043W_YBL042C	NA	NA	NA	NA	NA	chrII	-1	137942	137961	0	0	6	9	0.144	0.923591	0.962761	4.925	6.76434e-05	0.000438679	5.407	1.16608e-05	3.90423e-05	5.263	2.34559e-05	0.000145725	0.482	0.430382	0.60405	YBL042C	YBL043W	Convergent
GIM_5p_end_NAM7_RRP6_2659	mRNA	O	YBL042C	FUI1	140260	138341	140336	138160	chrII	-1	140315	140349	275	322	258	283	0.233	0.242427	0.440455	-0.083	0.67566	0.815536	0.045	0.821345	0.860107	-0.189	0.34121	0.512284	0.127	0.516506	0.684584	YBL041W	YBL042C	Divergent
GIM_5p_end_NAM7_RRP6_2660	intergenic	I	YBL042C_YBL041W	NA	NA	NA	NA	NA	chrII	-1	140968	141009	1	1	2	13	1.194	0.246333	0.445065	2.05	0.0276463	0.0826217	4.386	8.91273e-07	3.52634e-06	3.192	1.93277e-05	0.000121918	2.336	5.3615e-05	0.000281764	YBL041W	YBL042C	Divergent
GIM_5p_end_NAM7_RRP6_2662	mRNA	O	YBL040C	ERD2	142868	142112	142920	142008	chrII	-1	142887	142928	775	727	625	697	-0.094	0.650366	0.819188	-0.311	0.131275	0.278406	-0.153	0.457828	0.539263	-0.059	0.774495	0.865032	0.158	0.442426	0.615311	YBL039W-B	YBL040C	Divergent
GIM_5p_end_NAM7_RRP6_2663	intergenic	I	YBL040C_YBL039W-B	NA	NA	NA	NA	NA	chrII	-1	143098	143163	9	23	9	29	1.425	6.75657e-05	0.000449734	-0.037	0.92024	0.958947	1.68	7.8618e-07	3.14e-06	0.255	0.391783	0.561825	1.717	4.03003e-08	3.95905e-07	YBL039W-B	YBL040C	Divergent
GIM_5p_end_NAM7_RRP6_2668	mRNA	O	YBL039C	URA7	145728	143989	145778	143889	chrII	-1	145739	145818	287	216	323	283	-0.391	0.489524	0.700522	0.167	0.76802	0.872199	-0.017	0.976607	0.982003	0.375	0.507809	0.666142	-0.183	0.745548	0.85706	YBL038W	YBL039C	Divergent
GIM_5p_end_NAM7_RRP6_2671	intergenic	I	YBL039C_YBL037W	NA	NA	NA	NA	NA	chrII	-1	146728	146728	0	1	0	2	3.031	0.0286122	NA	0.537	0.716417	NA	3.973	0.00286241	0.00614644	0.941	0.321286	0.49177	3.436	0.00315565	0.0104563	YBL037W	YBL039C	Divergent
GIM_5p_end_NAM7_RRP6_2672	CUT	C	CUT444	NA	146968	146720	146968	146720	chrII	-1	146903	146968	1	1	11	17	-0.783	0.430119	0.648381	3.118	5.48194e-06	4.45536e-05	3.764	3.17636e-08	1.5362e-07	4.547	8.9915e-08	8.29578e-07	0.646	0.117235	0.225447	YBL037W	YBL038W	Tandem antisens
GIM_5p_end_NAM7_RRP6_2674	mRNA	O	YBL036C	YBL036C	151220	150447	151232	150328	chrII	-1	151145	151272	640	681	646	840	0.092	0.695847	0.852767	0.013	0.956207	0.97718	0.389	0.0971717	0.143586	0.297	0.206108	0.359416	0.376	0.107943	0.210838	YBL035C	YBL037W	Convergent
GIM_5p_end_NAM7_RRP6_2677	mRNA	O	YBL035C	POL12	153610	151493	153680	151232	chrII	-1	153637	153709	31	27	30	30	-0.152	0.770975	0.901394	-0.052	0.918696	0.958117	-0.074	0.885737	0.911409	0.078	0.880093	0.932535	-0.021	0.966396	0.983402	YBL034C	YBL035C	Tandem sens
GIM_5p_end_NAM7_RRP6_2679	mRNA	O	YBL033C	RIB1	159693	158656	159712	158568	chrII	-1	159677	159724	178	187	210	232	0.069	0.817245	0.929453	0.24	0.417301	0.614225	0.386	0.192213	0.259354	0.317	0.285883	0.451986	0.146	0.619914	0.769275	YBL032W	YBL034C	Divergent
GIM_5p_end_NAM7_RRP6_2680	antisens	A	NA	NA	NA	NA	NA	NA	chrII	-1	161417	161472	1	10	3	22	3.049	7.09625e-05	0.000469486	1.306	0.0971525	0.222262	4.019	7.06354e-08	3.27598e-07	0.97	0.0814574	0.178504	2.712	3.65828e-06	2.50899e-05	YBL031W	YBL032W	Tandem antisens
GIM_5p_end_NAM7_RRP6_2682	mRNA	O	YBL030C	PET9	163997	163041	164144	162768	chrII	-1	164097	164145	3185	3326	2919	2703	0.061	0.88068	0.95924	-0.123	0.762247	0.868168	-0.233	0.56846	0.644529	-0.294	0.47129	0.635269	-0.109	0.788826	0.883638	YBL029C-A	YBL030C	Tandem sens
GIM_5p_end_NAM7_RRP6_2684	mRNA	O	YBL029C-A	YBL029C-A	164772	164488	164880	164488	chrII	-1	164807	164891	373	448	384	416	0.255	0.619734	0.797071	0.04	0.938525	0.967124	0.152	0.767721	0.819477	-0.103	0.840448	0.906884	0.112	0.827115	0.907988	YBL029W	YBL029C-A	Divergent
GIM_5p_end_NAM7_RRP6_2685	intergenic	I	YBL029C-A_YBL029W	NA	NA	NA	NA	NA	chrII	-1	164967	165051	5	44	6	22	3.102	3.33612e-12	8.64388e-11	0.214	0.657343	0.804198	2.178	1.06476e-06	4.16792e-06	-0.924	0.00858384	0.0280663	1.963	8.73278e-07	6.7256e-06	YBL029W	YBL029C-A	Divergent
GIM_5p_end_NAM7_RRP6_2687	XUT	X	XUT_2R-61	NA	165884	165316	165884	165316	chrII	-1	165786	165925	9	86	10	79	3.142	1.05398e-13	3.38285e-12	0.004	0.99292	0.996383	3.028	5.1784e-13	4.22333e-12	-0.114	0.757994	0.853237	3.024	3.60235e-14	8.30461e-13	YBL029W	YBL029C-A	Divergent
GIM_5p_end_NAM7_RRP6_2688	XUT	X	XUT_2R-63	NA	166967	165963	166967	165963	chrII	-1	166691	166775	28	43	22	23	0.563	0.0853209	0.200451	-0.366	0.263076	0.455234	-0.296	0.366228	0.44775	-0.859	0.00798717	0.0264556	0.07	0.829095	0.909286	YBL028C	YBL029C-A	Tandem sens
GIM_5p_end_NAM7_RRP6_2689	XUT	X	XUT_2R-63	NA	166967	165963	166967	165963	chrII	-1	166852	166852	3	29	5	22	3.076	3.37489e-09	5.44799e-08	0.637	0.247957	0.437049	2.69	1.76105e-07	7.67935e-07	-0.386	0.328644	0.499627	2.053	2.46207e-06	1.75326e-05	YBL028C	YBL029C-A	Tandem sens
GIM_5p_end_NAM7_RRP6_2690	XUT	X	XUT_2R-63	NA	166967	165963	166967	165963	chrII	-1	166906	166972	419	2037	451	2143	2.238	2.35111e-07	2.72512e-06	0.105	0.80909	0.895842	2.309	9.48836e-08	4.31834e-07	0.071	0.868543	0.925123	2.205	3.39891e-07	2.82671e-06	YBL028C	YBL029C-A	Tandem sens
GIM_5p_end_NAM7_RRP6_2692	mRNA	O	YBL028C	YBL028C	167838	167518	167888	167360	chrII	-1	167838	167899	600	776	998	812	0.372	0.1501	0.309932	0.731	0.00454192	0.0181246	0.434	0.0919487	0.136851	0.062	0.808747	0.886868	-0.297	0.248202	0.404965	YBL027W	YBL028C	Divergent
GIM_5p_end_NAM7_RRP6_2693	XUT	X	XUT_2R-65	NA	169998	169342	169998	169342	chrII	-1	169859	170045	73	98	62	100	0.389	0.0621688	0.155645	-0.232	0.25963	0.451367	0.45	0.0256611	0.0441079	0.061	0.762012	0.856465	0.681	0.00056835	0.00234082	YBL026W	YBL027W	Tandem antisens
GIM_5p_end_NAM7_RRP6_2695	CUT	C	CUT_GIM_0152	NA	170411	169846	170411	169846	chrII	-1	170347	170452	17	21	38	51	0.248	0.419933	0.639773	1.15	2.55762e-05	0.000183097	1.569	6.52832e-09	3.44866e-08	1.322	1.15659e-06	9.05685e-06	0.42	0.0714881	0.151046	YBL026W	YBL027W	Tandem antisens
GIM_5p_end_NAM7_RRP6_2697	CUT	C	CUT_GIM_0126	NA	171283	171038	171283	171038	chrII	-1	171204	171312	8	10	48	56	0.163	0.6947	0.851823	2.466	1.67159e-12	3.488e-11	2.705	8.32407e-15	8.19142e-14	2.542	7.50624e-13	1.3519e-11	0.239	0.380349	0.553602	YBL025W	YBL026W	Tandem antisens
GIM_5p_end_NAM7_RRP6_2698	XUT	X	XUT_2R-67	NA	172189	171501	172189	171501	chrII	-1	172199	172326	4	70	8	53	4.146	3.8191e-19	2.28602e-17	1.097	0.0253478	0.0767768	3.779	2.48878e-16	2.86874e-15	-0.367	0.262852	0.426653	2.682	2.3238e-13	4.76048e-12	YBL024W	YBL025W	Tandem antisens
GIM_5p_end_NAM7_RRP6_2700	internal	B	YBL023C	MCM2	177526	174920	177608	174936	chrII	-1	176543	176558	1	1	0	6	0.416	0.660337	0.827616	-0.718	0.457182	0.648116	2.638	0.000776562	0.00187185	2.223	0.00348226	0.0129927	3.356	1.95827e-05	0.00011458	YBL022C	YBL024W	Convergent
GIM_5p_end_NAM7_RRP6_2701	mRNA	O	YBL023C	MCM2	177526	174920	177608	174936	chrII	-1	177507	177669	89	76	117	108	-0.206	0.637802	0.810223	0.398	0.357744	0.555885	0.277	0.523096	0.601512	0.483	0.267869	0.432633	-0.121	0.777926	0.877616	YBL022C	YBL024W	Convergent
GIM_5p_end_NAM7_RRP6_2705	mRNA	O	YBL022C	PIM1	181275	177874	181408	177792	chrII	-1	181366	181408	720	575	639	827	-0.306	NA	NA	-0.163	NA	NA	0.189	NA	NA	0.495	NA	NA	0.352	NA	NA	YBL021C	YBL022C	Tandem sens
GIM_5p_end_NAM7_RRP6_2707	mRNA	O	YBL021C	HAP3	182094	181660	182144	181504	chrII	-1	182076	182147	56	67	54	75	0.232	0.364461	0.581867	-0.087	0.727257	0.845505	0.424	0.0858133	0.128828	0.192	0.438843	0.605796	0.511	0.034355	0.0821234	YBL020W	YBL022C	Divergent
GIM_5p_end_NAM7_RRP6_2708	antisens	A	YBL020W	RFT1	182401	184125	182332	184204	chrII	-1	182918	182928	0	5	0	2	4.382	0.00163107	0.00724964	0.548	0.711868	0.836762	3.251	0.0198003	0.0350191	-1.13	0.310098	0.479741	2.703	0.0350329	0.0834667	YBL019W	YBL021C	Divergent
GIM_5p_end_NAM7_RRP6_2709	antisens	A	NA	NA	NA	NA	NA	NA	chrII	-1	184205	184205	0	0	1	2	1.262	0.400846	NA	2.208	0.112979	NA	3.822	0.00467457	0.00956943	2.56	0.0373435	0.0958678	1.614	0.100794	0.19905	YBL019W	YBL020W	Tandem antisens
GIM_5p_end_NAM7_RRP6_2710	intergenic	I	YBL020W_YBL018C	NA	NA	NA	NA	NA	chrII	-1	184493	184507	5	4	3	6	-0.316	0.6421	0.813022	-0.651	0.313143	0.511489	0.436	0.476462	0.557528	0.751	0.245922	0.407404	1.087	0.0756122	0.158085	YBL018C	YBL020W	Convergent
GIM_5p_end_NAM7_RRP6_2712	XUT	X	XUT_2R-74	NA	184846	184471	184846	184471	chrII	-1	184802	184802	0	0	1	4	-0.894	0.546678	0.744629	1.197	0.340032	0.538251	3.656	0.00200417	0.00444657	4.55	0.000582247	0.00268813	2.459	0.00859577	0.0251049	YBL018C	YBL020W	Convergent
GIM_5p_end_NAM7_RRP6_2713	XUT	X	XUT_2R-74	NA	184846	184471	184846	184471	chrII	-1	184886	184942	3	15	4	17	2.397	3.46443e-05	0.000246294	0.525	0.386614	0.58495	2.659	2.14451e-06	8.01006e-06	0.262	0.551647	0.702355	2.134	7.35127e-06	4.73384e-05	YBL018C	YBL020W	Convergent
GIM_5p_end_NAM7_RRP6_2715	antisens	A	YBL019W	APN2	184353	185915	184260	185972	chrII	-1	185642	185642	0	0	0	2	0.153	0.922418	NA	0.825	0.588901	NA	3.818	0.00773407	0.0150826	3.666	0.010276	0.0326364	2.993	0.0226535	0.0578039	YBL018C	YBL020W	Convergent
GIM_5p_end_NAM7_RRP6_2716	internal	B	YBL018C	POP8	186474	185998	186528	185904	chrII	-1	186034	186063	0	0	1	6	-1.505	0.279301	0.486132	0.917	0.374044	0.572106	3.475	0.000240569	0.000642583	4.98	6.44478e-05	0.00036703	2.558	0.00025149	0.00113443	YBL017C	YBL019W	Convergent
GIM_5p_end_NAM7_RRP6_2717	mRNA	O	YBL018C	POP8	186474	185998	186528	185904	chrII	-1	186472	186529	129	162	165	192	0.328	0.470745	0.684034	0.349	0.441563	0.63566	0.564	0.213576	0.283641	0.235	0.603645	0.74343	0.215	0.634166	0.779786	YBL017C	YBL019W	Convergent
GIM_5p_end_NAM7_RRP6_2723	mRNA	O	YBL017C	PEP1	191583	186844	191792	186776	chrII	-1	191626	191626	4	2	3	2	-1.144	0.209192	0.395044	-0.443	0.591832	0.754969	-1.251	0.148131	0.206931	-0.107	0.909244	0.947323	-0.808	0.346762	0.518464	YBL016W	YBL017C	Divergent
GIM_5p_end_NAM7_RRP6_2724	mRNA	O	YBL017C	PEP1	191583	186844	191792	186776	chrII	-1	191749	191784	329	286	444	523	-0.195	0.406662	0.627851	0.431	0.0624045	0.157971	0.666	0.00399771	0.00831273	0.86	0.000218451	0.00111023	0.235	0.30736	0.475677	YBL016W	YBL017C	Divergent
GIM_5p_end_NAM7_RRP6_2726	intergenic	I	YBL017C_YBL016W	NA	NA	NA	NA	NA	chrII	-1	192060	192221	7	61	21	147	2.986	4.58991e-11	1.01454e-09	1.442	0.0016564	0.00760969	4.21	3.46917e-21	6.05267e-20	1.225	0.0016404	0.00669717	2.768	2.33495e-12	4.16198e-11	YBL016W	YBL017C	Divergent
GIM_5p_end_NAM7_RRP6_2729	NA	F	tG(GCC)B	tG(GCC)B	197699	197629	197699	197629	chrII	-1	197708	197708	1	2	1	2	0.859	0.41491	0.635322	0.825	0.408103	0.605782	1.651	0.0883399	0.132094	0.792	0.380915	0.550578	0.827	0.319083	0.488398	YBLWsigma1	tG(GCC)B	Divergent
GIM_5p_end_NAM7_RRP6_2730	intergenic	I	tG(GCC)B_YBL014C	NA	NA	NA	NA	NA	chrII	-1	197899	197904	0	3	2	4	2.181	0.0383062	0.10485	1.961	0.0559888	0.14509	2.523	0.0128991	0.0238071	0.342	0.677112	0.798531	0.563	0.471841	0.643919	YBL014C	tG(GCC)B	Tandem sens
GIM_5p_end_NAM7_RRP6_2731	intergenic	I	YBLWsigma1_YBL014C	NA	NA	NA	NA	NA	chrII	-1	198248	198312	5	7	18	36	0.372	0.478652	0.690932	1.741	0.000181956	0.00106619	2.696	3.83679e-09	2.08283e-08	2.324	2.86359e-07	2.45335e-06	0.955	0.0120986	0.0336526	YBL014C	YBLWsigma1	Convergent
GIM_5p_end_NAM7_RRP6_2732	intergenic	I	YBLWsigma1_YBL014C	NA	NA	NA	NA	NA	chrII	-1	198734	198784	16	16	12	29	-0.022	0.949116	0.97361	-0.5	0.138807	0.290269	0.883	0.00509622	0.0103396	0.905	0.00549141	0.0192133	1.383	8.33587e-06	5.29447e-05	YBL014C	YBLWsigma1	Convergent
GIM_5p_end_NAM7_RRP6_2733	mRNA	O	YBL014C	RRN6	201748	199064	201784	198928	chrII	-1	201742	201830	113	130	142	228	0.194	0.817872	0.929715	0.309	0.713789	0.837759	0.931	0.268693	0.345637	0.737	0.381464	0.55128	0.622	0.459355	0.631924	YBL013W	YBLWsigma1	Tandem antisens
GIM_5p_end_NAM7_RRP6_2734	intergenic	I	YBL013W_YBL011W	NA	NA	NA	NA	NA	chrII	-1	203402	203418	1	2	6	6	0.833	0.410015	0.630891	2.239	0.0172365	0.0560682	2.104	0.0257899	0.0443028	1.271	0.159892	0.298385	-0.135	0.868697	0.931694	YBL011W	YBL013W	Tandem antisens
GIM_5p_end_NAM7_RRP6_2736	mRNA	O	YBL010C	YBL010C	206949	206107	206969	205857	chrII	-1	206922	206984	100	217	110	301	1.11	0.000454169	0.00239205	0.134	0.671552	0.812741	1.571	5.72431e-07	2.33428e-06	0.46	0.13916	0.269075	1.436	3.91163e-06	2.66268e-05	YBL009W	YBL011W	Tandem antisens
GIM_5p_end_NAM7_RRP6_2737	intergenic	I	YBL009W_YBL008W	NA	NA	NA	NA	NA	chrII	-1	209353	209449	1	5	4	15	1.473	0.0435255	0.116302	1.486	0.0314141	0.0915437	3.343	3.78294e-07	1.57873e-06	1.87	0.000465224	0.00220014	1.858	9.28006e-05	0.000465619	YBL008W	YBL009W	Tandem antisens
GIM_5p_end_NAM7_RRP6_2741	mRNA	O	YBL007C	SLA1	216366	212632	216473	212473	chrII	-1	216386	216473	227	158	229	229	-0.513	0.07674	0.183927	0.011	0.96792	0.98322	0.007	0.981454	0.985902	0.52	0.0719372	0.161763	-0.005	0.986417	0.993875	YBL006C	YBL007C	Tandem sens
GIM_5p_end_NAM7_RRP6_2742	internal	B	YBL006C	LDB7	217129	216587	217161	216473	chrII	-1	216700	216712	7	14	3	9	0.955	0.0657999	0.162889	-0.974	0.0781277	0.187472	0.447	0.381487	0.463164	-0.507	0.299366	0.467826	1.421	0.00680281	0.0204522	YBL005W	YBL007C	Divergent
GIM_5p_end_NAM7_RRP6_2743	internal	B	YBL006C	LDB7	217129	216587	217161	216473	chrII	-1	216876	216961	18	22	3	3	0.264	0.663454	0.829874	-2.427	0.000186261	0.00109024	-2.346	0.000316717	0.0008257	-2.61	6.32735e-05	0.000361056	0.08	0.907411	0.952481	YBL005W	YBL007C	Divergent
GIM_5p_end_NAM7_RRP6_2744	mRNA	O	YBL006C	LDB7	217129	216587	217161	216473	chrII	-1	217093	217160	670	681	555	663	0.023	0.852862	0.946016	-0.27	0.0295897	0.0872371	-0.017	0.890063	0.915043	-0.04	0.745841	0.84528	0.253	0.0402157	0.0938493	YBL005W	YBL007C	Divergent
GIM_5p_end_NAM7_RRP6_2745	intergenic	I	YBL006C_YBL005W	NA	NA	NA	NA	NA	chrII	-1	217270	217283	9	19	1	5	1.164	0.00969244	0.0331662	-2.426	2.89179e-05	0.000203817	-0.832	0.087617	0.131092	-1.996	1.67481e-05	0.000106697	1.594	0.00696264	0.0208782	YBL005W	YBL006C	Divergent
GIM_5p_end_NAM7_RRP6_2747	antisens	A	YBL005W	PDR3	217470	220400	217420	220500	chrII	-1	217795	217799	0	3	2	4	4.08	0.000788968	0.00388701	3.037	0.0126154	0.0433128	4.408	0.000219151	0.000588557	0.329	0.599669	0.740116	1.371	0.0302283	0.0737369	YBLWdelta8	YBL006C	Divergent
GIM_5p_end_NAM7_RRP6_2748	antisens	A	YBL005W	PDR3	217470	220400	217420	220500	chrII	-1	217931	217935	1	8	3	19	2.84	6.84623e-05	0.000454964	1.649	0.022156	0.068822	4.143	9.65139e-10	5.60163e-09	1.302	0.000780329	0.00348537	2.493	5.87451e-10	7.67147e-09	YBLWdelta8	YBL006C	Divergent
GIM_5p_end_NAM7_RRP6_2749	antisens	A	YBL005W	PDR3	217470	220400	217420	220500	chrII	-1	218104	218113	0	1	0	5	2.845	0.0440747	0.117578	-0.403	0.793975	0.887661	4.956	0.000234394	0.000627155	2.111	0.0365928	0.0942203	5.359	4.49098e-05	0.000240623	YBLWdelta8	YBL006C	Divergent
GIM_5p_end_NAM7_RRP6_2751	XUT	X	XUT_2R-85	NA	221050	218230	221050	218230	chrII	-1	219596	219596	7	6	4	4	-0.238	0.652647	0.820801	-0.622	0.21371	0.394536	-0.925	0.0763564	0.116317	-0.688	0.20853	0.362652	-0.303	0.560178	0.721558	YBLWdelta8	YBL006C	Divergent
GIM_5p_end_NAM7_RRP6_2752	XUT	X	XUT_2R-85	NA	221050	218230	221050	218230	chrII	-1	220727	220793	14	95	6	34	2.692	3.37745e-11	7.61947e-10	-1.26	0.00546665	0.0212764	1.229	0.00271429	0.00585091	-1.463	0.000110249	0.000598117	2.489	6.52412e-09	7.28225e-08	YBLWdelta8	YBL005W	Tandem antisens
GIM_5p_end_NAM7_RRP6_2753	XUT	X	XUT_2R-85	NA	221050	218230	221050	218230	chrII	-1	220947	221031	37	365	51	353	3.257	3.46339e-22	2.84016e-20	0.434	0.205625	0.384217	3.206	1.14049e-21	2.04132e-20	-0.051	0.872305	0.927562	2.772	1.75166e-17	5.97307e-16	YBLWdelta9	YBL005W	Tandem antisens
GIM_5p_end_NAM7_RRP6_2754	XUT	X	XUT_2R-85	NA	221050	218230	221050	218230	chrII	-1	221100	221148	21	94	24	144	1.98	NA	NA	0.162	NA	NA	2.547	NA	NA	0.568	NA	NA	2.386	NA	NA	YBLWdelta10	YBLWdelta8	Tandem antisens
GIM_5p_end_NAM7_RRP6_2756	XUT	X	XUT_2R-86	NA	221552	221282	221552	221282	chrII	-1	221388	221499	0	3	4	7	3.673	0.00310048	0.0125249	4.014	0.000967669	0.00470662	4.84	6.24931e-05	0.00018467	1.167	0.149118	0.283169	0.826	0.273157	0.43549	YBLWdelta10	YBLWdelta9	Tandem antisens
GIM_5p_end_NAM7_RRP6_2757	intergenic	I	YBLWdelta9_YBLWdelta10	NA	NA	NA	NA	NA	chrII	-1	221772	221863	24	173	26	180	2.763	1.28763e-06	1.29007e-05	0.103	0.858906	0.924217	2.812	7.83742e-07	3.13171e-06	0.049	0.929641	0.959497	2.709	1.52385e-06	1.12643e-05	YBLWdelta10	YBLWdelta9	Tandem antisens
GIM_5p_end_NAM7_RRP6_2758	intergenic	I	YBLWdelta9_tS(AGA)B	NA	NA	NA	NA	NA	chrII	-1	226697	226858	11	27	21	69	1.31	0.00257077	0.0106877	0.982	0.0211266	0.0661887	2.672	1.20606e-10	7.76931e-10	1.361	0.000473148	0.00223334	1.69	8.5801e-06	5.4281e-05	tS(AGA)B	YBLWdelta9	Tandem antisens
GIM_5p_end_NAM7_RRP6_2763	mRNA	O	YBL003C	HTA2	235792	235394	235849	235089	chrII	-1	235812	235996	7200	5309	8816	8511	-0.437	0.0765401	0.183502	0.29	0.238958	0.425905	0.24	0.330571	0.410277	0.676	0.00606787	0.0209511	-0.05	0.837847	0.913333	YBL002W	YBL003C	Divergent
GIM_5p_end_NAM7_RRP6_2764	SUT	S	SUT442	NA	236217	235897	236217	235897	chrII	-1	236187	236218	9	7	20	22	-0.29	0.522749	0.728257	1.06	0.00641789	0.0244538	1.192	0.00217829	0.00478743	1.482	0.000378421	0.00182967	0.131	0.702289	0.828449	YBL002W	YBL003C	Divergent
GIM_5p_end_NAM7_RRP6_2765	intergenic	I	YBL003C_YBL002W	NA	NA	NA	NA	NA	chrII	-1	236272	236293	3	4	8	15	0.302	0.597756	0.779688	1.364	0.00415718	0.0168019	2.245	1.136e-06	4.41978e-06	1.943	1.97508e-05	0.00012436	0.881	0.00645446	0.0195169	YBL002W	YBL003C	Divergent
GIM_5p_end_NAM7_RRP6_2767	mRNA	O	YBL001C	ECM15	237467	237153	237650	236905	chrII	-1	237434	237569	5301	4835	3978	3914	-0.132	0.60095	0.782272	-0.412	0.103081	0.232422	-0.435	0.0854025	0.128278	-0.302	0.231453	0.389874	-0.023	0.928165	0.962917	YBR001C	YBL002W	Convergent
GIM_5p_end_NAM7_RRP6_2771	internal	B	YBR001C	NTH2	241283	238941	241410	238794	chrII	-1	240603	240603	0	1	1	2	0.865	0.523719	NA	1.136	0.373926	NA	2.194	0.076906	0.117072	1.328	0.254672	0.417412	1.058	0.311349	0.480045	YBR002C	YBL001C	Tandem sens
GIM_5p_end_NAM7_RRP6_2774	mRNA	O	YBR001C	NTH2	241283	238941	241410	238794	chrII	-1	241339	241339	50	38	37	28	-0.333	0.126577	0.271691	-0.415	0.0403378	0.111452	-0.813	0.00011872	0.000333714	-0.48	0.0312188	0.0828254	-0.398	0.055708	0.123044	YBR002C	YBR001C	Tandem sens
GIM_5p_end_NAM7_RRP6_2775	mRNA	O	YBR001C	NTH2	241283	238941	241410	238794	chrII	-1	241396	241449	426	501	522	677	0.224	0.336025	0.551559	0.29	0.210811	0.391183	0.664	0.00404883	0.00840892	0.441	0.0569225	0.134397	0.375	0.103201	0.202928	YBR002C	YBR001C	Tandem sens
GIM_5p_end_NAM7_RRP6_2777	mRNA	O	YBR002C	RER2	242568	241708	242602	241498	chrII	-1	242518	242606	181	191	217	234	0.077	NA	NA	0.251	NA	NA	0.35	NA	NA	0.273	NA	NA	0.099	NA	NA	YBR003W	YBR001C	Divergent
GIM_5p_end_NAM7_RRP6_2780	mRNA	O	YBR004C	GPI18	245667	244366	245706	244290	chrII	-1	245486	245739	64	157	73	143	1.279	0.000146574	0.00089433	0.199	0.555941	0.728507	1.144	0.000629984	0.00154634	-0.135	0.681791	0.802025	0.946	0.00418191	0.0133602	YBR005W	YBR003W	Tandem antisens
GIM_5p_end_NAM7_RRP6_2781	antisens	A	NA	NA	NA	NA	NA	NA	chrII	-1	246677	246677	0	0	1	3	-0.904	0.538376	0.739214	2.057	0.0774545	0.186156	3.062	0.00717601	0.0141105	3.966	0.00221368	0.00872653	1.005	0.189681	0.328911	YBR006W	YBR005W	Tandem antisens
GIM_5p_end_NAM7_RRP6_2782	XUT	X	XUT_2R-93	NA	248621	246775	248621	246775	chrII	-1	247302	247302	0	0	2	2	0.14	0.92794	0.962761	3.513	0.0099056	0.0352182	3.808	0.00507771	0.0103063	3.668	0.00687815	0.0232726	0.296	0.746829	0.857734	YBR007C	YBR005W	Convergent
GIM_5p_end_NAM7_RRP6_2785	XUT	X	XUT_2R-93	NA	248621	246775	248621	246775	chrII	-1	248558	248562	0	0	0	7	1.206	0.414207	0.634719	1.587	0.249859	0.439424	5.464	1.91996e-05	6.18985e-05	4.258	0.000146161	0.000774715	3.877	1.00419e-05	6.22979e-05	YBR007C	YBR006W	Convergent
GIM_5p_end_NAM7_RRP6_2787	internal	B	YBR007C	DSF2	251016	248806	251099	248602	chrII	-1	248907	248907	1	1	1	2	-0.245	0.833985	0.938105	0.308	0.764487	0.869451	1.632	0.0914235	0.136168	1.877	0.0704196	0.159158	1.325	0.12119	0.231048	YBR008C	YBR006W	Convergent
GIM_5p_end_NAM7_RRP6_2788	internal	B	YBR007C	DSF2	251016	248806	251099	248602	chrII	-1	248978	248978	0	1	0	1	1.453	0.285301	NA	0.492	0.717343	NA	1.539	0.242536	0.316797	0.085	0.943633	0.96747	1.046	0.385307	0.558281	YBR008C	YBR006W	Convergent
GIM_5p_end_NAM7_RRP6_2789	mRNA	O	YBR007C	DSF2	251016	248806	251099	248602	chrII	-1	250885	251014	47	38	55	62	-0.283	0.541115	0.741484	0.217	0.631602	0.785837	0.389	0.3895	0.470843	0.671	0.142255	0.273378	0.172	0.700545	0.827464	YBR008C	YBR006W	Convergent
GIM_5p_end_NAM7_RRP6_2794	mRNA	O	YBR008C	FLR1	254209	252563	255198	252419	chrII	-1	254386	254462	70	292	78	458	2.029	2.22886e-09	3.73015e-08	0.148	0.664203	0.80825	2.666	2.68448e-15	2.78099e-14	0.637	0.0538704	0.128982	2.518	4.27515e-14	9.75163e-13	YBR009C	YBR008C	Tandem sens
GIM_5p_end_NAM7_RRP6_2796	mRNA	O	YBR008C	FLR1	254209	252563	255198	252419	chrII	-1	254881	254975	146	1280	134	1496	3.059	8.07015e-11	1.70785e-09	-0.122	0.795676	0.888854	3.278	3.22135e-12	2.42266e-11	0.219	0.640125	0.771017	3.4	4.44298e-13	8.71953e-12	YBR009C	YBR008C	Tandem sens
GIM_5p_end_NAM7_RRP6_2797	mRNA	O	YBR008C	FLR1	254209	252563	255198	252419	chrII	-1	255138	255173	13	12	14	14	-0.119	0.782614	0.909491	0.172	0.666605	0.810026	0.185	0.644986	0.712986	0.305	0.464651	0.628624	0.013	0.973113	0.987274	YBR009C	YBR008C	Tandem sens
GIM_5p_end_NAM7_RRP6_2798	mRNA	O	YBR009C	HHF1	255684	255373	255742	255262	chrII	-1	255706	255856	1851	1950	1811	1800	0.074	0.598314	0.780009	-0.032	0.818628	0.900189	-0.041	0.769463	0.820756	-0.115	0.411957	0.580785	-0.009	0.94899	0.973852	YBR010W	YBR009C	Divergent
GIM_5p_end_NAM7_RRP6_2799	SUT	S	SUT444	NA	256278	255774	256278	255774	chrII	-1	256192	256263	5	29	5	21	2.344	1.77935e-09	3.0179e-08	-0.119	0.782635	0.882017	1.853	1.45416e-06	5.56371e-06	-0.492	0.0988786	0.208159	1.971	1.83645e-08	1.89452e-07	YBR010W	YBR009C	Divergent
GIM_5p_end_NAM7_RRP6_2800	antisens	A	YBR010W	HHT1	256331	256741	256306	256898	chrII	-1	256702	256702	0	0	0	1	0.143	0.927183	NA	-0.306	0.845447	NA	3.237	0.0329267	0.0551971	3.094	0.0414417	0.104252	3.542	0.0192788	0.0503141	YBR011C	YBR009C	Tandem sens
GIM_5p_end_NAM7_RRP6_2801	antisens	A	YBR010W	HHT1	256331	256741	256306	256898	chrII	-1	256754	256763	0	1	2	6	0.196	0.867574	0.953597	1.837	0.0633786	0.159761	3.206	0.000820564	0.00196776	3.01	0.00184091	0.00742634	1.369	0.0430475	0.0992124	YBR011C	YBR010W	Convergent
GIM_5p_end_NAM7_RRP6_2802	antisens	A	YBR010W	HHT1	256331	256741	256306	256898	chrII	-1	256815	256830	0	0	2	8	0.14	0.927303	0.962761	3.434	0.00718564	0.0269063	5.588	7.92973e-06	2.72955e-05	5.449	1.41867e-05	9.13888e-05	2.155	0.000340809	0.00149293	YBR011C	YBR010W	Convergent
GIM_5p_end_NAM7_RRP6_2807	mRNA	O	YBR011C	IPP1	257975	257112	258030	256902	chrII	-1	257996	258034	14117	12907	9636	8429	-0.126	0.790711	0.913657	-0.538	0.258198	0.449545	-0.727	0.126822	0.181039	-0.6	0.207191	0.360867	-0.188	0.692022	0.822511	YBRCdelta11	YBR011C	Tandem sens
GIM_5p_end_NAM7_RRP6_2808	intergenic	I	YBRCdelta11_YBRWdelta12	NA	NA	NA	NA	NA	chrII	-1	259395	259435	1	5	2	5	1.95	0.0727138	0.176261	0.927	0.394312	0.593421	1.834	0.0874923	0.130951	-0.116	0.90833	0.946616	0.907	0.367646	0.53993	YBRWdelta12	YBRCdelta11	Divergent
GIM_5p_end_NAM7_RRP6_2809	intergenic	I	YBRCdelta11_YBRWdelta12	NA	NA	NA	NA	NA	chrII	-1	259497	259560	2	13	2	15	2.846	8.49422e-07	8.83409e-06	0.368	0.560904	0.732144	2.938	1.74945e-07	7.63837e-07	0.092	0.801481	0.882987	2.57	1.29148e-08	1.3716e-07	YBRWdelta12	YBRCdelta11	Divergent
GIM_5p_end_NAM7_RRP6_2811	intergenic	I	YBRCdelta11_YBRWdelta13	NA	NA	NA	NA	NA	chrII	-1	259881	259922	0	0	1	4	1.286	0.394242	0.614402	2.245	0.117882	0.257133	4.165	0.00306817	0.00653791	2.88	0.0292386	0.078536	1.92	0.104492	0.205024	YBRWdelta13	YBRCdelta11	Divergent
GIM_5p_end_NAM7_RRP6_2812	intergenic	I	YBRWdelta12_YBRWdelta13	NA	NA	NA	NA	NA	chrII	-1	260169	260169	4	8	3	4	0.86	0.23606	0.431571	-0.525	0.478008	0.665745	0.06	0.93432	0.950293	-0.8	0.255511	0.418456	0.585	0.415847	0.589597	YBRWdelta13	YBRWdelta12	Tandem antisens
GIM_5p_end_NAM7_RRP6_2813	intergenic	I	YBRWdelta12_YBRWdelta13	NA	NA	NA	NA	NA	chrII	-1	260294	260398	78	120	65	82	0.581	NA	NA	-0.238	NA	NA	0.072	NA	NA	-0.509	NA	NA	0.311	NA	NA	YBRWdelta13	YBRWdelta12	Tandem antisens
GIM_5p_end_NAM7_RRP6_2814	intergenic	I	YBRWdelta12_YBRWdelta13	NA	NA	NA	NA	NA	chrII	-1	260519	260566	2	3	3	2	0.439	0.660561	0.827832	0.457	0.638368	0.790895	-0.121	0.902431	0.924789	-0.561	0.56946	0.71654	-0.578	0.545514	0.709542	YBRWdelta13	YBRWdelta12	Tandem antisens
GIM_5p_end_NAM7_RRP6_2815	intergenic	I	YBRWdelta12_YBR013C	NA	NA	NA	NA	NA	chrII	-1	265239	265291	8	22	15	41	1.36	0.00767261	0.0271496	0.84	0.0949732	0.218557	2.28	3.57366e-06	1.29455e-05	0.92	0.0475873	0.117089	1.439	0.00164228	0.00592303	YBR013C	YBRWdelta12	Convergent
GIM_5p_end_NAM7_RRP6_2816	internal	B	NA	NA	NA	NA	NA	NA	chrII	-1	265370	265382	0	1	1	6	1.944	NA	NA	1.812	NA	NA	4.867	NA	NA	2.923	NA	NA	3.055	NA	NA	YBR013C	YBRWdelta12	Convergent
GIM_5p_end_NAM7_RRP6_2818	mRNA	O	YBR013C	YBR013C	265881	265492	265931	265392	chrII	-1	265974	266109	146	146	120	152	-0.002	0.994958	0.997478	-0.274	0.409993	0.60738	0.066	0.841537	0.876305	0.069	0.837195	0.90458	0.341	0.303781	0.471699	YBRCdelta14	YBR013C	Tandem sens
GIM_5p_end_NAM7_RRP6_2819	NA	F	YBRCdelta14	YBRCdelta14	266256	266178	266256	266178	chrII	-1	266170	266251	35	133	35	140	1.897	1.28128e-11	3.09034e-10	-0.012	0.965805	0.982275	1.966	1.13414e-12	8.91955e-12	0.069	0.791712	0.876669	1.979	1.59977e-13	3.36907e-12	tT(AGU)B	YBR013C	Divergent
GIM_5p_end_NAM7_RRP6_2820	mRNA	O	YBR014C	GRX7	267336	266725	267428	266443	chrII	-1	267280	267432	283	310	380	410	0.135	0.640096	0.81155	0.419	0.144871	0.29906	0.529	0.0655503	0.101693	0.394	0.171146	0.314073	0.11	0.699917	0.826996	YBR015C	tT(AGU)B	Convergent
GIM_5p_end_NAM7_RRP6_2822	mRNA	O	YBR015C	MNN2	269503	267710	269668	267588	chrII	-1	269558	269648	421	374	393	358	-0.169	0.507402	0.715309	-0.099	0.69574	0.826991	-0.235	0.353864	0.43494	-0.066	0.795088	0.87898	-0.136	0.590695	0.746791	YBR016W	YBR015C	Divergent
GIM_5p_end_NAM7_RRP6_2823	XUT	X	XUT_2R-103	NA	270170	269734	270170	269734	chrII	-1	269914	269985	5	9	4	17	0.812	0.295251	0.504208	-0.172	0.824354	0.90394	1.662	0.0271062	0.0462835	0.851	0.249651	0.411447	1.835	0.0131186	0.0360777	YBR016W	YBR015C	Divergent
GIM_5p_end_NAM7_RRP6_2825	internal	B	NA	NA	NA	NA	NA	NA	chrII	-1	270724	270835	2	2	25	44	0.313	0.678874	0.840381	3.569	1.3282e-08	1.63175e-07	4.404	1.76022e-12	1.3611e-11	4.091	4.11144e-11	5.92884e-10	0.835	0.0610397	0.132715	YBR017C	YBR016W	Convergent
GIM_5p_end_NAM7_RRP6_2826	mRNA	O	YBR017C	KAP104	273703	270947	273836	270684	chrII	-1	273711	273783	235	197	312	296	-0.248	NA	NA	0.387	NA	NA	0.312	NA	NA	0.561	NA	NA	-0.074	NA	NA	YBR018C	YBR017C	Tandem sens
GIM_5p_end_NAM7_RRP6_2828	mRNA	O	YBR018C	GAL7	275527	274427	275577	274327	chrII	-1	275599	275662	9	52	6	53	2.5	3.34497e-11	7.5566e-10	-0.587	0.163703	0.326544	2.549	5.66438e-12	4.16577e-11	0.049	0.876146	0.930447	3.136	1.12294e-17	3.94627e-16	YBR019C	YBR018C	Tandem sens
GIM_5p_end_NAM7_RRP6_2829	internal	B	YBR019C	GAL10	278352	276253	278402	276153	chrII	-1	276513	276566	26	41	17	42	0.658	0.0113495	0.0379265	-0.608	0.0221314	0.0687716	0.684	0.0057112	0.0114742	0.026	0.912161	0.948876	1.293	1.52243e-07	1.34232e-06	YBR020W	YBR018C	Divergent
GIM_5p_end_NAM7_RRP6_2830	CUT	C	CUT445	NA	280876	278428	280876	278428	chrII	-1	280870	280953	1	11	5	29	3.208	8.26653e-06	6.84053e-05	2.091	0.00383866	0.0156768	4.699	1.07934e-11	7.74345e-11	1.491	0.000303614	0.00149473	2.608	5.21588e-10	6.83202e-09	YBR021W	YBR020W	Tandem antisens
GIM_5p_end_NAM7_RRP6_2831	XUT	X	XUT_2R-114	NA	283948	281281	283948	281281	chrII	-1	281646	281646	0	0	0	2	0.156	0.920758	NA	-0.35	0.82293	NA	4.037	0.00438294	0.00902996	3.881	0.00608454	0.0209858	4.387	0.00178856	0.00635646	YBR022W	YBR020W	Tandem antisens
GIM_5p_end_NAM7_RRP6_2833	CUT	C	CUT_GIM_0143	NA	283492	283353	283492	283353	chrII	-1	283458	283554	28	37	60	109	0.412	0.225455	0.416501	1.065	0.00103905	0.00500925	1.923	2.22215e-09	1.24501e-08	1.511	2.36644e-06	1.76361e-05	0.858	0.00475337	0.0149619	YBR022W	YBR021W	Tandem antisens
GIM_5p_end_NAM7_RRP6_2836	XUT	X	XUT_2R-114	NA	283948	281281	283948	281281	chrII	-1	283964	284127	5	24	12	60	2.179	1.38025e-07	1.67437e-06	1.184	0.00427295	0.01722	3.481	6.15987e-19	8.88275e-18	1.302	1.9827e-05	0.000124703	2.297	5.94329e-14	1.32936e-12	YBR023C	YBR021W	Convergent
GIM_5p_end_NAM7_RRP6_2842	mRNA	O	YBR023C	CHS3	287925	284428	288060	284244	chrII	-1	287928	288087	159	108	266	227	-0.538	0.295055	0.503979	0.718	0.158809	0.319664	0.499	0.328437	0.408126	1.036	0.043098	0.107887	-0.22	0.665395	0.803787	YBR024W	YBR023C	Divergent
GIM_5p_end_NAM7_RRP6_2843	XUT	X	XUT_2R-121	NA	289246	288329	289246	288329	chrII	-1	289132	289202	5	17	5	16	1.823	3.76444e-05	0.000265095	-0.135	0.776727	0.878074	1.819	1.94575e-05	6.26714e-05	-0.004	0.990499	0.99441	1.955	5.12153e-07	4.12058e-06	YBR024W	YBR023C	Divergent
GIM_5p_end_NAM7_RRP6_2848	mRNA	O	YBR025C	OLA1	291865	290681	292076	290388	chrII	-1	291872	292039	2335	2260	3232	3701	-0.047	0.80706	0.923357	0.467	0.0146597	0.0489582	0.662	0.000539751	0.00134413	0.708	0.000214173	0.00109138	0.195	0.307357	0.475677	YBR026C	YBR025C	Tandem sens
GIM_5p_end_NAM7_RRP6_2850	mRNA	O	YBR026C	ETR1	294019	292877	294069	292777	chrII	-1	293995	294102	281	224	246	211	-0.319	0.514476	0.72119	-0.185	0.704131	0.832491	-0.402	0.410628	0.492014	-0.083	0.865692	0.923198	-0.216	0.657317	0.797574	YBR028C	YBR025C	Tandem sens
GIM_5p_end_NAM7_RRP6_2853	internal	B	YBR028C	YPK3	296002	294425	296052	294325	chrII	-1	295610	295677	8	9	9	13	0.169	0.698707	0.855136	0.059	0.884544	0.939538	0.639	0.108107	0.157478	0.47	0.243979	0.405069	0.58	0.117977	0.226471	YBR029C	YBR026C	Tandem sens
GIM_5p_end_NAM7_RRP6_2855	mRNA	O	YBR028C	YPK3	296002	294425	296052	294325	chrII	-1	296027	296130	58	72	54	84	0.314	0.486896	0.698041	-0.093	0.835387	0.910498	0.52	0.243756	0.31815	0.207	0.643342	0.773423	0.613	0.166902	0.29713	YBR029C	YBR028C	Tandem sens
GIM_5p_end_NAM7_RRP6_2856	mRNA	O	YBR029C	CDS1	297742	296369	297860	296308	chrII	-1	297774	297874	825	684	538	449	-0.269	0.45334	0.670687	-0.609	0.088876	0.206789	-0.865	0.0157417	0.0285297	-0.596	0.0963957	0.203801	-0.256	0.474931	0.646173	YBR030W	YBR029C	Divergent
GIM_5p_end_NAM7_RRP6_2857	intergenic	I	YBR029C_YBR030W	NA	NA	NA	NA	NA	chrII	-1	298036	298122	4	24	13	37	2.4	3.17865e-08	4.32639e-07	1.581	0.000248359	0.00141092	2.976	9.78807e-13	7.77381e-12	0.576	0.0699524	0.158371	1.395	9.1631e-06	5.74022e-05	YBR030W	YBR029C	Divergent
GIM_5p_end_NAM7_RRP6_2858	CUT	C	CUT446	NA	299884	299292	299884	299292	chrII	-1	299832	299914	2	2	91	184	0.07	0.918956	0.962761	5.477	1.30867e-27	1.24066e-25	6.494	2.39045e-38	1.42236e-36	6.424	1.67702e-34	1.93654e-32	1.017	5.34775e-07	4.28464e-06	YBR031W	YBR029C	Divergent
GIM_5p_end_NAM7_RRP6_2859	antisens	A	YBR031W	RPL4A	300166	301254	300104	301392	chrII	-1	300624	300624	0	1	0	2	2.554	0.0768021	0.184022	1.283	0.378588	0.576797	3.643	0.00877453	0.016855	1.089	0.349683	0.519998	2.36	0.0477025	0.108153	YBR033W	YBR030W	Tandem antisens
GIM_5p_end_NAM7_RRP6_2860	XUT	X	XUT_2R-127	NA	303621	301354	303621	301354	chrII	-1	301454	301456	2	2	1	2	-0.043	0.961619	0.980045	-1.125	0.214904	0.395893	0.027	0.974887	0.980786	0.07	0.936059	0.963477	1.152	0.19134	0.331026	YBR033W	YBR031W	Tandem antisens
GIM_5p_end_NAM7_RRP6_2861	XUT	X	XUT_2R-127	NA	303621	301354	303621	301354	chrII	-1	301545	301545	0	7	2	2	3.778	0.00159964	0.00713314	2.166	0.0733656	0.178447	2.216	0.0674415	0.104197	-1.563	0.115318	0.233194	0.049	0.961074	0.980236	YBR033W	YBR031W	Tandem antisens
GIM_5p_end_NAM7_RRP6_2862	SUT	S	SUT445	NA	304756	301628	304756	301628	chrII	-1	304694	304694	0	0	0	1	0.151	0.923105	NA	1.876	0.207709	NA	2.94	0.0445078	0.0721285	2.788	0.055894	0.132584	1.063	0.403057	0.57737	YBR034C	YBR031W	Convergent
GIM_5p_end_NAM7_RRP6_2863	mRNA	O	YBR034C	HMT1	305976	304930	306020	304756	chrII	-1	305934	306054	197	205	248	200	0.066	0.879464	0.958591	0.327	0.449626	0.64281	0.018	0.966979	0.974986	-0.048	0.911943	0.948763	-0.309	0.474031	0.645856	YBR035C	YBR033W	Convergent
GIM_5p_end_NAM7_RRP6_2866	mRNA	O	YBR035C	PDX3	306955	306269	306988	306140	chrII	-1	306959	306994	2583	2548	1306	1095	-0.019	0.974015	0.98646	-0.948	0.110705	0.245461	-1.192	0.0449491	0.0727755	-1.172	0.0485613	0.118944	-0.244	0.681664	0.815469	snR161	YBR035C	Tandem sens
GIM_5p_end_NAM7_RRP6_2867	NA	F	snR161	SNR161	307345	307185	307345	307185	chrII	-1	307262	307376	26	38	2212	1999	0.582	0.0698209	0.170661	6.357	2.92639e-101	1.59986e-97	6.212	8.95721e-97	7.74351e-94	5.631	2.25145e-82	2.59517e-79	-0.144	0.588864	0.745167	YBR036C	YBR035C	Tandem sens
GIM_5p_end_NAM7_RRP6_2868	intergenic	I	snR161_YBR036C	NA	NA	NA	NA	NA	chrII	-1	307528	307569	0	0	4	1	1.231	0.406276	0.6275	4.694	0.000309078	0.00171026	2.15	0.117048	0.168633	0.919	0.462908	0.627149	-2.544	0.00421877	0.0134705	YBR036C	snR161	Tandem sens
GIM_5p_end_NAM7_RRP6_2869	intergenic	I	snR161_YBR036C	NA	NA	NA	NA	NA	chrII	-1	307965	308082	27	32	26	32	0.249	0.31335	0.525271	-0.079	0.734583	0.849879	0.236	0.308157	0.387184	-0.013	0.95572	0.975063	0.315	0.149984	0.273663	YBR036C	snR161	Tandem sens
GIM_5p_end_NAM7_RRP6_2871	mRNA	O	YBR036C	CSG2	310313	309081	310372	308860	chrII	-1	310319	310389	655	565	564	566	-0.214	0.0631919	0.157821	-0.219	0.0519435	0.136833	-0.209	0.0637284	0.0992313	0.004	0.969606	0.982386	0.01	0.930278	0.964189	YBR037C	YBR036C	Tandem sens
GIM_5p_end_NAM7_RRP6_2872	internal	B	YBR037C	SCO1	311452	310565	311501	310444	chrII	-1	311245	311323	37	66	24	21	0.79	0.115982	0.253798	-0.662	0.190778	0.364722	-0.808	0.111939	0.162177	-1.598	0.00156279	0.00642484	-0.146	0.774377	0.875382	YBR038W	YBR036C	Divergent
GIM_5p_end_NAM7_RRP6_2873	mRNA	O	YBR037C	SCO1	311452	310565	311501	310444	chrII	-1	311438	311501	374	360	292	340	-0.061	0.725076	0.872433	-0.356	0.0367902	0.103481	-0.133	0.434032	0.515448	-0.073	0.672077	0.794689	0.223	0.188946	0.328	YBR038W	YBR036C	Divergent
GIM_5p_end_NAM7_RRP6_2875	antisens	A	YBR038W	CHS2	311898	314789	311833	314961	chrII	-1	313070	313070	0	0	0	1	0.141	0.928134	NA	-0.299	0.848501	NA	3.143	0.0394814	0.0648891	3.002	0.0491911	0.120061	3.442	0.0238533	0.0603753	YBR039W	YBR037C	Divergent
GIM_5p_end_NAM7_RRP6_2878	intergenic	I	YBR038W_YBR039W	NA	NA	NA	NA	NA	chrII	-1	315275	315284	0	0	2	5	0.139	0.927588	0.962761	3.962	0.00190686	0.00858242	4.828	0.000138353	0.000384276	4.688	0.000221712	0.00112351	0.866	0.156853	0.283326	YBR039W	YBR038W	Tandem antisens
GIM_5p_end_NAM7_RRP6_2879	antisens	A	NA	NA	NA	NA	NA	NA	chrII	-1	316580	316645	1	21	13	66	3.968	2.13206e-10	4.21301e-09	3.315	9.41602e-08	1.03646e-06	5.566	5.806e-20	9.25213e-19	1.598	1.98612e-07	1.74138e-06	2.251	5.19273e-14	1.17362e-12	YBR040W	YBR039W	Tandem antisens
GIM_5p_end_NAM7_RRP6_2880	internal	B	YBR042C	CST26	321609	320416	321668	320476	chrII	-1	321054	321097	9	15	11	17	0.731	0.126095	0.270833	0.383	0.409129	0.606592	0.991	0.0300209	0.0507441	0.26	0.557463	0.707103	0.608	0.155983	0.282258	YBR043C	YBR041W	Convergent
GIM_5p_end_NAM7_RRP6_2882	mRNA	O	YBR042C	CST26	321609	320416	321668	320476	chrII	-1	321615	321705	224	207	218	219	-0.118	0.682197	0.842397	-0.037	0.895719	0.94514	-0.033	0.909073	0.930272	0.085	0.766244	0.859112	0.005	0.986544	0.993875	YBR043C	YBR042C	Tandem sens
GIM_5p_end_NAM7_RRP6_2883	internal	B	YBR043C	QDR3	323945	321876	324116	321780	chrII	-1	321844	321881	0	4	1	4	2.878	0.00318291	0.0128231	0.924	0.365392	0.56371	2.762	0.00386527	0.00806352	-0.116	0.863877	0.922002	1.838	0.014053	0.0383061	YBR044C	YBR042C	Tandem sens
GIM_5p_end_NAM7_RRP6_2888	internal	B	YBR043C	QDR3	323945	321876	324116	321780	chrII	-1	323749	323753	1	1	0	4	-0.939	0.403478	0.624613	-1.617	0.140092	0.292044	1.325	0.162541	0.22443	2.264	0.0330997	0.0867244	2.943	0.00434998	0.0138434	YBR044C	YBR042C	Tandem sens
GIM_5p_end_NAM7_RRP6_2889	mRNA	O	YBR043C	QDR3	323945	321876	324116	321780	chrII	-1	323957	324094	115	495	116	518	2.059	1.03733e-05	8.36033e-05	0.011	0.982114	0.9898	2.12	5.47891e-06	1.93485e-05	0.061	0.895375	0.939826	2.11	5.71579e-06	3.7648e-05	YBR044C	YBR043C	Tandem sens
GIM_5p_end_NAM7_RRP6_2890	internal	B	YBR044C	TCM62	326059	324341	326149	324284	chrII	-1	325957	325965	0	5	1	5	3.703	0.000423863	0.00224831	0.719	0.532005	0.710423	3.814	0.000218686	0.000587398	0.111	0.851955	0.914074	3.096	8.95523e-05	0.000450628	tV(UAC)B	YBR043C	Tandem sens
GIM_5p_end_NAM7_RRP6_2891	mRNA	O	YBR044C	TCM62	326059	324341	326149	324284	chrII	-1	326033	326169	123	148	98	131	0.272	0.376078	0.594627	-0.328	0.283946	0.478721	0.086	0.778855	0.827378	-0.186	0.541384	0.693783	0.413	0.173598	0.306933	tV(UAC)B	YBR043C	Tandem sens
GIM_5p_end_NAM7_RRP6_2892	intergenic	I	YBR044C_tV(UAC)B	NA	NA	NA	NA	NA	chrII	-1	326645	326685	3	13	2	16	1.895	0.00306395	0.0124019	-0.695	0.323038	0.522088	2.344	0.000153245	0.000421911	0.449	0.410838	0.579821	3.039	9.80518e-07	7.47494e-06	tV(UAC)B	YBR044C	Tandem sens
GIM_5p_end_NAM7_RRP6_2893	NA	F	tV(UAC)B	tV(UAC)B	326865	326792	326865	326792	chrII	-1	326876	326876	0	0	4	2	0.14	0.927993	0.962761	4.548	0.000490258	0.00257963	3.489	0.00843758	0.0162892	3.349	0.0114142	0.0357457	-1.059	0.162961	0.291646	YBRWdelta15	tV(UAC)B	Divergent
GIM_5p_end_NAM7_RRP6_2894	XUT	X	XUT_2R-136	NA	328151	327844	328151	327844	chrII	-1	328100	328108	2	4	1	3	0.976	0.176991	0.350288	-0.615	0.419827	0.616656	0.594	0.39752	0.478996	-0.382	0.557642	0.707175	1.21	0.0822612	0.169523	YBR045C	YBRWdelta16	Convergent
GIM_5p_end_NAM7_RRP6_2896	internal	B	YBR045C	GIP1	330092	328173	330230	328149	chrII	-1	328692	328706	11	14	2	4	0.248	0.533051	0.736217	-2.645	2.74244e-07	2.82353e-06	-1.588	0.000388035	0.000992916	-1.836	4.33292e-05	0.000254644	1.057	0.056484	0.124567	YBR046C	YBRWdelta16	Convergent
GIM_5p_end_NAM7_RRP6_2899	mRNA	O	YBR046C	ZTA1	331511	330507	331558	330230	chrII	-1	331504	331584	999	882	684	713	-0.181	0.463144	0.678458	-0.544	0.0272531	0.0816845	-0.483	0.050186	0.0802624	-0.302	0.222013	0.37871	0.061	0.803058	0.892803	YBR047W	YBR045C	Divergent
GIM_5p_end_NAM7_RRP6_2900	CUT	C	CUT_GIM_0130	NA	332398	331944	332398	331944	chrII	-1	332390	332398	0	0	5	11	1.081	0.439947	0.658546	4.543	0.000122744	0.000750606	5.81	7.38975e-07	2.96585e-06	4.729	2.68206e-06	1.98259e-05	1.268	0.0020453	0.00715421	YBR048W	YBR047W	Tandem antisens
GIM_5p_end_NAM7_RRP6_2902	mRNA	O	YBR049C	REB1	336818	334386	336950	334206	chrII	-1	336810	336967	108	100	138	132	-0.1	0.878736	0.958382	0.339	0.604963	0.765469	0.272	0.678058	0.743366	0.372	0.570512	0.717184	-0.067	0.918564	0.958415	YBR050C	YBR048W	Convergent
GIM_5p_end_NAM7_RRP6_2903	internal	B	YBR050C	REG2	338199	337183	338326	337198	chrII	-1	337860	337860	0	1	0	0	1.961	0.152919	NA	-1.596	0.29391	NA	0.271	0.84906	0.882208	-1.69	0.192632	0.34255	1.866	0.206969	0.351902	YBR052C	YBR049C	Tandem sens
GIM_5p_end_NAM7_RRP6_2904	internal	B	YBR050C	REG2	338199	337183	338326	337198	chrII	-1	337936	337993	4	16	1	6	2.171	4.25318e-06	3.74632e-05	-1.988	0.00335796	0.0139604	0.713	0.146597	0.205152	-1.457	0.000215578	0.00109777	2.702	1.7413e-05	0.000103177	YBR052C	YBR049C	Tandem sens
GIM_5p_end_NAM7_RRP6_2906	mRNA	O	YBR050C	REG2	338199	337183	338326	337198	chrII	-1	338327	338474	26	69	49	139	1.353	0.0266401	0.0776065	0.891	0.142912	0.296133	2.328	0.00012164	0.000341477	0.975	0.10388	0.216109	1.436	0.0162279	0.0433396	YBR052C	YBR050C	Tandem sens
GIM_5p_end_NAM7_RRP6_2908	internal	B	YBR052C	RFS1	339352	338720	339422	338670	chrII	-1	339259	339259	4	29	0	5	2.526	0.00398963	0.0156242	-2.702	0.00792489	0.0292278	0.158	0.860011	0.890874	-2.368	0.00595334	0.0205949	2.86	0.00441798	0.0140314	YBR053C	YBR050C	Tandem sens
GIM_5p_end_NAM7_RRP6_2909	mRNA	O	YBR052C	RFS1	339352	338720	339422	338670	chrII	-1	339389	339446	1238	835	823	802	-0.555	0.237501	0.433528	-0.574	0.221439	0.404434	-0.611	0.193476	0.260876	-0.056	0.905879	0.945584	-0.037	0.938036	0.968026	YBR053C	YBR052C	Tandem sens
GIM_5p_end_NAM7_RRP6_2911	internal	B	YBR053C	YBR053C	340751	339675	340774	339638	chrII	-1	340595	340616	4	9	2	5	1.049	0.051422	0.133508	-1.396	0.0251267	0.0762025	0.116	0.831582	0.86824	-0.933	0.0647415	0.148893	1.512	0.0111535	0.0313467	YBR054W	YBR052C	Divergent
GIM_5p_end_NAM7_RRP6_2912	mRNA	O	YBR053C	YBR053C	340751	339675	340774	339638	chrII	-1	340739	340782	1013	910	580	705	-0.156	0.393854	0.613935	-0.805	1.01126e-05	7.83823e-05	-0.522	0.00417074	0.00862689	-0.366	0.0451008	0.112023	0.283	0.120499	0.230187	YBR054W	YBR052C	Divergent
GIM_5p_end_NAM7_RRP6_2913	CUT	C	CUT_GIM_0123	NA	341243	340891	341243	340891	chrII	-1	341022	341049	0	0	9	8	0.147	0.922135	0.962761	5.424	1.05239e-05	8.13013e-05	5.279	1.84341e-05	5.95747e-05	5.132	3.74119e-05	0.000222439	-0.145	0.821794	0.905251	YBR054W	YBR053C	Divergent
GIM_5p_end_NAM7_RRP6_2914	CUT	C	CUT_GIM_0140.CUT_GIM_0123	.	341326	341243	341326	341243	chrII	-1	341177	341356	6	9	81	124	0.486	0.298801	0.508153	3.753	3.01163e-21	1.62479e-19	4.377	1.6216e-28	4.98888e-27	3.892	2.60459e-24	1.35235e-22	0.624	0.0314336	0.0761842	YBR054W	YBR053C	Divergent
GIM_5p_end_NAM7_RRP6_2915	CUT	C	CUT449	NA	341486	340894	341486	340894	chrII	-1	341415	341442	1	0	16	20	-1.322	0.220011	0.409534	3.658	6.62797e-08	7.48144e-07	3.983	3.7036e-09	2.01432e-08	5.306	2.64593e-08	2.64899e-07	0.326	0.400534	0.574898	YBR054W	YBR053C	Divergent
GIM_5p_end_NAM7_RRP6_2916	CUT	C	CUT449	NA	341486	340894	341486	340894	chrII	-1	341498	341556	0	2	33	37	1.177	0.220886	0.410604	5.519	1.07285e-11	2.02951e-10	5.736	1.5957e-12	1.23942e-11	4.559	3.479e-12	5.73421e-11	0.216	0.545878	0.709909	YBR054W	YBR053C	Divergent
GIM_5p_end_NAM7_RRP6_2917	intergenic	I	YBR053C_YBR054W	NA	NA	NA	NA	NA	chrII	-1	341626	341850	4	5	55	110	0.231	0.639901	0.81155	3.786	2.29779e-24	1.68996e-22	4.77	2.47676e-38	1.46655e-36	4.539	8.2688e-35	1.02854e-32	0.984	4.79544e-09	5.45481e-08	YBR054W	YBR053C	Divergent
GIM_5p_end_NAM7_RRP6_2918	intergenic	I	YBR053C_YBR054W	NA	NA	NA	NA	NA	chrII	-1	342013	342032	2	2	3	8	0.041	0.960663	0.979597	0.704	0.323303	0.522317	2.219	0.000952059	0.00225063	2.178	0.00178093	0.00720285	1.515	0.00627821	0.0190707	YBR054W	YBR053C	Divergent
GIM_5p_end_NAM7_RRP6_2920	intergenic	I	YBR053C_YBR054W	NA	NA	NA	NA	NA	chrII	-1	342198	342284	0	4	2	11	2.236	0.0173291	0.0543327	2.079	0.0218392	0.0680184	4.132	2.01478e-06	7.55324e-06	1.896	0.0013543	0.00565872	2.053	0.000101777	0.000504652	YBR054W	YBR053C	Divergent
GIM_5p_end_NAM7_RRP6_2921	antisens	A	YBR054W	YRO2	343101	344135	342578	344586	chrII	-1	343811	343823	0	2	0	3	3.582	0.0112026	0.0375349	-0.384	0.803893	0.892971	4.011	0.00385789	0.0080491	0.429	0.687711	0.805899	4.395	0.0012214	0.00459588	YBR055C	YBR053C	Tandem sens
GIM_5p_end_NAM7_RRP6_2922	intergenic	I	YBR053C_YBR055C	NA	NA	NA	NA	NA	chrII	-1	343972	344003	2	17	3	11	2.892	0.00614336	0.0226116	0.47	0.661895	0.80713	2.284	0.0301315	0.0509161	-0.607	0.543754	0.695944	1.815	0.0753496	0.157609	YBR055C	YBR053C	Tandem sens
GIM_5p_end_NAM7_RRP6_2923	CUT	C	CUT_GIM_0120	NA	344182	343945	344182	343945	chrII	-1	344120	344269	1	1	37	43	-0.952	0.316343	0.528398	4.583	2.46852e-13	5.63091e-12	4.814	1.40269e-14	1.34961e-13	5.766	1.96816e-12	3.35928e-11	0.231	0.517741	0.685642	YBR055C	YBR053C	Tandem sens
GIM_5p_end_NAM7_RRP6_2925	internal	B	YBR055C	PRP6	347301	344602	347326	344502	chrII	-1	344806	344843	11	11	5	9	-0.051	0.905152	0.962761	-1.101	0.0101254	0.0359064	-0.276	0.49442	0.574873	-0.226	0.588552	0.731924	0.825	0.0502373	0.112894	tL(UAA)B2	YBR054W	Tandem antisens
GIM_5p_end_NAM7_RRP6_2927	internal	B	YBR055C	PRP6	347301	344602	347326	344502	chrII	-1	346743	346839	2	7	3	14	1.898	0.00152456	0.00684486	0.491	0.426341	0.622933	2.668	2.03264e-06	7.6169e-06	0.77	0.073624	0.164486	2.177	1.86834e-06	1.35901e-05	tL(UAA)B2	YBR054W	Tandem antisens
GIM_5p_end_NAM7_RRP6_2928	internal	B	YBR055C	PRP6	347301	344602	347326	344502	chrII	-1	346905	346905	0	2	0	2	3.539	0.0108505	0.0364896	1.594	0.262423	0.454437	3.205	0.0199756	0.0352823	-0.333	0.761088	0.855939	1.612	0.16397	0.292997	tL(UAA)B2	YBR054W	Tandem antisens
GIM_5p_end_NAM7_RRP6_2930	internal	B	YBR055C	PRP6	347301	344602	347326	344502	chrII	-1	347043	347173	10	79	12	126	2.803	1.32709e-05	0.000104391	0.245	0.708463	0.834614	3.436	8.00163e-08	3.67947e-07	0.633	0.304754	0.47419	3.191	3.64087e-07	3.01199e-06	tL(UAA)B2	YBR054W	Tandem antisens
GIM_5p_end_NAM7_RRP6_2931	mRNA	O	YBR055C	PRP6	347301	344602	347326	344502	chrII	-1	347263	347344	154	279	187	513	0.801	0.309216	0.520218	0.263	0.738552	0.852247	1.62	0.0396706	0.0651506	0.818	0.298411	0.466926	1.357	0.0845958	0.173144	tL(UAA)B2	YBR054W	Tandem antisens
GIM_5p_end_NAM7_RRP6_2933	antisens	A	YBR056W	YBR056W	347879	349384	347818	349458	chrII	-1	348773	348817	0	2	0	6	3.413	0.010639	0.0358665	-0.438	0.774173	0.876395	5.302	3.50947e-05	0.0001082	1.889	0.0124588	0.0384734	5.74	3.66083e-06	2.50975e-05	YBRWdelta17	tL(UAA)B2	Tandem antisens
GIM_5p_end_NAM7_RRP6_2934	XUT	X	XUT_2R-154	NA	350769	349638	350769	349638	chrII	-1	349823	349877	0	0	11	27	0.184	0.882169	0.960037	4.692	6.47722e-07	6.22702e-06	6.014	1.33848e-10	8.56804e-10	5.83	6.86209e-10	8.51116e-09	1.322	3.5431e-06	2.43968e-05	YBRWdelta17	YBR056W	Tandem antisens
GIM_5p_end_NAM7_RRP6_2935	XUT	X	XUT_2R-154	NA	350769	349638	350769	349638	chrII	-1	349950	349950	0	0	2	4	0.139	0.928024	0.962761	3.47	0.00890309	0.0322126	4.638	0.000403448	0.00102931	4.498	0.000602665	0.00277056	1.168	0.137995	0.256139	YBRWdelta17	YBR056W	Tandem antisens
GIM_5p_end_NAM7_RRP6_2936	XUT	X	XUT_2R-154	NA	350769	349638	350769	349638	chrII	-1	350006	350040	0	1	2	9	1.723	0.203994	0.387908	3.664	0.0025848	0.0111152	5.587	2.90809e-06	1.06573e-05	3.863	2.43345e-05	0.000150688	1.923	0.000407448	0.00174938	YBRWdelta17	YBR056W	Tandem antisens
GIM_5p_end_NAM7_RRP6_2938	XUT	X	XUT_2R-154	NA	350769	349638	350769	349638	chrII	-1	350753	350786	3	11	3	21	1.619	0.00187309	0.00814436	-0.05	0.927765	0.962142	2.675	2.96951e-08	1.43979e-07	1.056	0.00722161	0.0242685	2.725	2.92224e-10	3.97526e-09	tQ(UUG)B	YBRWdelta17	Tandem antisens
GIM_5p_end_NAM7_RRP6_2939	intergenic	I	tQ(UUG)B_YBR057C	NA	NA	NA	NA	NA	chrII	-1	351470	351515	4	10	6	21	1.105	0.0597973	0.150703	0.585	0.308807	0.506829	2.251	4.28665e-05	0.000130763	1.146	0.0252297	0.0696061	1.666	0.000811719	0.00319987	YBR057C	tQ(UUG)B	Convergent
GIM_5p_end_NAM7_RRP6_2941	intergenic	I	tQ(UUG)B_YBR057C	NA	NA	NA	NA	NA	chrII	-1	351821	351821	0	2	1	1	3.154	0.0183989	0.0571515	2.409	0.0697261	0.171666	3.034	0.0207382	0.0364727	-0.12	0.893964	0.939193	0.624	0.478398	0.649816	YBR057C	tQ(UUG)B	Convergent
GIM_5p_end_NAM7_RRP6_2942	CUT	C	CUT450	NA	352054	351878	352054	351878	chrII	-1	351997	352042	2	2	14	24	0.056	0.93978	0.969017	2.808	1.12388e-06	1.03729e-05	3.61	2.42964e-10	1.50568e-09	3.554	2.20334e-09	2.54822e-08	0.802	0.0267309	0.0664621	YBR057C	tQ(UUG)B	Convergent
GIM_5p_end_NAM7_RRP6_2943	mRNA	O	YBR057C	MUM2	353293	352193	353382	352054	chrII	-1	353371	353419	84	72	94	78	-0.204	0.62229	0.79851	0.161	0.69304	0.825496	-0.109	0.790581	0.836056	0.095	0.817383	0.892432	-0.27	0.506931	0.67609	YBR058C	YBR057C	Tandem sens
GIM_5p_end_NAM7_RRP6_2944	internal	B	YBR058C	UBP14	356017	353672	356062	353574	chrII	-1	353833	353833	2	1	1	1	-0.819	0.440465	0.65895	-1.713	0.104565	0.23496	-0.563	0.564896	0.641136	0.256	0.810027	0.887708	1.15	0.277222	0.440265	YBR058C-A	YBR057C	Tandem sens
GIM_5p_end_NAM7_RRP6_2946	mRNA	O	YBR058C	UBP14	356017	353672	356062	353574	chrII	-1	355990	356075	73	65	95	124	-0.172	NA	NA	0.358	NA	NA	0.738	NA	NA	0.91	NA	NA	0.38	NA	NA	YBR058C-A	YBR057C	Tandem sens
GIM_5p_end_NAM7_RRP6_2947	mRNA	O	YBR058C-A	TSC3	356566	356324	356630	356142	chrII	-1	356589	356639	3366	3752	3077	2966	0.155	0.471814	0.68498	-0.129	0.551212	0.724916	-0.181	0.400658	0.481972	-0.337	0.118758	0.23844	-0.053	0.806713	0.895042	YBR059C	YBR058C-A	Tandem sens
GIM_5p_end_NAM7_RRP6_2948	internal	B	YBR059C	AKL1	360187	356861	360334	356766	chrII	-1	356761	356823	10	50	14	67	2.347	1.37438e-08	2.00724e-07	0.547	0.196484	0.37186	2.753	1.0926e-11	7.83214e-11	0.407	0.260028	0.423621	2.206	3.34995e-09	3.91886e-08	YBR059C	YBR058C-A	Tandem sens
GIM_5p_end_NAM7_RRP6_2951	mRNA	O	YBR059C	AKL1	360187	356861	360334	356766	chrII	-1	360185	360234	7	10	10	10	0.559	0.301335	0.510926	0.592	0.250279	0.439883	0.682	0.185933	0.25214	0.124	0.807102	0.886244	0.09	0.850996	0.921427	YBR060C	YBR058C-A	Tandem sens
GIM_5p_end_NAM7_RRP6_2952	mRNA	O	YBR059C	AKL1	360187	356861	360334	356766	chrII	-1	360290	360343	148	141	165	189	-0.076	0.859011	0.949621	0.154	0.716613	0.839514	0.346	0.413945	0.49537	0.422	0.320763	0.491194	0.192	0.648808	0.791497	YBR060C	YBR059C	Tandem sens
GIM_5p_end_NAM7_RRP6_2954	internal	B	YBR060C	ORC2	362514	360652	362622	360566	chrII	-1	362229	362407	15	40	12	41	1.437	5.39922e-08	7.09557e-07	-0.359	0.20501	0.383526	1.388	4.36276e-08	2.07859e-07	-0.049	0.823767	0.896289	1.747	4.66039e-13	9.12165e-12	YBR061C	YBR059C	Tandem sens
GIM_5p_end_NAM7_RRP6_2955	mRNA	O	YBR060C	ORC2	362514	360652	362622	360566	chrII	-1	362527	362639	252	246	380	445	-0.028	0.946682	0.971788	0.581	0.166142	0.330182	0.803	0.0557229	0.0880989	0.831	0.0480041	0.11788	0.222	0.596317	0.750934	YBR061C	YBR060C	Tandem sens
GIM_5p_end_NAM7_RRP6_2956	internal	B	YBR061C	TRM7	365719	364787	365742	364606	chrII	-1	364969	364984	9	17	4	8	0.769	0.204778	0.388903	-1.085	0.0838911	0.197829	-0.172	0.777315	0.826402	-0.941	0.11612	0.234414	0.913	0.141103	0.26076	YBR062C	YBR060C	Tandem sens
GIM_5p_end_NAM7_RRP6_2959	mRNA	O	YBR061C	TRM7	365719	364787	365742	364606	chrII	-1	365687	365761	222	262	313	328	0.249	0.218143	0.407026	0.502	0.0116767	0.0405141	0.563	0.0046616	0.00954399	0.314	0.115167	0.233031	0.061	0.754294	0.862296	YBR062C	YBR060C	Tandem sens
GIM_5p_end_NAM7_RRP6_2961	internal	B	YBR062C	YBR062C	366600	365976	366605	365854	chrII	-1	365958	365958	1	2	2	0	1.066	0.331951	0.547059	0.96	0.361849	0.560518	-1.495	0.237612	0.311401	-2.561	0.0350776	0.0909828	-2.456	0.0371924	0.0878734	YBR062C	YBR061C	Tandem sens
GIM_5p_end_NAM7_RRP6_2963	mRNA	O	YBR062C	YBR062C	366600	365976	366605	365854	chrII	-1	366578	366631	332	495	257	466	0.571	0.0582001	0.147237	-0.366	0.224742	0.408533	0.486	0.105931	0.154796	-0.085	0.777139	0.866774	0.852	0.00454854	0.0143853	YBR063C	YBR061C	Tandem sens
GIM_5p_end_NAM7_RRP6_2966	mRNA	O	YBR063C	YBR063C	368184	366970	368234	366870	chrII	-1	368253	368253	0	1	0	1	2.168	0.0949986	NA	-1.522	0.308685	NA	1.459	0.259671	0.335629	-0.709	0.513439	0.670952	2.981	0.030673	0.0745693	YBR065C	YBR063C	Tandem sens
GIM_5p_end_NAM7_RRP6_2967	mRNA	O	YBR065C	ECM2	369678	368584	369728	368484	chrII	-1	369709	369756	32	70	32	91	1.125	0.00590555	0.0218688	0.021	0.96005	0.97891	1.488	0.000222738	0.000597445	0.363	0.359697	0.529561	1.467	0.000217832	0.00099559	YBR066C	YBR065C	Tandem sens
GIM_5p_end_NAM7_RRP6_2968	internal	B	YBR066C	NRG2	370699	370037	370765	369965	chrII	-1	370348	370415	30	22	17	20	-0.407	0.140621	0.294626	-0.824	0.00165248	0.0075938	-0.557	0.031895	0.0536705	-0.149	0.590296	0.733468	0.268	0.308841	0.477226	YBR067C	YBR065C	Tandem sens
GIM_5p_end_NAM7_RRP6_2969	mRNA	O	YBR066C	NRG2	370699	370037	370765	369965	chrII	-1	370693	370792	126	147	132	91	0.225	0.480586	0.692717	0.074	0.813427	0.897301	-0.461	0.14671	0.205295	-0.686	0.0311895	0.0827728	-0.535	0.0896085	0.181283	YBR067C	YBR065C	Tandem sens
GIM_5p_end_NAM7_RRP6_2970	intergenic	I	YBR066C_YBR067C	NA	NA	NA	NA	NA	chrII	-1	370863	371018	16	45	37	74	1.494	2.77818e-06	2.55983e-05	1.242	6.42721e-05	0.000418969	2.228	2.74844e-13	2.3226e-12	0.734	0.00813133	0.0268405	0.986	0.000237684	0.00107749	YBR067C	YBR066C	Tandem sens
GIM_5p_end_NAM7_RRP6_2971	intergenic	I	YBR066C_YBR067C	NA	NA	NA	NA	NA	chrII	-1	371092	371146	9	9	15	19	-0.035	0.940396	0.969291	0.782	0.0630167	0.159079	1.195	0.00409909	0.00849901	1.231	0.00435909	0.015751	0.413	0.27094	0.433034	YBR067C	YBR066C	Tandem sens
GIM_5p_end_NAM7_RRP6_2972	intergenic	I	YBR066C_YBR067C	NA	NA	NA	NA	NA	chrII	-1	371565	371724	8	69	7	45	3.1	2.19827e-14	7.62237e-13	-0.035	0.937371	0.966542	2.502	5.97663e-10	3.54984e-09	-0.598	0.078208	0.172732	2.536	2.2821e-11	3.59031e-10	YBR067C	YBR066C	Tandem sens
GIM_5p_end_NAM7_RRP6_2975	mRNA	O	YBR067C	TIP1	372735	372103	372806	371958	chrII	-1	372733	372813	329	218	247	227	-0.587	0.0960405	0.21929	-0.406	0.246808	0.435727	-0.524	0.135389	0.191576	0.063	0.858034	0.918203	-0.118	0.736742	0.851774	YBR068C	YBR066C	Tandem sens
GIM_5p_end_NAM7_RRP6_2976	intergenic	I	YBR067C_YBR068C	NA	NA	NA	NA	NA	chrII	-1	372865	372972	8	7	5	8	-0.142	0.743055	0.884772	-0.602	0.139664	0.291502	0.088	0.820101	0.859471	0.23	0.575025	0.721127	0.69	0.071889	0.151692	YBR068C	YBR067C	Tandem sens
GIM_5p_end_NAM7_RRP6_2980	mRNA	O	YBR068C	BAP2	375690	373861	375750	373662	chrII	-1	375685	375760	959	830	897	966	-0.203	0.578952	0.766913	-0.095	0.796216	0.888905	0.011	0.976922	0.982205	0.214	0.559138	0.708398	0.105	0.773858	0.875117	YBR069C	YBR067C	Tandem sens
GIM_5p_end_NAM7_RRP6_2981	internal	B	NA	NA	NA	NA	NA	NA	chrII	-1	375848	375893	7	13	15	24	0.795	0.239827	0.436754	1.084	0.100094	0.227469	1.686	0.0101083	0.0191113	0.891	0.166664	0.307963	0.602	0.33652	0.507583	YBR069C	YBR068C	Tandem sens
GIM_5p_end_NAM7_RRP6_2982	internal	B	YBR069C	TAT1	378433	376574	378550	375854	chrII	-1	376241	376244	1	5	0	7	1.797	0.0151612	0.0485757	-1.892	0.0565923	0.146169	2.336	0.000821727	0.00197	0.539	0.332371	0.503698	4.228	1.52237e-06	1.12582e-05	YBR069C	YBR068C	Tandem sens
GIM_5p_end_NAM7_RRP6_2983	internal	B	YBR069C	TAT1	378433	376574	378550	375854	chrII	-1	376672	376690	0	2	1	8	3.395	0.00655286	0.0238618	2.364	0.0589906	0.151244	5.35	7.27252e-06	2.51937e-05	1.955	0.00339314	0.0127096	2.986	9.84896e-06	6.12769e-05	YBR070C	YBR068C	Tandem sens
GIM_5p_end_NAM7_RRP6_2984	mRNA	O	YBR069C	TAT1	378433	376574	378550	375854	chrII	-1	378502	378645	308	361	362	461	0.233	0.351246	0.567398	0.237	0.341062	0.539106	0.583	0.0189735	0.0337467	0.349	0.159958	0.298475	0.346	0.161339	0.289349	YBR070C	YBR069C	Tandem sens
GIM_5p_end_NAM7_RRP6_2985	intergenic	I	YBR069C_YBR070C	NA	NA	NA	NA	NA	chrII	-1	378772	378772	0	0	1	2	1.312	0.38082	NA	2.622	0.0564273	NA	3.412	0.0118863	0.0221079	2.1	0.0876153	0.188792	0.79	0.40958	0.583428	YBR070C	YBR069C	Tandem sens
GIM_5p_end_NAM7_RRP6_2986	mRNA	O	YBR070C	ALG14	379934	379221	379982	379182	chrII	-1	379803	380012	231	271	241	286	0.23	NA	NA	0.056	NA	NA	0.304	NA	NA	0.074	NA	NA	0.248	NA	NA	YBR071W	YBR069C	Divergent
GIM_5p_end_NAM7_RRP6_2988	XUT	X	XUT_2R-170	NA	381137	380398	381137	380398	chrII	-1	380940	381250	10	101	18	423	3.268	3.09964e-31	6.51759e-29	0.782	0.00897886	0.0324509	5.346	4.73476e-86	2.274e-83	2.078	1.99589e-28	1.40853e-26	4.564	1.10789e-100	4.78884e-97	YBR072W	YBR070C	Divergent
GIM_5p_end_NAM7_RRP6_2989	antisens	A	YBR071W	YBR071W	380411	381046	380242	381378	chrII	-1	381304	381305	0	0	0	4	-0.448	0.733434	0.877777	-0.652	0.596863	0.759106	2.823	0.00684087	0.0135222	3.272	0.00454644	0.0163358	3.476	0.000792981	0.00313243	YBR072W	YBR071W	Tandem antisens
GIM_5p_end_NAM7_RRP6_2990	antisens	A	NA	NA	NA	NA	NA	NA	chrII	-1	381414	381491	15	41	7	30	1.297	0.213235	0.400512	-0.951	0.364288	0.5628	0.899	0.387439	0.468678	-0.398	0.70131	0.814856	1.851	0.0760142	0.158749	YBR072W	YBR071W	Tandem antisens
GIM_5p_end_NAM7_RRP6_2992	intergenic	I	YBR071W_YBR072W	NA	NA	NA	NA	NA	chrII	-1	381725	381725	0	1	0	1	2.252	0.144672	NA	-0.289	0.853599	NA	2.606	0.0872482	0.130642	0.354	0.80831	0.886613	2.895	0.0564175	0.124452	YBR072W	YBR071W	Tandem antisens
GIM_5p_end_NAM7_RRP6_2994	internal	B	YBR072C-A	YBR072C-A	383021	382860	383071	382760	chrII	-1	382831	382966	15	9	111	132	-0.778	0.0370897	0.102233	2.888	1.36948e-24	1.04469e-22	3.142	6.73899e-29	2.13401e-27	3.92	6.76796e-32	6.46508e-30	0.254	0.26156	0.421312	YBR073W	YBR072W	Tandem antisens
GIM_5p_end_NAM7_RRP6_2995	intergenic	I	YBR073W_YBR074W	NA	NA	NA	NA	NA	chrII	-1	386069	386078	2	1	12	18	-0.396	0.653301	0.821371	2.66	0.000177831	0.00104576	3.184	6.44389e-06	2.24899e-05	3.58	4.03734e-06	2.88215e-05	0.524	0.351732	0.523811	YBR074W	YBR073W	Tandem antisens
GIM_5p_end_NAM7_RRP6_2996	intergenic	I	YBR073W_YBR074W	NA	NA	NA	NA	NA	chrII	-1	386132	386132	0	1	1	2	2.008	0.158454	NA	2.52	0.0606003	NA	3.519	0.0075504	0.0147594	1.511	0.152495	0.287811	0.999	0.250036	0.40738	YBR074W	YBR073W	Tandem antisens
GIM_5p_end_NAM7_RRP6_3001	CUT	C	CUT_GIM_0141	NA	391542	391124	391542	391124	chrII	-1	391503	391687	144	164	296	341	0.174	0.742184	0.884441	1.003	0.0562207	0.145507	1.205	0.0217797	0.0381415	1.032	0.0497216	0.120997	0.202	0.699506	0.826688	YBR077C	YBR076W	Convergent
GIM_5p_end_NAM7_RRP6_3002	internal	B	YBR077C	SLM4	392293	391805	392343	391705	chrII	-1	391865	391936	6	42	7	52	2.854	4.33751e-10	8.11168e-09	0.308	0.525222	0.70475	3.178	1.43176e-12	1.11711e-11	0.324	0.382397	0.552351	2.87	1.37899e-12	2.52305e-11	YBR078W	YBR076W	Tandem antisens
GIM_5p_end_NAM7_RRP6_3003	mRNA	O	YBR077C	SLM4	392293	391805	392343	391705	chrII	-1	392243	392362	84	116	70	119	0.457	0.010061	0.0341991	-0.264	0.131455	0.278696	0.514	0.00258138	0.00559229	0.058	0.733422	0.836027	0.779	3.07243e-06	2.14632e-05	YBR078W	YBR076W	Tandem antisens
GIM_5p_end_NAM7_RRP6_3005	intergenic	I	YBR077C_YBR078W	NA	NA	NA	NA	NA	chrII	-1	392678	392777	28	54	24	42	0.915	0.00587974	0.021788	-0.218	0.513523	0.695195	0.596	0.0683659	0.105427	-0.319	0.316802	0.486976	0.814	0.0111139	0.0312556	YBR078W	YBR077C	Divergent
GIM_5p_end_NAM7_RRP6_3006	intergenic	I	YBR077C_YBR079C	NA	NA	NA	NA	NA	chrII	-1	393170	393236	1	3	9	29	1.812	0.0274948	0.0796717	3.397	4.72519e-06	3.87683e-05	5.055	4.2763e-12	3.18147e-11	3.243	8.37217e-11	1.16362e-09	1.658	6.28202e-07	4.96644e-06	YBR079C	YBR077C	Tandem sens
GIM_5p_end_NAM7_RRP6_3007	antisens	A	YBR078W	ECM33	393123	394742	392948	395301	chrII	-1	394103	394133	1	2	2	6	1.239	0.209191	0.395044	0.652	0.500883	0.684867	2.354	0.0108612	0.0203788	1.115	0.186714	0.334771	1.702	0.0383854	0.0902479	YBR079C	YBR077C	Tandem sens
GIM_5p_end_NAM7_RRP6_3010	internal	B	YBR079C	RPG1	398277	395383	398305	395233	chrII	-1	395820	395820	0	0	1	1	-0.561	0.679678	NA	0.848	0.458738	NA	0.091	0.93988	0.954733	0.652	0.618649	0.754546	-0.756	0.479334	0.650525	YBR080C	YBR078W	Convergent
GIM_5p_end_NAM7_RRP6_3012	mRNA	O	YBR079C	RPG1	398277	395383	398305	395233	chrII	-1	398290	398324	260	257	347	326	-0.006	0.977825	0.988116	0.416	0.0627643	0.158667	0.322	0.150754	0.210052	0.328	0.144931	0.276829	-0.094	0.670369	0.807206	YBR080C	YBR079C	Tandem sens
GIM_5p_end_NAM7_RRP6_3019	mRNA	O	YBR080C	SEC18	400890	398614	400929	398473	chrII	-1	400857	400932	153	123	188	166	-0.298	0.0515883	0.133792	0.305	0.032398	0.093797	0.118	0.412674	0.494123	0.416	0.00539559	0.0189305	-0.187	0.177107	0.311799	YBR081C	YBR079C	Tandem sens
GIM_5p_end_NAM7_RRP6_3021	mRNA	O	YBR081C	SPT7	405251	401253	405393	401129	chrII	-1	405322	405412	42	21	37	39	-0.907	NA	NA	-0.182	NA	NA	-0.091	NA	NA	0.816	NA	NA	0.091	NA	NA	tR(UCU)B	YBR081C	Divergent
GIM_5p_end_NAM7_RRP6_3022	CUT	C	CUT452	NA	406457	406105	406457	406105	chrII	-1	406219	406378	22	51	47	72	1.115	0.111336	0.245697	1.012	0.146653	0.301675	1.604	0.0212002	0.037221	0.489	0.479415	0.641719	0.592	0.389422	0.562781	YBR082C	tD(GUC)B	Convergent
GIM_5p_end_NAM7_RRP6_3026	mRNA	O	YBR082C	UBC4	407169	406628	407281	406457	chrII	-1	407128	407288	1497	1927	1803	1867	0.357	0.409033	0.630029	0.263	0.542624	0.71774	0.313	0.47007	0.551166	-0.045	0.91755	0.952224	0.049	0.909585	0.953713	YBR083W	tD(GUC)B	Tandem antisens
GIM_5p_end_NAM7_RRP6_3028	CUT	C	CUT_GIM_0118.CUT_GIM_0129	.	408180	408064	408180	408064	chrII	-1	408160	408235	12	7	312	205	-0.734	0.108132	0.24021	4.663	1.07806e-36	1.92188e-34	4.07	3.13402e-28	9.32655e-27	4.804	8.94445e-31	7.69401e-29	-0.594	0.0604391	0.131628	YBR083W	YBR082C	Divergent
GIM_5p_end_NAM7_RRP6_3029	CUT	C	CUT453	NA	408489	407905	408489	407905	chrII	-1	408331	408578	20	21	363	534	0.001	0.997427	0.998462	4.139	2.19035e-32	2.87391e-30	4.691	3.45017e-41	2.34856e-39	4.69	1.71961e-39	2.80492e-37	0.552	0.0811852	0.167637	YBR083W	YBR082C	Divergent
GIM_5p_end_NAM7_RRP6_3031	XUT	X	XUT_2R-178	NA	409207	408017	409207	408017	chrII	-1	408989	408991	0	2	1	3	2.432	0.0404357	0.109491	1.609	0.173095	0.340196	2.939	0.0103243	0.0194663	0.507	0.579752	0.724952	1.331	0.142483	0.262666	YBR083W	YBR082C	Divergent
GIM_5p_end_NAM7_RRP6_3036	internal	B	YBR084C-A	RPL19A	415261	414186	415305	414089	chrII	-1	415110	415145	1	7	1	6	3.033	0.000244333	0.00138901	0.372	0.68271	0.819601	2.933	0.000292424	0.000769092	-0.1	0.847044	0.910773	2.561	9.34531e-05	0.000468337	YBR085W	YBR084W	Tandem antisens
GIM_5p_end_NAM7_RRP6_3037	mRNA	O	YBR084C-A	RPL19A	415261	414186	415305	414089	chrII	-1	415270	415295	4519	3955	4512	4008	-0.19	0.536736	0.738445	-0.002	0.994487	0.997101	-0.172	0.577064	0.651822	0.019	0.951925	0.972816	-0.169	0.581722	0.738959	YBR085W	YBR084C-A	Divergent
GIM_5p_end_NAM7_RRP6_3038	intergenic	I	YBR084C-A_YBR085W	NA	NA	NA	NA	NA	chrII	-1	415462	415510	7	14	9	13	1.016	0.0154004	0.0492274	0.396	0.334235	0.53185	0.865	0.0315653	0.0531571	-0.152	0.681422	0.801864	0.469	0.190668	0.330194	YBR085W	YBR084C-A	Divergent
GIM_5p_end_NAM7_RRP6_3039	intergenic	I	YBR085W_YBR085C-A	NA	NA	NA	NA	NA	chrII	-1	417585	417594	0	8	2	6	3.732	3.35292e-05	0.000239092	1.336	0.158741	0.319606	3.277	0.000241539	0.000645075	-0.455	0.393971	0.563888	1.941	0.00180594	0.00640769	YBR085C-A	YBR085W	Convergent
GIM_5p_end_NAM7_RRP6_3040	intergenic	I	YBR085W_YBR085C-A	NA	NA	NA	NA	NA	chrII	-1	417778	417778	0	2	0	2	3.753	0.00704211	0.0252951	-0.393	0.799749	0.891139	3.589	0.00915598	0.0174991	-0.164	0.869713	0.926076	3.982	0.00314926	0.0104372	YBR085C-A	YBR085W	Convergent
GIM_5p_end_NAM7_RRP6_3043	mRNA	O	YBR085C-A	YBR085C-A	419164	418907	419273	418537	chrII	-1	419169	419265	476	773	444	693	0.683	0.1378	0.290346	-0.097	0.833345	0.908982	0.531	0.248561	0.323567	-0.152	0.740381	0.840801	0.628	0.172175	0.304824	YBR086C	YBR085C-A	Tandem sens
GIM_5p_end_NAM7_RRP6_3044	intergenic	I	YBR085C-A_YBR086C	NA	NA	NA	NA	NA	chrII	-1	419426	419505	11	126	22	115	3.39	1.27909e-06	1.2823e-05	0.982	0.163731	0.326544	3.266	2.96322e-06	1.08478e-05	-0.124	0.85418	0.915325	2.284	0.000817628	0.00322096	YBR086C	YBR085C-A	Tandem sens
GIM_5p_end_NAM7_RRP6_3045	intergenic	I	YBR085C-A_YBR086C	NA	NA	NA	NA	NA	chrII	-1	419622	419632	1	0	4	5	-2.6	0.0408049	0.110262	1.402	0.065503	0.163817	1.777	0.0184816	0.0329599	4.378	0.00029795	0.00147031	0.375	0.531295	0.697237	YBR086C	YBR085C-A	Tandem sens
GIM_5p_end_NAM7_RRP6_3046	intergenic	I	YBR085C-A_YBR086C	NA	NA	NA	NA	NA	chrII	-1	419687	419703	1	1	3	6	-0.146	0.886014	0.962225	1.401	0.0937306	0.216152	2.588	0.00135439	0.00310369	2.734	0.00159363	0.006534	1.187	0.0526972	0.11752	YBR086C	YBR085C-A	Tandem sens
GIM_5p_end_NAM7_RRP6_3047	intergenic	I	YBR085C-A_YBR086C	NA	NA	NA	NA	NA	chrII	-1	419781	419781	1	6	2	4	1.677	0.0335799	0.0940799	0.568	0.475329	0.663699	1.553	0.0423588	0.0690733	-0.124	0.850671	0.913461	0.985	0.139079	0.257598	YBR086C	YBR085C-A	Tandem sens
GIM_5p_end_NAM7_RRP6_3051	mRNA	O	YBR086C	IST2	423041	420201	423345	420081	chrII	-1	423201	423358	478	384	470	470	-0.308	0.308369	0.51915	-0.023	0.937718	0.966718	-0.025	0.934854	0.95069	0.283	0.347866	0.518142	-0.001	0.997108	0.998841	YBR087W	YBR086C	Divergent
GIM_5p_end_NAM7_RRP6_3053	intergenic	I	YBR086C_YBR087W	NA	NA	NA	NA	NA	chrII	-1	423612	423622	0	0	5	5	0.141	0.925975	0.962761	4.883	8.16031e-05	0.000518749	4.763	0.000125475	0.000351557	4.622	0.000217447	0.00110611	-0.119	0.826742	0.907694	YBR087W	YBR086C	Divergent
GIM_5p_end_NAM7_RRP6_3054	mRNA	O	YBR088C	POL30	425766	424990	425817	424897	chrII	-1	425788	425878	112	90	97	65	-0.309	0.242226	0.440292	-0.212	0.410997	0.608372	-0.763	0.00348026	0.00734452	-0.454	0.0873595	0.188416	-0.551	0.0334703	0.0803305	YBR089C-A	YBR088C	Tandem sens
GIM_5p_end_NAM7_RRP6_3055	internal	B	YBR089C-A.YBR090C	NHP6B.YBR090C	426873	426190	426923	426090	chrII	-1	426435	426495	135	143	84	70	0.072	0.875217	0.957409	-0.658	0.153159	0.311585	-0.918	0.0468235	0.0754641	-0.991	0.0322563	0.085004	-0.26	0.57385	0.732428	YBR091C	YBR088C	Tandem sens
GIM_5p_end_NAM7_RRP6_3056	mRNA	O	YBR089C-A	NHP6B	426873	426190	426923	426090	chrII	-1	426775	426912	2005	2521	1341	1590	0.324	0.427475	0.646295	-0.57	0.162821	0.325344	-0.329	0.420936	0.502287	-0.653	0.109961	0.225585	0.242	0.554553	0.716822	YBR091C	YBR088C	Tandem sens
GIM_5p_end_NAM7_RRP6_3057	mRNA	O	YBR091C	TIM12	427484	427155	427534	427055	chrII	-1	427493	427549	228	209	138	159	-0.129	0.707781	0.860692	-0.714	0.0373435	0.104642	-0.508	0.137896	0.194647	-0.379	0.269706	0.43407	0.205	0.548902	0.712181	YBR092C	YBR091C	Tandem sens
GIM_5p_end_NAM7_RRP6_3059	mRNA	O	YBR092C	PHO3	429101	427698	429137	427561	chrII	-1	429115	429135	414	432	441	394	0.066	0.848949	0.944678	0.089	0.794995	0.888467	-0.072	0.833353	0.869616	-0.138	0.688511	0.806526	-0.161	0.637687	0.782624	YBR093C	YBR092C	Tandem sens
GIM_5p_end_NAM7_RRP6_3060	intergenic	I	YBR092C_YBR093C	NA	NA	NA	NA	NA	chrII	-1	429221	429240	1	12	4	25	3.741	3.06398e-05	0.000220598	2.325	0.0101591	0.035987	4.689	1.06754e-07	4.81926e-07	0.949	0.154182	0.290171	2.364	0.000477044	0.0020044	YBR093C	YBR092C	Tandem sens
GIM_5p_end_NAM7_RRP6_3062	mRNA	O	YBR093C	PHO5	430951	429548	430993	429465	chrII	-1	430971	430998	300	108	56	7	-1.472	4.03674e-05	0.00028185	-2.386	2.75099e-11	4.96358e-10	-5.249	1.7117e-38	1.02406e-36	-3.777	2.80022e-20	1.04241e-18	-2.863	2.60987e-12	4.6187e-11	YBR094W	YBR093C	Divergent
GIM_5p_end_NAM7_RRP6_3063	SUT	S	SUT446	NA	431841	430993	431841	430993	chrII	-1	431156	431312	22	112	5	18	2.345	2.87127e-09	4.70447e-08	-2.189	1.7559e-06	1.56769e-05	-0.27	0.510556	0.589956	-2.615	2.20019e-11	3.30794e-10	1.919	2.41568e-05	0.0001378	YBR094W	YBR093C	Divergent
GIM_5p_end_NAM7_RRP6_3064	SUT	S	SUT446	NA	431841	430993	431841	430993	chrII	-1	431398	431422	6	20	1	7	1.615	0.00013915	0.000855585	-2.534	4.84878e-05	0.000324445	0.135	0.761515	0.814411	-1.48	0.000161877	0.000849684	2.668	9.87051e-06	6.13889e-05	YBR094W	YBR093C	Divergent
GIM_5p_end_NAM7_RRP6_3065	SUT	S	SUT446	NA	431841	430993	431841	430993	chrII	-1	431795	431831	8	15	10	29	0.93	0.0117004	0.0389325	0.213	0.555672	0.728284	1.799	7.65355e-08	3.52692e-07	0.869	0.00421341	0.0153078	1.586	7.27678e-08	6.82297e-07	YBR094W	YBR093C	Divergent
GIM_5p_end_NAM7_RRP6_3066	mRNA	O	YBR095C	RXT2	435698	434406	435729	434289	chrII	-1	435671	435750	213	209	231	259	-0.025	0.881961	0.960037	0.113	0.496331	0.680906	0.279	0.0914864	0.136245	0.304	0.0688706	0.156413	0.166	0.30625	0.474382	YBR096W	YBR094W	Tandem antisens
GIM_5p_end_NAM7_RRP6_3067	antisens	A	YBR096W	YBR096W	436021	436713	435941	436781	chrII	-1	436703	436788	5	16	17	42	1.685	0.000647469	0.00326041	1.578	0.00100703	0.00488069	2.928	4.39077e-10	2.63965e-09	1.243	0.00273125	0.0104987	1.35	0.000691015	0.00277723	YBR097W	YBR095C	Divergent
GIM_5p_end_NAM7_RRP6_3068	antisens	A	NA	NA	NA	NA	NA	NA	chrII	-1	441310	441332	1	3	12	24	1.253	0.102591	0.230871	3.134	3.64815e-06	3.06837e-05	4.188	3.73177e-10	2.26474e-09	2.935	8.88154e-08	8.20747e-07	1.054	0.00863829	0.0252033	YBR098W	YBR096W	Tandem antisens
GIM_5p_end_NAM7_RRP6_3069	mRNA	O	YBR101C	FES1	444693	443821	444761	443745	chrII	-1	444703	444787	98	139	105	143	0.506	0.0416221	0.112111	0.098	0.688873	0.822764	0.538	0.0278735	0.0474343	0.031	0.897292	0.940995	0.439	0.067976	0.144778	YBR102C	YBR101C	Tandem sens
GIM_5p_end_NAM7_RRP6_3070	mRNA	O	YBR102C	EXO84	447323	445062	447401	444793	chrII	-1	447350	447409	54	45	66	81	-0.217	0.735912	0.879651	0.291	0.648501	0.798544	0.562	0.379128	0.460947	0.779	0.224554	0.381426	0.271	0.670699	0.807282	YBR103W	YBR102C	Divergent
GIM_5p_end_NAM7_RRP6_3071	intergenic	I	YBR102C_YBR103W	NA	NA	NA	NA	NA	chrII	-1	447511	447552	2	7	2	21	2.046	0.00600621	0.0221814	0.178	0.820107	0.901151	3.564	4.60027e-07	1.89875e-06	1.517	0.00985607	0.0315502	3.386	1.00068e-07	9.16889e-07	YBR103W	YBR102C	Divergent
GIM_5p_end_NAM7_RRP6_3072	CUT	C	CUT_GIM_0149	NA	449306	449005	449306	449005	chrII	-1	449246	449364	1	1	73	93	-0.18	0.819933	0.930961	5.319	6.32718e-20	3.03427e-18	5.683	1.45955e-22	2.84185e-21	5.863	5.17786e-20	1.88474e-18	0.364	0.266345	0.427745	YBR104W	YBR102C	Divergent
GIM_5p_end_NAM7_RRP6_3073	intergenic	I	YBR103W_YBR104W	NA	NA	NA	NA	NA	chrII	-1	449453	449461	0	0	2	4	-0.87	0.54827	0.74554	2.513	0.0221838	0.0688763	3.531	0.00104462	0.00245021	4.402	0.00045046	0.00213792	1.019	0.0936915	0.187877	YBR104W	YBR103W	Tandem antisens
GIM_5p_end_NAM7_RRP6_3075	mRNA	O	YBR105C	VID24	451969	450881	452121	450737	chrII	-1	451992	452114	126	229	174	177	0.854	0.00431527	0.016704	0.468	0.115752	0.253904	0.491	0.0991992	0.146269	-0.363	0.220479	0.376763	0.023	0.938241	0.968026	YBR106W	YBR105C	Divergent
GIM_5p_end_NAM7_RRP6_3076	CUT	C	CUT_GIM_0151	NA	453380	452850	453380	452850	chrII	-1	453380	453427	0	0	8	7	0.144	0.92357	0.962761	5.338	9.80317e-06	7.6236e-05	5.189	1.78434e-05	5.77954e-05	5.045	3.55757e-05	0.000212471	-0.149	0.749879	0.85949	YBR107C	YBR106W	Convergent
GIM_5p_end_NAM7_RRP6_3077	mRNA	O	YBR107C	IML3	454530	453793	454689	453369	chrII	-1	454523	454649	33	69	30	73	1.044	0.000376411	0.00202809	-0.086	0.772184	0.875412	1.152	5.75232e-05	0.000171272	0.108	0.696675	0.81213	1.238	8.88019e-06	5.58932e-05	YBR108W	YBR106W	Tandem antisens
GIM_5p_end_NAM7_RRP6_3079	mRNA	O	YBR109C	CMD1	458362	457919	458426	457722	chrII	-1	458363	458443	1079	1087	831	893	0.009	0.976472	0.987525	-0.374	0.244621	0.432844	-0.27	0.400503	0.481852	-0.279	0.38444	0.554654	0.104	0.74676	0.857734	YBR110W	YBR109C	Divergent
GIM_5p_end_NAM7_RRP6_3080	intergenic	I	YBR109C_YBR110W	NA	NA	NA	NA	NA	chrII	-1	458622	458695	3	50	5	55	4.128	1.73781e-11	4.09509e-10	0.903	0.16223	0.324517	4.282	2.07577e-12	1.59017e-11	0.153	0.750882	0.849045	3.379	1.16018e-10	1.67722e-09	YBR110W	YBR109C	Divergent
GIM_5p_end_NAM7_RRP6_3081	intergenic	I	YBR110W_YBR111C	NA	NA	NA	NA	NA	chrII	-1	460478	460491	2	1	5	6	-1.028	0.23577	0.431184	1.153	0.0785261	0.188208	1.391	0.0330322	0.0553632	2.419	0.00244607	0.00951677	0.238	0.666406	0.804475	YBR111C	YBR110W	Convergent
GIM_5p_end_NAM7_RRP6_3082	intergenic	I	YBR110W_YBR111C	NA	NA	NA	NA	NA	chrII	-1	460695	460695	1	1	2	3	-0.774	0.415825	0.636198	0.683	0.363643	0.562103	1.052	0.15691	0.217699	1.826	0.0364991	0.0940271	0.369	0.564138	0.725252	YBR111C	YBR110W	Convergent
GIM_5p_end_NAM7_RRP6_3083	XUT	X	XUT_2R-200	NA	460920	460657	460920	460657	chrII	-1	460858	460887	2	3	1	7	0.77	0.314398	0.526436	-1.077	0.202234	0.379544	2.008	0.00305759	0.00651859	1.238	0.0478869	0.117676	3.085	2.03922e-05	0.000118714	YBR111C	YBR110W	Convergent
GIM_5p_end_NAM7_RRP6_3084	internal	B	YBR111C	YSA1	461816	461178	461850	461122	chrII	-1	461433	461433	0	3	0	1	4.06	0.00302114	0.0122519	1.958	0.162971	0.325604	2.002	0.155125	0.215482	-2.057	0.0613904	0.142771	0.044	0.969728	0.985169	YBR111W-A	YBR110W	Tandem antisens
GIM_5p_end_NAM7_RRP6_3085	internal	B	YBR111C	YSA1	461816	461178	461850	461122	chrII	-1	461510	461572	14	19	8	16	0.347	0.316459	0.528484	-0.935	0.00872769	0.0316861	0.197	0.549461	0.626495	-0.15	0.647962	0.776925	1.132	0.000828783	0.00326044	YBR111W-A	YBR110W	Tandem antisens
GIM_5p_end_NAM7_RRP6_3086	mRNA	O	YBR111C	YSA1	461816	461178	461850	461122	chrII	-1	461814	461900	6875	7296	5815	5924	0.085	0.76761	0.899544	-0.24	0.402648	0.601772	-0.213	0.457468	0.538983	-0.297	0.299045	0.467537	0.027	0.925207	0.961667	YBR111W-A	YBR110W	Tandem antisens
GIM_5p_end_NAM7_RRP6_3087	intergenic	I	YBR111C_YBR112C	NA	NA	NA	NA	NA	chrII	-1	462125	462144	0	9	0	5	4.377	1.62061e-05	0.000125553	0.656	0.564252	0.734624	3.654	0.00031299	0.000816722	-0.723	0.163939	0.303968	2.998	0.000101347	0.000502768	YBR112C	YBR111C	Tandem sens
GIM_5p_end_NAM7_RRP6_3089	antisens	A	YBR111W-A	SUS1	462139	462579	462110	462726	chrII	-1	462419	462427	0	0	4	8	-1.364	0.314793	0.526667	2.698	0.00364299	0.0150009	3.853	2.33335e-05	7.44209e-05	5.217	1.46809e-05	9.42567e-05	1.155	0.0281625	0.069482	YBR112C	YBR111C	Tandem sens
GIM_5p_end_NAM7_RRP6_3094	mRNA	O	YBR112C	CYC8	465770	462870	465970	462642	chrII	-1	465898	466045	112	98	134	114	-0.201	0.245503	0.444278	0.262	0.105425	0.236438	0.032	0.847148	0.880663	0.233	0.169297	0.311531	-0.231	0.143871	0.264715	YBR114W	YBR112C	Divergent
GIM_5p_end_NAM7_RRP6_3096	mRNA	O	YBR115C	LYS2	473926	469748	474034	469650	chrII	-1	473942	474065	69	84	104	116	0.278	0.691921	0.850169	0.559	0.423342	0.619832	0.707	0.310974	0.390108	0.43	0.538341	0.691642	0.148	0.831228	0.9105	YBR117C	YBR115C	Tandem sens
GIM_5p_end_NAM7_RRP6_3097	internal	B	YBR117C	TKL2	476437	474392	476487	474292	chrII	-1	474567	474567	0	0	0	1	0.151	0.923492	NA	1.414	0.352365	NA	3.03	0.0408741	0.0668982	2.88	0.0514784	0.124345	1.616	0.233466	0.386317	YBR118W	YBR115C	Divergent
GIM_5p_end_NAM7_RRP6_3100	CUT	C	CUT_GIM_0144	NA	477356	477253	477356	477253	chrII	-1	477276	477362	43	54	54	68	0.274	0.376058	0.594627	0.295	0.326533	0.525251	0.654	0.0287539	0.0488173	0.38	0.204979	0.358025	0.359	0.216586	0.364065	YBR118W	YBR117C	Divergent
GIM_5p_end_NAM7_RRP6_3101	intergenic	I	YBR117C_YBR118W	NA	NA	NA	NA	NA	chrII	-1	477473	477496	5	6	11	12	0.071	0.89746	0.962761	1.082	0.0245877	0.0748863	1.268	0.00832748	0.0161	1.197	0.0153085	0.0457376	0.185	0.655308	0.796072	YBR118W	YBR117C	Divergent
GIM_5p_end_NAM7_RRP6_3102	mRNA	O	YBR120C	CBP6	480923	480435	481010	480362	chrII	-1	480953	481042	172	166	97	102	-0.055	0.905873	0.962761	-0.797	0.0868043	0.203052	-0.73	0.116437	0.167875	-0.675	0.147426	0.280727	0.066	0.886848	0.941779	YBR121C	YBR120C	Tandem sens
GIM_5p_end_NAM7_RRP6_3107	mRNA	O	YBR121C	GRS1	483367	481364	483417	481264	chrII	-1	483379	483531	11642	8596	10284	9742	-0.424	0.439802	0.658498	-0.173	0.752089	0.860963	-0.249	0.649787	0.717604	0.175	0.750108	0.848558	-0.076	0.890101	0.94395	YBR122C	YBR121C	Tandem sens
GIM_5p_end_NAM7_RRP6_3110	internal	B	YBR122C	MRPL36	484503	483970	484546	483762	chrII	-1	484243	484254	3	3	3	3	0.062	0.932973	0.964918	-0.067	0.922768	0.96011	-0.284	0.688284	0.751954	-0.346	0.632306	0.765426	-0.217	0.748153	0.858435	YBR123C	YBR121C	Tandem sens
GIM_5p_end_NAM7_RRP6_3111	internal	B	YBR122C	MRPL36	484503	483970	484546	483762	chrII	-1	484313	484365	12	26	9	22	1.031	0.00759373	0.0269403	-0.482	0.226948	0.410985	0.876	0.0195498	0.0346494	-0.155	0.662259	0.788111	1.358	0.000237992	0.00107861	YBR123C	YBR121C	Tandem sens
GIM_5p_end_NAM7_RRP6_3112	mRNA	O	YBR122C	MRPL36	484503	483970	484546	483762	chrII	-1	484483	484552	618	523	404	414	-0.249	0.193523	0.373277	-0.61	0.00136468	0.00637808	-0.578	0.00240629	0.00524716	-0.329	0.0856601	0.185597	0.032	0.868378	0.931616	YBR123C	YBR121C	Tandem sens
GIM_5p_end_NAM7_RRP6_3115	mRNA	O	YBR123C	TFC1	486691	484742	486762	484674	chrII	-1	486686	486770	91	76	112	133	-0.222	0.30123	0.510802	0.304	0.135245	0.284781	0.545	0.00729351	0.0143122	0.767	0.000238368	0.00120227	0.241	0.22187	0.371336	YBR125C	YBR122C	Tandem sens
GIM_5p_end_NAM7_RRP6_3116	mRNA	O	YBR125C	PTC4	488380	487199	488562	486858	chrII	-1	488341	488373	2	4	1	8	1.192	0.160797	0.326268	-0.637	0.474644	0.663256	1.789	0.0281141	0.0478109	0.597	0.436462	0.603666	2.426	0.00285771	0.00958111	YBR126C	YBR123C	Tandem sens
GIM_5p_end_NAM7_RRP6_3117	mRNA	O	YBR125C	PTC4	488380	487199	488562	486858	chrII	-1	488449	488581	113	115	188	234	0.02	0.910071	0.962761	0.729	1.2092e-05	9.22423e-05	1.041	3.41863e-10	2.08127e-09	1.021	1.42554e-09	1.69282e-08	0.313	0.0479681	0.108641	YBR126C	YBR125C	Tandem sens
GIM_5p_end_NAM7_RRP6_3121	mRNA	O	YBR126C	TPS1	490392	488905	490490	488786	chrII	-1	490453	490552	949	843	596	751	-0.165	0.780346	0.90782	-0.648	0.274733	0.467805	-0.325	0.583409	0.657614	-0.16	0.787644	0.87398	0.322	0.586503	0.74282	YBR127C	YBR126C	Tandem sens
GIM_5p_end_NAM7_RRP6_3124	CUT	C	CUT_GIM_0150	NA	490918	490353	490918	490353	chrII	-1	490918	490963	1	2	7	6	0.222	0.773306	0.903154	1.976	0.00159423	0.0073467	1.907	0.00252135	0.00547735	1.685	0.0078875	0.0261655	-0.069	0.874864	0.93575	YBR127C	YBR126C	Tandem sens
GIM_5p_end_NAM7_RRP6_3125	internal	B	NA	NA	NA	NA	NA	NA	chrII	-1	491050	491116	7	10	19	47	0.698	0.113896	0.250605	1.41	0.000473384	0.00250047	2.735	3.16721e-12	2.3861e-11	2.037	4.50755e-08	4.35881e-07	1.325	4.73261e-05	0.000252066	YBR127C	YBR126C	Tandem sens
GIM_5p_end_NAM7_RRP6_3134	mRNA	O	YBR127C	VMA2	492822	491269	492890	491122	chrII	-1	492845	492894	3642	2987	3606	3429	-0.284	0.0851186	0.20009	-0.014	0.930992	0.963782	-0.087	0.598126	0.670444	0.198	0.231537	0.389879	-0.073	0.659306	0.798839	YBR128C	YBR127C	Tandem sens
GIM_5p_end_NAM7_RRP6_3136	mRNA	O	YBR128C	ATG14	494115	493081	494202	493010	chrII	-1	494096	494196	132	141	115	132	0.089	0.683009	0.842892	-0.212	0.323759	0.522667	0.006	0.977278	0.982481	-0.083	0.700396	0.814381	0.218	0.304295	0.472201	YBR129C	YBR127C	Tandem sens
GIM_5p_end_NAM7_RRP6_3137	internal	B	NA	NA	NA	NA	NA	NA	chrII	-1	494294	494294	1	2	0	3	0.773	0.437238	0.655977	-1.273	0.240505	0.427776	1.272	0.172717	0.236657	0.499	0.575318	0.721384	2.545	0.0106194	0.0300703	YBR129C	YBR128C	Tandem sens
GIM_5p_end_NAM7_RRP6_3138	mRNA	O	YBR129C	OPY1	495339	494353	495378	494282	chrII	-1	495331	495400	56	72	62	66	0.355	0.40358	0.624622	0.148	0.725833	0.844882	0.211	0.61654	0.686809	-0.144	0.732502	0.835418	0.063	0.879528	0.938225	YBR130C	YBR128C	Tandem sens
GIM_5p_end_NAM7_RRP6_3140	mRNA	O	YBR130C	SHE3	496869	495592	496938	495530	chrII	-1	496898	496946	274	285	289	253	0.059	NA	NA	0.075	NA	NA	-0.114	NA	NA	-0.173	NA	NA	-0.189	NA	NA	YBR131W	YBR130C	Divergent
GIM_5p_end_NAM7_RRP6_3141	mRNA	O	YBR132C	AGP2	501442	499652	501562	499298	chrII	-1	501591	501625	32	34	18	27	0.034	0.927151	0.962761	-0.843	0.0219153	0.0682035	-0.243	0.501794	0.581656	-0.276	0.449798	0.615331	0.6	0.0996247	0.197309	YBR133C	YBR132C	Tandem sens
GIM_5p_end_NAM7_RRP6_3142	mRNA	O	YBR133C	HSL7	504287	501804	504434	501666	chrII	-1	504231	504278	1	11	1	10	3.163	9.11879e-06	7.46667e-05	0.199	0.80191	0.892214	2.957	2.50372e-05	7.93427e-05	-0.205	0.664623	0.78962	2.758	3.70169e-06	2.53274e-05	YBR135W	YBR132C	Divergent
GIM_5p_end_NAM7_RRP6_3143	mRNA	O	YBR133C	HSL7	504287	501804	504434	501666	chrII	-1	504366	504446	104	92	146	161	-0.154	0.52859	0.73277	0.491	0.0370738	0.104029	0.623	0.00807767	0.015666	0.777	0.00115447	0.00492371	0.132	0.564964	0.725831	YBR135W	YBR133C	Divergent
GIM_5p_end_NAM7_RRP6_3144	antisens	A	NA	NA	NA	NA	NA	NA	chrII	-1	505435	505437	0	0	3	4	0.14	0.927267	0.962761	4.311	0.000606057	0.00311402	4.756	0.000148559	0.000410318	4.617	0.000242553	0.0012216	0.445	0.419133	0.592786	YBR136W	YBR135W	Tandem antisens
GIM_5p_end_NAM7_RRP6_3145	antisens	A	YBR136W	MEC1	505668	512774	505630	512966	chrII	-1	512674	512757	2	5	9	25	1.472	0.0244831	0.0722728	2.351	7.8563e-05	0.000501366	3.856	2.82918e-11	1.94113e-10	2.384	1.19651e-07	1.08369e-06	1.505	2.07475e-05	0.00012062	YBR137W	YBR135W	Tandem antisens
GIM_5p_end_NAM7_RRP6_3146	CUT	C	CUT_GIM_0131	NA	513168	512937	513168	512937	chrII	-1	513147	513169	0	0	3	10	-0.781	0.580516	0.767983	3.281	0.00148113	0.0068699	4.777	2.49105e-06	9.23462e-06	5.558	3.71789e-06	2.67286e-05	1.496	0.00146834	0.00538558	YBR138C	YBR136W	Convergent
GIM_5p_end_NAM7_RRP6_3147	antisens	A	YBR137W	YBR137W	513044	513583	512966	513774	chrII	-1	513292	513341	0	0	17	19	-1.183	0.364015	0.581326	4.735	3.72523e-08	4.35788e-07	4.976	7.1176e-09	3.74053e-08	6.158	5.74738e-08	5.46301e-07	0.241	0.549006	0.712208	YBR138C	YBR136W	Convergent
GIM_5p_end_NAM7_RRP6_3148	mRNA	O	YBR138C	YBR138C	515336	513762	515418	513658	chrII	-1	515337	515425	17	26	32	35	0.593	0.160762	0.326244	0.953	0.0191674	0.0612678	1.066	0.00876506	0.0168405	0.473	0.238394	0.398091	0.113	0.76835	0.871704	YBR139W	YBR138C	Divergent
GIM_5p_end_NAM7_RRP6_3150	mRNA	O	YBR140C	IRA1	526628	517350	526898	517234	chrII	-1	526915	526935	4	7	10	9	0.614	0.381884	0.601141	1.082	0.10711	0.239139	0.867	0.199984	0.26829	0.253	0.703778	0.81621	-0.215	0.733612	0.849545	YBR141C	YBR140C	Tandem sens
GIM_5p_end_NAM7_RRP6_3151	mRNA	O	YBR141C	YBR141C	528038	527025	528058	526898	chrII	-1	528034	528165	102	176	120	198	0.742	0.297366	0.506222	0.223	0.753865	0.861735	0.897	0.207241	0.276438	0.155	0.827592	0.898698	0.674	0.342655	0.514592	YBR142W	YBR140C	Divergent
GIM_5p_end_NAM7_RRP6_3153	internal	B	YBR143C	SUP45	532182	530869	532266	530610	chrII	-1	530866	530866	1	0	0	0	-2.91	0.0423351	NA	-1.727	0.170898	NA	-1.56	0.2166	0.287239	1.351	0.360905	0.530808	0.167	0.900339	0.948772	YBR143C	YBR142W	Convergent
GIM_5p_end_NAM7_RRP6_3156	mRNA	O	YBR143C	SUP45	532182	530869	532266	530610	chrII	-1	532158	532300	946	885	864	909	-0.093	0.674491	0.837611	-0.13	0.558337	0.730187	-0.058	0.795486	0.839884	0.036	0.871418	0.927303	0.072	0.743999	0.856005	YBR145W	YBR142W	Tandem antisens
GIM_5p_end_NAM7_RRP6_3157	intergenic	I	YBR143C_YBR145W	NA	NA	NA	NA	NA	chrII	-1	532974	533086	13	94	15	59	2.744	1.24268e-15	5.04487e-14	0.124	0.732447	0.848906	2.11	6.63101e-10	3.91564e-09	-0.635	0.0340961	0.08877	1.986	6.17571e-10	8.01637e-09	YBR145W	YBR143C	Divergent
GIM_5p_end_NAM7_RRP6_3158	CUT	C	CUT_GIM_0147	NA	533192	532966	533192	532966	chrII	-1	533183	533192	0	0	9	2	0.14	0.92674	0.962761	5.664	7.11238e-06	5.67088e-05	3.566	0.00561885	0.0113044	3.425	0.00813793	0.0268572	-2.099	0.00238749	0.00818716	YBR145W	YBR143C	Divergent
GIM_5p_end_NAM7_RRP6_3159	intergenic	I	YBR143C_YBR145W	NA	NA	NA	NA	NA	chrII	-1	533274	533459	6	5	146	134	-0.371	0.500657	0.709275	4.437	6.86723e-23	4.38247e-21	4.321	9.25187e-22	1.66978e-20	4.692	9.63903e-22	4.00622e-20	-0.116	0.75542	0.862866	YBR145W	YBR143C	Divergent
GIM_5p_end_NAM7_RRP6_3160	CUT	C	CUT_GIM_0134	NA	534978	534835	534978	534835	chrII	-1	534970	535012	6	17	42	137	1.422	0.00121225	0.00560535	2.722	2.95729e-11	5.28926e-10	4.4	1.16234e-27	3.30539e-26	2.978	4.79741e-17	1.34219e-15	1.678	1.15902e-07	1.04754e-06	YBR146W	YBR145W	Tandem antisens
GIM_5p_end_NAM7_RRP6_3161	CUT	C	CUT454	NA	536258	535770	536258	535770	chrII	-1	536215	536268	1	1	14	28	-0.35	0.705723	0.859604	3.457	3.4639e-07	3.49609e-06	4.413	5.12476e-11	3.42245e-10	4.763	4.85322e-10	6.13393e-09	0.956	0.0156885	0.0421071	YBR147W	YBR146W	Tandem antisens
GIM_5p_end_NAM7_RRP6_3163	antisens	A	YBR147W	RTC2	536575	537465	536525	537565	chrII	-1	537478	537513	0	2	2	5	2.434	0.0283828	0.0816822	2.485	0.0203491	0.0642979	3.579	0.000653316	0.00159885	1.146	0.127686	0.252452	1.095	0.107002	0.209379	YBR148W	YBR147W	Tandem antisens
GIM_5p_end_NAM7_RRP6_3165	CUT	C	CUT_GIM_0142	NA	539745	539479	539745	539479	chrII	-1	539690	539745	1	3	68	68	1.206	0.153625	0.315898	5.762	9.39058e-15	2.58414e-13	5.767	9.01641e-15	8.83251e-14	4.561	1.18264e-12	2.08651e-11	0.005	0.991606	0.996224	YBR149W	YBR147W	Tandem antisens
GIM_5p_end_NAM7_RRP6_3166	SUT	S	SUT447	NA	541026	539674	541026	539674	chrII	-1	539988	539988	1	0	1	1	-1.01	0.459271	NA	0.191	0.873676	NA	0.767	0.517138	0.595889	1.777	0.174593	0.318329	0.575	0.608328	0.760535	YBR150C	YBR148W	Convergent
GIM_5p_end_NAM7_RRP6_3168	SUT	S	SUT447	NA	541026	539674	541026	539674	chrII	-1	541027	541060	1	8	3	12	3.244	0.000194996	0.00114875	1.702	0.0547748	0.142665	3.725	1.19623e-05	3.99437e-05	0.481	0.428048	0.595889	2.023	0.00134157	0.00499156	YBR150C	YBR149W	Convergent
GIM_5p_end_NAM7_RRP6_3169	internal	B	YBR150C	TBS1	544493	541209	544522	541138	chrII	-1	541118	541167	0	3	1	9	3.845	0.00146791	0.00662133	2.473	0.0432981	0.118158	5.447	3.09875e-06	1.13152e-05	1.602	0.00470026	0.0168073	2.974	1.1708e-06	8.81842e-06	YBR150C	YBR149W	Convergent
GIM_5p_end_NAM7_RRP6_3171	mRNA	O	YBR150C	TBS1	544493	541209	544522	541138	chrII	-1	544497	544527	32	21	29	32	-0.606	0.0889951	0.207037	-0.154	0.644252	0.795461	-0.005	0.988325	0.991422	0.601	0.0862044	0.186496	0.149	0.648426	0.791257	YBR151W	YBR150C	Divergent
GIM_5p_end_NAM7_RRP6_3173	antisens	A	NA	NA	NA	NA	NA	NA	chrII	-1	546153	546187	1	1	6	9	-0.541	0.601146	0.782368	2.502	0.000828858	0.00409708	3.156	1.97995e-05	6.37136e-05	3.696	2.34895e-05	0.000145777	0.654	0.150807	0.274871	YBR152W	YBR151W	Tandem antisens
GIM_5p_end_NAM7_RRP6_3175	CUT	C	CUT_GIM_0153	NA	547082	547066	547082	547066	chrII	-1	547086	547086	0	0	1	2	0.146	0.925578	NA	2.423	0.082502	NA	3.793	0.00530173	0.0107163	3.647	0.0070563	0.0238009	1.369	0.14563	0.267298	YBR153W	YBR151W	Tandem antisens
GIM_5p_end_NAM7_RRP6_3176	antisens	A	YBR152W	SPP381	546376	547251	546326	547351	chrII	-1	547149	547241	1	2	37	47	1.495	0.0666572	0.164398	5.367	1.63249e-14	4.38208e-13	5.709	2.98999e-16	3.41008e-15	4.213	2.01083e-17	5.84325e-16	0.342	0.132204	0.247703	YBR153W	YBR151W	Tandem antisens
GIM_5p_end_NAM7_RRP6_3177	antisens	A	YBR153W	RIB7	547460	548194	547410	548294	chrII	-1	547705	547758	1	1	15	34	0.21	0.81407	0.927449	3.778	2.96682e-08	3.51836e-07	4.991	1.37183e-13	1.20096e-12	4.781	1.85274e-12	3.18111e-11	1.212	0.000140048	0.000670941	YBR154C	YBR152W	Convergent
GIM_5p_end_NAM7_RRP6_3179	mRNA	O	YBR154C	RPB5	549009	548362	549130	548282	chrII	-1	549085	549142	3128	3542	3982	3543	0.18	0.29379	0.50276	0.348	0.0423033	0.116014	0.179	0.295805	0.374961	-0.001	0.995393	0.997239	-0.169	0.32425	0.493811	YBR155W	YBR154C	Divergent
GIM_5p_end_NAM7_RRP6_3181	CUT	C	CUT_GIM_0121	NA	549532	549146	549532	549146	chrII	-1	549343	549424	3	7	20	30	1.113	0.0543609	0.139396	2.657	3.41383e-07	3.45193e-06	3.246	3.4896e-10	2.12224e-09	2.132	3.06216e-06	2.24057e-05	0.588	0.120757	0.230528	YBR155W	YBR154C	Divergent
GIM_5p_end_NAM7_RRP6_3182	CUT	C	CUT_GIM_0121	NA	549532	549146	549532	549146	chrII	-1	549499	549604	9	11	135	177	0.246	0.702124	0.857577	3.706	1.19161e-09	1.72039e-08	4.088	1.91892e-11	1.3388e-10	3.842	3.24405e-10	4.19832e-09	0.382	0.50692	0.67609	YBR155W	YBR154C	Divergent
GIM_5p_end_NAM7_RRP6_3184	mRNA	O	YBR156C	SLI15	553200	551104	553250	550946	chrII	-1	553153	553300	92	101	112	107	0.137	0.6159	0.794004	0.279	0.294537	0.490328	0.208	0.43525	0.516576	0.072	0.789057	0.875324	-0.071	0.787197	0.883115	YBR157C	YBR155W	Convergent
GIM_5p_end_NAM7_RRP6_3185	mRNA	O	YBR157C	ICS2	554310	553543	555602	553442	chrII	-1	554310	554396	78	81	41	30	0.061	0.89367	0.962761	-0.894	0.0503711	0.133557	-1.351	0.00333538	0.00706118	-1.412	0.00222482	0.00876044	-0.457	0.322058	0.491386	YBR158W	YBR157C	Divergent
GIM_5p_end_NAM7_RRP6_3186	mRNA	O	YBR157C	ICS2	554310	553543	555602	553442	chrII	-1	554449	554561	9	46	8	17	2.333	4.67773e-07	5.11804e-06	-0.126	0.795038	0.888467	0.926	0.0484742	0.0778054	-1.407	0.00101046	0.00438196	1.052	0.0202817	0.0525586	YBR158W	YBR157C	Divergent
GIM_5p_end_NAM7_RRP6_3187	mRNA	O	YBR157C	ICS2	554310	553543	555602	553442	chrII	-1	554691	554691	0	1	1	0	2.091	0.169324	NA	2.316	0.120041	NA	1.415	0.351054	0.432101	-0.676	0.637605	0.769054	-0.901	0.515257	0.683557	YBR158W	YBR157C	Divergent
GIM_5p_end_NAM7_RRP6_3188	mRNA	O	YBR157C	ICS2	554310	553543	555602	553442	chrII	-1	554764	554810	2	3	5	8	0.696	0.37641	0.594864	1.61	0.0226644	0.0700826	2.115	0.00246583	0.00536752	1.419	0.0311039	0.0826219	0.505	0.3632	0.535584	YBR158W	YBR157C	Divergent
GIM_5p_end_NAM7_RRP6_3189	mRNA	O	YBR157C	ICS2	554310	553543	555602	553442	chrII	-1	554957	554957	0	0	1	2	0.142	0.927285	NA	3.339	0.0127757	NA	3.788	0.00453657	0.00932112	3.646	0.00612386	0.0210757	0.449	0.576927	0.734963	YBR158W	YBR157C	Divergent
GIM_5p_end_NAM7_RRP6_3190	mRNA	O	YBR157C	ICS2	554310	553543	555602	553442	chrII	-1	555018	555065	1	4	5	10	2.152	0.0135881	0.0442104	2.678	0.00119745	0.00569256	3.548	1.35144e-05	4.4729e-05	1.396	0.0200246	0.0574075	0.87	0.0971795	0.193575	YBR158W	YBR157C	Divergent
GIM_5p_end_NAM7_RRP6_3191	mRNA	O	YBR157C	ICS2	554310	553543	555602	553442	chrII	-1	555115	555272	13	28	74	110	0.975	0.025353	0.0743722	2.448	3.94018e-09	5.30831e-08	3.016	3.49431e-13	2.91111e-12	2.04	3.40513e-07	2.88884e-06	0.567	0.13337	0.249491	YBR158W	YBR157C	Divergent
GIM_5p_end_NAM7_RRP6_3193	mRNA	O	YBR157C	ICS2	554310	553543	555602	553442	chrII	-1	555529	555616	7	26	6	25	1.849	1.03503e-05	8.34997e-05	-0.215	0.63031	0.784467	1.836	6.6858e-06	2.32731e-05	-0.014	0.969401	0.982386	2.051	1.09236e-07	9.90914e-07	YBR158W	YBR157C	Divergent
GIM_5p_end_NAM7_RRP6_3194	intergenic	I	YBR157C_YBR158W	NA	NA	NA	NA	NA	chrII	-1	555673	555679	2	6	3	10	1.477	0.0280988	0.0810497	0.637	0.34016	0.538354	2.059	0.00121631	0.00281412	0.582	0.297257	0.465541	1.422	0.0101386	0.0289268	YBR158W	YBR157C	Divergent
GIM_5p_end_NAM7_RRP6_3196	antisens	A	YBR159W	IFA38	558685	559728	558638	559854	chrII	-1	559671	559801	0	1	22	22	0.636	0.557341	0.751722	4.979	4.17536e-08	4.85674e-07	4.964	4.6386e-08	2.20031e-07	4.328	3.75475e-07	3.16219e-06	-0.014	0.980186	0.990484	YBR160W	YBR158W	Tandem antisens
GIM_5p_end_NAM7_RRP6_3197	antisens	A	YBR160W	CDC28	560078	560974	559966	561062	chrII	-1	560731	560802	1	7	5	10	2.739	0.0012821	0.00587693	2.197	0.00900189	0.0325127	3.256	8.20791e-05	0.000237316	0.518	0.421703	0.590193	1.06	0.0930137	0.18674	YBR161W	YBR159W	Tandem antisens
GIM_5p_end_NAM7_RRP6_3198	antisens	A	YBR160W	CDC28	560078	560974	559966	561062	chrII	-1	560981	561016	0	0	3	5	0.139	0.927467	0.962761	3.898	0.00220445	0.00972434	4.995	7.48396e-05	0.000218209	4.855	0.000123378	0.000663722	1.096	0.0679417	0.144758	YBR161W	YBR160W	Tandem antisens
GIM_5p_end_NAM7_RRP6_3199	intergenic	I	YBR160W_YBR161W	NA	NA	NA	NA	NA	chrII	-1	561372	561372	4	9	6	9	1.052	0.0822622	0.194519	0.557	0.347341	0.544882	1.044	0.073926	0.113013	-0.009	0.987565	0.992565	0.487	0.362125	0.53441	YBR161W	YBR160W	Tandem antisens
GIM_5p_end_NAM7_RRP6_3202	antisens	A	YBR161W	CSH1	561634	562764	561493	562917	chrII	-1	562710	562710	0	0	2	2	0.141	0.92799	0.962761	3.501	0.0108934	0.0382444	3.654	0.0078702	0.0153101	3.513	0.0105012	0.0332476	0.152	0.874736	0.935671	YBR162C	YBR160W	Convergent
GIM_5p_end_NAM7_RRP6_3203	mRNA	O	YBR162C	TOS1	564570	563203	564841	562889	chrII	-1	564674	564808	4874	4449	4057	3441	-0.131	0.577217	0.765753	-0.263	0.263256	0.455497	-0.499	0.0337838	0.0564751	-0.368	0.117717	0.236941	-0.236	0.315239	0.484186	YBR162W-A	YBR162C	Divergent
GIM_5p_end_NAM7_RRP6_3205	mRNA	O	YBR164C	ARL1	568426	567875	568553	567489	chrII	-1	568475	568572	584	542	584	706	-0.104	NA	NA	-0.001	NA	NA	0.271	NA	NA	0.375	NA	NA	0.272	NA	NA	YBR165W	YBR164C	Divergent
GIM_5p_end_NAM7_RRP6_3207	mRNA	O	YBR166C	TYR1	571200	569842	571249	569673	chrII	-1	571179	571273	303	313	343	388	0.048	0.90421	0.962761	0.174	0.663696	0.807993	0.351	0.380942	0.462697	0.302	0.450493	0.615878	0.177	0.658396	0.798462	YBR167C	YBR165W	Convergent
GIM_5p_end_NAM7_RRP6_3208	internal	B	YBR167C	POP7	571890	571468	572209	571385	chrII	-1	571812	571812	11	10	6	6	-0.188	0.745849	0.886555	-0.894	0.117554	0.256647	-0.78	0.172572	0.236507	-0.592	0.31199	0.481677	0.115	0.842949	0.916641	YBR168W	YBR166C	Divergent
GIM_5p_end_NAM7_RRP6_3209	mRNA	O	YBR167C	POP7	571890	571468	572209	571385	chrII	-1	571870	571949	121	116	152	131	-0.048	0.725687	0.872727	0.322	0.0113967	0.0396766	0.11	0.392842	0.474418	0.159	0.232996	0.391534	-0.211	0.0824398	0.16981	YBR168W	YBR166C	Divergent
GIM_5p_end_NAM7_RRP6_3210	mRNA	O	YBR167C	POP7	571890	571468	572209	571385	chrII	-1	572057	572142	46	186	47	150	2.012	9.97396e-17	4.60797e-15	0.071	0.77451	0.876595	1.711	1.01163e-12	8.00509e-12	-0.3	0.181903	0.328246	1.64	1.47532e-12	2.69074e-11	YBR168W	YBR167C	Divergent
GIM_5p_end_NAM7_RRP6_3211	intergenic	I	YBR167C_YBR168W	NA	NA	NA	NA	NA	chrII	-1	572298	572336	3	15	5	15	2.2	7.98591e-06	6.62503e-05	0.525	0.307403	0.505283	2.24	2.52594e-06	9.35392e-06	0.04	0.910426	0.947868	1.715	1.08258e-05	6.67781e-05	YBR168W	YBR167C	Divergent
GIM_5p_end_NAM7_RRP6_3213	internal	B	YBR169C	SSE2	575996	573915	576065	573673	chrII	-1	574104	574151	15	30	19	13	1.027	0.00254177	0.0105928	0.348	0.299437	0.496217	-0.135	0.697791	0.760179	-1.162	0.000429332	0.00205052	-0.483	0.137266	0.254977	YBR170C	YBR168W	Convergent
GIM_5p_end_NAM7_RRP6_3214	mRNA	O	YBR169C	SSE2	575996	573915	576065	573673	chrII	-1	576011	576123	309	292	203	261	-0.085	0.793093	0.915034	-0.603	0.0617068	0.156592	-0.24	0.456795	0.538303	-0.155	0.63151	0.764783	0.363	0.259913	0.419442	YBR170C	YBR169C	Tandem sens
GIM_5p_end_NAM7_RRP6_3216	mRNA	O	YBR170C	NPL4	578086	576344	578137	576185	chrII	-1	578056	578159	103	117	117	162	0.183	NA	NA	0.166	NA	NA	0.616	NA	NA	0.433	NA	NA	0.45	NA	NA	YBR171W	YBR169C	Divergent
GIM_5p_end_NAM7_RRP6_3218	internal	B	YBR172C	SMY2	581372	579150	581489	579017	chrII	-1	580331	580331	3	1	2	2	-1.496	0.0767862	0.184011	-0.708	0.303556	0.501069	-0.715	0.306159	0.385266	0.781	0.361013	0.530808	-0.007	0.992306	0.996401	YBR173C	YBR171W	Convergent
GIM_5p_end_NAM7_RRP6_3220	mRNA	O	YBR172C	SMY2	581372	579150	581489	579017	chrII	-1	581394	581493	92	84	133	101	-0.107	0.582391	0.769375	0.517	0.00443676	0.0177481	0.124	0.500208	0.580123	0.231	0.221995	0.37871	-0.393	0.0261885	0.0653484	YBR173C	YBR172C	Tandem sens
GIM_5p_end_NAM7_RRP6_3222	mRNA	O	YBR173C	UMP1	582172	581726	582209	581601	chrII	-1	582176	582226	1085	1314	1180	1272	0.27	0.55758	0.751866	0.119	0.796261	0.888905	0.225	0.624705	0.694384	-0.045	0.922328	0.955142	0.106	0.817245	0.902053	YBR175W	YBR173C	Divergent
GIM_5p_end_NAM7_RRP6_3223	antisens	A	YBR175W	SWD3	582408	583355	582389	583461	chrII	-1	583382	583402	1	6	1	6	2.951	0.000528683	0.0027356	0.445	0.629832	0.784071	2.787	0.000853206	0.00203784	-0.165	0.773674	0.864492	2.341	0.000637979	0.0025924	YBR176W	YBR175W	Tandem antisens
GIM_5p_end_NAM7_RRP6_3225	internal	B	YBR177C	EHT1	586162	584807	586225	584617	chrII	-1	585763	585769	0	6	1	5	3.73	0.000940352	0.00451485	1.068	0.368311	0.566348	3.691	0.000924495	0.00219281	-0.038	0.962114	0.978872	2.623	0.00378984	0.0122617	YBR179C	YBR176W	Convergent
GIM_5p_end_NAM7_RRP6_3226	mRNA	O	YBR177C	EHT1	586162	584807	586225	584617	chrII	-1	586139	586263	92	81	69	72	-0.189	0.453185	0.670579	-0.413	0.0929192	0.214523	-0.338	0.169456	0.232716	-0.149	0.551412	0.702159	0.075	0.75908	0.865305	YBR179C	YBR176W	Convergent
GIM_5p_end_NAM7_RRP6_3227	mRNA	O	YBR179C	FZO1	589114	586547	589209	586449	chrII	-1	589164	589218	48	45	53	49	-0.078	0.73049	0.875961	0.152	0.473767	0.662631	0.008	0.971801	0.978593	0.086	0.697412	0.812661	-0.144	0.481616	0.652444	YBR180W	YBR179C	Divergent
GIM_5p_end_NAM7_RRP6_3229	XUT	X	XUT_2R-246	NA	591385	590148	591385	590148	chrII	-1	591079	591125	0	8	3	16	4.219	2.91267e-05	0.000210853	2.846	0.00513992	0.0202061	5.069	3.21165e-07	1.35471e-06	0.85	0.154694	0.29074	2.223	0.000286689	0.00127754	YBR181C	YBR179C	Tandem sens
GIM_5p_end_NAM7_RRP6_3230	XUT	X	XUT_2R-246	NA	591385	590148	591385	590148	chrII	-1	591179	591392	12	118	24	146	3.202	4.46643e-21	3.25573e-19	0.934	0.00767904	0.0284298	3.5	1.96389e-25	4.76237e-24	0.298	0.2989	0.467437	2.567	9.24765e-18	3.29674e-16	YBR181C	YBR179C	Tandem sens
GIM_5p_end_NAM7_RRP6_3238	internal	B	YBR181C	RPS6B	592774	591712	592833	591593	chrII	-1	592489	592517	1	13	2	16	3.99	7.78248e-08	9.98751e-07	1.324	0.0952553	0.218953	4.267	4.93427e-09	2.64292e-08	0.277	0.400876	0.570312	2.943	2.97006e-11	4.60147e-10	YBR182C	YBR180W	Convergent
GIM_5p_end_NAM7_RRP6_3239	internal	B	YBR181C	RPS6B	592774	591712	592833	591593	chrII	-1	592607	592671	2	8	0	10	2.302	0.000662724	0.00332803	-1.327	0.122111	0.263934	2.49	0.000137923	0.000383145	0.187	0.706516	0.818086	3.816	2.09373e-07	1.80462e-06	YBR182C	YBR180W	Convergent
GIM_5p_end_NAM7_RRP6_3240	mRNA	O	YBR181C	RPS6B	592774	591712	592833	591593	chrII	-1	592782	592823	7841	5918	6963	6914	-0.399	0.332288	0.547319	-0.168	0.682265	0.819408	-0.178	0.664465	0.730477	0.22	0.592066	0.734876	-0.01	0.980543	0.990625	YBR182C	YBR181C	Tandem sens
GIM_5p_end_NAM7_RRP6_3243	mRNA	O	YBR182C	SMP1	594864	593506	595025	593129	chrII	-1	594831	594858	0	16	1	15	4.616	1.73511e-07	2.05618e-06	0.865	0.371143	0.56889	4.437	4.20107e-07	1.74272e-06	-0.178	0.726893	0.83192	3.572	6.95357e-08	6.54833e-07	YBR182C-A	YBR181C	Tandem sens
GIM_5p_end_NAM7_RRP6_3246	mRNA	O	YBR182C-A	YBR182C-A	595555	595361	595605	595261	chrII	-1	595553	595612	1	7	8	33	2.182	0.00102056	0.00484461	2.452	0.000105565	0.000654581	4.423	5.77536e-13	4.68587e-12	2.241	1.65714e-07	1.46782e-06	1.97	1.35436e-07	1.2021e-06	YBR183W	YBR182C	Divergent
GIM_5p_end_NAM7_RRP6_3247	intergenic	I	YBR182C-A_YBR183W	NA	NA	NA	NA	NA	chrII	-1	595849	595863	0	2	2	4	2.29	0.0459722	0.121749	2.399	0.0298887	0.0879133	3.286	0.00250591	0.00544722	0.996	0.225325	0.382322	0.887	0.234424	0.387569	YBR183W	YBR182C-A	Divergent
GIM_5p_end_NAM7_RRP6_3249	antisens	A	YBR184W	YBR184W	597363	598934	597349	598941	chrII	-1	598440	598473	0	4	2	37	4.046	0.000568967	0.00291704	3.189	0.00649474	0.0247032	7.03	6.93529e-10	4.08834e-09	2.983	5.26156e-06	3.69206e-05	3.84	3.30424e-09	3.87324e-08	YBR185C	YBR183W	Convergent
GIM_5p_end_NAM7_RRP6_3250	mRNA	O	YBR185C	MBA1	599959	599123	600001	599025	chrII	-1	599948	600011	175	173	87	105	-0.024	0.930696	0.96378	-1	0.000301112	0.00167125	-0.732	0.00804557	0.0156176	-0.708	0.0107792	0.0340034	0.269	0.332915	0.50364	YBR186W	YBR184W	Tandem antisens
GIM_5p_end_NAM7_RRP6_3251	XUT	X	XUT_2R-256	NA	602308	601273	602308	601273	chrII	-1	602146	602350	26	190	41	334	2.809	1.21496e-17	6.15015e-16	0.621	0.0634744	0.159865	3.612	1.12108e-28	3.5115e-27	0.804	0.00798913	0.026457	2.991	4.61187e-22	2.32476e-20	YBR187W	YBR185C	Divergent
GIM_5p_end_NAM7_RRP6_3252	internal	B	YBR188C	NTC20	604107	603685	604185	603401	chrII	-1	603813	603813	0	2	1	1	2.536	0.0344811	0.096145	1.825	0.124881	0.268401	1.684	0.160965	0.222647	-0.852	0.378947	0.548559	-0.141	0.88246	0.939573	YBR189W	YBR187W	Tandem antisens
GIM_5p_end_NAM7_RRP6_3253	mRNA	O	YBR188C	NTC20	604107	603685	604185	603401	chrII	-1	604070	604226	162	284	137	256	0.798	0.00950762	0.0326657	-0.239	0.438045	0.633375	0.657	0.0319973	0.0538165	-0.141	0.643957	0.773953	0.896	0.00334739	0.011022	YBR189W	YBR187W	Tandem antisens
GIM_5p_end_NAM7_RRP6_3254	intergenic	I	YBR189W_YBR191W	NA	NA	NA	NA	NA	chrII	-1	605822	605841	2	0	7	10	-2.506	0.0403595	0.109348	2.319	0.000414988	0.00222353	2.812	1.55936e-05	5.11213e-05	5.318	3.51539e-06	2.53784e-05	0.493	0.242461	0.397737	YBR191W	YBR189W	Tandem antisens
GIM_5p_end_NAM7_RRP6_3256	internal	B	YBR193C	MED8	609753	609082	609809	608657	chrII	-1	609366	609399	1	7	4	5	2.747	0.000217046	0.0012592	1.992	0.00687551	0.0259111	2.341	0.00138027	0.00315673	-0.406	0.403226	0.572536	0.35	0.462515	0.634774	YBR194W	YBR192W	Tandem antisens
GIM_5p_end_NAM7_RRP6_3258	mRNA	O	YBR193C	MED8	609753	609082	609809	608657	chrII	-1	609724	609813	55	77	51	77	0.457	0.0375259	0.103127	-0.092	0.667776	0.810631	0.497	0.0187073	0.0333145	0.04	0.847415	0.910899	0.59	0.00403852	0.0129668	YBR194W	YBR192W	Tandem antisens
GIM_5p_end_NAM7_RRP6_3259	intergenic	I	YBR193C_YBR194W	NA	NA	NA	NA	NA	chrII	-1	609879	609938	5	16	8	11	1.662	6.0591e-05	0.000407011	0.595	0.154008	0.312725	1.094	0.00735856	0.0144218	-0.567	0.0910094	0.194675	0.499	0.141196	0.260877	YBR194W	YBR193C	Divergent
GIM_5p_end_NAM7_RRP6_3261	antisens	A	YBR194W	AIM4	610038	610409	609917	610581	chrII	-1	610130	610179	3	16	6	20	2.554	3.87995e-06	3.45843e-05	1.222	0.0296835	0.0874665	2.936	4.09024e-08	1.95684e-07	0.382	0.340444	0.511628	1.715	3.30871e-05	0.000182774	YBR195C	YBR193C	Tandem sens
GIM_5p_end_NAM7_RRP6_3264	mRNA	O	YBR195C	MSI1	611882	610614	611921	610497	chrII	-1	611795	611971	113	350	125	338	1.644	1.49374e-21	1.12897e-19	0.157	0.366879	0.5651	1.583	1.41667e-20	2.36203e-19	-0.061	0.709853	0.82014	1.426	5.7003e-18	2.0881e-16	YBR196C	YBR194W	Convergent
GIM_5p_end_NAM7_RRP6_3274	mRNA	O	YBR196C	PGI1	613900	612236	613969	612073	chrII	-1	613909	614061	2224	1958	2394	2367	-0.183	0.475475	0.6878	0.106	0.678748	0.817586	0.09	0.726407	0.784582	0.272	0.28749	0.45378	-0.016	0.948752	0.973852	YBR196C-B	YBR196C	Tandem sens
GIM_5p_end_NAM7_RRP6_3276	internal	B	NA	NA	NA	NA	NA	NA	chrII	-1	614803	615046	37	81	87	106	1.108	1.7012e-06	1.65981e-05	1.195	8.70082e-08	9.66163e-07	1.494	1.87012e-11	1.30803e-10	0.386	0.0669337	0.152757	0.298	0.139017	0.257539	YBR197C	YBR196C-B	Tandem sens
GIM_5p_end_NAM7_RRP6_3277	internal	B	YBR197C	YBR197C	615856	615203	615881	614769	chrII	-1	615508	615508	0	3	0	1	2.395	0.0267199	0.0777974	-2.208	0.116698	0.255331	0.4	0.72973	0.787481	-1.995	0.0373901	0.0959731	2.608	0.0530211	0.11806	YBR198C	YBR196C-B	Tandem sens
GIM_5p_end_NAM7_RRP6_3279	mRNA	O	YBR197C	YBR197C	615856	615203	615881	614769	chrII	-1	615836	615904	338	1136	311	975	1.746	7.44768e-44	4.07165e-41	-0.119	0.348925	0.54653	1.523	3.53501e-34	1.64745e-32	-0.223	0.0662343	0.151581	1.642	1.74225e-40	4.01648e-38	YBR198C	YBR196C-B	Tandem sens
GIM_5p_end_NAM7_RRP6_3280	mRNA	O	YBR198C	TAF5	618523	616127	618601	616017	chrII	-1	618564	618618	169	146	220	240	-0.198	NA	NA	0.358	NA	NA	0.48	NA	NA	0.678	NA	NA	0.121	NA	NA	YBR199W	YBR198C	Divergent
GIM_5p_end_NAM7_RRP6_3281	antisens	A	NA	NA	NA	NA	NA	NA	chrII	-1	623241	623241	1	3	1	2	0.954	0.371175	0.589487	-0.143	0.893823	0.943953	0.462	0.660523	0.726861	-0.492	0.627352	0.761722	0.605	0.552928	0.715491	YBR201W	YBR200W-A	Tandem antisens
GIM_5p_end_NAM7_RRP6_3282	mRNA	O	YBR201C-A	YBR201C-A	624696	624493	625048	624208	chrII	-1	624654	624785	230	416	211	258	0.825	0.153589	0.315863	-0.117	0.838989	0.912907	0.161	0.780187	0.828081	-0.663	0.2505	0.412413	0.279	0.629319	0.77591	YBR202W	YBR201W	Tandem antisens
GIM_5p_end_NAM7_RRP6_3283	mRNA	O	YBR201C-A	YBR201C-A	624696	624493	625048	624208	chrII	-1	624852	624884	9	22	4	8	1.173	0.111377	0.245754	-1.166	0.12584	0.269685	-0.036	0.960913	0.970187	-1.21	0.097005	0.204863	1.13	0.134066	0.250351	YBR202W	YBR201C-A	Divergent
GIM_5p_end_NAM7_RRP6_3284	mRNA	O	YBR201C-A	YBR201C-A	624696	624493	625048	624208	chrII	-1	625011	625064	9	9	5	7	0.026	0.951227	0.974458	-0.793	0.059434	0.152166	-0.253	0.53338	0.611264	-0.279	0.504062	0.663259	0.54	0.188561	0.327496	YBR202W	YBR201C-A	Divergent
GIM_5p_end_NAM7_RRP6_3285	intergenic	I	YBR201C-A_YBR202W	NA	NA	NA	NA	NA	chrII	-1	625365	625418	1	1	10	14	0.767	0.423888	0.643048	3.444	2.10748e-05	0.000153213	4.025	5.7317e-07	2.33674e-06	3.258	7.85151e-06	5.33409e-05	0.581	0.233617	0.38653	YBR202W	YBR201C-A	Divergent
GIM_5p_end_NAM7_RRP6_3287	XUT	X	XUT_2R-264	NA	629851	628818	629851	628818	chrII	-1	629571	629637	3	16	3	23	2.497	9.40143e-06	7.66542e-05	-0.001	0.998483	0.999231	3.107	1.06943e-08	5.50313e-08	0.61	0.140997	0.271566	3.109	1.70137e-10	2.39941e-09	YBR204C	YBR202W	Convergent
GIM_5p_end_NAM7_RRP6_3288	XUT	X	XUT_2R-264	NA	629851	628818	629851	628818	chrII	-1	629728	629820	121	963	158	1834	2.936	1.39275e-11	3.33954e-10	0.379	0.384964	0.583475	3.847	7.50423e-19	1.07053e-17	0.912	0.0342016	0.0889911	3.469	9.55121e-16	2.70279e-14	YBR204C	YBR202W	Convergent
GIM_5p_end_NAM7_RRP6_3289	antisens	A	YBR203W	COS111	629168	631942	628941	631901	chrII	-1	630408	630445	0	8	1	6	3.758	3.12659e-05	0.000224318	0.142	0.890625	0.942126	3.403	0.000140648	0.000390086	-0.355	0.498479	0.658721	3.261	1.56394e-05	9.34687e-05	YBR204C	YBR202W	Convergent
GIM_5p_end_NAM7_RRP6_3292	antisens	A	YBR203W	COS111	629168	631942	628941	631901	chrII	-1	631482	631485	0	1	2	5	1.498	0.223095	0.413258	2.442	0.0327796	0.0947177	3.727	0.000895557	0.00213121	2.229	0.020231	0.0578912	1.285	0.116043	0.223577	YBR204C	YBR202W	Convergent
GIM_5p_end_NAM7_RRP6_3293	internal	B	NA	NA	NA	NA	NA	NA	chrII	-1	631975	632024	1	2	2	4	0.753	0.410615	0.631457	0.823	0.342436	0.540068	1.331	0.11953	0.171893	0.578	0.479668	0.641958	0.508	0.503589	0.673101	YBR204C	YBR203W	Convergent
GIM_5p_end_NAM7_RRP6_3294	mRNA	O	YBR204C	LDH1	633381	632254	633425	631977	chrII	-1	633406	633460	338	401	299	395	0.245	0.48146	0.69346	-0.175	0.613574	0.771945	0.221	0.522943	0.601375	-0.023	0.946565	0.969269	0.397	0.251852	0.409715	YBR205W	YBR204C	Divergent
GIM_5p_end_NAM7_RRP6_3295	CUT	C	CUT_GIM_0146.CUT_GIM_0127	.	634813	634211	634813	634211	chrII	-1	634773	634805	0	0	6	6	-1.353	0.315672	0.527654	3.41	0.000126727	0.000772655	3.421	0.000125451	0.000351549	4.774	6.32077e-05	0.000360799	0.011	0.980209	0.990484	YBR207W	YBR204C	Divergent
GIM_5p_end_NAM7_RRP6_3296	CUT	C	CUT_GIM_0146.CUT_GIM_0127	.	634813	634211	634813	634211	chrII	-1	634859	634898	0	1	10	15	2.335	0.0599377	0.151004	5.354	2.25727e-06	1.96923e-05	5.895	1.81305e-07	7.88817e-07	3.56	1.4842e-06	1.14256e-05	0.541	0.209873	0.355481	YBR207W	YBR205W	Tandem antisens
GIM_5p_end_NAM7_RRP6_3298	internal	B	YBR208C	DUR1,2	642210	636703	642673	636585	chrII	-1	641943	641972	1	2	1	4	0.642	0.490204	0.70108	-0.073	0.93639	0.966304	1.795	0.031734	0.0534152	1.153	0.148095	0.281846	1.868	0.0158817	0.0425538	tC(GCA)B	YBR207W	Convergent
GIM_5p_end_NAM7_RRP6_3299	mRNA	O	YBR208C	DUR1,2	642210	636703	642673	636585	chrII	-1	642345	642376	7	16	11	18	1.075	0.0374183	0.1029	0.656	0.195133	0.370256	1.217	0.0149031	0.0271636	0.142	0.765117	0.858404	0.562	0.227511	0.3786	tC(GCA)B	YBR208C	Tandem sens
GIM_5p_end_NAM7_RRP6_3300	mRNA	O	YBR208C	DUR1,2	642210	636703	642673	636585	chrII	-1	642486	642681	232	897	156	608	1.948	1.87619e-31	3.99629e-29	-0.578	0.000714131	0.00359168	1.388	7.86249e-17	9.44701e-16	-0.56	0.000565181	0.00261633	1.966	3.22168e-32	4.0958e-30	tC(GCA)B	YBR208C	Tandem sens
GIM_5p_end_NAM7_RRP6_3301	NA	F	tC(GCA)B	tC(GCA)B	643078	643007	643078	643007	chrII	-1	643088	643088	2	1	4	4	-0.533	0.545446	0.743629	0.968	0.186293	0.359163	0.912	0.216763	0.287433	1.445	0.077189	0.171015	-0.056	0.931036	0.9644	YBRCtau2	tC(GCA)B	Tandem sens
GIM_5p_end_NAM7_RRP6_3302	NA	F	YBRCtau2	YBRCtau2	643858	643488	643858	643488	chrII	-1	643583	643583	0	0	1	2	1.328	0.379924	NA	2.203	0.122009	NA	3.399	0.0148869	0.0271427	2.071	0.108972	0.224166	1.196	0.279724	0.443546	YBRWdelta18	tC(GCA)B	Divergent
GIM_5p_end_NAM7_RRP6_3304	XUT	X	XUT_2R-267	NA	645057	643766	645057	643766	chrII	-1	644106	644228	37	442	29	308	3.492	5.19022e-14	1.70591e-12	-0.373	0.42994	0.626072	2.981	1.26787e-10	8.13713e-10	-0.51	0.259153	0.422753	3.354	3.70853e-13	7.3617e-12	YBRCdelta19	YBRWdelta18	Convergent
GIM_5p_end_NAM7_RRP6_3305	NA	F	YBRCdelta19	YBRCdelta19	644603	644362	644603	644362	chrII	-1	644612	644711	2	11	3	25	2.735	2.09033e-05	0.000157988	0.851	0.205309	0.38391	3.831	5.09745e-10	3.04544e-09	1.097	0.0117719	0.036693	2.981	4.87213e-10	6.42067e-09	tE(UUC)B	YBRCdelta19	Divergent
GIM_5p_end_NAM7_RRP6_3306	XUT	X	XUT_2R-267	NA	645057	643766	645057	643766	chrII	-1	644779	644884	8	37	7	50	2.118	1.9089e-06	1.83087e-05	-0.248	0.599607	0.761099	2.547	4.51746e-09	2.42945e-08	0.429	0.270385	0.434799	2.795	2.70467e-11	4.22056e-10	tE(UUC)B	YBRCdelta19	Divergent
GIM_5p_end_NAM7_RRP6_3307	XUT	X	XUT_2R-267	NA	645057	643766	645057	643766	chrII	-1	644966	645047	24	138	24	196	2.459	2.40934e-09	3.99956e-08	-0.041	0.923315	0.96023	2.959	4.62525e-13	3.79547e-12	0.5	0.201836	0.35418	3	8.09138e-14	1.76865e-12	tE(UUC)B	YBRCdelta19	Divergent
GIM_5p_end_NAM7_RRP6_3308	antisens	A	YBR210W	ERV15	645550	645978	645341	646181	chrII	-1	645840	645911	1	0	10	30	-1.609	0.203587	0.387647	3.575	9.18944e-06	7.18722e-05	5.097	1.53588e-10	9.76298e-10	6.705	3.51663e-09	3.95592e-08	1.522	0.00106363	0.00406952	YBR211C	tE(UUC)B	Convergent
GIM_5p_end_NAM7_RRP6_3310	mRNA	O	YBR211C	AME1	647132	646158	647241	646025	chrII	-1	647215	647245	381	385	430	517	0.005	0.977874	0.988116	0.169	0.38848	0.587069	0.436	0.0259306	0.0445136	0.43	0.0285553	0.0770958	0.267	0.169689	0.301286	YBR212W	YBR211C	Divergent
GIM_5p_end_NAM7_RRP6_3311	antisens	A	NA	NA	NA	NA	NA	NA	chrII	-1	650005	650083	0	3	13	36	2.442	0.0147775	0.0475319	4.765	2.55692e-07	2.64747e-06	6.25	9.93891e-12	7.15419e-11	3.808	6.20389e-12	9.92278e-11	1.485	3.18573e-05	0.000176486	YBR213W	YBR212W	Tandem antisens
GIM_5p_end_NAM7_RRP6_3312	antisens	A	YBR213W	MET8	650368	651192	650253	651325	chrII	-1	651050	651167	8	8	72	120	-0.059	0.941695	0.969879	2.976	0.000119071	0.000730051	3.674	1.9831e-06	7.44255e-06	3.733	1.7641e-06	1.34367e-05	0.698	0.350183	0.521998	YBR214W	YBR212W	Tandem antisens
GIM_5p_end_NAM7_RRP6_3316	antisens	A	YBR214W	SDS24	651415	652998	651325	653133	chrII	-1	652668	652790	2	10	28	81	2.114	0.000778437	0.00383974	3.624	1.02645e-09	1.49112e-08	5.124	3.002e-18	4.08055e-17	3.01	1.01595e-10	1.39521e-09	1.501	0.000292294	0.0012985	YBR215W	YBR213W	Tandem antisens
GIM_5p_end_NAM7_RRP6_3318	intergenic	I	YBR214W_YBR215W	NA	NA	NA	NA	NA	chrII	-1	653111	653197	1	2	32	93	1.377	0.110408	0.243945	4.758	8.86714e-10	1.30314e-08	6.237	7.1776e-16	7.89445e-15	4.86	1.99979e-13	3.87628e-12	1.479	0.00553157	0.0170483	YBR215W	YBR214W	Tandem antisens
GIM_5p_end_NAM7_RRP6_3319	XUT	X	XUT_2R-271	NA	653533	653173	653533	653173	chrII	-1	653535	653586	3	14	6	16	2.333	2.06519e-06	1.95674e-05	0.951	0.0589819	0.151244	2.454	2.13348e-07	9.19895e-07	0.122	0.710925	0.820608	1.503	1.47734e-05	8.88148e-05	YBR216C	YBR214W	Convergent
GIM_5p_end_NAM7_RRP6_3320	mRNA	O	YBR216C	YBP1	657600	655576	657641	655313	chrII	-1	657582	657653	288	351	343	522	0.286	NA	NA	0.249	NA	NA	0.844	NA	NA	0.558	NA	NA	0.595	NA	NA	YBR217W	YBR215W	Tandem antisens
GIM_5p_end_NAM7_RRP6_3325	internal	B	YBR218C	PYC2	662249	658707	662377	658561	chrII	-1	661592	661619	8	13	3	10	0.599	0.428326	0.647164	-1.184	0.126563	0.270775	0.24	0.749184	0.804158	-0.36	0.628827	0.763058	1.424	0.0620884	0.134491	YBR219C	YBR217W	Convergent
GIM_5p_end_NAM7_RRP6_3329	internal	B	YBR218C	PYC2	662249	658707	662377	658561	chrII	-1	662186	662186	0	4	1	1	2.846	0.00519051	0.0195403	0.797	0.455623	0.647176	0.794	0.461727	0.543224	-2.052	0.0167618	0.0493799	-0.002	0.997836	0.999107	YBR219C	YBR217W	Convergent
GIM_5p_end_NAM7_RRP6_3330	mRNA	O	YBR218C	PYC2	662249	658707	662377	658561	chrII	-1	662311	662418	971	1093	973	1053	0.169	0.642898	0.813405	0.002	0.995154	0.997404	0.114	0.753925	0.807933	-0.055	0.880331	0.932597	0.112	0.758402	0.864901	YBR219C	YBR218C	Tandem sens
GIM_5p_end_NAM7_RRP6_3331	CUT	C	CUT_GIM_0128	NA	662515	662308	662515	662308	chrII	-1	662482	662521	60	63	647	721	0.048	0.867102	0.953377	3.382	2.04722e-35	3.46149e-33	3.538	1.32226e-38	7.99369e-37	3.49	8.00013e-37	1.10658e-34	0.156	0.547087	0.710732	YBR220C	YBR218C	Tandem sens
GIM_5p_end_NAM7_RRP6_3332	mRNA	O	YBR220C	YBR220C	664677	662995	664727	662895	chrII	-1	664656	664780	157	141	150	165	-0.16	0.266554	0.471575	-0.073	0.592323	0.755184	0.069	0.612795	0.683651	0.229	0.103168	0.214913	0.142	0.284515	0.449002	YBR221C	YBR219C	Tandem sens
GIM_5p_end_NAM7_RRP6_3337	mRNA	O	YBR221C	PDB1	666253	665153	666481	664921	chrII	-1	666371	666371	10	24	7	9	1.311	0.00250795	0.0104717	-0.411	0.362549	0.561277	-0.081	0.855721	0.887601	-1.392	0.000917081	0.00402037	0.33	0.451554	0.624662	YBR221W-A	YBR221C	Divergent
GIM_5p_end_NAM7_RRP6_3338	mRNA	O	YBR221C	PDB1	666253	665153	666481	664921	chrII	-1	666430	666487	822	903	747	828	0.136	0.314528	0.526445	-0.138	0.304408	0.502223	0.009	0.948162	0.961002	-0.127	0.344228	0.515032	0.146	0.272452	0.434724	YBR221W-A	YBR221C	Divergent
GIM_5p_end_NAM7_RRP6_3341	internal	B	YBR222C	PCS60	668351	666720	668393	666617	chrII	-1	667986	668021	6	24	3	9	1.854	0.038131	0.104455	-0.93	0.312353	0.510575	0.512	0.568356	0.644512	-1.341	0.126712	0.2509	1.442	0.111121	0.216116	YBR223C	YBR221W-A	Convergent
GIM_5p_end_NAM7_RRP6_3343	mRNA	O	YBR222C	PCS60	668351	666720	668393	666617	chrII	-1	668378	668395	96	49	62	48	-0.974	0.0194056	0.0597019	-0.639	0.1179	0.257137	-0.991	0.0157481	0.0285384	-0.017	0.967485	0.981795	-0.353	0.390433	0.564053	YBR223C	YBR222C	Tandem sens
GIM_5p_end_NAM7_RRP6_3345	mRNA	O	YBR223C	TDP1	670297	668663	670337	668513	chrII	-1	670259	670358	330	754	371	924	1.188	3.53002e-34	1.03385e-31	0.17	0.0808328	0.192274	1.484	7.47396e-55	1.13355e-52	0.296	0.00123359	0.00521102	1.314	2.31458e-46	9.30676e-44	YBR225W	YBR222C	Divergent
GIM_5p_end_NAM7_RRP6_3346	internal	B	YBR227C	MCX1	675134	673572	675184	673472	chrII	-1	674759	674803	1	5	1	7	1.862	0.0283038	0.0814912	-0.788	0.403396	0.60234	2.137	0.00926603	0.0176793	0.275	0.701322	0.814856	2.926	0.000436652	0.00185497	YBR228W	YBR225W	Tandem antisens
GIM_5p_end_NAM7_RRP6_3347	mRNA	O	YBR227C	MCX1	675134	673572	675184	673472	chrII	-1	675120	675223	41	50	64	67	0.308	0.440387	0.658893	0.632	0.105824	0.236977	0.674	0.08491	0.127692	0.366	0.350012	0.520309	0.042	0.913383	0.956014	YBR228W	YBR225W	Tandem antisens
GIM_5p_end_NAM7_RRP6_3350	internal	B	YBR229C	ROT2	679221	676357	679249	676233	chrII	-1	679073	679086	1	3	0	4	1.527	0.0733776	0.17745	-0.65	0.495362	0.680382	1.939	0.0152557	0.0277478	0.412	0.528825	0.684078	2.589	0.00105592	0.0040418	YBR230C	YBR228W	Convergent
GIM_5p_end_NAM7_RRP6_3351	mRNA	O	YBR229C	ROT2	679221	676357	679249	676233	chrII	-1	679200	679262	146	150	171	179	0.032	0.9346	0.965932	0.227	0.560495	0.731863	0.292	0.455078	0.536729	0.26	0.507543	0.666117	0.064	0.868423	0.931616	YBR230C	YBR228W	Convergent
GIM_5p_end_NAM7_RRP6_3352	mRNA	O	YBR230C	OM14	680050	679549	680097	679385	chrII	-1	680055	680107	782	875	450	493	0.154	0.798915	0.918027	-0.769	0.204781	0.383273	-0.64	0.29098	0.37012	-0.795	0.189996	0.338838	0.129	0.832042	0.911083	YBR230W-A	YBR230C	Divergent
GIM_5p_end_NAM7_RRP6_3353	antisens	A	YBR230W-A	YBR230W-A	680362	680562	680285	680709	chrII	-1	680517	680525	0	0	6	6	-0.76	0.593517	0.777031	3.947	0.000211507	0.00121974	4.036	0.000152133	0.000419118	4.796	9.87623e-05	0.000540038	0.09	0.880998	0.93902	LSR1	YBR230C	Tandem sens
GIM_5p_end_NAM7_RRP6_3358	NA	F	LSR1	LSR1	681862	680688	681862	680688	chrII	-1	681860	681866	2787	2723	4433	5058	-0.032	0.951328	0.974501	0.65	0.221141	0.404025	0.834	0.116149	0.167547	0.867	0.102667	0.21423	0.185	0.728074	0.846222	YBR231C	YBR230W-A	Convergent
GIM_5p_end_NAM7_RRP6_3361	internal	B	YBR231C	SWC5	683090	682179	683161	682049	chrII	-1	682733	682777	12	23	13	17	0.8	0.0114788	0.038296	0.065	0.835083	0.910259	0.453	0.138469	0.195279	-0.348	0.225505	0.382477	0.388	0.16646	0.296496	YBR233W	LSR1	Divergent
GIM_5p_end_NAM7_RRP6_3362	mRNA	O	YBR231C	SWC5	683090	682179	683161	682049	chrII	-1	683045	683163	161	152	217	225	-0.07	0.878656	0.958382	0.42	0.355734	0.554145	0.468	0.30347	0.38263	0.538	0.238058	0.397606	0.048	0.915635	0.95698	YBR233W	LSR1	Divergent
GIM_5p_end_NAM7_RRP6_3364	antisens	A	YBR233W	PBP2	683428	684669	683309	684797	chrII	-1	684696	684696	0	0	0	1	0.137	0.930206	NA	-0.292	0.85202	NA	2.841	0.0650876	0.101047	2.704	0.079125	0.174299	3.133	0.0417661	0.096856	YBR233W-A	YBR233W	Tandem antisens
GIM_5p_end_NAM7_RRP6_3365	antisens	A	NA	NA	NA	NA	NA	NA	chrII	-1	684764	684766	0	0	0	3	0.155	0.921092	NA	-0.36	0.817652	NA	4.901	0.000435308	0.00110408	4.746	0.000623218	0.0028514	5.261	0.000124512	0.000604721	YBR233W-A	YBR233W	Tandem antisens
GIM_5p_end_NAM7_RRP6_3372	mRNA	O	YBR234C	ARC40	686592	685438	686641	685345	chrII	-1	686559	686648	856	702	830	780	-0.281	0.574122	0.763778	-0.043	0.931473	0.963964	-0.13	0.794465	0.838909	0.151	0.762838	0.856711	-0.087	0.861401	0.927628	YBR235W	YBR233W-A	Tandem antisens
GIM_5p_end_NAM7_RRP6_3373	mRNA	O	YBR236C	ABD1	691693	690383	691737	690233	chrII	-1	691716	691752	383	370	388	438	-0.053	0.845031	0.943326	0.018	0.946044	0.971393	0.196	0.462681	0.544034	0.249	0.353148	0.523082	0.178	0.503657	0.673101	YBR237W	YBR236C	Divergent
GIM_5p_end_NAM7_RRP6_3374	mRNA	O	YBR238C	YBR238C	697302	695107	697393	694593	chrII	-1	697283	697444	68	75	135	165	0.134	0.852337	0.945963	0.931	0.192646	0.366839	1.202	0.0925683	0.137629	1.068	0.135267	0.263545	0.271	0.70375	0.829513	YBR239C	YBR237W	Convergent
GIM_5p_end_NAM7_RRP6_3375	intergenic	I	YBR238C_YBR239C	NA	NA	NA	NA	NA	chrII	-1	697498	697501	0	0	5	3	1.141	0.424282	0.643386	4.871	6.25739e-05	0.000409364	4.251	0.000529537	0.00132117	3.11	0.0035342	0.013161	-0.621	0.243123	0.398635	YBR239C	YBR238C	Tandem sens
GIM_5p_end_NAM7_RRP6_3376	intergenic	I	YBR238C_YBR239C	NA	NA	NA	NA	NA	chrII	-1	697978	698009	0	0	3	7	0.179	0.893065	0.962761	3.026	0.00558221	0.0216439	4.155	0.000113832	0.000321126	3.976	0.000254841	0.00127642	1.129	0.0944944	0.18923	YBR239C	YBR238C	Tandem sens
GIM_5p_end_NAM7_RRP6_3380	mRNA	O	YBR239C	ERT1	699943	698354	700161	698305	chrII	-1	700032	700119	130	120	256	298	-0.113	0.786569	0.911504	0.96	0.0205068	0.0646668	1.171	0.00471024	0.00963332	1.284	0.00201447	0.00803464	0.211	0.608643	0.760859	YBR240C	YBR239C	Tandem sens
GIM_5p_end_NAM7_RRP6_3382	internal	B	YBR240C	THI2	701842	700490	702409	700401	chrII	-1	701003	701054	13	11	8	13	-0.208	0.640032	0.81155	-0.668	0.118747	0.258376	-0.021	0.959418	0.969172	0.187	0.666351	0.79064	0.647	0.120197	0.229864	YBR241C	YBR239C	Tandem sens
GIM_5p_end_NAM7_RRP6_3383	internal	B	YBR240C	THI2	701842	700490	702409	700401	chrII	-1	701497	701497	1	1	2	1	0.213	0.840528	0.940909	0.686	0.475032	0.663448	-0.47	0.65494	0.722004	-0.683	0.517939	0.675403	-1.156	0.226895	0.377773	YBR241C	YBR239C	Tandem sens
GIM_5p_end_NAM7_RRP6_3384	mRNA	O	YBR240C	THI2	701842	700490	702409	700401	chrII	-1	702134	702248	20	23	19	30	0.123	0.78401	0.910211	-0.057	0.897202	0.945816	0.588	0.17392	0.238071	0.465	0.286868	0.453046	0.645	0.128536	0.242169	YBR241C	YBR240C	Tandem sens
GIM_5p_end_NAM7_RRP6_3385	internal	B	YBR241C	YBR241C	704055	702589	704145	702505	chrII	-1	703827	703847	0	12	1	3	4.847	8.47338e-07	8.81801e-06	1.693	0.105614	0.2367	3.177	0.00149026	0.00338945	-1.671	0.000705625	0.00318295	1.484	0.0182534	0.0481172	YBR242W	YBR240C	Divergent
GIM_5p_end_NAM7_RRP6_3386	mRNA	O	YBR241C	YBR241C	704055	702589	704145	702505	chrII	-1	704060	704324	126	233	153	340	0.875	0.00996423	0.0339123	0.277	0.412851	0.609905	1.415	2.69946e-05	8.49384e-05	0.54	0.107339	0.221699	1.138	0.000674311	0.00271831	YBR242W	YBR241C	Divergent
GIM_5p_end_NAM7_RRP6_3388	mRNA	O	YBR243C	ALG7	706793	705447	706841	705273	chrII	-1	706810	706850	353	306	289	300	-0.195	NA	NA	-0.282	NA	NA	-0.229	NA	NA	-0.034	NA	NA	0.053	NA	NA	YBR244W	YBR243C	Divergent
GIM_5p_end_NAM7_RRP6_3389	CUT	C	CUT_GIM_0132	NA	707164	706951	707164	706951	chrII	-1	707059	707184	3	4	18	25	0.206	0.738056	0.881058	2.227	2.31891e-05	0.000167102	2.708	2.21211e-07	9.52138e-07	2.502	2.16288e-06	1.62592e-05	0.481	0.249232	0.406261	YBR244W	YBR243C	Divergent
GIM_5p_end_NAM7_RRP6_3393	mRNA	O	YBR245C	ISW1	711359	708150	711393	708113	chrII	-1	711340	711444	211	175	223	226	-0.245	NA	NA	0.077	NA	NA	0.089	NA	NA	0.334	NA	NA	0.012	NA	NA	YBR246W	YBR244W	Tandem antisens
GIM_5p_end_NAM7_RRP6_3396	mRNA	O	YBR247C	ENP1	714455	713004	714497	712897	chrII	-1	714449	714572	157	273	250	315	0.771	0.183907	0.360193	0.645	0.265772	0.457919	0.966	0.0956067	0.141588	0.194	0.736868	0.838298	0.321	0.579127	0.736528	YBR248C	YBR246W	Convergent
GIM_5p_end_NAM7_RRP6_3400	mRNA	O	YBR248C	HIS7	716465	714807	716561	714769	chrII	-1	716463	716564	773	647	752	647	-0.254	0.147715	0.30599	-0.04	0.8172	0.899221	-0.256	0.142112	0.199766	-0.002	0.99184	0.995121	-0.216	0.214512	0.361386	YBR249C	YBR247C	Tandem sens
GIM_5p_end_NAM7_RRP6_3404	internal	B	YBR249C	ARO4	717994	716882	718129	716777	chrII	-1	717675	717675	0	2	1	1	1.467	0.29874	0.508104	0.44	0.755555	0.863363	0.878	0.532287	0.610227	-0.589	0.66609	0.790439	0.438	0.748598	0.858633	YBR250W	YBR248C	Divergent
GIM_5p_end_NAM7_RRP6_3406	mRNA	O	YBR249C	ARO4	717994	716882	718129	716777	chrII	-1	718070	718134	2032	1968	2634	2321	-0.047	0.687172	0.846373	0.374	0.00117458	0.00560171	0.191	0.0969003	0.143214	0.238	0.039454	0.1002	-0.182	0.112093	0.217738	YBR250W	YBR249C	Divergent
GIM_5p_end_NAM7_RRP6_3408	CUT	C	CUT458	NA	721185	720649	721185	720649	chrII	-1	721145	721208	2	1	58	62	-0.769	0.315293	0.527303	4.721	1.81723e-22	1.11627e-20	4.827	2.10364e-23	4.43019e-22	5.596	2.01214e-18	6.40697e-17	0.105	0.601351	0.755238	YBR251W	YBR250W	Tandem antisens
GIM_5p_end_NAM7_RRP6_3409	XUT	X	XUT_2R-307	NA	723035	722288	723035	722288	chrII	-1	722394	722440	0	2	4	4	2.811	0.0269385	0.0783367	4.149	0.000541133	0.00281839	4.441	0.000207606	0.000558853	1.63	0.0326986	0.0858816	0.292	0.60964	0.76125	YBR252W	YBR251W	Tandem antisens
GIM_5p_end_NAM7_RRP6_3410	XUT	X	XUT_2R-307	NA	723035	722288	723035	722288	chrII	-1	722853	722877	2	7	3	6	1.679	0.0162793	0.0515438	0.704	0.313945	0.512493	1.526	0.0243845	0.0421946	-0.153	0.791245	0.87653	0.821	0.156796	0.283253	YBR253W	YBR251W	Tandem antisens
GIM_5p_end_NAM7_RRP6_3411	XUT	X	XUT_2R-307	NA	723035	722288	723035	722288	chrII	-1	722994	723036	0	3	0	12	2.57	0.00738844	0.0263144	-0.245	0.822396	0.902638	4.315	1.77026e-06	6.68729e-06	1.746	0.00372298	0.0137512	4.56	3.00388e-08	3.00736e-07	YBR253W	YBR251W	Tandem antisens
GIM_5p_end_NAM7_RRP6_3412	antisens	A	YBR253W	SRB6	723270	723635	723221	723717	chrII	-1	723493	723493	0	0	1	2	-0.979	0.507474	NA	1.461	0.222018	NA	2.735	0.0173947	0.0311921	3.714	0.00451537	0.0162411	1.274	0.120881	0.230663	YBR254C	YBR252W	Convergent
GIM_5p_end_NAM7_RRP6_3413	antisens	A	YBR253W	SRB6	723270	723635	723221	723717	chrII	-1	723556	723561	0	0	3	3	-0.853	0.554479	0.749714	3.156	0.00365882	0.0150548	3.347	0.0020441	0.0045225	4.2	0.000845808	0.00374495	0.19	0.760165	0.866188	YBR254C	YBR252W	Convergent
GIM_5p_end_NAM7_RRP6_3415	mRNA	O	YBR254C	TRS20	724263	723736	724289	723625	chrII	-1	724227	724291	79	84	80	87	0.093	0.654943	0.822932	0.013	0.94707	0.972127	0.151	0.449514	0.531099	0.058	0.773466	0.864407	0.138	0.478296	0.649767	YBR255W	YBR253W	Tandem antisens
GIM_5p_end_NAM7_RRP6_3416	mRNA	O	YBR255C-A	YBR255C-A	727074	726618	727113	726521	chrII	-1	727080	727134	239	218	279	312	-0.131	0.775194	0.904393	0.219	0.631858	0.786037	0.376	0.409867	0.491306	0.507	0.267505	0.432165	0.157	0.729627	0.846999	YBR256C	YBR255C-A	Tandem sens
GIM_5p_end_NAM7_RRP6_3420	mRNA	O	YBR256C	RIB5	728102	727386	728153	727305	chrII	-1	728087	728169	802	876	695	737	0.125	0.582981	0.769721	-0.206	0.363529	0.561998	-0.119	0.598269	0.670561	-0.244	0.281859	0.447424	0.086	0.702241	0.828449	YBR257W	YBR255C-A	Divergent
GIM_5p_end_NAM7_RRP6_3422	intergenic	I	YBR256C_YBR257W	NA	NA	NA	NA	NA	chrII	-1	728440	728443	0	2	0	2	2.641	0.0208882	0.0635372	0.048	0.969678	0.983722	2.74	0.0134497	0.0247467	0.098	0.897787	0.941399	2.692	0.00591373	0.0181099	YBR257W	YBR256C	Divergent
GIM_5p_end_NAM7_RRP6_3423	intergenic	I	YBR256C_YBR257W	NA	NA	NA	NA	NA	chrII	-1	728647	728661	0	0	11	21	0.151	0.917832	0.962761	5.588	1.68306e-06	1.50841e-05	6.585	1.51802e-08	7.63871e-08	6.433	4.55869e-08	4.40088e-07	0.996	0.0216168	0.0555356	YBR257W	YBR256C	Divergent
GIM_5p_end_NAM7_RRP6_3426	mRNA	O	YBR258C	SHG1	730162	729734	730201	729345	chrII	-1	730127	730250	113	197	137	221	0.795	0.00142018	0.00643083	0.269	0.277646	0.47081	0.949	0.000113834	0.000321126	0.155	0.526006	0.681553	0.68	0.00494528	0.0154562	YBR259W	YBR257W	Tandem antisens
GIM_5p_end_NAM7_RRP6_3433	mRNA	O	YBR260C	RGD1	734639	732639	734657	732529	chrII	-1	734627	734686	522	505	627	588	-0.051	0.787522	0.911836	0.263	0.163135	0.325892	0.172	0.361188	0.442589	0.223	0.237932	0.397474	-0.091	0.629093	0.775821	YBR261C	YBR259W	Convergent
GIM_5p_end_NAM7_RRP6_3436	mRNA	O	YBR261C	TAE1	735530	734832	735569	734705	chrII	-1	735534	735583	541	517	508	487	-0.064	0.811797	0.926122	-0.09	0.737595	0.851622	-0.151	0.573341	0.648464	-0.087	0.746268	0.845597	-0.061	0.819131	0.903399	YBR262C	YBR261C	Tandem sens
GIM_5p_end_NAM7_RRP6_3437	mRNA	O	YBR262C	AIM5	736040	735720	736081	735665	chrII	-1	736040	736087	1923	1614	1135	1289	-0.253	0.283053	0.490787	-0.756	0.0012867	0.0060485	-0.574	0.0146562	0.0267589	-0.321	0.172407	0.315528	0.183	0.436282	0.609315	YBR263W	YBR262C	Divergent
GIM_5p_end_NAM7_RRP6_3440	mRNA	O	YBR264C	YPT10	738369	737770	738393	737793	chrII	-1	738325	738407	158	373	145	313	1.23	6.95282e-18	3.6201e-16	-0.129	0.370353	0.568104	0.981	3.30807e-12	2.48681e-11	-0.249	0.0662983	0.151687	1.11	7.50031e-16	2.1722e-14	YBR265W	YBR263W	Tandem antisens
GIM_5p_end_NAM7_RRP6_3441	intergenic	I	YBR264C_YBR265W	NA	NA	NA	NA	NA	chrII	-1	738511	738580	9	12	11	10	0.341	0.410994	0.631864	0.113	0.77293	0.875695	0.076	0.848706	0.881912	-0.265	0.502624	0.662088	-0.038	0.919754	0.958793	YBR265W	YBR264C	Divergent
GIM_5p_end_NAM7_RRP6_3442	antisens	A	YBR265W	TSC10	738582	739544	738525	739629	chrII	-1	739578	739693	1	7	36	147	2.165	0.000265986	0.00149706	4.326	2.02324e-15	5.92557e-14	6.324	9.9326e-32	3.93887e-30	4.159	2.13938e-32	2.12586e-30	1.998	3.5612e-15	9.35762e-14	YBR267W	YBR265W	Tandem antisens
GIM_5p_end_NAM7_RRP6_3444	CUT	C	CUT_GIM_0136	NA	741100	740677	741100	740677	chrII	-1	741100	741109	0	0	1	3	0.141	0.927671	0.962761	3.246	0.0146876	0.0490201	4.271	0.00114121	0.00265907	4.131	0.00160664	0.0065733	1.025	0.172773	0.305726	YBR268W	YBR267W	Tandem antisens
GIM_5p_end_NAM7_RRP6_3445	internal	B	YBR269C	FMP21	742576	742160	742601	742001	chrII	-1	742402	742450	62	132	57	87	1.05	0.024835	0.0731142	-0.131	0.78014	0.88053	0.48	0.304359	0.383442	-0.57	0.219213	0.374933	0.61	0.189117	0.328231	YBR270C	YBR268W	Convergent
GIM_5p_end_NAM7_RRP6_3446	mRNA	O	YBR269C	FMP21	742576	742160	742601	742001	chrII	-1	742542	742647	790	666	506	527	-0.247	0.347184	0.562721	-0.638	0.0148666	0.0495785	-0.578	0.027322	0.0466059	-0.331	0.206938	0.360535	0.06	0.819261	0.903399	YBR270C	YBR268W	Convergent
GIM_5p_end_NAM7_RRP6_3447	mRNA	O	YBR270C	BIT2	744398	742761	744721	742729	chrII	-1	744427	744446	3	2	4	5	-0.595	0.444252	0.662551	0.575	0.37544	0.573332	0.994	0.120299	0.172884	1.589	0.0270927	0.0737804	0.419	0.464065	0.636135	YBR271W	YBR270C	Divergent
GIM_5p_end_NAM7_RRP6_3448	mRNA	O	YBR270C	BIT2	744398	742761	744721	742729	chrII	-1	744612	744713	14	85	13	110	2.586	8.52705e-16	3.56766e-14	-0.034	0.921345	0.959622	2.925	1.78143e-20	2.94746e-19	0.339	0.213786	0.368836	2.959	2.58592e-23	1.48048e-21	YBR271W	YBR270C	Divergent
GIM_5p_end_NAM7_RRP6_3450	internal	B	YBR272C	HSM3	747803	746361	747825	746145	chrII	-1	747420	747459	1	9	1	18	2.785	0.00114269	0.00533941	0.329	0.716037	0.839137	3.695	9.47272e-06	3.22028e-05	0.91	0.18514	0.332614	3.365	7.54928e-06	4.8469e-05	YBR273C	YBR271W	Convergent
GIM_5p_end_NAM7_RRP6_3452	mRNA	O	YBR272C	HSM3	747803	746361	747825	746145	chrII	-1	747781	747851	183	209	177	289	0.191	NA	NA	-0.048	NA	NA	0.64	NA	NA	0.449	NA	NA	0.688	NA	NA	YBR273C	YBR271W	Convergent
GIM_5p_end_NAM7_RRP6_3453	internal	B	NA	NA	NA	NA	NA	NA	chrII	-1	747985	747985	0	1	0	1	2.081	0.162288	NA	1.633	0.266271	NA	3.145	0.0280464	0.0477075	1.064	0.407279	0.576746	1.512	0.224762	0.374965	YBR273C	YBR272C	Tandem sens
GIM_5p_end_NAM7_RRP6_3454	internal	B	YBR273C	UBX7	749371	748061	749401	748025	chrII	-1	748969	749041	10	33	9	26	1.661	0.000315051	0.00173803	-0.18	0.705778	0.833435	1.363	0.00273458	0.00588802	-0.298	0.482878	0.644508	1.543	0.000476952	0.0020044	YBR274W	YBR272C	Divergent
GIM_5p_end_NAM7_RRP6_3455	internal	B	YBR273C	UBX7	749371	748061	749401	748025	chrII	-1	749164	749201	4	21	3	13	2.335	5.29985e-06	4.59666e-05	-0.193	0.730561	0.847319	1.707	0.000807194	0.00193758	-0.629	0.134667	0.262686	1.9	7.16125e-05	0.000368836	YBR274W	YBR272C	Divergent
GIM_5p_end_NAM7_RRP6_3456	mRNA	O	YBR273C	UBX7	749371	748061	749401	748025	chrII	-1	749344	749433	310	303	312	328	-0.038	0.917455	0.962761	0.007	0.984213	0.990859	0.082	0.821087	0.860071	0.119	0.741715	0.841707	0.074	0.836194	0.912825	YBR274W	YBR272C	Divergent
GIM_5p_end_NAM7_RRP6_3457	intergenic	I	YBR273C_YBR275C	NA	NA	NA	NA	NA	chrII	-1	749585	749610	0	2	1	4	1.832	0.0756366	0.181734	0.434	0.682789	0.819616	2.898	0.00252273	0.00547964	1.066	0.156249	0.293017	2.464	0.00202607	0.00709124	YBR275C	YBR273C	Tandem sens
GIM_5p_end_NAM7_RRP6_3460	internal	B	YBR275C	RIF1	757106	751356	757241	751265	chrII	-1	752844	752844	6	5	2	2	-0.317	0.617128	0.794957	-1.489	0.0213961	0.0668541	-1.088	0.0853735	0.128263	-0.771	0.243447	0.404419	0.4	0.551857	0.71478	YBR276C	YBR274W	Convergent
GIM_5p_end_NAM7_RRP6_3462	mRNA	O	YBR275C	RIF1	757106	751356	757241	751265	chrII	-1	757176	757259	18	16	19	19	-0.068	NA	NA	0.12	NA	NA	0.098	NA	NA	0.166	NA	NA	-0.022	NA	NA	YBR276C	YBR275C	Tandem sens
GIM_5p_end_NAM7_RRP6_3464	mRNA	O	YBR276C	PPS1	760043	757620	760160	757552	chrII	-1	760086	760185	108	107	108	137	-0.011	0.949679	0.974008	-0.006	0.968971	0.983482	0.328	0.0413073	0.067537	0.339	0.0390486	0.0994332	0.334	0.0320915	0.0775704	YBR278W	YBR276C	Divergent
GIM_5p_end_NAM7_RRP6_3465	intergenic	I	YBR276C_YBR279W	NA	NA	NA	NA	NA	chrII	-1	760323	760323	0	0	0	2	0.84	0.535063	NA	-0.545	0.695941	NA	2.387	0.0478794	0.0769721	1.547	0.165396	0.306047	2.932	0.0129936	0.0357682	YBR279W	YBR276C	Divergent
GIM_5p_end_NAM7_RRP6_3466	antisens	A	YBR278W	DPB3	760294	760899	760260	761068	chrII	-1	760897	760903	0	0	9	10	0.146	0.921768	0.962761	5.471	3.85255e-06	3.22212e-05	5.679	1.61261e-06	6.12928e-06	5.533	3.75402e-06	2.69448e-05	0.208	0.596766	0.751276	YBR279W	YBR276C	Divergent
GIM_5p_end_NAM7_RRP6_3467	antisens	A	YBR278W	DPB3	760294	760899	760260	761068	chrII	-1	760982	760988	0	1	4	6	1.281	0.285155	0.49318	3.245	0.00228408	0.0100399	3.816	0.000304746	0.000797135	2.535	0.00440591	0.0159003	0.571	0.375449	0.548224	YBR279W	YBR278W	Tandem antisens
GIM_5p_end_NAM7_RRP6_3468	internal	B	YBR280C	SAF1	764697	762784	764720	762640	chrII	-1	763368	763368	0	1	0	3	2.986	0.0267474	0.0778637	1.523	0.268176	0.460512	4.14	0.00130676	0.00300428	1.154	0.186753	0.334771	2.617	0.00538809	0.0166536	YBR281C	YBR279W	Convergent
GIM_5p_end_NAM7_RRP6_3470	internal	B	YBR280C	SAF1	764697	762784	764720	762640	chrII	-1	763959	764041	18	46	51	129	1.356	1.8311e-08	2.62516e-07	1.508	3.20777e-11	5.69996e-10	2.808	2.9576e-37	1.63377e-35	1.452	1.14373e-14	2.49056e-13	1.299	2.07943e-14	4.94545e-13	YBR281C	YBR279W	Convergent
GIM_5p_end_NAM7_RRP6_3471	internal	B	YBR280C	SAF1	764697	762784	764720	762640	chrII	-1	764163	764212	2	13	7	35	2.65	1.77709e-05	0.000136133	1.741	0.00474544	0.0188405	3.981	1.89746e-11	1.32501e-10	1.331	0.00303968	0.011533	2.24	5.54096e-07	4.43534e-06	YBR281C	YBR279W	Convergent
GIM_5p_end_NAM7_RRP6_3473	mRNA	O	YBR280C	SAF1	764697	762784	764720	762640	chrII	-1	764681	764780	74	84	60	77	0.161	0.638124	0.810428	-0.304	0.370962	0.568718	0.066	0.845655	0.879376	-0.095	0.779045	0.867846	0.369	0.272003	0.434241	YBR281C	YBR279W	Convergent
GIM_5p_end_NAM7_RRP6_3475	mRNA	O	YBR281C	DUG2	767606	764970	767664	764824	chrII	-1	767614	767667	64	58	82	86	-0.138	0.601021	0.782272	0.348	0.167391	0.332048	0.397	0.115617	0.16696	0.535	0.0378275	0.0969232	0.049	0.841588	0.915909	YBR282W	YBR281C	Divergent
GIM_5p_end_NAM7_RRP6_3482	mRNA	O	YBR283C	SSH1	770415	768943	770608	768792	chrII	-1	770544	770568	3046	3527	3215	3149	0.21	0.337596	0.553193	0.078	0.722527	0.843068	0.048	0.826862	0.864565	-0.162	0.45885	0.623459	-0.03	0.891498	0.944659	YBR284W	YBR283C	Divergent
GIM_5p_end_NAM7_RRP6_3485	antisens	A	YBR284W	YBR284W	771239	773632	770892	773780	chrII	-1	771594	771610	4	21	1	3	2.273	2.19452e-06	2.06971e-05	-2.414	0.000709754	0.00357185	-0.533	0.335902	0.416028	-2.806	5.80696e-09	6.34253e-08	1.882	0.00843527	0.0246987	YBR285W	YBR283C	Divergent
GIM_5p_end_NAM7_RRP6_3486	XUT	X	XUT_2R-334	NA	774455	773915	774455	773915	chrII	-1	774122	774122	1	2	1	1	0.235	0.802085	0.919711	-0.602	0.515605	0.696863	-0.256	0.779555	0.827883	-0.49	0.592755	0.735213	0.347	0.702003	0.828326	YBR286W	YBR284W	Tandem antisens
GIM_5p_end_NAM7_RRP6_3487	CUT	C	CUT_GIM_0135	NA	774510	774302	774510	774302	chrII	-1	774443	774578	7	18	46	112	1.332	0.00666585	0.0242034	2.707	5.87671e-09	7.68196e-08	3.969	7.67082e-18	1.01398e-16	2.637	6.26203e-10	7.80047e-09	1.262	0.00143329	0.00528505	YBR286W	YBR285W	Tandem antisens
GIM_5p_end_NAM7_RRP6_3489	antisens	A	YBR286W	APE3	774700	776313	774668	776380	chrII	-1	776211	776320	3	4	63	59	0.247	0.671138	0.835091	4.308	1.73669e-21	9.55822e-20	4.234	9.63418e-21	1.62989e-19	3.987	1.45715e-18	4.66559e-17	-0.075	0.774945	0.8756	YBR287W	YBR285W	Tandem antisens
GIM_5p_end_NAM7_RRP6_3492	mRNA	O	YBR288C	APM3	779463	778012	779528	777904	chrII	-1	779461	779521	101	97	119	113	-0.066	0.732999	0.877641	0.251	0.171056	0.337319	0.182	0.324183	0.403857	0.248	0.188437	0.336683	-0.069	0.69761	0.825764	YBR289W	YBR287W	Tandem antisens
GIM_5p_end_NAM7_RRP6_3494	internal	B	YBR291C	CTP1	784572	783673	784632	783616	chrII	-1	784237	784279	4	16	3	11	1.749	0.000248691	0.0014096	-0.413	0.429693	0.626045	1.374	0.00328012	0.00695442	-0.375	0.34157	0.512474	1.787	6.92683e-05	0.000357187	YBR293W	YBR290W	Tandem antisens
GIM_5p_end_NAM7_RRP6_3495	mRNA	O	YBR291C	CTP1	784572	783673	784632	783616	chrII	-1	784581	784668	20	67	50	107	1.654	1.9302e-12	5.20677e-11	1.24	6.23365e-08	7.07374e-07	2.341	7.73055e-26	1.91766e-24	0.686	0.000318193	0.00155984	1.1	1.97592e-09	2.39241e-08	YBR293W	YBR291C	Divergent
GIM_5p_end_NAM7_RRP6_3497	intergenic	I	YBR291C_YBR293W	NA	NA	NA	NA	NA	chrII	-1	784926	784929	1	0	4	10	-2.293	0.0692915	0.169622	1.854	0.0146902	0.0490201	3.096	2.79017e-05	8.75377e-05	5.389	4.67649e-06	3.30296e-05	1.242	0.018935	0.0495964	YBR293W	YBR291C	Divergent
GIM_5p_end_NAM7_RRP6_3498	intergenic	I	YBR291C_YBR293W	NA	NA	NA	NA	NA	chrII	-1	785281	785327	5	9	21	32	0.951	0.0396779	0.10783	2.19	8.7714e-08	9.72025e-07	2.78	6.54344e-12	4.78175e-11	1.829	3.40246e-07	2.888e-06	0.589	0.0393353	0.0921055	YBR293W	YBR291C	Divergent
GIM_5p_end_NAM7_RRP6_3499	intergenic	I	YBR291C_YBR293W	NA	NA	NA	NA	NA	chrII	-1	785748	785848	13	27	19	22	1.006	0.00554144	0.0207075	0.532	0.133327	0.281593	0.69	0.0510478	0.0814522	-0.316	0.34649	0.516718	0.158	0.627078	0.774147	YBR293W	YBR291C	Divergent
GIM_5p_end_NAM7_RRP6_3501	intergenic	I	YBR291C_YBR293W	NA	NA	NA	NA	NA	chrII	-1	786153	786349	23	75	16	48	1.686	2.59789e-06	2.41132e-05	-0.491	0.188179	0.361905	1.085	0.00236149	0.00516028	-0.601	0.0766368	0.170107	1.576	8.66583e-06	5.46633e-05	YBR293W	YBR291C	Divergent
GIM_5p_end_NAM7_RRP6_3502	XUT	X	XUT_2R-342	NA	786872	786210	786872	786210	chrII	-1	786400	786400	0	0	0	2	1.267	0.402912	NA	1.405	0.330577	NA	3.944	0.00369324	0.00773921	2.677	0.0311942	0.0827728	2.538	0.0187358	0.049179	YBR293W	YBR291C	Divergent
GIM_5p_end_NAM7_RRP6_3503	XUT	X	XUT_2R-342	NA	786872	786210	786872	786210	chrII	-1	786660	786686	11	18	19	23	0.642	0.0523284	0.135326	0.785	0.00995686	0.0353852	1.034	0.000638175	0.00156467	0.392	0.172455	0.315528	0.249	0.331694	0.502362	YBR293W	YBR291C	Divergent
GIM_5p_end_NAM7_RRP6_3504	XUT	X	XUT_2R-342	NA	786872	786210	786872	786210	chrII	-1	786798	786896	26	63	96	150	1.252	0.00471913	0.018029	1.865	1.9179e-05	0.000140678	2.491	1.05056e-08	5.41082e-08	1.239	0.00366085	0.0135767	0.626	0.135486	0.252266	YBR293W	YBR291C	Divergent
GIM_5p_end_NAM7_RRP6_3505	CUT	C	CUT_GIM_0122	NA	788739	788122	788739	788122	chrII	-1	788726	788756	5	3	21	27	-0.63	0.300045	0.50946	2.095	8.66221e-06	6.82368e-05	2.449	1.73013e-07	7.55974e-07	3.079	1.26916e-08	1.32912e-07	0.354	0.34847	0.520252	YBR294W	YBR293W	Tandem antisens
GIM_5p_end_NAM7_RRP6_3506	XUT	X	XUT_2R-343	NA	792077	788503	792077	788503	chrII	-1	789726	789726	1	2	2	1	1.546	0.130647	0.278314	0.893	0.375232	0.573176	0.592	0.566108	0.642278	-0.954	0.29877	0.46736	-0.301	0.737955	0.852264	YBR295W	YBR293W	Tandem antisens
GIM_5p_end_NAM7_RRP6_3507	XUT	X	XUT_2R-343	NA	792077	788503	792077	788503	chrII	-1	791849	791932	2	19	2	40	3.304	2.11632e-07	2.47044e-06	0.3	0.665874	0.809541	4.317	3.61545e-12	2.7108e-11	1.013	0.0252911	0.0697422	4.017	6.52507e-14	1.44825e-12	YBR295W	YBR294W	Tandem antisens
GIM_5p_end_NAM7_RRP6_3508	XUT	X	XUT_2R-343	NA	792077	788503	792077	788503	chrII	-1	792052	792202	10	34	8	39	1.773	8.68054e-07	9.01073e-06	-0.162	0.67189	0.812901	1.99	1.08757e-08	5.59146e-08	0.216	0.475438	0.638174	2.151	5.50552e-11	8.23447e-10	YBR295W	YBR294W	Tandem antisens
GIM_5p_end_NAM7_RRP6_3509	XUT	X	XUT_2R-344	NA	792589	792148	792589	792148	chrII	-1	792530	792617	22	13	39	33	-0.789	0.149101	0.308374	0.828	0.106832	0.238583	0.612	0.234922	0.308371	1.4	0.0090863	0.0294585	-0.216	0.667363	0.805058	YBR295W	YBR294W	Tandem antisens
GIM_5p_end_NAM7_RRP6_3511	mRNA	O	YBR296C	PHO89	798522	796798	798586	796570	chrII	-1	798566	798595	101	35	83	9	-1.54	0.000255751	0.00144441	-0.283	0.485496	0.671856	-3.42	8.34859e-15	8.21087e-14	-1.88	3.43449e-05	0.000206045	-3.137	9.55477e-13	1.7879e-11	YBR296C-A	YBR296C	Tandem sens
GIM_5p_end_NAM7_RRP6_3515	mRNA	O	YBR296C-A	YBR296C-A	800242	800123	800292	800023	chrII	-1	800181	800234	1	1	33	38	-0.445	0.666375	0.831715	4.858	3.177e-10	4.91103e-09	5.058	5.66737e-11	3.77461e-10	5.503	3.37599e-10	4.35604e-09	0.2	0.69429	0.824106	YBR297W	YBR296C	Divergent
GIM_5p_end_NAM7_RRP6_3518	mRNA	O	YBR298C	MAL31	804475	802631	804906	802410	chrII	-1	804855	804922	62	267	64	411	2.078	1.53358e-09	2.63436e-08	0.039	0.911054	0.954262	2.702	2.75499e-15	2.8481e-14	0.624	0.0622038	0.144247	2.663	3.33201e-15	8.83597e-14	YBR298C-A	YBR298C	Tandem sens
GIM_5p_end_NAM7_RRP6_3519	antisens	A	YBR299W	MAL32	805351	807105	805301	807205	chrII	-1	807060	807060	0	0	2	4	1.205	0.408962	0.630029	3.261	0.0114059	0.0397004	4.491	0.000398598	0.00101799	3.286	0.00311111	0.0117686	1.231	0.0749689	0.156869	YBR301W	YBR298C-A	Divergent
GIM_5p_end_NAM7_RRP6_3520	antisens	A	YBR299W	MAL32	805351	807105	805301	807205	chrII	-1	807115	807179	4	19	40	219	2.101	4.68984e-07	5.12446e-06	3.145	8.47834e-16	2.58945e-14	5.593	2.73555e-48	2.71825e-46	3.492	1.08072e-36	1.48299e-34	2.449	9.69112e-26	6.81136e-24	YBR301W	YBR299W	Tandem antisens
GIM_5p_end_NAM7_RRP6_3523	intergenic	I	YBR301W_YBR302C	NA	NA	NA	NA	NA	chrII	-1	809688	809787	165	260	179	344	0.635	NA	NA	0.111	NA	NA	1.025	NA	NA	0.39	NA	NA	0.914	NA	NA	YBR302C	YBR301W	Convergent
GIM_5p_end_NAM7_RRP6_3526	mRNA	O	YBR302C	COS2	811479	810340	811529	810240	chrII	-1	811446	811502	279	415	298	429	0.568	0.00010348	0.000657818	0.09	0.536445	0.714142	0.623	1.49454e-05	4.9164e-05	0.055	0.699769	0.81398	0.534	0.000164934	0.000777667		YBR301W	Convergent
GIM_5p_end_NAM7_RRP6_7128	antisens	A	YCL073C	GEX1	8326	6479	8376	6379	chrIII	1	7265	7367	17	143	14	154	3.063	8.88374e-15	3.23065e-13	-0.225	0.588348	0.75223	3.176	5.87369e-16	6.51418e-15	0.112	0.756463	0.852345	3.4	8.50022e-19	3.37859e-17	YCLWomega2	YCL069W	Tandem sens
GIM_5p_end_NAM7_RRP6_7129	antisens	A	YCL068C	YCL068C	12285	11503	12335	11403	chrIII	1	12010	12040	17	13	13	12	-0.487	0.280628	0.48784	-0.414	0.329914	0.528159	-0.492	0.251263	0.326495	-0.006	0.989726	0.993938	-0.078	0.854409	0.923642	YCL069W	YCL067C	Convergent
GIM_5p_end_NAM7_RRP6_7131	antisens	A	YCL067C	HMLALPHA2	12745	12386	12795	12286	chrIII	1	12416	12416	1	0	3	3	-1.831	0.180955	0.355856	2.068	0.0360047	0.10176	2.034	0.0399552	0.0655618	3.865	0.00255762	0.00990618	-0.034	0.96567	0.982981	YCL068C	YCL066W	Divergent
GIM_5p_end_NAM7_RRP6_7132	antisens	A	YCL067C	HMLALPHA2	12745	12386	12795	12286	chrIII	1	12500	12553	0	0	13	16	-1.225	0.349494	0.565068	4.4	2.7941e-07	2.8731e-06	4.716	3.4832e-08	1.67663e-07	5.941	1.9677e-07	1.72786e-06	0.316	0.4083	0.582488	YCL068C	YCL066W	Divergent
GIM_5p_end_NAM7_RRP6_7133	internal	B	YCL066W	HMLALPHA1	13282	13809	13232	13909	chrIII	1	13740	13786	3	3	44	37	-0.222	0.707458	0.860629	3.718	2.20509e-18	9.06406e-17	3.485	3.48145e-16	3.9317e-15	3.707	1.05501e-14	2.31192e-13	-0.233	0.321312	0.490551	YCL067C	YCL064C	Tandem antisens
GIM_5p_end_NAM7_RRP6_7134	intergenic	I	YCL064C_YCL063W	NA	NA	NA	NA	NA	chrIII	1	17059	17068	1	2	3	1	1.242	0.159002	0.323958	1.331	0.107361	0.239568	0.42	0.635255	0.704255	-0.822	0.294917	0.462547	-0.911	0.205362	0.349997	YCL064C	YCL063W	Divergent
GIM_5p_end_NAM7_RRP6_7135	mRNA	O	YCL063W	VAC17	17290	18561	17249	18649	chrIII	1	17225	17369	141	275	181	236	0.969	4.12138e-07	4.56104e-06	0.371	0.0508634	0.134593	0.742	8.97913e-05	0.000257889	-0.227	0.222007	0.37871	0.37	0.0451966	0.103312	YCL064C	YCL061C	Tandem antisens
GIM_5p_end_NAM7_RRP6_7137	mRNA	O	YCL058W-A	ADF1	23584	23925	23561	23977	chrIII	1	23533	23614	188	301	504	484	0.664	0.156337	0.319852	1.387	0.00295448	0.0125146	1.332	0.00431589	0.00890368	0.669	0.151555	0.286506	-0.055	0.905753	0.951304	YCL059C	YCL057C-A	Tandem antisens
GIM_5p_end_NAM7_RRP6_7139	CUT	C	CUT_GIM_0974	NA	23709	24551	23709	24551	chrIII	1	24056	24077	1	1	8	12	0.799	0.389521	0.60936	3.159	4.48122e-05	0.000302547	3.834	5.82373e-07	2.37258e-06	3.035	7.16863e-06	4.90292e-05	0.675	0.096469	0.192382	YCL058C	YCL057W	Divergent
GIM_5p_end_NAM7_RRP6_7141	mRNA	O	YCL057W	PRD1	24846	26906	24753	27033	chrIII	1	24719	24818	600	528	625	640	-0.184	0.621303	0.798026	0.058	0.876066	0.935196	0.092	0.80563	0.847954	0.276	0.459162	0.623785	0.034	0.928121	0.962917	YCL057C-A	YCL057W	Divergent
GIM_5p_end_NAM7_RRP6_7142	internal	B	YCL057W	PRD1	24846	26906	24753	27033	chrIII	1	25290	25290	0	2	0	1	3.678	0.00651977	NA	0.573	0.697784	NA	3.026	0.0247388	0.0427307	-0.652	0.468054	0.631894	2.453	0.0376291	0.0888079	YCL057C-A	YCL056C	Tandem antisens
GIM_5p_end_NAM7_RRP6_7145	CUT	C	CUT_GIM_0964	NA	27490	27940	27490	27940	chrIII	1	27749	27749	0	0	0	1	0.14	0.928908	NA	1.953	0.202508	NA	2.768	0.0691464	0.106545	2.628	0.0842531	0.183237	0.815	0.569917	0.729646	YCL056C	YCL055W	Divergent
GIM_5p_end_NAM7_RRP6_7146	mRNA	O	YCL055W	KAR4	27929	28936	27897	28945	chrIII	1	27889	27968	100	112	113	109	0.158	0.716935	0.867193	0.176	0.685607	0.821376	0.121	0.781039	0.828629	-0.038	0.931007	0.960333	-0.055	0.898787	0.948546	YCL056C	YCL054W	Divergent
GIM_5p_end_NAM7_RRP6_7148	intergenic	I	YCL055W_YCL054W	NA	NA	NA	NA	NA	chrIII	1	29042	29093	76	48	67	52	-0.677	0.0114491	0.0382125	-0.188	0.456034	0.647288	-0.527	0.0394147	0.064798	0.149	0.577267	0.722942	-0.339	0.18022	0.315865	YCL055W	YCL054W	Tandem sens
GIM_5p_end_NAM7_RRP6_7149	intergenic	I	YCL055W_YCL054W	NA	NA	NA	NA	NA	chrIII	1	29193	29295	48	52	43	41	0.078	0.80695	0.923357	-0.134	0.668531	0.810809	-0.247	0.433331	0.514873	-0.326	0.306507	0.47606	-0.113	0.716798	0.838786	YCL055W	YCL054W	Tandem sens
GIM_5p_end_NAM7_RRP6_7150	intergenic	I	YCL055W_YCL054W	NA	NA	NA	NA	NA	chrIII	1	29345	29365	8	26	6	18	1.564	0.00463526	0.0177541	-0.438	0.443916	0.637614	1.081	0.0485816	0.0779705	-0.483	0.353504	0.523519	1.519	0.00508526	0.0158308	YCL055W	YCL054W	Tandem sens
GIM_5p_end_NAM7_RRP6_7151	XUT	X	XUT_3F-5	NA	29541	30536	29541	30536	chrIII	1	29474	29713	53	216	35	162	2.03	1.91906e-09	3.24146e-08	-0.571	0.0994977	0.226365	1.607	1.86776e-06	7.0387e-06	-0.423	0.19675	0.347903	2.177	9.91173e-11	1.44497e-09	YCL055W	YCL054W	Tandem sens
GIM_5p_end_NAM7_RRP6_7152	XUT	X	XUT_3F-6	NA	30658	31231	30658	31231	chrIII	1	30813	30915	1012	2388	396	772	1.229	3.87347e-06	3.45453e-05	-1.345	4.80577e-07	4.72255e-06	-0.388	0.145498	0.203862	-1.617	1.22366e-09	1.46619e-08	0.957	0.000339861	0.00148953	YCL055W	YCL054W	Tandem sens
[truncated: 16,309 more rows]

## Sheet: Columns description
Column Name	Description
cluster id	Unique ID of the cluster
[truncated: 35 more rows]
