# Supplementary material for: Quality control of transcription start site selection by nonsense-mediated-mRNA decay
Source: eLife. 2015 Apr 23;4:e06722. doi: 10.7554/eLife.06722 (PMC4434318; doi:10.7554/eLife.06722)
Supplement: Supplementary file 2. — Reads count for whole transcriptome analysis in wild type, xrn1∆, upf1∆ and upf1∆xrn1∆ cells. DOI: http://dx.doi.org/10.7554/eLife.06722.025 [file elife06722s002.xlsx]

## Sheet: Supplementary_file_2
name	gene	type	chromosome	strand	annotation start	annotation end	transcription start	transcription end	WT reads count	upf1∆ reads count	xrn1∆ reads count	upf1∆xrn1∆ reads count	log2(upf1∆/WT)	pvalue upf1∆/WT	padj upf1∆/WT	log2(xrn1∆/WT)	pvalue xrn1∆/WT	padj xrn1∆/WT	log2(upf1∆xrn1∆/WT)	pvalue upf1∆xrn1∆/WT	padj upf1∆xrn1∆/WT
YAL001C	TFC3	gene	chrI	-1	151166	147594	151209	147521	14259	21007	27133	22148	0.524	0.138834	0.319952	0.871	0.0139402	0.0280286	0.596	0.0925011	0.176868
YAL002W	VPS8	gene	chrI	1	143707	147531	143597	147597	10328	21753	20902	16014	1.015	0.00245953	0.00989916	0.961	0.00415736	0.00964162	0.597	0.0747354	0.14765
YAL003W	EFB1	gene	chrI	1	142174	143160	142124	143260	311482	336981	302406	255910	0.101	0.829388	0.95221	-0.038	0.935505	0.955542	-0.251	0.591136	0.722291
YAL005C	SSA1	gene	chrI	-1	141431	139503	141681	139369	574672	592859	511072	442935	0.043	0.896492	0.974382	-0.16	0.624408	0.711214	-0.356	0.277159	0.420756
YAL007C	ERP2	gene	chrI	-1	138345	137698	138449	137569	26667	22552	19899	14696	-0.22	0.605703	0.841976	-0.384	0.367464	0.466732	-0.78	0.0669729	0.134849
YAL008W	FUN14	gene	chrI	1	136914	137510	136861	137637	5452	6162	6640	3749	0.168	0.603218	0.840535	0.27	0.40182	0.500896	-0.513	0.111821	0.207043
YAL009W	SPO7	gene	chrI	1	135854	136633	135821	136701	6411	6983	11845	9167	0.114	0.768678	0.925691	0.819	0.0344069	0.0618874	0.477	0.218313	0.350921
YAL010C	MDM10	gene	chrI	-1	135665	134184	135705	134088	2839	3042	4822	3377	0.097	0.712976	0.900643	0.739	0.00487812	0.0111066	0.242	0.357232	0.508603
YAL011W	SWC3	gene	chrI	1	132199	134076	132196	134108	5819	6723	18401	17069	0.203	0.344325	0.614673	1.625	4.20728e-14	9.84203e-13	1.518	1.65782e-12	2.82951e-11
YAL012W	CYS3	gene	chrI	1	130799	131983	130700	132084	73484	62100	62782	53413	-0.226	0.551603	0.80837	-0.211	0.577706	0.667851	-0.427	0.259315	0.399623
YAL013W	DEP1	gene	chrI	1	129270	130487	129238	130564	10508	8180	19435	15147	-0.348	0.198058	0.420573	0.856	0.00155807	0.00406344	0.509	0.0600697	0.122956
YAL014C	SYN8	gene	chrI	-1	129019	128252	129074	128170	5136	11520	16405	15019	1.14	1.28533e-07	1.16335e-06	1.638	3.11628e-14	7.46199e-13	1.514	2.29411e-12	3.82351e-11
YAL015C	NTG1	gene	chrI	-1	128102	126903	128074	126746	3733	6817	14723	13731	0.829	0.00626081	0.022871	1.891	4.51645e-10	4.6644e-09	1.795	3.27536e-09	3.22983e-08
YAL016W	TPD3	gene	chrI	1	124879	126786	124798	126862	24356	22465	29637	22423	-0.111	0.723241	0.904598	0.27	0.389574	0.488906	-0.114	0.717002	0.819119
YAL017W	PSK1	gene	chrI	1	120225	124295	119862	124446	18609	17248	32139	18521	-0.101	0.792871	0.936147	0.73	0.0582686	0.0978182	-0.006	0.986917	0.993129
YAL018C	YAL018C	gene	chrI	-1	119541	118564	119591	118464	97	92	106	155	-0.045	0.949466	0.987613	0.079	0.912183	0.939328	0.424	0.552632	0.690943
YAL019W	FUN30	gene	chrI	1	114919	118314	114869	118414	25394	21881	37578	27428	-0.208	0.433792	0.707506	0.546	0.0392939	0.0694682	0.107	0.685425	0.794483
YAL020C	ATS1	gene	chrI	-1	114615	113614	114682	113562	6013	11279	17000	15289	0.891	5.98475e-06	4.06018e-05	1.472	7.36214e-14	1.62253e-12	1.322	1.86303e-11	2.66987e-10
YAL021C	CCR4	gene	chrI	-1	113359	110846	113434	110618	20965	18781	26535	19527	-0.154	0.514839	0.780449	0.331	0.162942	0.236617	-0.1	0.673871	0.786715
YAL022C	FUN26	gene	chrI	-1	110430	108877	110466	108858	11851	11262	16097	13087	-0.071	0.779334	0.929925	0.428	0.0922987	0.146107	0.139	0.585597	0.717922
YAL023C	PMT2	gene	chrI	-1	108551	106272	108666	106162	68007	53695	57419	42042	-0.326	0.273588	0.52783	-0.234	0.432922	0.53138	-0.664	0.0258884	0.0598194
YAL024C	LTE1	gene	chrI	-1	105872	101565	105986	101482	7889	7211	11475	9528	-0.124	0.678075	0.881777	0.518	0.0830254	0.133193	0.261	0.382792	0.533484
YAL025C	MAK16	gene	chrI	-1	101145	100225	101170	100058	35697	29160	67499	57893	-0.282	0.291762	0.552837	0.888	0.000893981	0.00249121	0.674	0.0117012	0.0301495
YAL026C	DRS2	gene	chrI	-1	99697	95630	99747	95530	24010	21935	25982	18991	-0.123	0.707833	0.897867	0.108	0.743289	0.810017	-0.32	0.330971	0.480927
YAL027W	SAW1	gene	chrI	1	94687	95472	94606	95542	2248	4178	5645	4918	0.835	0.0210302	0.0672374	1.241	0.000601575	0.00175479	1.055	0.00355126	0.0104802
YAL028W	FRT2	gene	chrI	1	92900	94486	92854	94486	3918	6909	10051	7793	0.766	0.0325289	0.0975333	1.273	0.000379285	0.00116552	0.928	0.00952711	0.0250481
YAL029C	MYO4	gene	chrI	-1	92270	87855	92514	87698	33718	30503	44254	34670	-0.136	0.702509	0.895691	0.368	0.299661	0.395069	0.038	0.915476	0.950099
YAL030W	SNC1	gene	chrI	1	87286	87752	87262	87782	5788	5275	6922	4553	-0.129	0.644451	0.864171	0.249	0.373036	0.472382	-0.334	0.232121	0.367956
YAL031C	GIP4	gene	chrI	-1	87031	84749	87074	84738	4999	4473	8867	6550	-0.154	0.582758	0.829068	0.796	0.00458428	0.010522	0.375	0.181443	0.303207
YAL032C	PRP45	gene	chrI	-1	84474	83335	84506	83250	5666	5183	7737	6423	-0.121	0.724495	0.904682	0.424	0.217343	0.301339	0.171	0.619386	0.746238
YAL033W	POP5	gene	chrI	1	82706	83227	82694	83310	6514	7748	10348	6939	0.223	0.623362	0.851543	0.597	0.18935	0.269212	0.081	0.858092	0.917152
YAL034C	FUN19	gene	chrI	-1	81951	80710	82586	80602	4811	7022	11655	9646	0.531	0.0238317	0.074845	1.243	1.21645e-07	7.86705e-07	0.977	3.20826e-05	0.000148976
YAL034W-A	MTW1	gene	chrI	1	79718	80587	79694	80646	2749	2900	5643	5341	0.074	0.79541	0.937476	0.997	0.000492562	0.00146889	0.92	0.00129507	0.00422995
YAL035W	FUN12	gene	chrI	1	76427	79435	76382	79534	230833	187308	324363	265374	-0.293	0.211388	0.441599	0.478	0.0418363	0.073458	0.196	0.404183	0.554378
YAL036C	RBG1	gene	chrI	-1	76152	75043	76210	74874	29959	32329	49358	49016	0.104	0.75493	0.918427	0.681	0.0405432	0.0714099	0.672	0.0434292	0.0936756
YAL037C-A	YAL037C-A	gene	chrI	-1	73518	73426	73568	73326	36	16	50	26	-0.39	0.582704	0.829068	0.204	0.774092	0.833661	-0.181	0.79909	0.877399
YAL037W	YAL037W	gene	chrI	1	74020	74823	73934	74958	731	3927	1366	1711	2.308	4.58667e-13	9.82241e-12	0.859	0.007139	0.0155315	1.167	0.000255598	0.000994185
YAL038W	CDC19	gene	chrI	1	71786	73288	71678	73446	1267161	1272911	1051284	967445	0.006	0.984929	0.997362	-0.255	0.43602	0.534316	-0.369	0.260412	0.400825
YAL039C	CYC3	gene	chrI	-1	69525	68716	69610	68650	9516	8863	13711	12481	-0.099	0.687968	0.886516	0.512	0.0387467	0.0686184	0.38	0.124967	0.226459
YAL040C	CLN3	gene	chrI	-1	67520	65778	67850	65466	9741	8645	24504	16728	-0.166	0.550934	0.808103	1.282	3.95813e-06	1.90198e-05	0.751	0.00685928	0.0186966
YAL041W	CDC24	gene	chrI	1	62840	65404	62790	65606	13067	12622	22743	19108	-0.048	0.873062	0.966379	0.765	0.0103925	0.0216352	0.525	0.0789253	0.154502
YAL042W	ERV46	gene	chrI	1	61316	62563	61278	62646	54126	43416	56081	39488	-0.306	0.270597	0.524557	0.049	0.859228	0.900234	-0.438	0.115158	0.212114
YAL043C	PTA1	gene	chrI	-1	61052	58695	61090	58610	10730	9578	21008	15937	-0.159	0.514163	0.779815	0.942	0.00011077	0.000384478	0.555	0.0228837	0.0538413
YAL044C	GCV3	gene	chrI	-1	58462	57950	58482	57874	30340	36545	39598	34112	0.262	0.259357	0.50982	0.374	0.106466	0.164968	0.165	0.477722	0.624671
YAL044W-A	YAL044W-A	gene	chrI	1	57518	57850	57502	57958	4553	6270	7297	5641	0.453	0.0236481	0.0743505	0.668	0.000853231	0.00238644	0.304	0.129551	0.232953
YAL046C	AIM1	gene	chrI	-1	57367	57029	57418	56922	4485	4856	6081	4551	0.11	0.723069	0.904598	0.419	0.17528	0.252146	0.02	0.948044	0.970271
YAL047C	SPC72	gene	chrI	-1	56857	54989	56922	54954	4107	6315	8723	6398	0.578	0.116029	0.278068	1.013	0.00588452	0.0131139	0.596	0.105316	0.19712
YAL048C	GEM1	gene	chrI	-1	54789	52801	54842	52658	5220	9290	13662	11860	0.784	0.0202806	0.0650975	1.31	0.000105718	0.000369087	1.117	0.000945564	0.00321611
YAL049C	AIM2	gene	chrI	-1	52595	51855	52658	51738	7550	10285	11837	9663	0.429	0.126443	0.298116	0.624	0.026231	0.0488069	0.343	0.222572	0.356656
YAL051W	OAF1	gene	chrI	1	48564	51707	48512	51798	8056	9293	14201	11738	0.196	0.541954	0.80083	0.777	0.0154665	0.0307112	0.516	0.107967	0.201253
YAL053W	FLC2	gene	chrI	1	45899	48250	45760	48304	20211	16667	36068	21703	-0.272	0.213312	0.444645	0.817	0.000183942	0.000610274	0.1	0.645702	0.766367
YAL054C	ACS1	gene	chrI	-1	45022	42881	45068	43548	219	307	504	291	0.333	0.619736	0.849458	0.847	0.20633	0.288902	0.28	0.676725	0.788424
YAL055W	PEX22	gene	chrI	1	42177	42719	42160	42832	1800	2206	4325	3027	0.286	0.210414	0.44029	1.234	6.2809e-08	4.32574e-07	0.732	0.0013518	0.00439625
YAL056W	GPB2	gene	chrI	1	39259	41901	39216	41968	12878	11901	25557	18695	-0.109	0.717353	0.902769	0.946	0.00164954	0.00427841	0.514	0.0871506	0.168024
YAL058W	CNE1	gene	chrI	1	37464	38972	37408	39032	10671	14385	16403	13041	0.406	0.238633	0.479865	0.584	0.0897776	0.142494	0.272	0.428896	0.578624
YAL059W	ECM1	gene	chrI	1	36581	37147	36544	37328	12267	11873	13479	12694	-0.045	0.883474	0.970121	0.13	0.672186	0.752184	0.047	0.877966	0.929259
YAL060W	BDH1	gene	chrI	1	35155	36303	35096	36392	17182	26175	62999	40741	0.587	0.0254419	0.0790272	1.813	5.14643e-12	7.79867e-11	1.204	4.54543e-06	2.52524e-05
YAL061W	BDH2	gene	chrI	1	33448	34701	33360	34896	7985	5136	7953	1126	-0.549	0.287573	0.548012	-0.005	0.992688	0.995319	-2.395	3.4982e-06	1.98721e-05
YAL062W	GDH3	gene	chrI	1	31567	32940	31152	32984	3077	5544	4005	2762	0.831	6.45515e-05	0.000361807	0.372	0.0738143	0.120355	-0.153	0.463097	0.611038
YAL063C	FLO9	gene	chrI	-1	27968	24000	28018	23900	879	3283	4877	4121	1.861	2.8834e-19	1.62013e-17	2.42	1.58522e-31	6.66378e-29	2.182	6.50141e-26	8.48173e-24
YAL063C-A	YAL063C-A	gene	chrI	-1	22685	22395	22735	22295	74	545	216	433	2.654	5.45498e-12	1.0051e-10	1.412	0.000261887	0.000840141	2.347	1.13215e-09	1.17565e-08
YAL064C-A	TDA8	gene	chrI	-1	13743	13363	13793	13263	192	397	423	574	0.451	0.538722	0.798852	0.496	0.498869	0.595766	0.72	0.325979	0.475622
YAL064W	YAL064W	gene	chrI	1	21566	21850	21516	21950	52	625	210	409	3.387	2.36992e-24	3.05666e-22	1.892	1.67114e-08	1.30092e-07	2.802	4.23869e-17	1.55693e-15
YAL064W-B	YAL064W-B	gene	chrI	1	12046	12426	11996	12526	213	1299	1258	1515	2.48	2.66211e-15	7.87562e-14	2.435	8.27665e-15	2.18974e-13	2.691	9.23531e-18	3.67792e-16
YAL065C	YAL065C	gene	chrI	-1	11951	11565	12001	11465	68	432	644	567	2.454	5.77586e-11	9.01734e-10	2.994	1.22454e-15	3.76654e-14	2.821	4.86047e-14	1.08809e-12
YAL067C	SEO1	gene	chrI	-1	9016	7235	9260	7276	477	3248	633	1462	2.594	2.33543e-13	5.22823e-12	0.38	0.283781	0.377377	1.51	2.0273e-05	9.80395e-05
YAL067W-A	YAL067W-A	gene	chrI	1	2480	2707	2430	2807	11	14	23	17	0.124	0.85887	0.961358	0.376	0.590968	0.680549	0.199	0.776523	0.860865
YAL068C	PAU8	gene	chrI	-1	2169	1807	2219	1707	29	79	64	104	1.098	0.0763215	0.19683	0.857	0.166978	0.241889	1.408	0.0229272	0.053899
YAR002C-A	ERP1	gene	chrI	-1	154724	154065	154761	153897	29445	28294	26425	22644	-0.054	0.876073	0.967362	-0.147	0.672194	0.752184	-0.356	0.304397	0.453281
YAR002W	NUP60	gene	chrI	1	152257	153876	152213	153989	12851	10453	16553	11361	-0.284	0.360041	0.631407	0.348	0.261323	0.351674	-0.169	0.585026	0.717455
YAR003W	SWD1	gene	chrI	1	155005	156285	154933	156805	7677	15454	20942	19456	0.965	0.00123046	0.00530208	1.385	3.53213e-06	1.71397e-05	1.283	1.73483e-05	8.50922e-05
YAR007C	RFA1	gene	chrI	-1	158619	156754	158697	156745	12620	12766	13932	12071	0.016	0.960723	0.992193	0.136	0.671528	0.751809	-0.061	0.848421	0.90991
YAR008W	SEN34	gene	chrI	1	158966	159793	158861	159870	3403	4315	7276	5783	0.326	0.289787	0.550317	1.045	0.000687883	0.00197557	0.729	0.0179868	0.0437996
YAR014C	BUD14	gene	chrI	-1	168871	166742	169032	166610	20852	17872	59029	41064	-0.216	0.360865	0.63207	1.461	6.84734e-10	6.81133e-09	0.952	5.88983e-05	0.000260216
YAR015W	ADE1	gene	chrI	1	169375	170295	169260	170484	27809	30438	41997	35477	0.124	0.70121	0.895283	0.565	0.0799618	0.129136	0.334	0.301054	0.449363
YAR018C	KIN3	gene	chrI	-1	171703	170396	171728	170232	3387	7187	14821	10625	1.044	0.000180664	0.000924495	2.05	1.93914e-13	3.88169e-12	1.587	1.2502e-08	1.11731e-07
YAR019C	CDC15	gene	chrI	-1	175135	172211	175181	172164	3095	2872	5671	4891	-0.105	0.613231	0.84543	0.857	3.53808e-05	0.00013645	0.647	0.00178684	0.00563663
YAR020C	PAU7	gene	chrI	-1	177023	176856	177073	176756	274	1565	1163	1563	2.373	3.58459e-13	7.79409e-12	1.967	1.71137e-09	1.57662e-08	2.371	3.78823e-13	7.21417e-12
YAR023C	YAR023C	gene	chrI	-1	179820	179281	179870	179181	540	3579	4345	4116	2.595	6.39355e-17	2.56595e-15	2.863	2.95247e-20	2.04333e-18	2.788	2.72621e-19	1.24267e-17
YAR027W	UIP3	gene	chrI	1	183770	184477	183720	184577	6494	8689	11781	7239	0.398	0.220825	0.455371	0.815	0.0122102	0.0248941	0.148	0.648326	0.76787
YAR028W	YAR028W	gene	chrI	1	184892	185596	184842	185696	4740	5793	8172	6889	0.271	0.448976	0.722361	0.736	0.039595	0.0699243	0.505	0.157995	0.272116
YAR029W	YAR029W	gene	chrI	1	186321	186545	186271	186645	1029	2672	2584	2583	1.351	8.12395e-12	1.44299e-10	1.304	4.17671e-11	5.27315e-10	1.303	4.29883e-11	5.81546e-10
YAR031W	PRM9	gene	chrI	1	187022	187732	186972	187832	4133	5631	4761	4155	0.435	0.0586858	0.159122	0.199	0.386965	0.486223	0.008	0.972404	0.983845
YAR033W	MST28	gene	chrI	1	188107	188811	188057	188911	1694	2573	3547	2890	0.576	0.0556144	0.152249	1.02	0.000701608	0.00201042	0.736	0.0144662	0.0361893
YAR035C-A	YAR035C-A	gene	chrI	-1	192417	192337	192467	192237	38	11	4	34	-0.888	0.225413	0.461978	-1.334	0.0683347	0.112422	-0.111	0.879	0.929877
YAR035W	YAT1	gene	chrI	1	190193	192256	189997	192397	1777	1604	2374	2478	-0.141	0.632835	0.857604	0.401	0.175335	0.252161	0.46	0.11981	0.219152
YAR042W	SWH1	gene	chrI	1	192619	196185	192589	196261	31589	25829	45508	37585	-0.278	0.350951	0.622098	0.504	0.0905647	0.143563	0.24	0.420554	0.571446
YAR050W	FLO1	gene	chrI	1	203403	208016	203353	208116	1129	2507	4656	3574	1.121	5.38402e-07	4.35868e-06	1.993	4.60326e-19	2.63874e-17	1.621	4.12502e-13	7.76434e-12
YAR064W	YAR064W	gene	chrI	1	220198	220497	220148	220597	25	76	50	91	1.367	0.00904824	0.031864	0.849	0.106515	0.164999	1.593	0.00232037	0.00712786
YAR066W	YAR066W	gene	chrI	1	221049	221660	220999	221760	930	1729	1178	1544	0.824	0.0392905	0.114258	0.313	0.433313	0.531744	0.674	0.0919811	0.175992
YAR068W	YAR068W	gene	chrI	1	222406	222891	222356	222991	775	2049	1002	1228	1.342	1.07497e-05	6.92055e-05	0.354	0.246153	0.334031	0.635	0.0374467	0.0825281
YAR071W	PHO11	gene	chrI	1	225460	226863	225410	226963	48231	31743	45358	28903	-0.546	0.204832	0.430845	-0.08	0.852056	0.894619	-0.668	0.120826	0.220584
YBL001C	ECM15	gene	chrII	-1	237467	237153	237650	236905	20363	22515	22119	13237	0.137	0.685707	0.885513	0.113	0.739005	0.806278	-0.586	0.0830643	0.161407
YBL002W	HTB2	gene	chrII	1	236492	236887	236053	237150	67595	58146	69991	43124	-0.205	0.541643	0.800475	0.047	0.887678	0.921788	-0.612	0.0686166	0.137548
YBL003C	HTA2	gene	chrII	-1	235792	235394	235849	235089	70956	63863	100029	59412	-0.142	0.697503	0.893319	0.463	0.204517	0.286824	-0.239	0.512274	0.656317
YBL004W	UTP20	gene	chrII	1	227636	235117	227525	235213	65673	46023	62416	46044	-0.485	0.143741	0.328394	-0.069	0.83428	0.881665	-0.485	0.144269	0.253436
YBL005W	PDR3	gene	chrII	1	217470	220400	217420	220500	11108	12386	15451	12283	0.148	0.667761	0.876905	0.448	0.192728	0.273262	0.136	0.691811	0.799947
YBL006C	LDB7	gene	chrII	-1	217129	216587	217161	216473	8135	10168	16969	13974	0.311	0.249493	0.49584	1.024	0.000147253	0.000498752	0.753	0.00522833	0.014714
YBL007C	SLA1	gene	chrII	-1	216366	212632	216473	212473	44682	35436	68609	45584	-0.321	0.256356	0.505688	0.595	0.0356595	0.063778	0.028	0.922102	0.954652
YBL008W	HIR1	gene	chrII	1	209653	212175	209603	212275	6702	6835	10015	7955	0.027	0.927169	0.982116	0.555	0.0602687	0.100676	0.237	0.423295	0.574005
YBL008W-A	YBL008W-A	gene	chrII	1	209409	209648	209359	209748	272	309	639	462	0.168	0.710442	0.899445	1.106	0.0146385	0.0292204	0.686	0.13001	0.233447
YBL009W	ALK2	gene	chrII	1	207194	209224	207157	209309	8020	6773	11224	8192	-0.233	0.44554	0.719279	0.463	0.128709	0.193978	0.029	0.923312	0.955418
YBL010C	YBL010C	gene	chrII	-1	206949	206107	206969	205857	3908	7255	10851	8902	0.847	0.00841557	0.0298303	1.399	1.34803e-05	5.7116e-05	1.127	0.000453511	0.00166581
YBL011W	SCT1	gene	chrII	1	203538	205817	203437	205949	22967	22806	27056	24465	-0.01	0.973414	0.994804	0.227	0.439025	0.53736	0.087	0.765452	0.853762
YBL013W	FMT1	gene	chrII	1	202056	203261	202012	203437	1107	1402	1638	1950	0.32	0.348315	0.618776	0.533	0.118713	0.181345	0.771	0.0239758	0.0559352
YBL014C	RRN6	gene	chrII	-1	201748	199064	201784	198928	8978	12008	17906	14482	0.397	0.223117	0.458765	0.944	0.00379874	0.00887155	0.654	0.0451115	0.0966576
YBL015W	ACH1	gene	chrII	1	194122	195702	194028	195860	5657	7682	10002	6383	0.417	0.21522	0.447389	0.777	0.0209346	0.0401162	0.165	0.624839	0.750627
YBL016W	FUS3	gene	chrII	1	192451	193512	192401	193612	6895	7674	13287	9832	0.147	0.650199	0.866978	0.898	0.00548058	0.0123022	0.486	0.133182	0.23787
YBL017C	PEP1	gene	chrII	-1	191583	186844	191792	186776	69174	84803	104298	74183	0.27	0.497216	0.767809	0.545	0.170871	0.246615	0.093	0.815831	0.888474
YBL018C	POP8	gene	chrII	-1	186474	185998	186528	185904	3994	5550	7878	6494	0.454	0.123542	0.292551	0.939	0.00146409	0.00384841	0.671	0.0228929	0.0538516
YBL019W	APN2	gene	chrII	1	184353	185915	184260	185972	2487	7320	6709	6323	1.511	1.30358e-09	1.64467e-08	1.389	2.44784e-08	1.84115e-07	1.306	1.58503e-07	1.16818e-06
YBL020W	RFT1	gene	chrII	1	182401	184125	182332	184204	13078	18322	25221	22016	0.449	0.246277	0.491563	0.876	0.0237959	0.044924	0.694	0.0731472	0.145017
YBL021C	HAP3	gene	chrII	-1	182094	181660	182144	181504	3057	3088	6364	5124	0.014	0.949816	0.987613	1.033	2.82698e-06	1.39566e-05	0.727	0.000983378	0.00333373
YBL022C	PIM1	gene	chrII	-1	181275	177874	181408	177792	47691	43152	68537	54253	-0.138	0.6529	0.867629	0.499	0.1028	0.160206	0.178	0.562014	0.698322
YBL023C	MCM2	gene	chrII	-1	177526	174920	177608	174936	10234	10464	15953	10575	0.03	0.92329	0.98129	0.61	0.0539919	0.0916063	0.045	0.88687	0.933937
YBL024W	NCL1	gene	chrII	1	172534	174588	172500	174684	45081	40465	69308	53994	-0.146	0.687345	0.886217	0.58	0.108664	0.16787	0.243	0.501211	0.645642
YBL025W	RRN10	gene	chrII	1	171481	171918	171420	172204	4073	9278	14885	12941	1.126	0.000522917	0.00243142	1.773	4.64582e-08	3.27109e-07	1.581	1.09914e-06	6.82488e-06
YBL026W	LSM2	gene	chrII	1	170623	171038	170548	171132	8919	10549	13325	7899	0.224	0.562471	0.816099	0.536	0.165452	0.239954	-0.162	0.675098	0.787418
YBL027W	RPL19B	gene	chrII	1	168423	169376	168372	169508	301833	296082	274518	212685	-0.025	0.950529	0.987613	-0.125	0.75971	0.822071	-0.462	0.259425	0.399684
YBL028C	YBL028C	gene	chrII	-1	167838	167518	167888	167360	12037	13219	19857	18342	0.127	0.710903	0.899685	0.68	0.0473029	0.0816821	0.572	0.0951773	0.180979
YBL029C-A	YBL029C-A	gene	chrII	-1	164772	164488	164880	164488	1883	3052	4743	2548	0.673	0.0112425	0.0387259	1.288	1.21528e-06	6.43651e-06	0.422	0.112431	0.207935
YBL029W	YBL029W	gene	chrII	1	166134	167264	166092	167356	844	1240	1595	1015	0.534	0.0537107	0.14785	0.884	0.00138927	0.00367225	0.255	0.356591	0.507945
YBL030C	PET9	gene	chrII	-1	163997	163041	164144	162768	48281	50953	93156	56926	0.074	0.811841	0.94481	0.904	0.00364754	0.0085749	0.226	0.466562	0.613888
YBL031W	SHE1	gene	chrII	1	161699	162715	161676	162780	2257	2870	6296	5295	0.334	0.219641	0.453342	1.428	1.49011e-07	9.475e-07	1.186	1.26743e-05	6.38212e-05
YBL032W	HEK2	gene	chrII	1	160184	161329	160100	161444	39164	33327	43522	27850	-0.214	0.597447	0.837577	0.14	0.729616	0.799184	-0.451	0.264935	0.406477
YBL033C	RIB1	gene	chrII	-1	159693	158656	159712	158568	6346	7038	11216	11626	0.142	0.639517	0.861398	0.785	0.00988403	0.0207019	0.834	0.00610636	0.0168877
YBL034C	STU1	gene	chrII	-1	158098	153848	158448	153736	7890	6764	11379	8099	-0.214	0.445631	0.719279	0.508	0.0694188	0.113963	0.036	0.897113	0.939884
YBL035C	POL12	gene	chrII	-1	153610	151493	153680	151232	8083	8127	12738	10043	0.007	0.982001	0.996978	0.621	0.0608912	0.10162	0.296	0.370973	0.521677
YBL036C	YBL036C	gene	chrII	-1	151220	150447	151232	150328	14371	19170	24170	19193	0.4	0.146309	0.332786	0.723	0.00875305	0.0186008	0.402	0.144685	0.25401
YBL037W	APL3	gene	chrII	1	147209	150286	147116	150380	8161	8321	14369	10223	0.026	0.942427	0.985814	0.764	0.0347891	0.0624871	0.304	0.40099	0.551121
YBL038W	MRPL16	gene	chrII	1	146187	146885	146116	146900	6167	5951	12215	9160	-0.05	0.855816	0.960022	0.951	0.000494844	0.00147414	0.55	0.043804	0.0943228
YBL039C	URA7	gene	chrII	-1	145728	143989	145778	143889	79426	66347	72855	56677	-0.243	0.504929	0.77473	-0.116	0.748901	0.814101	-0.455	0.211257	0.341854
YBL039W-B	YBL039W-B	gene	chrII	1	143393	143572	143100	143644	1401	3529	4387	3902	1.156	0.0184383	0.060033	1.431	0.00352929	0.00833141	1.283	0.00892427	0.0236108
YBL040C	ERD2	gene	chrII	-1	142868	142112	142920	142008	16476	16352	25686	18947	-0.01	0.979308	0.99607	0.593	0.125907	0.190488	0.186	0.630334	0.754874
YBL041W	PRE7	gene	chrII	1	141247	141972	140988	142116	29655	33641	61926	48745	0.173	0.579699	0.827454	1.012	0.00121059	0.00325905	0.683	0.0289854	0.0659816
YBL042C	FUI1	gene	chrII	-1	140260	138341	140336	138160	16133	15754	41314	34590	-0.033	0.908587	0.977937	1.303	5.25943e-06	2.45455e-05	1.057	0.00022145	0.000873601
YBL043W	ECM13	gene	chrII	1	136688	137461	136564	137596	638	793	2826	2178	0.284	0.481038	0.753074	1.97	9.60888e-07	5.18596e-06	1.623	5.43063e-05	0.000241432
YBL044W	YBL044W	gene	chrII	1	135998	136366	135948	136466	192	283	228	175	0.493	0.301442	0.565273	0.222	0.64253	0.727598	-0.112	0.815229	0.88816
YBL045C	COR1	gene	chrII	-1	135516	134143	135808	133856	13840	13844	40252	19807	0	0.999283	0.999721	1.449	3.29409e-05	0.000127691	0.486	0.163866	0.279892
YBL046W	PSY4	gene	chrII	1	132424	133749	132420	133868	7269	8337	18950	15062	0.188	0.541554	0.800475	1.319	1.94227e-05	7.9556e-05	1.002	0.00116687	0.00386688
YBL047C	EDE1	gene	chrII	-1	132040	127895	132216	127632	48266	40572	72502	46674	-0.241	0.395486	0.669766	0.564	0.046378	0.0803354	-0.047	0.869655	0.924704
YBL049W	MOH1	gene	chrII	1	126828	127244	126778	127344	380	464	1462	516	0.269	0.457746	0.730411	1.819	4.82097e-07	2.77334e-06	0.413	0.255012	0.394276
YBL050W	SEC17	gene	chrII	1	125125	126119	125052	126188	20342	22367	30767	22901	0.124	0.772918	0.927395	0.541	0.207667	0.290453	0.155	0.718601	0.820288
YBL051C	PIN4	gene	chrII	-1	124759	122753	124840	122344	45383	33942	112371	87478	-0.388	0.306982	0.571986	1.215	0.00138074	0.00365419	0.879	0.0206841	0.0494345
YBL052C	SAS3	gene	chrII	-1	121874	119379	122136	119368	18200	22461	36311	27585	0.284	0.42618	0.701442	0.934	0.00890706	0.0188892	0.562	0.115537	0.212642
YBL054W	TOD6	gene	chrII	1	117589	119166	117539	119266	11943	10659	17351	15546	-0.158	0.574093	0.824164	0.518	0.0649031	0.107368	0.366	0.19263	0.318153
YBL055C	YBL055C	gene	chrII	-1	116751	115573	117216	115488	13759	14739	21639	16290	0.093	0.799948	0.938991	0.61	0.0953014	0.150169	0.227	0.53425	0.676228
YBL056W	PTC3	gene	chrII	1	113762	115168	113636	115556	41210	39457	90219	68504	-0.06	0.850424	0.95795	1.076	0.000666744	0.00191924	0.697	0.0273623	0.0628159
YBL057C	PTH2	gene	chrII	-1	113427	112801	113448	112737	14646	13243	18454	14409	-0.136	0.697946	0.893319	0.313	0.372292	0.471703	-0.022	0.949886	0.97093
YBL058W	SHP1	gene	chrII	1	111437	112708	111405	112821	27341	26401	41768	29847	-0.048	0.868839	0.964896	0.586	0.0454207	0.078923	0.121	0.678933	0.78959
YBL059C-A	CMC2	gene	chrII	-1	110539	110125	110569	109961	5983	7315	10089	7335	0.264	0.52484	0.788684	0.688	0.097857	0.153578	0.268	0.519415	0.662102
YBL059W	YBL059W	gene	chrII	1	110711	111244	110677	111405	1227	2110	3955	3391	0.755	0.00444896	0.0167983	1.631	7.81357e-10	7.71165e-09	1.416	9.43885e-08	7.26311e-07
YBL060W	YEL1	gene	chrII	1	107932	109995	107685	109989	5744	17463	29405	24967	1.494	4.45016e-05	0.000254583	2.197	1.93065e-09	1.76007e-08	1.976	6.6692e-08	5.28969e-07
YBL061C	SKT5	gene	chrII	-1	107406	105316	107513	105225	14829	14376	36718	26316	-0.044	0.853558	0.958946	1.273	6.89704e-08	4.72428e-07	0.806	0.000645845	0.00230008
YBL063W	KIP1	gene	chrII	1	101886	105221	101869	105221	6143	5911	13077	9181	-0.053	0.868638	0.96487	1.036	0.00119019	0.00320718	0.551	0.0850173	0.164695
YBL064C	PRX1	gene	chrII	-1	101156	100371	101217	100321	5642	10435	11252	12774	0.769	0.119953	0.285123	0.863	0.0806839	0.130154	1.023	0.0384483	0.0843916
YBL066C	SEF1	gene	chrII	-1	99020	96669	100169	96444	4532	3724	8793	6543	-0.274	0.304934	0.569489	0.924	0.000539979	0.00159106	0.511	0.0553847	0.114795
YBL067C	UBP13	gene	chrII	-1	95882	93639	96164	93604	21268	18212	29064	19973	-0.211	0.536888	0.7976	0.425	0.213416	0.29692	-0.085	0.802499	0.880121
YBL068W	PRS4	gene	chrII	1	92414	93394	92347	93576	10288	10069	12121	8391	-0.029	0.936474	0.984637	0.221	0.542581	0.636056	-0.275	0.449528	0.598773
YBL069W	AST1	gene	chrII	1	90741	92030	90691	92130	11426	10255	12939	8924	-0.144	0.708933	0.898436	0.166	0.666986	0.748323	-0.33	0.393396	0.543854
YBL071C-B	YBL071C-B	gene	chrII	-1	89556	89458	89606	89358	1328	1079	1421	1022	-0.292	0.230983	0.469158	0.093	0.701445	0.777481	-0.368	0.131627	0.235754
YBL071W-A	KTI11	gene	chrII	1	89978	90226	89947	90467	5317	15770	17949	20406	1.521	1.43582e-09	1.79874e-08	1.702	1.26418e-11	1.79806e-10	1.881	7.03922e-14	1.52472e-12
YBL072C	RPS8A	gene	chrII	-1	89440	88523	89490	88423	472756	477979	469653	382179	0.015	0.968448	0.993494	-0.009	0.981093	0.986657	-0.286	0.444161	0.593189
YBL074C	AAR2	gene	chrII	-1	87789	86722	87839	86622	2163	7550	9895	11396	1.708	1.51567e-07	1.34925e-06	2.078	1.6535e-10	1.85998e-09	2.272	2.83839e-12	4.68252e-11
YBL075C	SSA3	gene	chrII	-1	86448	84499	86498	84399	7861	27618	29135	31065	1.75	4.91906e-11	7.76513e-10	1.825	7.21182e-12	1.0672e-10	1.914	6.51452e-13	1.18874e-11
YBL076C	ILS1	gene	chrII	-1	84261	81043	84303	80943	198418	179022	188132	157931	-0.14	0.670766	0.878308	-0.073	0.825881	0.874906	-0.312	0.345706	0.495801
YBL078C	ATG8	gene	chrII	-1	80731	80378	80767	79904	2715	4701	9700	7398	0.751	0.0185451	0.0603459	1.745	4.46959e-08	3.16468e-07	1.373	1.67399e-05	8.25003e-05
YBL079W	NUP170	gene	chrII	1	75259	79767	75188	79828	34171	30270	50092	37162	-0.164	0.646129	0.864972	0.517	0.146948	0.217029	0.113	0.750465	0.843011
YBL080C	PET112	gene	chrII	-1	74695	73070	74744	73048	2783	3315	4750	3185	0.24	0.430341	0.70423	0.737	0.015672	0.0310739	0.186	0.542786	0.682013
YBL081W	YBL081W	gene	chrII	1	71866	72972	71564	73060	5449	6231	10598	8967	0.191	0.278245	0.534635	0.946	7.21737e-08	4.91995e-07	0.708	5.57179e-05	0.00024732
YBL082C	ALG3	gene	chrII	-1	71127	69751	71177	69651	10092	20231	17835	19205	0.968	0.000369956	0.00177848	0.792	0.00355363	0.00838016	0.895	0.000986673	0.00334391
YBL084C	CDC27	gene	chrII	-1	69445	67169	69568	67040	2948	3606	7737	6792	0.283	0.207922	0.436051	1.358	1.40747e-09	1.31372e-08	1.175	1.64718e-07	1.20616e-06
YBL085W	BOI1	gene	chrII	1	63876	66818	63540	66924	14058	12537	21709	16575	-0.161	0.501949	0.771654	0.61	0.010963	0.0226607	0.231	0.335333	0.48515
YBL086C	YBL086C	gene	chrII	-1	62602	61202	62768	61216	4990	5402	10457	7280	0.111	0.64056	0.862029	1.039	1.31986e-05	5.60644e-05	0.53	0.0262416	0.0604633
YBL087C	RPL23A	gene	chrII	-1	60739	59822	60849	59729	120324	127528	123546	94834	0.08	0.798121	0.938991	0.036	0.907461	0.936028	-0.327	0.295168	0.442382
YBL088C	TEL1	gene	chrII	-1	59382	51019	59649	50912	11762	24040	38408	33814	0.988	0.000776016	0.00347996	1.636	2.59005e-08	1.93402e-07	1.459	6.79505e-07	4.36468e-06
YBL089W	AVT5	gene	chrII	1	49574	50953	49548	51028	4308	4877	7919	7070	0.173	0.504281	0.773877	0.85	0.00103342	0.00283113	0.692	0.00760025	0.0204657
YBL090W	MRP21	gene	chrII	1	48825	49358	48780	49428	7844	6551	10525	6909	-0.248	0.426821	0.701887	0.404	0.194717	0.275445	-0.175	0.575315	0.709455
YBL091C	MAP2	gene	chrII	-1	48628	47363	48672	47216	41270	40924	52447	36300	-0.011	0.972024	0.994633	0.328	0.317377	0.414192	-0.175	0.592665	0.723384
YBL091C-A	SCS22	gene	chrII	-1	47180	46565	47176	46528	2099	3853	4390	2816	0.852	0.000286924	0.00141652	1.036	1.04148e-05	4.52212e-05	0.411	0.0802799	0.15664
YBL092W	RPL32	gene	chrII	1	45645	46370	45548	46484	320007	314636	262649	200650	-0.023	0.954106	0.988633	-0.263	0.502039	0.598922	-0.621	0.112949	0.208655
YBL093C	ROX3	gene	chrII	-1	44918	44256	45016	44120	11360	13099	19549	14847	0.196	0.533029	0.79499	0.746	0.0174097	0.0341269	0.368	0.241174	0.378869
YBL095W	YBL095W	gene	chrII	1	43277	44089	43148	44204	5800	5749	18437	15461	-0.012	0.968835	0.993744	1.59	3.29704e-07	1.96335e-06	1.348	1.5089e-05	7.50152e-05
YBL097W	BRN1	gene	chrII	1	40831	43095	40788	43148	8999	8021	49170	39545	-0.157	0.627323	0.853833	2.325	6.41102e-13	1.12292e-11	2.027	3.67795e-10	4.13723e-09
YBL098W	BNA4	gene	chrII	1	39145	40527	39124	40564	6028	7665	5007	4270	0.322	0.399098	0.673269	-0.248	0.515068	0.610742	-0.461	0.226772	0.361905
YBL099W	ATP1	gene	chrII	1	37053	38690	36732	38932	56710	53103	102745	59174	-0.091	0.765841	0.924567	0.819	0.00704168	0.0153481	0.059	0.847195	0.909207
YBL100W-C	YBL100W-C	gene	chrII	1	28427	28546	28377	28646	98	180	585	433	0.823	0.0269441	0.0829238	2.413	6.41251e-11	7.84288e-10	2.007	5.66666e-08	4.54534e-07
YBL101C	ECM21	gene	chrII	-1	28299	24946	28605	24949	13614	12847	25782	18889	-0.08	0.786715	0.933467	0.882	0.00285478	0.00690185	0.452	0.126195	0.228038
YBL102W	SFT2	gene	chrII	1	24098	24745	23993	24889	10497	11394	17932	14857	0.112	0.725325	0.905261	0.734	0.0216936	0.0414028	0.476	0.136555	0.242817
YBL103C	RTG3	gene	chrII	-1	23536	22076	23798	21854	7376	6758	20164	17449	-0.12	0.712896	0.900642	1.376	2.26148e-05	9.11823e-05	1.178	0.000286529	0.00110054
YBL104C	SEA4	gene	chrII	-1	21293	18177	21309	18085	7229	10534	14652	12794	0.521	0.070818	0.18546	0.978	0.000696186	0.00199639	0.79	0.00614931	0.0169858
YBL105C	PKC1	gene	chrII	-1	17696	14241	17965	14149	24521	20933	44795	31084	-0.213	0.556944	0.813099	0.813	0.0250264	0.0468728	0.32	0.37817	0.528711
YBL106C	SRO77	gene	chrII	-1	13879	10847	13917	10869	6288	7372	14505	11347	0.224	0.313475	0.580549	1.178	1.15632e-07	7.50383e-07	0.832	0.000182613	0.000732645
YBL107C	YBL107C	gene	chrII	-1	10551	9961	10565	9821	6549	14170	13761	12653	1.06	0.000737988	0.00331992	1.019	0.00116695	0.0031528	0.904	0.00398699	0.0115913
YBL108C-A	PAU9	gene	chrII	-1	7733	7605	7783	7505	110	169	157	238	0.493	0.398875	0.673082	0.407	0.486635	0.584168	0.889	0.128056	0.230851
YBL111C	YBL111C	gene	chrII	-1	5009	2907	5059	2807	2684	7141	9426	9958	1.326	0.000142368	0.000746706	1.703	1.02671e-06	5.51498e-06	1.777	3.38957e-07	2.32036e-06
YBL112C	YBL112C	gene	chrII	-1	2899	2582	2949	2482	908	2700	4110	4596	1.533	2.85514e-11	4.76556e-10	2.124	2.72557e-20	1.89786e-18	2.282	3.61795e-23	3.25903e-21
YBL113C	YBL113C	gene	chrII	-1	2658	280	2708	180	5067	14549	18874	20092	1.5	1.34638e-17	6.16188e-16	1.87	1.76044e-26	3.6329e-24	1.959	6.73744e-29	1.41611e-26
YBR001C	NTH2	gene	chrII	-1	241283	238941	241410	238794	10007	9305	19654	11800	-0.099	0.770284	0.926011	0.919	0.0066443	0.0145782	0.224	0.507915	0.652351
YBR002C	RER2	gene	chrII	-1	242568	241708	242602	241498	11157	11982	20617	18131	0.1	0.691918	0.889742	0.859	0.000643672	0.00186227	0.679	0.00698221	0.0189952
YBR003W	COQ1	gene	chrII	1	242809	244230	242790	244358	10404	10213	14836	10698	-0.025	0.947545	0.987447	0.476	0.20861	0.291519	0.037	0.921649	0.954358
YBR004C	GPI18	gene	chrII	-1	245667	244366	245706	244290	7201	9072	12802	9624	0.316	0.331119	0.59983	0.787	0.0154371	0.0306581	0.397	0.222195	0.356152
YBR005W	RCR1	gene	chrII	1	245906	246547	245830	246670	19518	19419	23683	16455	-0.007	0.983311	0.99703	0.264	0.425228	0.52409	-0.233	0.481894	0.627739
YBR006W	UGA2	gene	chrII	1	247010	248503	246766	248598	4006	6136	8201	6863	0.59	0.0422203	0.121194	0.992	0.000638178	0.00184873	0.745	0.0103053	0.0268823
YBR007C	DSF2	gene	chrII	-1	251016	248806	251099	248602	5397	6079	11298	10314	0.166	0.510846	0.778402	1.033	4.42179e-05	0.000168019	0.906	0.000343246	0.00129173
YBR008C	FLR1	gene	chrII	-1	254209	252563	255198	252419	6629	48179	38866	46764	2.687	9.68977e-15	2.62479e-13	2.395	5.12929e-12	7.78308e-11	2.647	2.41256e-14	5.76474e-13
YBR009C	HHF1	gene	chrII	-1	255684	255373	255742	255262	71616	74264	130450	90238	0.051	0.809896	0.943898	0.847	7.02316e-05	0.000255326	0.326	0.125538	0.227141
YBR010W	HHT1	gene	chrII	1	256331	256741	256306	256898	56811	59816	74493	45589	0.068	0.868447	0.964808	0.358	0.38343	0.482864	-0.29	0.479804	0.626239
YBR011C	IPP1	gene	chrII	-1	257975	257112	258030	256902	144098	140006	103999	75166	-0.039	0.904247	0.977458	-0.446	0.173308	0.249831	-0.889	0.00660452	0.0180935
YBR013C	YBR013C	gene	chrII	-1	265881	265492	265931	265392	1481	2757	2551	1547	0.86	0.00389437	0.0149026	0.753	0.011509	0.0236558	0.062	0.836286	0.901495
YBR014C	GRX7	gene	chrII	-1	267336	266725	267428	266443	5718	6835	9261	5667	0.243	0.464497	0.736957	0.658	0.0479759	0.082692	-0.012	0.970442	0.982912
YBR015C	MNN2	gene	chrII	-1	269503	267710	269668	267588	34183	29884	36650	25641	-0.183	0.580979	0.828406	0.095	0.774563	0.834088	-0.392	0.237733	0.374551
YBR016W	YBR016W	gene	chrII	1	270247	270633	270208	270880	12148	10264	16148	10818	-0.237	0.290708	0.551578	0.401	0.0738379	0.120376	-0.163	0.467499	0.614639
YBR017C	KAP104	gene	chrII	-1	273703	270947	273836	270684	38604	36069	64276	44108	-0.092	0.799683	0.938991	0.688	0.0564837	0.0953435	0.18	0.618332	0.745749
YBR018C	GAL7	gene	chrII	-1	275527	274427	275577	274327	479	1480	1430	1300	1.569	3.92083e-09	4.61634e-08	1.523	1.10744e-08	8.8893e-08	1.389	1.89455e-07	1.36701e-06
YBR019C	GAL10	gene	chrII	-1	278352	276253	278402	276153	484	1090	1025	896	1.111	0.00039893	0.00190406	1.025	0.00108978	0.00296903	0.841	0.00739448	0.0199732
YBR020W	GAL1	gene	chrII	1	279021	280607	278856	281304	1403	3181	5477	6088	1.127	0.000222221	0.00112198	1.876	7.82205e-10	7.71331e-09	2.022	3.43036e-11	4.71362e-10
YBR021W	FUR4	gene	chrII	1	281443	283344	281344	283512	2768	3063	8711	6087	0.143	0.481978	0.753832	1.622	1.71009e-15	5.09437e-14	1.114	4.54565e-08	3.70906e-07
YBR022W	POA1	gene	chrII	1	283738	284271	283664	284392	3341	5094	6543	4862	0.563	0.142372	0.326184	0.898	0.0192925	0.0372796	0.501	0.191988	0.317232
YBR023C	CHS3	gene	chrII	-1	287925	284428	288060	284244	25581	21443	38013	26086	-0.243	0.423673	0.698939	0.546	0.0723398	0.118172	0.027	0.929418	0.958816
YBR024W	SCO2	gene	chrII	1	289445	290350	289344	290560	4275	4316	6271	4835	0.013	0.957694	0.990327	0.536	0.0346214	0.0621958	0.172	0.497753	0.642427
YBR025C	OLA1	gene	chrII	-1	291865	290681	292076	290388	150930	149940	122454	95142	-0.009	0.979634	0.996255	-0.284	0.417459	0.516656	-0.625	0.0736606	0.145831
YBR026C	ETR1	gene	chrII	-1	294019	292877	294069	292777	9139	9393	11542	6660	0.038	0.90571	0.977702	0.32	0.3131	0.409694	-0.434	0.171842	0.290174
YBR028C	YPK3	gene	chrII	-1	296002	294425	296052	294325	10910	15180	17951	11793	0.445	0.225812	0.462426	0.671	0.0677222	0.11156	0.105	0.77541	0.860135
YBR029C	CDS1	gene	chrII	-1	297742	296369	297860	296308	13466	12020	20834	16521	-0.158	0.564211	0.817679	0.607	0.026712	0.0495879	0.284	0.299297	0.447507
YBR030W	RKM3	gene	chrII	1	298292	299950	298016	300016	7654	17737	25318	23571	1.176	2.6155e-06	1.89324e-05	1.674	2.22517e-11	2.9944e-10	1.574	3.17455e-10	3.63951e-09
YBR031W	RPL4A	gene	chrII	1	300166	301254	300104	301392	201782	214656	204807	181652	0.085	0.792261	0.935904	0.02	0.949477	0.965555	-0.144	0.654584	0.773185
YBR033W	EDS1	gene	chrII	1	301944	304703	301894	304803	855	1234	3827	1646	0.516	0.0166753	0.0551471	2.114	7.08885e-23	7.18379e-21	0.922	1.83281e-05	8.94725e-05
YBR034C	HMT1	gene	chrII	-1	305976	304930	306020	304756	26229	23636	32796	25866	-0.142	0.670964	0.878367	0.305	0.361468	0.460662	-0.019	0.954687	0.973486
YBR035C	PDX3	gene	chrII	-1	306955	306269	306988	306140	15509	18530	20248	14342	0.243	0.462678	0.735283	0.364	0.271134	0.362898	-0.107	0.746929	0.840369
YBR036C	CSG2	gene	chrII	-1	310313	309081	310372	308860	27734	23253	41137	28246	-0.242	0.445931	0.71955	0.541	0.0878899	0.13987	0.025	0.936849	0.963155
YBR037C	SCO1	gene	chrII	-1	311452	310565	311501	310444	6151	5771	10117	7954	-0.088	0.775115	0.92777	0.686	0.0252381	0.0471993	0.354	0.248036	0.386174
YBR038W	CHS2	gene	chrII	1	311898	314789	311833	314961	15418	13116	22829	16620	-0.221	0.496059	0.766648	0.537	0.0981788	0.153998	0.103	0.751755	0.843959
YBR039W	ATP3	gene	chrII	1	315575	316510	315496	316656	15666	15515	26868	13260	-0.013	0.971531	0.994308	0.728	0.0458344	0.0795322	-0.225	0.537622	0.678529
YBR040W	FIG1	gene	chrII	1	316968	317864	316918	317964	375	387	326	280	0.04	0.92327	0.98129	-0.18	0.668093	0.749337	-0.38	0.366442	0.517122
YBR041W	FAT1	gene	chrII	1	318266	320275	318200	320360	14122	14049	14557	10087	-0.007	0.982628	0.99703	0.042	0.898296	0.929921	-0.46	0.156971	0.270723
YBR042C	CST26	gene	chrII	-1	321609	320416	321668	320476	9286	9892	10467	9034	0.087	0.769522	0.925815	0.165	0.578937	0.668933	-0.038	0.898424	0.940606
YBR043C	QDR3	gene	chrII	-1	323945	321876	324116	321780	13840	53420	64356	61832	1.82	4.20951e-07	3.44221e-06	2.072	8.44859e-09	6.90861e-08	2.018	2.03766e-08	1.76951e-07
YBR044C	TCM62	gene	chrII	-1	326059	324341	326149	324284	4124	5693	7966	8443	0.448	0.108003	0.262155	0.914	0.00103176	0.00282725	0.995	0.000354338	0.0013295
YBR045C	GIP1	gene	chrII	-1	330092	328173	330230	328149	1734	7424	4065	5636	1.982	2.77848e-09	3.3513e-08	1.16	0.000507627	0.00150866	1.606	1.47554e-06	8.97021e-06
YBR046C	ZTA1	gene	chrII	-1	331511	330507	331558	330230	9256	9357	10282	8516	0.015	0.96846	0.993494	0.141	0.700727	0.776989	-0.112	0.760601	0.850764
YBR047W	FMP23	gene	chrII	1	331833	332360	331786	332426	1269	2514	1711	3165	0.897	0.0330483	0.0989706	0.391	0.353192	0.451841	1.199	0.00435441	0.0125216
YBR048W	RPS11B	gene	chrII	1	332831	333812	332738	334042	227537	230551	214548	158250	0.018	0.963677	0.992469	-0.079	0.838863	0.885087	-0.485	0.20939	0.339123
YBR049C	REB1	gene	chrII	-1	336818	334386	336950	334206	17244	17264	23391	19942	0.002	0.996076	0.999721	0.419	0.179653	0.257587	0.2	0.522439	0.66521
YBR050C	REG2	gene	chrII	-1	338199	337183	338326	337198	584	2065	1737	1686	1.757	1.17711e-10	1.75562e-09	1.516	2.73776e-08	2.0283e-07	1.474	6.56893e-08	5.2211e-07
YBR052C	RFS1	gene	chrII	-1	339352	338720	339422	338670	15606	13005	18806	9399	-0.245	0.515079	0.780449	0.251	0.504794	0.601064	-0.68	0.0704069	0.140295
YBR053C	YBR053C	gene	chrII	-1	340751	339675	340774	339638	7612	9066	12968	6256	0.234	0.539128	0.798852	0.714	0.0609245	0.10166	-0.262	0.491225	0.63668
YBR054W	YRO2	gene	chrII	1	343101	344135	342578	344586	8447	13876	23667	6015	0.643	0.146123	0.332497	1.339	0.00248389	0.00612208	-0.438	0.322284	0.471989
YBR055C	PRP6	gene	chrII	-1	347301	344602	347326	344502	16158	30810	47741	40393	0.846	0.0424176	0.121606	1.423	0.000643862	0.00186234	1.203	0.00392563	0.0114387
YBR056W	YBR056W	gene	chrII	1	347879	349384	347818	349458	12285	12648	17963	9161	0.04	0.904087	0.977458	0.519	0.116531	0.178541	-0.4	0.22619	0.361077
YBR057C	MUM2	gene	chrII	-1	353293	352193	353382	352054	4391	5827	18496	13264	0.391	0.182641	0.395003	1.989	1.20797e-11	1.72026e-10	1.528	1.89182e-07	1.36591e-06
YBR058C	UBP14	gene	chrII	-1	356017	353672	356062	353574	14085	18565	22512	20942	0.378	0.246726	0.492064	0.641	0.049143	0.0845368	0.542	0.0961688	0.182492
YBR058C-A	TSC3	gene	chrII	-1	356566	356324	356630	356142	10698	12279	17649	11674	0.19	0.535087	0.796699	0.689	0.0241349	0.0454795	0.12	0.694666	0.802326
YBR059C	AKL1	gene	chrII	-1	360187	356861	360334	356766	23056	21232	36895	22807	-0.113	0.724702	0.904682	0.645	0.0443168	0.0771818	-0.015	0.963038	0.978469
YBR060C	ORC2	gene	chrII	-1	362514	360652	362622	360566	10028	10122	14526	10801	0.013	0.971395	0.994308	0.502	0.155671	0.227601	0.1	0.776292	0.860755
YBR061C	TRM7	gene	chrII	-1	365719	364787	365742	364606	8261	9682	11731	8571	0.22	0.434352	0.708011	0.487	0.0840531	0.13458	0.051	0.855475	0.915917
YBR062C	YBR062C	gene	chrII	-1	366600	365976	366605	365854	3926	7318	8002	7136	0.873	0.000354893	0.0017126	0.998	4.41303e-05	0.000167799	0.837	0.000612921	0.00219384
YBR063C	YBR063C	gene	chrII	-1	368184	366970	368234	366870	4621	9351	12774	12147	0.955	0.00617076	0.0226075	1.378	7.71082e-05	0.000277482	1.31	0.000171935	0.000695024
YBR065C	ECM2	gene	chrII	-1	369678	368584	369728	368484	4282	7828	11597	9625	0.812	0.0260686	0.0806868	1.342	0.00023406	0.000759456	1.09	0.00279549	0.00841836
YBR066C	NRG2	gene	chrII	-1	370699	370037	370765	369965	2917	2832	5244	4115	-0.041	0.896224	0.97425	0.806	0.0101135	0.0211124	0.472	0.131884	0.236027
YBR067C	TIP1	gene	chrII	-1	372735	372103	372806	371958	18687	19240	31577	17403	0.04	0.889014	0.972841	0.726	0.0121568	0.0248121	-0.098	0.733918	0.830671
YBR068C	BAP2	gene	chrII	-1	375690	373861	375750	373662	77582	64024	156540	111005	-0.269	0.279757	0.53663	0.983	7.74955e-05	0.000278611	0.502	0.0437472	0.0942183
YBR069C	TAT1	gene	chrII	-1	378433	376574	378550	375854	42175	43622	66641	54140	0.046	0.891339	0.972962	0.623	0.0637674	0.105844	0.34	0.311729	0.46153
YBR070C	ALG14	gene	chrII	-1	379934	379221	379982	379182	3128	4769	5156	4144	0.582	0.053601	0.147735	0.689	0.0221741	0.0421639	0.388	0.198396	0.325357
YBR071W	YBR071W	gene	chrII	1	380411	381046	380242	381378	6631	6934	14229	9380	0.063	0.805427	0.94253	1.068	2.58013e-05	0.000102645	0.485	0.0560709	0.115942
YBR072C-A	YBR072C-A	gene	chrII	-1	383021	382860	383071	382760	80	94	108	102	0.209	0.684205	0.884498	0.375	0.464421	0.562199	0.308	0.548509	0.687254
YBR072W	HSP26	gene	chrII	1	382030	382674	381946	382804	1948	1846	2471	1142	-0.074	0.793702	0.936534	0.331	0.244862	0.332756	-0.741	0.00930792	0.0245287
YBR073W	RDH54	gene	chrII	1	383214	385988	383140	385996	17419	20449	28358	18598	0.22	0.476426	0.74916	0.67	0.0303581	0.0554052	0.09	0.771256	0.856784
YBR074W	YBR074W	gene	chrII	1	386286	389216	386276	389308	24629	36576	37038	31419	0.537	0.118393	0.28254	0.554	0.107144	0.165882	0.331	0.336475	0.486372
YBR076W	ECM8	gene	chrII	1	390227	391291	390177	391391	140	291	239	202	0.866	0.119226	0.284086	0.629	0.257821	0.347497	0.43	0.439331	0.58852
YBR077C	SLM4	gene	chrII	-1	392293	391805	392343	391705	5876	10790	16604	12914	0.802	0.0485202	0.136313	1.373	0.00073247	0.00208844	1.04	0.0105371	0.027424
YBR078W	ECM33	gene	chrII	1	393123	394742	392948	395301	143055	130018	182900	124713	-0.13	0.69566	0.892577	0.335	0.314187	0.410548	-0.187	0.574295	0.70866
YBR079C	RPG1	gene	chrII	-1	398277	395383	398305	395233	143151	117665	152216	116397	-0.266	0.447764	0.721277	0.083	0.812003	0.864076	-0.28	0.423069	0.573902
YBR080C	SEC18	gene	chrII	-1	400890	398614	400929	398473	35881	30346	41535	27866	-0.222	0.582493	0.829032	0.194	0.63072	0.716441	-0.335	0.406944	0.556886
YBR081C	SPT7	gene	chrII	-1	405251	401253	405393	401129	18169	16143	36957	29543	-0.163	0.583676	0.829543	0.981	0.000988137	0.00272151	0.671	0.0241707	0.0563205
YBR082C	UBC4	gene	chrII	-1	407169	406628	407281	406457	30757	40846	45019	34204	0.385	0.26891	0.522178	0.517	0.137564	0.205097	0.144	0.678978	0.78959
YBR083W	TEC1	gene	chrII	1	409169	410629	407341	410693	10219	12483	16802	11300	0.272	0.424099	0.699538	0.677	0.0468956	0.0810885	0.137	0.687752	0.796204
YBR084C-A	RPL19A	gene	chrII	-1	415261	414186	415305	414089	429147	422730	421992	316898	-0.02	0.961918	0.992344	-0.022	0.957506	0.97111	-0.399	0.337077	0.48687
YBR084W	MIS1	gene	chrII	1	411054	413981	410981	414149	51525	46249	66456	55349	-0.149	0.626626	0.853316	0.351	0.251544	0.340546	0.099	0.747105	0.840401
YBR085C-A	YBR085C-A	gene	chrII	-1	419164	418907	419273	418537	8260	19389	48571	24578	1.159	0.000658125	0.00299268	2.41	1.40068e-12	2.31408e-11	1.482	1.33046e-05	6.68112e-05
YBR085W	AAC3	gene	chrII	1	415983	416906	415877	417189	5269	13754	5309	8800	1.326	7.71191e-06	5.11873e-05	0.011	0.971597	0.980582	0.709	0.0168361	0.0413793
YBR086C	IST2	gene	chrII	-1	423041	420201	423345	420081	45071	39589	61818	39575	-0.174	0.639371	0.861398	0.425	0.253027	0.342064	-0.175	0.638451	0.761179
YBR087W	RFC5	gene	chrII	1	423765	424829	423749	424885	4553	6711	7173	6737	0.523	0.146772	0.333307	0.613	0.0890591	0.141473	0.529	0.142798	0.251124
YBR088C	POL30	gene	chrII	-1	425766	424990	425817	424897	6820	8707	10192	7727	0.34	0.2046	0.430836	0.56	0.0369066	0.0657701	0.174	0.517228	0.660427
YBR089C-A	NHP6B	gene	chrII	-1	426873	426190	426923	426090	12831	17894	22414	17215	0.46	0.115737	0.277484	0.771	0.00832556	0.0177957	0.406	0.164617	0.280879
YBR090C	YBR090C	gene	chrII	-1	427058	426333	427108	426233	10585	15179	19054	15090	0.499	0.0853713	0.216637	0.814	0.00501215	0.0113571	0.491	0.0905767	0.173715
YBR091C	TIM12	gene	chrII	-1	427484	427155	427534	427055	1605	2341	4883	4385	0.522	0.0672397	0.177758	1.542	6.39213e-08	4.39701e-07	1.392	1.04347e-06	6.50378e-06
YBR092C	PHO3	gene	chrII	-1	429101	427698	429137	427561	20618	26162	29546	20753	0.325	0.326684	0.593828	0.491	0.138283	0.205972	0.009	0.978389	0.986647
YBR093C	PHO5	gene	chrII	-1	430951	429548	430993	429465	18253	15846	29451	14493	-0.197	0.472689	0.745039	0.666	0.0150074	0.0298779	-0.321	0.241331	0.379063
YBR094W	PBY1	gene	chrII	1	432036	434297	431981	434397	13094	14197	18163	14629	0.11	0.745968	0.915125	0.445	0.189786	0.269637	0.151	0.65703	0.775025
YBR095C	RXT2	gene	chrII	-1	435698	434406	435729	434289	6937	6315	17912	13428	-0.127	0.71787	0.903106	1.286	0.000254992	0.000820109	0.895	0.0109368	0.0283761
YBR096W	YBR096W	gene	chrII	1	436021	436713	435941	436781	10191	12017	10663	8260	0.222	0.544119	0.802149	0.061	0.867584	0.905831	-0.283	0.440214	0.58934
YBR097W	VPS15	gene	chrII	1	436951	441315	436909	441293	9612	9014	14096	11004	-0.085	0.834383	0.953989	0.507	0.211708	0.294941	0.179	0.659384	0.77643
YBR098W	MMS4	gene	chrII	1	441515	443590	441501	443749	2599	5033	7165	5883	0.904	0.00509658	0.0190221	1.388	1.69782e-05	7.04581e-05	1.118	0.00053241	0.0019257
YBR101C	FES1	gene	chrII	-1	444693	443821	444761	443745	10488	15553	22890	23145	0.532	0.133582	0.310878	1.055	0.00294154	0.00708319	1.07	0.00256138	0.00778983
YBR102C	EXO84	gene	chrII	-1	447323	445062	447401	444793	13371	17477	26399	22917	0.354	0.378418	0.650567	0.901	0.0250424	0.0468873	0.713	0.0760693	0.149893
YBR103W	SIF2	gene	chrII	1	447709	449316	447557	449325	6360	8191	12911	10880	0.349	0.250495	0.497177	0.976	0.00129538	0.00346107	0.74	0.0147371	0.0367688
YBR104W	YMC2	gene	chrII	1	449667	450656	449581	450765	8739	11931	11412	12608	0.425	0.194962	0.415788	0.365	0.266697	0.357839	0.501	0.127024	0.229173
YBR105C	VID24	gene	chrII	-1	451969	450881	452121	450737	5797	7522	20829	9030	0.353	0.310523	0.576737	1.736	6.01142e-07	3.38273e-06	0.601	0.0842677	0.163494
YBR106W	PHO88	gene	chrII	1	452658	453224	452581	453517	61640	70342	58219	53847	0.181	0.568841	0.820681	-0.078	0.805454	0.858717	-0.185	0.559921	0.696898
YBR107C	IML3	gene	chrII	-1	454530	453793	454689	453369	2422	6300	8644	6125	1.296	0.000179878	0.00092089	1.727	6.07596e-07	3.4145e-06	1.258	0.000278035	0.001073
YBR108W	AIM3	gene	chrII	1	454822	457665	454813	457830	7631	7092	14456	11760	-0.104	0.568982	0.820681	0.907	6.56388e-07	3.65734e-06	0.614	0.00076415	0.00266865
YBR109C	CMD1	gene	chrII	-1	458362	457919	458426	457722	21476	31203	30923	22657	0.506	0.149055	0.337545	0.494	0.159082	0.231811	0.073	0.836248	0.901495
YBR110W	ALG1	gene	chrII	1	458872	460221	458822	460321	11245	12196	15673	10769	0.111	0.74426	0.914018	0.452	0.182135	0.260784	-0.059	0.86216	0.919865
YBR111C	YSA1	gene	chrII	-1	461816	461178	461850	461122	31445	37233	39966	25084	0.216	0.642259	0.862599	0.307	0.509545	0.605584	-0.289	0.535511	0.677069
YBR111W-A	SUS1	gene	chrII	1	462139	462579	462110	462726	3280	6981	8339	6169	1.037	0.00094546	0.00416329	1.282	4.40856e-05	0.000167685	0.867	0.0057105	0.0159077
YBR112C	CYC8	gene	chrII	-1	465770	462870	465970	462642	24179	20685	34511	25694	-0.219	0.346245	0.616903	0.5	0.031784	0.0576737	0.085	0.713938	0.817691
YBR114W	RAD16	gene	chrII	1	467248	469620	467166	469670	8336	12887	18307	16304	0.599	0.0515232	0.14305	1.083	0.00043521	0.00131864	0.923	0.00270714	0.00818489
YBR115C	LYS2	gene	chrII	-1	473926	469748	474034	469650	34538	36898	44917	39119	0.09	0.788023	0.93388	0.358	0.284811	0.378481	0.17	0.61227	0.741208
YBR117C	TKL2	gene	chrII	-1	476437	474392	476487	474292	609	1038	1334	631	0.696	0.108409	0.262971	1.024	0.0180978	0.0352513	0.048	0.911233	0.94827
YBR118W	TEF2	gene	chrII	1	477671	479047	477566	479134	1370505	1281821	1240580	984049	-0.09	0.808207	0.943158	-0.134	0.717819	0.790151	-0.445	0.229656	0.365172
YBR119W	MUD1	gene	chrII	1	479338	480323	479262	480446	3989	6272	8695	6916	0.611	0.0869625	0.219806	1.053	0.0031902	0.0076197	0.743	0.0374259	0.0824985
YBR120C	CBP6	gene	chrII	-1	480923	480435	481010	480362	3262	3269	5817	3740	0.003	0.99444	0.999721	0.764	0.0622828	0.103683	0.18	0.66019	0.777218
YBR121C	GRS1	gene	chrII	-1	483367	481364	483417	481264	209618	176099	176751	137168	-0.233	0.543363	0.801735	-0.228	0.551944	0.644701	-0.567	0.13936	0.246646
YBR122C	MRPL36	gene	chrII	-1	484503	483970	484546	483762	11759	10464	22226	15019	-0.156	0.677839	0.881672	0.854	0.0231167	0.0437948	0.328	0.383123	0.533748
YBR123C	TFC1	gene	chrII	-1	486691	484742	486762	484674	6992	7812	15335	12837	0.156	0.494386	0.765105	1.105	1.27203e-06	6.72451e-06	0.855	0.000179485	0.000721533
YBR125C	PTC4	gene	chrII	-1	488380	487199	488562	486858	9290	8759	17550	14789	-0.08	0.81909	0.947061	0.863	0.0132366	0.026756	0.631	0.0702662	0.140088
YBR126C	TPS1	gene	chrII	-1	490392	488905	490490	488786	30243	27055	56611	24476	-0.153	0.614095	0.84599	0.864	0.00450214	0.0103587	-0.291	0.338281	0.488236
YBR127C	VMA2	gene	chrII	-1	492822	491269	492890	491122	181615	155755	170180	109815	-0.21	0.530445	0.793117	-0.089	0.79053	0.847503	-0.686	0.0400158	0.087208
YBR128C	ATG14	gene	chrII	-1	494115	493081	494202	493010	1239	1469	2358	1898	0.235	0.378214	0.650315	0.896	0.000767242	0.00217739	0.592	0.0262318	0.0604531
YBR129C	OPY1	gene	chrII	-1	495339	494353	495378	494282	4531	4815	11719	7556	0.081	0.826468	0.950751	1.278	0.000578844	0.00169677	0.687	0.0644294	0.130422
YBR130C	SHE3	gene	chrII	-1	496869	495592	496938	495530	13443	14503	23926	19523	0.099	0.81934	0.947061	0.752	0.0819161	0.13173	0.486	0.260684	0.401079
YBR131W	CCZ1	gene	chrII	1	497163	499277	497150	499462	3809	4476	11146	11380	0.223	0.452949	0.726606	1.483	5.61452e-07	3.18147e-06	1.512	3.38955e-07	2.32036e-06
YBR132C	AGP2	gene	chrII	-1	501442	499652	501562	499298	5684	3490	18015	11588	-0.649	0.0920918	0.230368	1.543	6.20733e-05	0.000228818	0.951	0.0135218	0.0341278
YBR133C	HSL7	gene	chrII	-1	504287	501804	504434	501666	13037	14774	29829	20980	0.171	0.597001	0.837308	1.133	0.000460019	0.00138347	0.651	0.0441474	0.0950263
YBR135W	CKS1	gene	chrII	1	504854	505306	504766	505454	6131	5765	7803	5836	-0.086	0.711473	0.900047	0.339	0.147323	0.217469	-0.07	0.766277	0.854262
YBR136W	MEC1	gene	chrII	1	505668	512774	505630	512966	10887	8684	13585	10566	-0.311	0.318366	0.584986	0.304	0.328219	0.425893	-0.041	0.894652	0.9389
YBR137W	YBR137W	gene	chrII	1	513044	513583	512966	513774	6241	8861	7374	6420	0.479	0.145849	0.332073	0.228	0.488934	0.586246	0.039	0.906669	0.945594
YBR138C	YBR138C	gene	chrII	-1	515336	513762	515418	513658	1589	2195	6261	4378	0.448	0.10514	0.256631	1.906	5.38023e-12	8.12042e-11	1.408	3.52972e-07	2.40904e-06
YBR139W	YBR139W	gene	chrII	1	515664	517190	515654	517358	10955	10315	16365	8465	-0.082	0.802698	0.940446	0.549	0.0950456	0.14985	-0.352	0.28425	0.429536
YBR140C	IRA1	gene	chrII	-1	526628	517350	526898	517234	31500	25776	57837	42064	-0.277	0.356818	0.627791	0.839	0.00519504	0.0117341	0.399	0.183612	0.306246
YBR141C	YBR141C	gene	chrII	-1	528038	527025	528058	526898	3545	4080	7674	6155	0.197	0.431582	0.705117	1.081	1.49543e-05	6.2724e-05	0.772	0.00199853	0.00625058
YBR142W	MAK5	gene	chrII	1	528317	530638	528246	530806	20719	18476	25524	20117	-0.159	0.57914	0.827373	0.289	0.312331	0.408876	-0.041	0.886507	0.933937
YBR143C	SUP45	gene	chrII	-1	532182	530869	532266	530610	58302	61555	65554	46359	0.073	0.840629	0.95513	0.158	0.664174	0.746447	-0.309	0.396438	0.546861
YBR145W	ADH5	gene	chrII	1	533762	534817	533606	534966	9702	15992	10538	15262	0.711	2.78398e-05	0.00016509	0.118	0.488563	0.585862	0.645	0.000145685	0.000598887
YBR146W	MRPS9	gene	chrII	1	535260	536096	535198	536294	16193	13888	27482	18126	-0.206	0.576398	0.825416	0.712	0.053872	0.0914793	0.152	0.681438	0.791478
YBR147W	RTC2	gene	chrII	1	536575	537465	536525	537565	442	612	792	253	0.426	0.31564	0.582334	0.768	0.0699544	0.114721	-0.724	0.088777	0.170754
YBR148W	YSW1	gene	chrII	1	537876	539705	537934	539638	556	1766	908	1086	1.598	2.77551e-08	2.80517e-07	0.677	0.0189052	0.0366041	0.924	0.00133954	0.00436013
YBR149W	ARA1	gene	chrII	1	539987	541021	539822	541262	19456	18801	29536	14817	-0.046	0.901424	0.976629	0.562	0.130223	0.195784	-0.366	0.324311	0.474038
YBR150C	TBS1	gene	chrII	-1	544493	541209	544522	541138	9141	7816	14616	11929	-0.214	0.504974	0.77473	0.643	0.0454771	0.0789967	0.365	0.256747	0.396419
YBR151W	APD1	gene	chrII	1	545028	545978	544886	546174	16691	18768	25832	18141	0.162	0.57733	0.826056	0.604	0.037873	0.0672494	0.115	0.692351	0.800467
YBR152W	SPP381	gene	chrII	1	546376	547251	546326	547351	3099	3926	9039	6920	0.322	0.334466	0.603259	1.46	1.21867e-05	5.21172e-05	1.095	0.00103544	0.00348137
YBR153W	RIB7	gene	chrII	1	547460	548194	547410	548294	3367	4768	9686	7325	0.485	0.0686727	0.181011	1.473	3.19052e-08	2.3378e-07	1.083	4.76689e-05	0.000214955
YBR154C	RPB5	gene	chrII	-1	549009	548362	549130	548282	18880	20253	26330	18164	0.097	0.73325	0.909551	0.461	0.106208	0.164641	-0.054	0.850849	0.912169
YBR155W	CNS1	gene	chrII	1	549771	550928	549710	551046	16573	19650	23223	23219	0.234	0.449614	0.722751	0.464	0.134095	0.200868	0.464	0.134285	0.23953
YBR156C	SLI15	gene	chrII	-1	553200	551104	553250	550946	2946	4454	7785	6796	0.573	0.046437	0.131568	1.346	2.81337e-06	1.39015e-05	1.158	5.62567e-05	0.000249614
YBR157C	ICS2	gene	chrII	-1	554310	553543	555602	553442	2636	5030	6939	5857	0.913	1.58988e-05	9.89319e-05	1.368	1.01155e-10	1.18606e-09	1.128	9.67051e-08	7.42125e-07
YBR158W	AMN1	gene	chrII	1	556549	558198	556286	558342	50948	49902	81879	51647	-0.028	0.942168	0.985814	0.635	0.0965591	0.151856	0.018	0.961962	0.977639
YBR159W	IFA38	gene	chrII	1	558685	559728	558638	559854	23478	23467	24370	18080	-0.001	0.998263	0.999721	0.052	0.861993	0.902299	-0.361	0.223915	0.358302
YBR160W	CDC28	gene	chrII	1	560078	560974	559966	561062	7447	6701	12599	10160	-0.148	0.551195	0.808173	0.737	0.00294354	0.00708423	0.435	0.0789676	0.154558
YBR161W	CSH1	gene	chrII	1	561634	562764	561493	562917	2549	3112	7286	5746	0.276	0.347163	0.617699	1.453	7.4115e-07	4.09545e-06	1.124	0.000128459	0.000534462
YBR162C	TOS1	gene	chrII	-1	564570	563203	564841	562889	119714	97325	160311	138106	-0.285	0.346505	0.616989	0.403	0.184057	0.263037	0.197	0.515673	0.659183
YBR162W-A	YSY6	gene	chrII	1	565231	565428	565181	565525	12791	16228	21137	17119	0.326	0.305179	0.569731	0.689	0.0303905	0.0554463	0.4	0.209212	0.338884
YBR163W	EXO5	gene	chrII	1	565723	567480	565629	567821	5437	14408	13464	11628	1.33	5.89563e-05	0.000332747	1.237	0.000186046	0.000616711	1.037	0.00173621	0.00549707
YBR164C	ARL1	gene	chrII	-1	568426	567875	568553	567489	13114	19888	23010	17578	0.557	0.143992	0.328836	0.752	0.0484572	0.0834455	0.392	0.304187	0.453087
YBR165W	UBS1	gene	chrII	1	568852	569685	568773	569813	3944	3565	7212	4929	-0.136	0.705711	0.897209	0.815	0.0239223	0.0451401	0.3	0.405122	0.555263
YBR166C	TYR1	gene	chrII	-1	571200	569842	571249	569673	9625	10177	15301	13049	0.077	0.793524	0.936518	0.641	0.0293509	0.0537224	0.421	0.15268	0.264973
YBR167C	POP7	gene	chrII	-1	571890	571468	572209	571385	2035	4682	6532	5248	1.145	0.000233342	0.00117304	1.603	2.55524e-07	1.55174e-06	1.301	2.8609e-05	0.000134679
YBR168W	PEX32	gene	chrII	1	572371	573612	572005	573781	3204	6228	8178	7004	0.91	0.0046023	0.0173139	1.284	6.40724e-05	0.000235499	1.071	0.000852318	0.00294037
YBR169C	SSE2	gene	chrII	-1	575996	573915	576065	573673	7914	8479	13839	7369	0.094	0.775122	0.92777	0.764	0.0206067	0.0395679	-0.097	0.768015	0.855146
YBR170C	NPL4	gene	chrII	-1	578086	576344	578137	576185	13149	15661	48519	40051	0.238	0.472596	0.745039	1.782	7.76617e-08	5.26245e-07	1.52	4.60789e-06	2.55868e-05
YBR171W	SEC66	gene	chrII	1	578364	578984	578325	579125	12142	14292	18049	13381	0.221	0.520474	0.784639	0.539	0.117998	0.180398	0.132	0.701878	0.808222
YBR172C	SMY2	gene	chrII	-1	581372	579150	581489	579017	24503	20672	55566	41264	-0.238	0.35311	0.62417	1.144	7.67865e-06	3.44338e-05	0.728	0.00440817	0.0126601
YBR173C	UMP1	gene	chrII	-1	582172	581726	582209	581601	10143	13000	18646	13828	0.344	0.231199	0.469513	0.844	0.00331031	0.00787507	0.429	0.134947	0.240485
YBR175W	SWD3	gene	chrII	1	582408	583355	582389	583461	3107	6949	11380	12272	1.13	2.28764e-06	1.67191e-05	1.822	2.46164e-14	6.02147e-13	1.928	7.17882e-16	2.16067e-14
YBR176W	ECM31	gene	chrII	1	583720	584658	583637	584749	2244	3173	4042	3456	0.467	0.197209	0.419398	0.794	0.02836	0.0521949	0.582	0.107872	0.201175
YBR177C	EHT1	gene	chrII	-1	586162	584807	586225	584617	11073	11955	12295	8552	0.106	0.724612	0.904682	0.145	0.63025	0.716193	-0.356	0.235608	0.371927
YBR179C	FZO1	gene	chrII	-1	589114	586547	589209	586449	7394	7859	13652	10537	0.084	0.787304	0.933467	0.843	0.00664292	0.0145779	0.487	0.117155	0.21506
YBR180W	DTR1	gene	chrII	1	589741	591459	589691	591559	298	564	473	425	0.8	0.106518	0.25927	0.578	0.243724	0.331408	0.445	0.369738	0.520596
YBR181C	RPS6B	gene	chrII	-1	592774	591712	592833	591593	438545	417520	414869	337540	-0.066	0.851269	0.9584	-0.075	0.832257	0.879854	-0.354	0.317958	0.467828
YBR182C	SMP1	gene	chrII	-1	594864	593506	595025	593129	3154	7043	5811	6307	1.119	2.95212e-05	0.000174332	0.851	0.00149564	0.00392134	0.965	0.000314806	0.0011966
YBR182C-A	YBR182C-A	gene	chrII	-1	595555	595361	595605	595261	27	108	91	85	1.679	0.00138721	0.00591466	1.458	0.00555137	0.0124423	1.381	0.00863234	0.0229079
YBR183W	YPC1	gene	chrII	1	596115	597065	595909	597133	2412	2745	4571	1881	0.177	0.592234	0.834324	0.874	0.00805852	0.0173031	-0.34	0.303817	0.452774
YBR184W	YBR184W	gene	chrII	1	597363	598934	597349	598941	877	2881	3117	3529	1.628	3.00075e-07	2.53412e-06	1.736	4.64934e-08	3.27154e-07	1.907	1.96588e-09	1.99221e-08
YBR185C	MBA1	gene	chrII	-1	599959	599123	600001	599025	3186	2978	5536	3913	-0.092	0.785044	0.932718	0.754	0.0250595	0.0469117	0.28	0.405072	0.555262
YBR186W	PCH2	gene	chrII	1	600553	602360	600503	602460	554	689	568	840	0.263	0.617052	0.848243	0.028	0.957162	0.970932	0.508	0.334253	0.484119
YBR187W	GDT1	gene	chrII	1	602634	603476	602509	603661	29676	27868	38589	29177	-0.086	0.786707	0.933467	0.36	0.257776	0.347477	-0.023	0.94178	0.96604
YBR188C	NTC20	gene	chrII	-1	604107	603685	604185	603401	2904	4774	8648	7108	0.688	0.0158513	0.0526676	1.512	1.14606e-07	7.44578e-07	1.24	1.37706e-05	6.88528e-05
YBR189W	RPS9B	gene	chrII	1	604508	605508	604469	605573	362579	370178	375883	298528	0.028	0.937394	0.984637	0.049	0.891468	0.92454	-0.263	0.461953	0.610167
YBR191W	RPL21A	gene	chrII	1	606270	607140	606220	607240	220597	222963	219564	164474	0.014	0.975596	0.995285	-0.006	0.989261	0.992321	-0.379	0.40075	0.551001
YBR192W	RIM2	gene	chrII	1	607652	608785	607461	609029	7981	8687	11380	8958	0.115	0.736405	0.910887	0.482	0.158937	0.231659	0.157	0.646719	0.767007
YBR193C	MED8	gene	chrII	-1	609753	609082	609809	608657	4329	7292	9708	7742	0.707	0.042162	0.121088	1.095	0.0016347	0.00424573	0.788	0.0234706	0.054926
YBR194W	AIM4	gene	chrII	1	610038	610409	609917	610581	2567	3523	5209	3751	0.429	0.220782	0.455366	0.959	0.00615138	0.013631	0.513	0.142557	0.250778
YBR195C	MSI1	gene	chrII	-1	611882	610614	611921	610497	3023	6614	4796	7177	1.085	0.000156902	0.000815404	0.639	0.0258902	0.0482519	1.198	2.97802e-05	0.000139326
YBR196C	PGI1	gene	chrII	-1	613900	612236	613969	612073	271664	246210	255963	195681	-0.136	0.640988	0.862126	-0.082	0.777793	0.837011	-0.454	0.119994	0.219362
YBR196C-A	YBR196C-A	gene	chrII	-1	614173	614024	614223	613924	708	1157	1029	720	0.665	0.063148	0.168722	0.506	0.157394	0.229854	0.022	0.951342	0.971544
YBR196C-B	YBR196C-B	gene	chrII	-1	614630	614526	614680	614426	430	867	897	642	0.939	0.0134257	0.0453114	0.985	0.00948522	0.0199707	0.535	0.159241	0.27368
YBR197C	YBR197C	gene	chrII	-1	615856	615203	615881	614769	5666	13688	22584	18994	1.207	0.000179401	0.000918865	1.893	4.16983e-09	3.58543e-08	1.656	2.74219e-07	1.91413e-06
YBR198C	TAF5	gene	chrII	-1	618523	616127	618601	616017	18945	17330	34023	26841	-0.123	0.682994	0.884324	0.808	0.00723758	0.0157188	0.481	0.11012	0.204394
YBR199W	KTR4	gene	chrII	1	618909	620303	618821	620429	26377	26965	43151	27861	0.03	0.927881	0.9822	0.672	0.0430159	0.0752398	0.075	0.822069	0.892015
YBR200W	BEM1	gene	chrII	1	620872	622527	620821	622717	8928	10515	16819	13078	0.218	0.577612	0.826094	0.844	0.0308887	0.0562739	0.508	0.193511	0.319238
YBR200W-A	YBR200W-A	gene	chrII	1	622983	623147	622933	623247	38	27	47	43	-0.195	0.788894	0.934065	0.135	0.853234	0.895442	0.081	0.91088	0.948224
YBR201C-A	YBR201C-A	gene	chrII	-1	624696	624493	625048	624208	915	883	1346	1223	-0.049	0.869325	0.964995	0.533	0.0751429	0.122258	0.401	0.180785	0.302553
YBR201W	DER1	gene	chrII	1	623576	624211	623437	624308	3584	4614	6110	4489	0.341	0.345883	0.61658	0.72	0.0463741	0.0803354	0.304	0.400974	0.551121
YBR202W	MCM7	gene	chrII	1	625772	628309	625693	628429	9776	8954	12545	9946	-0.121	0.688088	0.886571	0.344	0.254128	0.343048	0.024	0.937514	0.963228
YBR203W	COS111	gene	chrII	1	629168	631942	628941	631901	2485	3854	5266	6253	0.604	0.0462182	0.131046	1.035	0.000637814	0.00184815	1.272	2.70761e-05	0.000128154
YBR204C	LDH1	gene	chrII	-1	633381	632254	633425	631977	3327	4168	8232	5832	0.311	0.288257	0.548669	1.253	1.90238e-05	7.82321e-05	0.776	0.00811656	0.0217034
YBR205W	KTR3	gene	chrII	1	633622	634836	633572	634936	27370	26292	26589	17197	-0.055	0.868249	0.964808	-0.04	0.904954	0.934568	-0.634	0.0552071	0.114573
YBR207W	FTH1	gene	chrII	1	635146	636543	635069	636669	15981	11719	17006	13563	-0.424	0.194409	0.414764	0.085	0.794697	0.850765	-0.224	0.492361	0.637861
YBR208C	DUR1,2	gene	chrII	-1	642210	636703	642673	636585	18670	34496	33195	33569	0.852	0.00249882	0.0100334	0.798	0.00459782	0.010551	0.814	0.00386368	0.0112819
YBR210W	ERV15	gene	chrII	1	645550	645978	645341	646181	2805	3671	4774	3254	0.368	0.259791	0.51042	0.727	0.0257952	0.0481418	0.203	0.53408	0.676168
YBR211C	AME1	gene	chrII	-1	647132	646158	647241	646025	3192	3057	5968	3797	-0.058	0.875488	0.967173	0.843	0.0220354	0.0419352	0.234	0.525259	0.668126
YBR212W	NGR1	gene	chrII	1	647886	649904	647453	650061	11005	7915	23105	14345	-0.453	0.147064	0.333584	1.02	0.00108057	0.0029482	0.364	0.24302	0.380623
YBR213W	MET8	gene	chrII	1	650368	651192	650253	651325	2390	2414	2616	2466	0.014	0.963283	0.992469	0.125	0.687673	0.765724	0.043	0.888612	0.935077
YBR214W	SDS24	gene	chrII	1	651415	652998	651325	653133	9876	8802	16073	9015	-0.159	0.591016	0.833192	0.673	0.022743	0.0431732	-0.126	0.670383	0.785064
YBR215W	HPC2	gene	chrII	1	653356	655317	653293	655429	5791	6757	16334	13690	0.217	0.318929	0.585546	1.462	1.90125e-11	2.5999e-10	1.213	2.56405e-08	2.18783e-07
YBR216C	YBP1	gene	chrII	-1	657600	655576	657641	655313	7783	9926	15943	13347	0.329	0.348399	0.618776	0.972	0.005673	0.0126874	0.731	0.0375425	0.0827072
YBR217W	ATG12	gene	chrII	1	657832	658392	657781	658685	2954	11353	17808	13594	1.792	3.62936e-06	2.56336e-05	2.394	6.07683e-10	6.11454e-09	2.032	1.48846e-07	1.10563e-06
YBR218C	PYC2	gene	chrII	-1	662249	658707	662377	658561	60137	78597	70994	61607	0.363	0.299477	0.562776	0.225	0.520126	0.615646	0.033	0.925474	0.956825
YBR219C	YBR219C	gene	chrII	-1	663303	662499	663353	662399	2814	3130	3348	2929	0.148	0.596492	0.837049	0.241	0.387748	0.486938	0.055	0.843472	0.906144
YBR220C	YBR220C	gene	chrII	-1	664677	662995	664727	662895	10089	11401	12778	11073	0.169	0.564435	0.817761	0.327	0.265261	0.356129	0.129	0.661007	0.777788
YBR221C	PDB1	gene	chrII	-1	666253	665153	666481	664921	82451	99353	82613	76210	0.255	0.428825	0.703448	0.003	0.993353	0.995897	-0.108	0.738499	0.83445
YBR221W-A	YBR221W-A	gene	chrII	1	666538	666642	666488	666742	26	71	82	8	0.89	0.217707	0.450579	1.023	0.156194	0.228278	-0.833	0.249538	0.38798
YBR222C	PCS60	gene	chrII	-1	668351	666720	668393	666617	18386	17533	20445	17502	-0.066	0.810172	0.943898	0.148	0.591275	0.680833	-0.069	0.80308	0.880431
YBR223C	TDP1	gene	chrII	-1	670297	668663	670337	668513	4617	10576	15901	12742	1.127	0.000887946	0.00393679	1.683	6.95989e-07	3.86471e-06	1.381	4.66084e-05	0.00021034
YBR225W	YBR225W	gene	chrII	1	670627	673329	670577	673429	6126	5072	13483	8892	-0.256	0.458291	0.731076	1.072	0.00189184	0.00481769	0.506	0.142649	0.250901
YBR227C	MCX1	gene	chrII	-1	675134	673572	675184	673472	9688	11236	14445	12718	0.205	0.485224	0.756639	0.552	0.059872	0.100051	0.376	0.199951	0.327197
YBR228W	SLX1	gene	chrII	1	675313	676227	675317	676349	4080	13589	17946	16124	1.656	5.46531e-08	5.30181e-07	2.04	2.1657e-11	2.92279e-10	1.892	5.3103e-10	5.80654e-09
YBR229C	ROT2	gene	chrII	-1	679221	676357	679249	676233	17998	18769	22621	15543	0.057	0.8742	0.966508	0.309	0.387818	0.486944	-0.198	0.579887	0.713504
YBR230C	OM14	gene	chrII	-1	680050	679549	680097	679385	3559	3219	5137	2160	-0.14	0.606501	0.842765	0.511	0.0600984	0.100415	-0.695	0.0106624	0.027731
YBR230W-A	YBR230W-A	gene	chrII	1	680362	680562	680285	680709	1835	1608	3421	1959	-0.178	0.618576	0.849158	0.842	0.0185442	0.0359788	0.088	0.806166	0.882083
YBR231C	SWC5	gene	chrII	-1	683090	682179	683161	682049	4706	5338	11255	9658	0.178	0.427871	0.702633	1.228	4.09502e-08	2.92502e-07	1.013	6.10132e-06	3.29291e-05
YBR233W	PBP2	gene	chrII	1	683428	684669	683309	684797	3380	4081	8939	6891	0.262	0.325698	0.592701	1.355	3.7157e-07	2.19309e-06	0.993	0.000197775	0.000789569
YBR233W-A	DAD3	gene	chrII	1	684977	685261	684941	685509	3452	4070	5890	4141	0.229	0.411158	0.686223	0.742	0.00761952	0.0164633	0.253	0.363956	0.514882
YBR234C	ARC40	gene	chrII	-1	686592	685438	686641	685345	26924	26012	32311	19649	-0.047	0.878905	0.967932	0.251	0.41947	0.518287	-0.433	0.16356	0.279496
YBR235W	YBR235W	gene	chrII	1	686901	690263	686821	690333	15378	17319	26258	22478	0.161	0.637564	0.859946	0.727	0.0338397	0.0609845	0.516	0.132296	0.236653
YBR236C	ABD1	gene	chrII	-1	691693	690383	691737	690233	12001	11406	22503	14192	-0.069	0.847203	0.957012	0.851	0.0168755	0.0332703	0.227	0.524194	0.66722
YBR237W	PRP5	gene	chrII	1	691969	694518	691925	694637	7834	20504	26625	25520	1.3	0.000251247	0.00125457	1.654	3.19904e-06	1.56236e-05	1.596	6.93006e-06	3.68585e-05
YBR238C	YBR238C	gene	chrII	-1	697302	695107	697393	694593	12723	11887	16011	13438	-0.094	0.755538	0.918427	0.317	0.292139	0.386545	0.075	0.802309	0.880089
YBR239C	ERT1	gene	chrII	-1	699943	698354	700161	698305	2827	2773	6826	5330	-0.028	0.890417	0.972962	1.246	9.94969e-10	9.5865e-09	0.896	1.11817e-05	5.69622e-05
YBR240C	THI2	gene	chrII	-1	701842	700490	702409	700401	894	819	953	754	-0.125	0.609601	0.843598	0.088	0.719333	0.791471	-0.241	0.326862	0.476787
YBR241C	YBR241C	gene	chrII	-1	704055	702589	704145	702505	2994	4038	5286	4460	0.42	0.0785942	0.20182	0.799	0.000829658	0.00233258	0.56	0.0191233	0.0462497
YBR242W	YBR242W	gene	chrII	1	704670	705386	704517	705453	8533	11624	16073	12491	0.418	0.240489	0.482965	0.856	0.016125	0.0318847	0.515	0.147898	0.25837
YBR243C	ALG7	gene	chrII	-1	706793	705447	706841	705273	12710	11722	14965	10442	-0.11	0.741097	0.912659	0.223	0.504834	0.601064	-0.268	0.422467	0.573153
YBR244W	GPX2	gene	chrII	1	707528	708016	707317	708165	8930	10857	15743	23489	0.248	0.595346	0.836506	0.723	0.122355	0.186119	1.236	0.00823566	0.0219734
YBR245C	ISW1	gene	chrII	-1	711359	708150	711393	708113	36160	34220	49518	35807	-0.075	0.819066	0.947061	0.43	0.191821	0.272077	-0.013	0.967556	0.981302
YBR246W	RRT2	gene	chrII	1	711591	712754	711557	712901	7459	11070	15388	11925	0.539	0.103523	0.253557	0.989	0.00280886	0.00681063	0.64	0.0529858	0.110873
YBR247C	ENP1	gene	chrII	-1	714455	713004	714497	712897	22545	25994	30375	26639	0.198	0.456627	0.730015	0.415	0.118951	0.181562	0.232	0.382988	0.533692
YBR248C	HIS7	gene	chrII	-1	716465	714807	716561	714769	26161	26463	37354	32991	0.016	0.963317	0.992469	0.485	0.153219	0.224797	0.316	0.352392	0.50329
YBR249C	ARO4	gene	chrII	-1	717994	716882	718129	716777	70268	78169	72422	64243	0.145	0.666596	0.876325	0.041	0.902851	0.933275	-0.122	0.717071	0.819119
YBR250W	SPO23	gene	chrII	1	719033	720604	718333	720629	832	2758	1465	1577	1.668	5.37864e-10	7.25893e-09	0.787	0.00345383	0.00817367	0.89	0.000937594	0.0031957
YBR251W	MRPS5	gene	chrII	1	721390	722313	721325	722397	6583	6160	9474	8496	-0.092	0.747202	0.915748	0.505	0.0767234	0.124455	0.354	0.21492	0.346399
YBR252W	DUT1	gene	chrII	1	722611	723054	722581	723125	10857	11860	10003	7929	0.12	0.737253	0.91113	-0.111	0.755848	0.819142	-0.425	0.233111	0.369113
YBR253W	SRB6	gene	chrII	1	723270	723635	723221	723717	2383	6901	13376	13326	1.472	2.04992e-07	1.78288e-06	2.391	3.24468e-17	1.33917e-15	2.385	3.8126e-17	1.41466e-15
YBR254C	TRS20	gene	chrII	-1	724263	723736	724289	723625	4401	4875	9565	7323	0.139	0.679292	0.882611	1.058	0.00169296	0.00437204	0.693	0.0396257	0.0865074
YBR255C-A	YBR255C-A	gene	chrII	-1	727074	726618	727113	726521	2557	3261	4946	3207	0.334	0.294335	0.55632	0.905	0.00444645	0.0102513	0.31	0.32961	0.479382
YBR255W	MTC4	gene	chrII	1	724456	726540	724397	726677	6576	6818	19757	16191	0.05	0.855439	0.959695	1.53	2.4327e-08	1.83098e-07	1.253	4.93217e-06	2.72134e-05
YBR256C	RIB5	gene	chrII	-1	728102	727386	728153	727305	17700	25774	31685	25865	0.494	0.234626	0.474443	0.766	0.0653434	0.108017	0.499	0.230303	0.365944
YBR257W	POP4	gene	chrII	1	728885	729724	728845	729861	2050	4289	6661	5190	1.023	0.000294004	0.0014477	1.634	7.29284e-09	6.03307e-08	1.288	5.19433e-06	2.8426e-05
YBR258C	SHG1	gene	chrII	-1	730162	729734	730201	729345	2105	3671	5643	4630	0.747	0.0434268	0.124186	1.325	0.000336038	0.0010481	1.059	0.00418048	0.0120918
YBR259W	YBR259W	gene	chrII	1	730387	732453	730341	732597	3790	7436	11197	8454	0.924	0.00349888	0.0135537	1.486	2.64823e-06	1.31427e-05	1.1	0.000508136	0.00184851
YBR260C	RGD1	gene	chrII	-1	734639	732639	734657	732529	9013	8610	12405	10094	-0.062	0.851368	0.9584	0.436	0.189582	0.269475	0.155	0.641952	0.763749
YBR261C	TAE1	gene	chrII	-1	735530	734832	735569	734705	11255	13357	13228	11954	0.239	0.355682	0.626568	0.226	0.383441	0.482864	0.084	0.744896	0.83908
YBR262C	AIM5	gene	chrII	-1	736040	735720	736081	735665	5478	5551	11568	9621	0.018	0.939235	0.985105	1.049	9.8728e-06	4.31151e-05	0.79	0.000871508	0.00299879
YBR263W	SHM1	gene	chrII	1	736264	737736	736189	737813	45154	45922	51296	45714	0.023	0.935455	0.984563	0.177	0.54035	0.634096	0.017	0.952767	0.972124
YBR264C	YPT10	gene	chrII	-1	738369	737770	738393	737793	3695	8154	11921	8391	1.121	8.78213e-09	9.66801e-08	1.66	1.63507e-17	7.19306e-16	1.162	2.5073e-09	2.51173e-08
YBR265W	TSC10	gene	chrII	1	738582	739544	738525	739629	8072	7549	13760	9963	-0.092	0.755627	0.918438	0.737	0.0130603	0.0264186	0.291	0.32752	0.477501
YBR267W	REI1	gene	chrII	1	739841	741022	739821	741109	22322	20116	30382	25632	-0.143	0.642495	0.862682	0.424	0.168968	0.244429	0.19	0.537477	0.678518
YBR268W	MRPL37	gene	chrII	1	741299	741616	741277	741757	7233	7318	12722	9231	0.016	0.95174	0.987843	0.786	0.00342555	0.00811351	0.339	0.206606	0.335666
YBR269C	FMP21	gene	chrII	-1	742576	742160	742601	742001	5973	4843	11799	6734	-0.293	0.253605	0.501553	0.951	0.000209425	0.00068659	0.167	0.514699	0.658277
YBR270C	BIT2	gene	chrII	-1	744398	742761	744721	742729	1666	8938	10052	10966	2.352	2.37385e-21	1.85815e-19	2.516	3.26416e-24	4.11646e-22	2.638	1.86176e-26	2.67481e-24
YBR271W	YBR271W	gene	chrII	1	744852	746111	744829	746213	8476	8792	11870	11668	0.051	0.838905	0.954306	0.471	0.0613465	0.102289	0.447	0.0758617	0.14964
YBR272C	HSM3	gene	chrII	-1	747803	746361	747825	746145	6631	8711	12565	10197	0.375	0.22678	0.463775	0.879	0.00460603	0.0105625	0.592	0.0565508	0.116828
YBR273C	UBX7	gene	chrII	-1	749371	748061	749401	748025	8610	8981	18249	11415	0.059	0.796959	0.938544	1.057	4.55592e-06	2.15817e-05	0.396	0.0854615	0.16533
YBR274W	CHK1	gene	chrII	1	749594	751177	749549	751389	6009	8138	13070	10260	0.409	0.258339	0.508788	1.049	0.00373822	0.00875542	0.721	0.046056	0.0983139
YBR275C	RIF1	gene	chrII	-1	757106	751356	757241	751265	23165	20847	49230	35277	-0.143	0.67834	0.88194	1.024	0.00298901	0.00717996	0.571	0.0978432	0.185037
YBR276C	PPS1	gene	chrII	-1	760043	757620	760160	757552	21163	21396	28937	21099	0.015	0.957542	0.990327	0.434	0.12897	0.194242	-0.004	0.988296	0.993916
YBR278W	DPB3	gene	chrII	1	760294	760899	760260	761068	3325	8814	13007	9918	1.348	3.53955e-06	2.50461e-05	1.887	8.49416e-11	1.01376e-09	1.511	2.00462e-07	1.44003e-06
YBR279W	PAF1	gene	chrII	1	761257	762594	761220	762740	14075	14750	33482	24563	0.065	0.822384	0.948776	1.2	3.1738e-05	0.000123662	0.771	0.00753337	0.0203097
YBR280C	SAF1	gene	chrII	-1	764697	762784	764720	762640	3609	4266	6402	4399	0.232	0.397653	0.67156	0.797	0.00369234	0.00866514	0.275	0.316164	0.466042
YBR281C	DUG2	gene	chrII	-1	767606	764970	767664	764824	11119	11651	15504	12249	0.064	0.843166	0.956686	0.455	0.159179	0.231923	0.132	0.682085	0.79169
YBR282W	MRPL27	gene	chrII	1	768240	768680	768212	768764	5024	5648	9672	8431	0.163	0.51742	0.781777	0.916	0.000282909	0.000900705	0.724	0.00413626	0.0119823
YBR283C	SSH1	gene	chrII	-1	770415	768943	770608	768792	62001	60626	68961	49793	-0.031	0.925134	0.98129	0.146	0.655431	0.739037	-0.3	0.357999	0.509259
YBR284W	YBR284W	gene	chrII	1	771239	773632	770892	773780	1150	5326	6005	6680	2.085	6.4963e-10	8.66428e-09	2.248	2.68596e-11	3.53252e-10	2.393	1.30694e-12	2.28916e-11
YBR285W	YBR285W	gene	chrII	1	773922	774356	773780	774372	138	149	232	146	0.1	0.798342	0.938991	0.69	0.0760653	0.123546	0.069	0.859245	0.917785
YBR286W	APE3	gene	chrII	1	774700	776313	774668	776380	118602	101121	130187	79385	-0.214	0.568785	0.820681	0.125	0.738905	0.806246	-0.538	0.151616	0.263529
YBR287W	YBR287W	gene	chrII	1	776571	777854	776500	778020	21975	22116	41950	24354	0.009	0.97588	0.995285	0.894	0.00234642	0.00582628	0.142	0.628691	0.753718
YBR288C	APM3	gene	chrII	-1	779463	778012	779528	777904	10189	10746	17485	12005	0.069	0.871607	0.965428	0.706	0.100319	0.156856	0.214	0.618429	0.745749
YBR289W	SNF5	gene	chrII	1	779667	782384	779652	782412	8809	7933	16462	13702	-0.147	0.559499	0.814383	0.875	0.000500328	0.00148853	0.618	0.0139676	0.0351123
YBR290W	BSD2	gene	chrII	1	782591	783556	782564	783676	10276	9138	20665	13437	-0.162	0.587488	0.831316	0.965	0.00124615	0.00334605	0.37	0.215692	0.347545
YBR291C	CTP1	gene	chrII	-1	784572	783673	784632	783616	2358	8693	8352	8512	1.812	6.77214e-11	1.04434e-09	1.756	2.52547e-10	2.74824e-09	1.783	1.36318e-10	1.67086e-09
YBR293W	VBA2	gene	chrII	1	787006	788430	787093	788661	3492	14354	21527	20123	1.912	4.99523e-08	4.87078e-07	2.462	2.21852e-12	3.5666e-11	2.37	1.3926e-11	2.05006e-10
YBR294W	SUL1	gene	chrII	1	789235	791814	789185	791914	289	470	693	924	0.638	0.119009	0.283772	1.15	0.00488598	0.0111201	1.53	0.000180829	0.00072626
YBR295W	PCA1	gene	chrII	1	792849	796499	792798	796606	10428	23765	55659	37857	1.129	0.000380914	0.00182498	2.297	4.77214e-13	8.72203e-12	1.767	2.62854e-08	2.2381e-07
YBR296C	PHO89	gene	chrII	-1	798522	796798	798586	796570	12898	2746	56362	9907	-1.913	0.00011311	0.000603858	1.872	0.000157826	0.0005325	-0.33	0.504826	0.648973
YBR296C-A	YBR296C-A	gene	chrII	-1	800242	800123	800292	800023	19	34	65	21	0.448	0.539315	0.798852	1.016	0.163428	0.237262	0.06	0.93419	0.961655
YBR297W	MAL33	gene	chrII	1	800523	801929	800486	802150	1598	2065	5233	4002	0.35	0.291616	0.552746	1.62	1.03591e-06	5.55649e-06	1.253	0.000157882	0.000645753
YBR298C	MAL31	gene	chrII	-1	804475	802631	804906	802410	3492	15918	21734	15692	2.042	1.83619e-08	1.92791e-07	2.463	1.14676e-11	1.63927e-10	2.022	2.49533e-08	2.1323e-07
YBR298C-A	YBR298C-A	gene	chrII	-1	805256	805035	805306	804935	52	81	100	62	0.514	0.373261	0.645131	0.755	0.189997	0.269889	0.188	0.74554	0.839555
YBR299W	MAL32	gene	chrII	1	805351	807105	805301	807205	544	1323	1675	1564	1.196	0.00108122	0.00470365	1.514	3.46726e-05	0.000133946	1.421	0.00010174	0.000431519
YBR301W	PAU24	gene	chrII	1	809057	809419	809007	809519	214	622	304	372	1.433	0.000120687	0.000641036	0.472	0.206694	0.289305	0.739	0.047836	0.101617
YBR302C	COS2	gene	chrII	-1	811479	810340	811529	810240	12541	17651	18167	11213	0.45	0.279988	0.536801	0.488	0.241404	0.328805	-0.147	0.723977	0.823938
YCL001W	RER1	gene	chrIII	1	111916	112482	111844	112516	8201	9337	7743	6063	0.179	0.556265	0.812353	-0.079	0.795029	0.851005	-0.416	0.171107	0.289246
YCL001W-A	YCL001W-A	gene	chrIII	1	113080	113541	113030	113641	100	453	103	214	1.982	2.94764e-06	2.11478e-05	0.038	0.929135	0.951009	0.996	0.0192328	0.0464749
YCL001W-B	YCL001W-B	gene	chrIII	1	113770	114024	113720	114124	79	192	70	218	1.091	0.0353003	0.104802	-0.136	0.793852	0.850261	1.252	0.0156742	0.0388943
YCL002C	YCL002C	gene	chrIII	-1	111675	110808	111728	110550	4320	7943	7933	7882	0.836	0.00836807	0.0296805	0.834	0.00850998	0.0181489	0.825	0.00923326	0.0243432
YCL004W	PGS1	gene	chrIII	1	109105	110670	109018	111812	3096	13977	10059	10951	2.044	3.80733e-09	4.49202e-08	1.597	4.15769e-06	1.98777e-05	1.712	7.9672e-07	5.04619e-06
YCL005W	LDB16	gene	chrIII	1	108021	108791	107970	108866	3019	3633	5616	5360	0.259	0.302866	0.566821	0.868	0.000543585	0.00160127	0.803	0.00138644	0.00449218
YCL005W-A	VMA9	gene	chrIII	1	107023	107417	106962	107530	6493	8178	8370	6994	0.325	0.153381	0.344797	0.357	0.116104	0.178006	0.105	0.645814	0.766367
YCL008C	STP22	gene	chrIII	-1	106853	105696	106878	105582	4866	5795	8997	7115	0.247	0.231785	0.470367	0.869	2.62563e-05	0.000104235	0.537	0.00937355	0.0246787
YCL009C	ILV6	gene	chrIII	-1	105548	104619	105582	104502	50715	59560	48433	47517	0.224	0.41119	0.686223	-0.064	0.814088	0.866051	-0.091	0.739301	0.83506
YCL010C	SGF29	gene	chrIII	-1	104350	103571	104406	103406	9617	35132	39908	37472	1.782	6.60535e-09	7.42284e-08	1.958	1.862e-10	2.07193e-09	1.871	1.13049e-09	1.17501e-08
YCL011C	GBP2	gene	chrIII	-1	103358	102075	103406	102014	46624	93765	95720	87217	0.97	0.000465888	0.00218777	0.999	0.000314495	0.000990157	0.87	0.00170786	0.00542064
YCL012C	YCL012C	gene	chrIII	-1	101788	101317	101782	101342	2191	2393	3392	2938	0.119	0.735586	0.910707	0.592	0.0942172	0.148709	0.397	0.261916	0.402757
YCL014W	BUD3	gene	chrIII	1	96281	101191	96186	101258	20071	19965	31868	26109	-0.007	0.98075	0.996474	0.637	0.0355138	0.0635775	0.363	0.231796	0.367648
YCL016C	DCC1	gene	chrIII	-1	95763	94621	95798	94478	2809	7605	8784	8605	1.396	8.61829e-09	9.49686e-08	1.599	4.40312e-11	5.53438e-10	1.57	9.78133e-11	1.23904e-09
YCL017C	NFS1	gene	chrIII	-1	94270	92777	94382	92438	27432	24161	36100	25737	-0.172	0.620857	0.850017	0.373	0.284335	0.377937	-0.087	0.803691	0.880832
YCL018W	LEU2	gene	chrIII	1	91324	92418	91114	92586	225	310	330	310	0.133	0.843233	0.956686	0.162	0.810243	0.862607	0.133	0.843327	0.906144
YCL021W-A	YCL021W-A	gene	chrIII	1	83620	83997	83570	84097	2200	4553	2756	3058	0.984	0.00571527	0.0210817	0.305	0.392564	0.492005	0.445	0.211374	0.341865
YCL024W	KCC4	gene	chrIII	1	79162	82275	79106	82322	4850	6460	11346	10110	0.404	0.0693295	0.182404	1.198	6.94991e-08	4.75476e-07	1.035	3.16109e-06	1.81479e-05
YCL025C	AGP1	gene	chrIII	-1	77919	76018	77982	75925	7005	11779	10729	8848	0.704	0.0448755	0.127771	0.578	0.0998916	0.156296	0.316	0.367541	0.518215
YCL026C-A	FRM2	gene	chrIII	-1	75285	74704	75335	74604	168	287	277	261	0.733	0.0305601	0.0925692	0.687	0.0424412	0.0744066	0.604	0.0747248	0.14765
YCL026C-B	HBN1	gene	chrIII	-1	73986	73405	74021	73365	531	881	477	863	0.689	0.045801	0.12996	-0.147	0.670062	0.750612	0.659	0.0561423	0.116068
YCL027W	FUS1	gene	chrIII	1	71803	73341	71753	73441	2187	2393	1041	1386	0.121	0.750596	0.916853	-0.993	0.00907568	0.019193	-0.61	0.109073	0.202848
YCL028W	RNQ1	gene	chrIII	1	70150	71367	70089	71457	22445	20081	27093	18310	-0.152	0.635076	0.859013	0.258	0.421694	0.520695	-0.279	0.385171	0.536075
YCL029C	BIK1	gene	chrIII	-1	69921	68599	69981	68493	6531	6520	15441	11826	-0.002	0.993362	0.999349	1.194	2.33917e-05	9.40473e-05	0.824	0.00352616	0.0104115
YCL030C	HIS4	gene	chrIII	-1	68333	65934	68389	65773	54018	59216	65872	55697	0.125	0.707517	0.897867	0.271	0.417747	0.51689	0.042	0.900505	0.941941
YCL031C	RRP7	gene	chrIII	-1	65568	64675	65621	64581	14377	14732	32908	23173	0.033	0.923956	0.98129	1.125	0.00114069	0.00309094	0.648	0.0609265	0.124284
YCL032W	STE50	gene	chrIII	1	63441	64481	63401	64689	5511	6309	14413	12244	0.188	0.503986	0.773633	1.334	1.97928e-06	1.01148e-05	1.108	7.87404e-05	0.000340192
YCL033C	MXR2	gene	chrIII	-1	63183	62776	63285	62709	4337	5368	5268	3941	0.294	0.338022	0.607675	0.268	0.382187	0.481712	-0.132	0.667446	0.782837
YCL034W	LSB5	gene	chrIII	1	61658	62722	61617	62745	11886	10876	22717	16582	-0.124	0.63576	0.859169	0.904	0.000538536	0.00158722	0.465	0.0753192	0.148699
YCL035C	GRX1	gene	chrIII	-1	61173	60841	61237	60717	11038	13027	19889	10347	0.229	0.426821	0.701887	0.816	0.00472996	0.0108105	-0.089	0.756717	0.847684
YCL036W	GFD2	gene	chrIII	1	59026	60726	58969	60809	7859	8937	18565	18908	0.183	0.290233	0.551003	1.223	1.46908e-12	2.41652e-11	1.249	4.91243e-13	9.21589e-12
YCL037C	SRO9	gene	chrIII	-1	58678	57374	58749	56869	41630	44430	145408	121388	0.09	0.749058	0.916835	1.735	7.62275e-10	7.53643e-09	1.485	1.41196e-07	1.05502e-06
YCL038C	ATG22	gene	chrIII	-1	56527	54941	56613	54861	6211	5977	17982	9664	-0.053	0.864198	0.963096	1.463	2.23086e-06	1.12584e-05	0.608	0.0493251	0.104311
YCL039W	GID7	gene	chrIII	1	52645	54882	52625	54905	5135	6227	11769	13505	0.273	0.178448	0.387629	1.173	7.12462e-09	5.90683e-08	1.368	1.48956e-11	2.1843e-10
YCL040W	GLK1	gene	chrIII	1	50838	52340	50788	52440	52730	38239	101014	28760	-0.412	0.367964	0.640551	0.839	0.0669844	0.110408	-0.777	0.0899893	0.172764
YCL042W	YCL042W	gene	chrIII	1	50584	50943	50534	51043	3887	3730	9778	3351	-0.054	0.901796	0.976752	1.205	0.00555113	0.0124423	-0.193	0.657438	0.775184
YCL043C	PDI1	gene	chrIII	-1	50221	48653	50271	48553	162346	151238	151108	118947	-0.098	0.751106	0.916853	-0.099	0.748191	0.813615	-0.428	0.164019	0.280068
YCL044C	MGR1	gene	chrIII	-1	48364	47111	48421	46941	4716	4452	6682	6078	-0.081	0.707781	0.897867	0.491	0.0236126	0.0446078	0.358	0.0993856	0.187536
YCL045C	EMC1	gene	chrIII	-1	46905	44623	46941	44581	36492	33162	43575	31119	-0.129	0.722279	0.904598	0.239	0.509718	0.605677	-0.215	0.554111	0.692105
YCL047C	POF1	gene	chrIII	-1	44437	43661	44453	43509	2399	3431	2460	2438	0.488	0.143584	0.328233	0.034	0.918805	0.943664	0.021	0.949625	0.97093
YCL048W	SPS22	gene	chrIII	1	42165	43556	42115	43656	299	629	855	874	1.009	0.00270113	0.0107383	1.427	2.15261e-05	8.73201e-05	1.456	1.45564e-05	7.259e-05
YCL048W-A	YCL048W-A	gene	chrIII	1	41488	41727	41417	41809	72	54	75	91	-0.281	0.680094	0.882684	0.041	0.952572	0.967402	0.239	0.72544	0.825107
YCL049C	YCL049C	gene	chrIII	-1	40724	39786	40805	39597	6472	7718	13275	8466	0.244	0.405691	0.68075	0.994	0.000690593	0.00198235	0.371	0.204936	0.333623
YCL050C	APA1	gene	chrIII	-1	38801	37836	38869	37837	23648	29339	23825	22243	0.295	0.3689	0.641295	0.01	0.975233	0.983028	-0.084	0.798674	0.877112
YCL051W	LRE1	gene	chrIII	1	35865	37616	35569	37689	6102	5239	11805	7962	-0.215	0.309098	0.574748	0.932	1.06749e-05	4.6262e-05	0.376	0.0761122	0.149918
YCL052C	PBN1	gene	chrIII	-1	35393	34143	35453	34005	7892	8237	14393	9056	0.059	0.835251	0.954025	0.833	0.00346514	0.00819704	0.191	0.503656	0.647835
YCL054W	SPB1	gene	chrIII	1	31449	33974	31433	34065	42086	39170	79075	74645	-0.1	0.727201	0.906126	0.874	0.0021777	0.00546351	0.794	0.00536125	0.0150545
YCL055W	KAR4	gene	chrIII	1	27929	28936	27897	28945	2525	3013	5822	4927	0.242	0.444685	0.718693	1.146	0.000299185	0.000945893	0.917	0.00382359	0.0111907
YCL056C	PEX34	gene	chrIII	-1	27359	26925	27389	26981	1718	7226	9322	7588	1.987	7.97854e-12	1.42833e-10	2.34	8.00005e-16	2.50139e-14	2.055	1.52724e-12	2.63037e-11
YCL057C-A	MOS1	gene	chrIII	-1	24325	24032	24375	23932	4778	5314	7870	5520	0.151	0.405684	0.68075	0.709	9.70813e-05	0.000341984	0.205	0.260263	0.400703
YCL057W	PRD1	gene	chrIII	1	24846	26906	24753	27033	29529	29686	38692	31481	0.007	0.98378	0.997122	0.366	0.300126	0.395545	0.087	0.806231	0.882083
YCL058C	FYV5	gene	chrIII	-1	23981	23523	24031	23423	720	790	1012	763	0.129	0.583821	0.829644	0.476	0.0422804	0.0741475	0.078	0.738846	0.83475
YCL058W-A	ADF1	gene	chrIII	1	23584	23925	23561	23977	4967	5206	14735	14212	0.064	0.838856	0.954306	1.493	2.18842e-06	1.10738e-05	1.443	4.7106e-06	2.60934e-05
YCL059C	KRR1	gene	chrIII	-1	23379	22429	23429	22325	36460	37228	44471	36142	0.028	0.943573	0.985814	0.265	0.499947	0.596803	-0.012	0.976277	0.985393
YCL061C	MRC1	gene	chrIII	-1	22106	18816	22173	18605	10942	15497	32134	24854	0.477	0.132073	0.308188	1.478	3.05449e-06	1.5008e-05	1.125	0.000381157	0.0014184
YCL063W	VAC17	gene	chrIII	1	17290	18561	17249	18649	3669	5260	8205	6588	0.499	0.0822488	0.210101	1.115	0.000101291	0.000355599	0.811	0.00470487	0.013397
YCL064C	CHA1	gene	chrIII	-1	16880	15798	16949	15237	50598	55949	81464	60687	0.14	0.587038	0.831067	0.665	0.0100676	0.0210321	0.254	0.325926	0.475612
YCL066W	HMLALPHA1	gene	chrIII	1	13282	13809	13232	13909	45	108	145	150	1.044	0.0524677	0.145175	1.406	0.00890183	0.0188817	1.443	0.00726705	0.0196574
YCL067C	HMLALPHA2	gene	chrIII	-1	12745	12386	12795	12286	886	3444	3881	2948	1.878	9.41936e-11	1.42737e-09	2.044	1.81656e-12	2.94541e-11	1.663	9.9687e-09	9.05883e-08
YCL068C	YCL068C	gene	chrIII	-1	12285	11503	12335	11403	150	376	587	459	1.22	0.00255581	0.0102178	1.813	7.17441e-06	3.23904e-05	1.484	0.000240855	0.000942983
YCL069W	VBA3	gene	chrIII	1	9706	11082	9656	11182	38	39	99	105	0.021	0.975641	0.995285	0.918	0.182457	0.261212	0.976	0.156396	0.27014
YCL073C	GEX1	gene	chrIII	-1	8326	6479	8376	6379	426	1607	1464	3199	1.735	3.03977e-05	0.000179042	1.612	0.000106799	0.000372174	2.645	2.00968e-10	2.39852e-09
YCR002C	CDC10	gene	chrIII	-1	118348	117380	118408	117360	19371	17181	21758	14199	-0.159	0.687955	0.886516	0.155	0.697042	0.773619	-0.412	0.298673	0.446692
YCR003W	MRPL32	gene	chrIII	1	118620	119171	118604	119292	4975	5508	9630	7901	0.136	0.713369	0.900812	0.887	0.0168973	0.0333075	0.621	0.094501	0.179964
YCR004C	YCP4	gene	chrIII	-1	120318	119575	120528	119432	28386	26457	31638	16519	-0.095	0.794763	0.937396	0.146	0.688185	0.76605	-0.729	0.0455459	0.09739
YCR005C	CIT2	gene	chrIII	-1	122328	120946	122400	120848	17123	16392	19765	21651	-0.06	0.847353	0.957012	0.197	0.526739	0.621529	0.323	0.30068	0.448982
YCR007C	YCR007C	gene	chrIII	-1	126730	126011	127536	125752	1759	7347	8957	8704	1.94	1.45141e-08	1.54391e-07	2.21	1.08266e-10	1.26162e-09	2.171	2.28204e-10	2.68406e-09
YCR008W	SAT4	gene	chrIII	1	128470	130281	128012	130540	25074	23884	41064	29147	-0.066	0.840014	0.954753	0.674	0.0404121	0.0712121	0.206	0.532043	0.674487
YCR009C	RVS161	gene	chrIII	-1	131542	130745	131616	130544	16273	19318	34391	21838	0.232	0.508054	0.777155	1.014	0.00385218	0.00898794	0.398	0.25636	0.395984
YCR010C	ADY2	gene	chrIII	-1	133124	132273	133240	132096	302	258	278	237	-0.212	0.62029	0.849722	-0.114	0.789967	0.84698	-0.32	0.454977	0.604046
YCR011C	ADP1	gene	chrIII	-1	136873	133724	137024	133672	34332	33511	58061	38588	-0.033	0.923575	0.98129	0.715	0.0369376	0.065815	0.159	0.642778	0.764098
YCR012W	PGK1	gene	chrIII	1	137746	138996	137676	139060	1105607	1132852	914088	849527	0.033	0.922998	0.98129	-0.259	0.450237	0.54848	-0.358	0.295737	0.443058
YCR014C	POL4	gene	chrIII	-1	140933	139185	141096	139176	3124	10812	18931	15545	1.715	4.46171e-09	5.19922e-08	2.49	1.6076e-17	7.09973e-16	2.218	3.32302e-14	7.68153e-13
YCR015C	YCR015C	gene	chrIII	-1	142170	141217	142208	141096	1670	3956	6372	5367	1.157	0.00174584	0.00725569	1.799	1.13277e-06	6.03327e-06	1.568	2.22452e-05	0.000106771
YCR016W	YCR016W	gene	chrIII	1	143634	144506	143604	144676	12650	15568	26029	24810	0.287	0.315	0.581655	1	0.000473814	0.00141894	0.933	0.00110431	0.00368754
YCR017C	CWH43	gene	chrIII	-1	147634	144773	147680	144576	36691	37309	49300	36837	0.023	0.928851	0.982338	0.412	0.114603	0.175919	0.006	0.982985	0.990402
YCR018C	SRD1	gene	chrIII	-1	148903	148238	148953	148138	5015	10082	16512	18598	0.936	0.0117838	0.0403947	1.6	1.68405e-05	6.9912e-05	1.76	2.20097e-06	1.30517e-05
YCR019W	MAK32	gene	chrIII	1	152837	153928	152700	154020	2974	4809	6423	6253	0.663	0.0289437	0.0882856	1.062	0.000463841	0.00139386	1.025	0.000728083	0.00256002
YCR020C	PET18	gene	chrIII	-1	154659	154012	154709	153912	1336	13852	7375	10383	3.178	1.09461e-20	7.43941e-19	2.319	1.01616e-11	1.46177e-10	2.785	3.02747e-16	9.81764e-15
YCR020C-A	MAK31	gene	chrIII	-1	155096	154830	155146	154730	2796	8632	6610	7212	1.553	3.09303e-07	2.60623e-06	1.185	9.46327e-05	0.000333669	1.305	1.70633e-05	8.39119e-05
YCR020W-B	HTL1	gene	chrIII	1	155320	155556	155276	155916	3435	30401	25189	26360	2.843	2.18462e-11	3.6898e-10	2.596	9.92985e-10	9.57552e-09	2.656	4.07332e-10	4.55041e-09
YCR021C	HSP30	gene	chrIII	-1	157107	156109	157218	156034	4497	4060	14825	3122	-0.127	0.801573	0.939861	1.498	0.00294249	0.00708319	-0.452	0.369841	0.520676
YCR023C	YCR023C	gene	chrIII	-1	160373	158538	160458	158306	9715	14042	21773	19107	0.499	0.154802	0.347027	1.094	0.00181267	0.00464106	0.916	0.00895817	0.0236895
YCR024C	SLM5	gene	chrIII	-1	162222	160744	162258	160650	3974	3922	6292	4632	-0.018	0.956726	0.990045	0.627	0.0594548	0.0994272	0.209	0.530018	0.672822
YCR024C-A	PMP1	gene	chrIII	-1	163067	162945	163117	162845	44772	49140	82786	60510	0.131	0.540076	0.799095	0.868	5.20008e-05	0.000194853	0.425	0.0474055	0.100778
YCR024C-B	YCR024C-B	gene	chrIII	-1	162865	162599	162915	162499	71273	82739	126506	86668	0.208	0.430826	0.70439	0.8	0.00243831	0.00602615	0.273	0.301723	0.45007
YCR026C	NPP1	gene	chrIII	-1	166339	164111	166389	164011	13947	16416	27331	19648	0.223	0.495714	0.766325	0.92	0.00489395	0.011136	0.468	0.151938	0.264001
YCR027C	RHB1	gene	chrIII	-1	167999	167370	168186	166738	4016	5656	10473	7117	0.463	0.193931	0.41405	1.296	0.000273128	0.000872256	0.773	0.0299431	0.0679165
YCR028C	FEN2	gene	chrIII	-1	172424	170886	172546	170154	15915	39862	51205	48209	1.24	0.000504691	0.00235246	1.579	9.45918e-06	4.14566e-05	1.497	2.66786e-05	0.00012659
YCR028C-A	RIM1	gene	chrIII	-1	173440	172950	173522	172746	29652	26541	25249	19058	-0.147	0.714718	0.901138	-0.213	0.59613	0.685172	-0.586	0.14535	0.254784
YCR030C	SYP1	gene	chrIII	-1	176438	173826	176514	173658	11195	9133	17404	12202	-0.286	0.216186	0.44874	0.62	0.0073324	0.0158913	0.121	0.601031	0.731315
YCR031C	RPS14A	gene	chrIII	-1	178220	177500	178258	177394	344369	315461	296577	228707	-0.116	0.78036	0.930367	-0.197	0.634738	0.720211	-0.539	0.193575	0.319296
YCR032W	BPH1	gene	chrIII	1	179520	186023	179414	186054	13409	15660	28620	22644	0.214	0.470921	0.74349	1.047	0.000424399	0.00129002	0.724	0.0148892	0.0371003
YCR033W	SNT1	gene	chrIII	1	186489	190169	186286	190334	27694	21359	45646	35768	-0.351	0.321708	0.588459	0.677	0.0561998	0.0949349	0.346	0.328493	0.478305
YCR034W	FEN1	gene	chrIII	1	190592	191635	190550	191878	23493	22901	27986	18084	-0.034	0.929215	0.982541	0.234	0.541703	0.635265	-0.35	0.362188	0.513149
YCR035C	RRP43	gene	chrIII	-1	193018	191834	193050	191642	16840	16712	26640	20488	-0.01	0.975966	0.995285	0.624	0.0684779	0.112625	0.267	0.436292	0.585263
YCR036W	RBK1	gene	chrIII	1	193297	194298	193262	194382	14782	27204	42404	34387	0.822	0.0229944	0.0724559	1.421	8.43394e-05	0.000300267	1.138	0.00164155	0.00522477
YCR037C	PHO87	gene	chrIII	-1	197185	194414	197226	194314	7846	31450	39680	31422	1.863	4.71414e-07	3.84655e-06	2.176	3.99608e-09	3.44385e-08	1.862	4.79487e-07	3.17328e-06
YCR038C	BUD5	gene	chrIII	-1	199549	197621	199599	197521	2197	3860	4544	4147	0.793	0.000457484	0.00215097	1.023	6.14173e-06	2.81083e-05	0.894	7.71649e-05	0.000333774
YCR039C	MATALPHA2	gene	chrIII	-1	199905	199546	199955	199446	1328	4424	5920	4379	1.661	2.11673e-08	2.18537e-07	2.064	3.34436e-12	5.25741e-11	1.646	2.80382e-08	2.37311e-07
YCR040W	MATALPHA1	gene	chrIII	1	200442	200969	200392	201069	70	54	160	88	-0.298	0.55235	0.809134	1.052	0.0344137	0.0618874	0.31	0.535269	0.67703
YCR042C	TAF2	gene	chrIII	-1	205397	201174	205418	201157	22246	24631	54578	43031	0.14	0.647288	0.865779	1.236	5.46123e-05	0.000203764	0.908	0.00302339	0.00904944
YCR043C	YCR043C	gene	chrIII	-1	206644	206261	206698	206162	5240	6968	9426	8431	0.395	0.169315	0.372354	0.813	0.00461425	0.010578	0.659	0.0217975	0.0516712
YCR044C	PER1	gene	chrIII	-1	207950	206877	207978	206858	7573	8209	12433	9841	0.11	0.749781	0.916853	0.674	0.0500232	0.0857519	0.356	0.300617	0.448948
YCR045C	RRT12	gene	chrIII	-1	209610	208135	209660	208035	264	298	313	330	0.133	0.833776	0.953989	0.185	0.770999	0.830803	0.243	0.701129	0.807735
YCR046C	IMG1	gene	chrIII	-1	210423	209914	210450	209778	9728	10406	11768	10513	0.094	0.701427	0.895318	0.267	0.278925	0.371834	0.109	0.65915	0.776235
YCR047C	BUD23	gene	chrIII	-1	211545	210718	211650	210546	17461	15102	29558	27766	-0.206	0.25315	0.501091	0.748	3.35686e-05	0.000129902	0.659	0.000257651	0.00100114
YCR048W	ARE1	gene	chrIII	1	211929	213761	211846	213862	17751	16715	23336	24690	-0.085	0.656294	0.869491	0.388	0.0426999	0.0747791	0.468	0.0145173	0.0363057
YCR050C	YCR050C	gene	chrIII	-1	213772	213464	213822	213364	92	153	109	93	0.576	0.343787	0.613906	0.199	0.743982	0.810293	0.02	0.973803	0.984178
YCR051W	YCR051W	gene	chrIII	1	214071	214739	214054	214886	22980	21936	25712	23039	-0.066	0.740196	0.912269	0.159	0.422953	0.522023	0.004	0.985899	0.992438
YCR052W	RSC6	gene	chrIII	1	214994	216445	214886	216638	15244	14959	22434	16169	-0.026	0.916962	0.980412	0.541	0.0325156	0.058844	0.082	0.744685	0.838932
YCR053W	THR4	gene	chrIII	1	216697	218241	216638	218318	74636	74288	74221	60995	-0.006	0.983216	0.99703	-0.008	0.979984	0.986065	-0.278	0.364273	0.515074
YCR054C	CTR86	gene	chrIII	-1	220067	218376	220170	218250	7885	7603	10160	7749	-0.049	0.895068	0.973803	0.341	0.35847	0.457406	-0.023	0.949786	0.97093
YCR057C	PWP2	gene	chrIII	-1	223228	220457	223322	220354	30353	25957	37661	32841	-0.217	0.434895	0.708017	0.3	0.281398	0.374735	0.109	0.694078	0.80181
YCR059C	YIH1	gene	chrIII	-1	224230	223454	224266	223322	12986	20573	22847	23287	0.63	0.0489089	0.136964	0.774	0.0155804	0.0309102	0.8	0.0124145	0.0316853
YCR060W	TAH1	gene	chrIII	1	224399	224734	224382	224750	3680	5363	7467	7270	0.532	0.0138519	0.0465284	0.999	3.78e-06	1.82488e-05	0.961	8.68207e-06	4.50373e-05
YCR061W	YCR061W	gene	chrIII	1	225563	227458	225518	227798	11749	11692	20667	17630	-0.007	0.972292	0.994673	0.799	6.96486e-05	0.00025345	0.574	0.00427639	0.0123345
YCR063W	BUD31	gene	chrIII	1	228318	228791	228294	229278	2980	5039	13671	12818	0.726	0.0125175	0.0425753	2.108	4.06396e-13	7.54926e-12	2.018	3.76867e-12	6.11936e-11
YCR065W	HCM1	gene	chrIII	1	229310	231004	229278	231318	9789	11863	41126	36204	0.266	0.345434	0.616168	1.991	1.69793e-12	2.76889e-11	1.814	1.27838e-10	1.57884e-09
YCR066W	RAD18	gene	chrIII	1	231500	232963	231454	233086	2129	2950	4765	4456	0.46	0.0316717	0.095427	1.137	1.04707e-07	6.89198e-07	1.042	1.08996e-06	6.78235e-06
YCR067C	SED4	gene	chrIII	-1	236322	233125	236434	233002	16731	15950	29276	25850	-0.066	0.834105	0.953989	0.769	0.0141989	0.0284429	0.598	0.0566011	0.116889
YCR068W	ATG15	gene	chrIII	1	237214	238776	237078	238894	4473	8936	12221	12071	0.954	0.00150357	0.00636002	1.386	3.97356e-06	1.90778e-05	1.369	5.21795e-06	2.85278e-05
YCR069W	CPR4	gene	chrIII	1	239055	240011	238894	240102	14636	18483	19411	17544	0.324	0.253068	0.501015	0.392	0.166705	0.241648	0.251	0.374907	0.525657
YCR071C	IMG2	gene	chrIII	-1	240543	240103	240586	240010	5016	5255	11611	9525	0.064	0.830769	0.953119	1.158	0.000108054	0.000375969	0.885	0.0031065	0.00927373
YCR072C	RSA4	gene	chrIII	-1	242352	240805	242386	240690	11316	10607	17527	13519	-0.09	0.752197	0.917675	0.607	0.0326637	0.0590716	0.247	0.385301	0.53619
YCR073C	SSK22	gene	chrIII	-1	246583	242588	246681	242497	10073	12025	22825	17717	0.248	0.32021	0.587042	1.145	4.35707e-06	2.07175e-05	0.79	0.00152403	0.00489052
YCR073W-A	SOL2	gene	chrIII	1	246963	247910	246933	247917	7923	8445	12674	9484	0.087	0.787408	0.933475	0.643	0.0473097	0.0816821	0.246	0.447807	0.596928
YCR075C	ERS1	gene	chrIII	-1	248815	248033	248849	248033	1706	1587	4071	2971	-0.098	0.773584	0.927451	1.186	0.000473562	0.00141894	0.756	0.0258688	0.0597864
YCR075W-A	YCR075W-A	gene	chrIII	1	248975	249202	248949	249293	1777	1564	2174	1663	-0.179	0.4806	0.752699	0.282	0.266646	0.357839	-0.094	0.711989	0.816848
YCR076C	YCR076C	gene	chrIII	-1	250045	249293	250057	249201	3797	6836	8404	8708	0.828	0.000228987	0.00115306	1.119	6.39047e-07	3.56597e-06	1.169	1.97835e-07	1.42205e-06
YCR077C	PAT1	gene	chrIII	-1	252628	250238	252673	250113	29093	23357	55322	38142	-0.3	0.351339	0.622448	0.881	0.00630664	0.0139288	0.371	0.249952	0.388357
YCR079W	PTC6	gene	chrIII	1	252845	254173	252797	254205	4528	3395	6312	4302	-0.404	0.101923	0.250233	0.465	0.0592811	0.099195	-0.072	0.770111	0.856161
YCR081W	SRB8	gene	chrIII	1	254371	258654	254325	258845	7636	8362	14870	15387	0.121	0.752864	0.917753	0.89	0.0205917	0.0395526	0.936	0.0149182	0.0371633
YCR082W	AHC2	gene	chrIII	1	258883	259269	258845	259373	15865	18964	28286	21641	0.241	0.499606	0.76993	0.782	0.028553	0.052465	0.419	0.240007	0.377574
YCR083W	TRX3	gene	chrIII	1	259578	259961	259557	260077	5005	5378	7873	5131	0.094	0.823327	0.949092	0.595	0.159294	0.232031	0.033	0.938442	0.963484
YCR084C	TUP1	gene	chrIII	-1	262452	260311	262705	259985	43441	30168	52674	39590	-0.513	0.0228138	0.0720468	0.271	0.228794	0.314689	-0.131	0.562098	0.698322
YCR086W	CSM1	gene	chrIII	1	263392	263964	263301	263973	1248	1885	2828	2363	0.574	0.0314158	0.094807	1.14	1.94229e-05	7.9556e-05	0.888	0.0008736	0.00300374
YCR087C-A	YCR087C-A	gene	chrIII	-1	264467	264006	264505	263977	9593	14184	15365	16031	0.55	0.0148823	0.0497391	0.663	0.00335429	0.00796135	0.722	0.00138886	0.00449873
YCR088W	ABP1	gene	chrIII	1	265068	266846	265029	266941	51748	48585	61139	40966	-0.088	0.748252	0.916297	0.232	0.39579	0.495228	-0.325	0.234349	0.37061
YCR089W	FIG2	gene	chrIII	1	267434	272263	267149	272293	4707	11300	23324	19315	1.232	4.93705e-08	4.81819e-07	2.253	2.01612e-23	2.20028e-21	1.987	1.42224e-18	5.97866e-17
YCR090C	YCR090C	gene	chrIII	-1	272863	272315	272905	272257	7025	9320	9670	8116	0.384	0.264792	0.517545	0.434	0.207482	0.290229	0.196	0.569063	0.703985
YCR091W	KIN82	gene	chrIII	1	274404	276566	274357	277477	2654	5167	7268	5332	0.938	3.01236e-05	0.000177612	1.418	2.73518e-10	2.96224e-09	0.982	1.24762e-05	6.29323e-05
YCR092C	MSH3	gene	chrIII	-1	279820	276764	279849	276617	7907	11203	18445	16426	0.469	0.199532	0.423069	1.141	0.00179405	0.00460065	0.984	0.00705457	0.0191737
YCR093W	CDC39	gene	chrIII	1	280117	286443	280045	286525	34747	30689	50867	40044	-0.17	0.598531	0.837939	0.522	0.10588	0.164278	0.194	0.547293	0.686081
YCR094W	CDC50	gene	chrIII	1	286762	287937	286709	288205	11943	13078	15482	11269	0.12	0.766704	0.924967	0.344	0.396141	0.495613	-0.077	0.849429	0.910733
YCR095C	OCA4	gene	chrIII	-1	289258	288170	289305	288089	4437	4991	11378	7244	0.159	0.658615	0.871244	1.272	0.000388754	0.00119221	0.662	0.0651188	0.131606
YCR095W-A	YCR095W-A	gene	chrIII	1	289639	289797	289501	291205	1535	12290	10390	10868	2.809	2.57566e-15	7.6931e-14	2.582	3.62443e-13	6.82211e-12	2.643	1.00475e-13	2.11575e-12
YCR096C	HMRA2	gene	chrIII	-1	293538	293179	293588	293079	1086	4199	4685	3673	1.849	1.17293e-08	1.26307e-07	1.999	6.97652e-10	6.92163e-09	1.665	2.79233e-07	1.94674e-06
YCR097W	HMRA1	gene	chrIII	1	293835	294321	293785	294421	6794	7989	13848	8626	0.213	0.609347	0.843528	0.937	0.0243331	0.0457632	0.314	0.45121	0.600416
YCR098C	GIT1	gene	chrIII	-1	298605	297049	298801	296825	985	6193	7407	8988	2.559	4.74804e-22	4.1454e-20	2.809	3.05704e-26	5.88092e-24	3.078	3.39913e-31	9.18575e-29
YCR099C	YCR099C	gene	chrIII	-1	301299	300832	301349	300732	1049	4399	5484	5387	1.936	5.53302e-08	5.35378e-07	2.235	3.55738e-10	3.76032e-09	2.21	5.50856e-10	6.00597e-09
YCR100C	YCR100C	gene	chrIII	-1	302221	301271	302271	301171	1990	7805	8113	7980	1.847	1.86087e-07	1.63194e-06	1.9	8.27441e-08	5.57357e-07	1.877	1.17432e-07	8.89755e-07
YCR101C	YCR101C	gene	chrIII	-1	303030	302482	303080	302382	1160	3901	4877	4345	1.594	0.000112124	0.000599721	1.889	4.69655e-06	2.21646e-05	1.736	2.57978e-05	0.000122821
YCR102C	YCR102C	gene	chrIII	-1	305467	304361	305517	304261	1146	6368	2494	4568	2.261	3.60105e-08	3.57584e-07	1.021	0.01285	0.0260348	1.821	9.16915e-06	4.73906e-05
YCR104W	PAU3	gene	chrIII	1	307801	308175	307751	308275	266	391	226	445	0.512	0.207588	0.435592	-0.215	0.598067	0.686842	0.685	0.091693	0.1755
YCR105W	ADH7	gene	chrIII	1	309070	310155	309020	310255	439	642	546	514	0.524	0.0732618	0.190847	0.302	0.301868	0.397379	0.221	0.451238	0.600416
YCR106W	RDS1	gene	chrIII	1	310958	313456	310908	313556	5812	16429	20351	21974	1.369	0.000796431	0.00356166	1.652	5.15621e-05	0.000193528	1.754	1.72704e-05	8.47466e-05
YCR107W	AAD3	gene	chrIII	1	313890	314981	313840	315081	3359	13934	14864	13447	1.969	8.47471e-12	1.49826e-10	2.059	9.27112e-13	1.58714e-11	1.92	2.75558e-11	3.84224e-10
YCR108C	YCR108C	gene	chrIII	-1	316188	315997	316238	315897	32	8	0	42	-0.967	0.185955	0.401099	-1.773	0.015223	0.030275	0.207	0.777739	0.861844
YDL001W	RMD1	gene	chrIV	1	447984	449276	447916	449380	4578	5578	12926	9715	0.271	0.38133	0.654087	1.428	4.06487e-06	1.94586e-05	1.034	0.000842564	0.0029152
YDL002C	NHP10	gene	chrIV	-1	447578	446967	447688	446712	14203	19180	25219	19219	0.393	0.353547	0.624651	0.752	0.0758762	0.123274	0.396	0.350292	0.500852
YDL003W	MCD1	gene	chrIV	1	444683	446383	444564	446492	5656	6452	14778	10968	0.184	0.449971	0.722981	1.346	3.28274e-08	2.39917e-07	0.928	0.000139918	0.000577901
YDL004W	ATP16	gene	chrIV	1	443029	443511	442988	443756	14985	14257	24126	13228	-0.068	0.83527	0.954025	0.651	0.0463822	0.0803354	-0.17	0.602211	0.732279
YDL005C	MED2	gene	chrIV	-1	442309	441014	442360	440816	6599	7247	20519	16464	0.13	0.651135	0.866978	1.572	4.16232e-08	2.96749e-07	1.267	9.94353e-06	5.10906e-05
YDL006W	PTC1	gene	chrIV	1	439909	440754	439572	440780	7706	7456	14294	10779	-0.045	0.888726	0.972713	0.847	0.00855795	0.0182477	0.46	0.153443	0.265987
YDL007C-A	YDL007C-A	gene	chrIV	-1	436824	436567	436874	436467	83	82	40	73	-0.004	0.994886	0.999721	-0.295	0.663455	0.745714	-0.057	0.932813	0.960659
YDL007W	RPT2	gene	chrIV	1	438047	439360	438012	439372	36076	36742	54077	45126	0.025	0.924772	0.98129	0.564	0.0365196	0.0651418	0.312	0.247653	0.385639
YDL008W	APC11	gene	chrIV	1	433497	433994	433476	434060	2266	3595	5073	4208	0.643	0.0157356	0.0522982	1.123	2.44974e-05	9.8007e-05	0.862	0.0012058	0.00397611
YDL010W	GRX6	gene	chrIV	1	432330	433025	432284	433276	5964	10478	18311	16148	0.773	0.0138219	0.046455	1.54	9.3778e-07	5.07331e-06	1.368	1.33813e-05	6.70839e-05
YDL012C	YDL012C	gene	chrIV	-1	431517	431108	432064	430936	6125	10067	9333	8702	0.705	0.000135306	0.000712632	0.598	0.00121504	0.00327027	0.498	0.00702273	0.0190963
YDL013W	SLX5	gene	chrIV	1	429067	430926	428932	431012	8341	7726	21604	17540	-0.107	0.673094	0.879919	1.331	1.49179e-07	9.475e-07	1.04	4.08663e-05	0.000186578
YDL014W	NOP1	gene	chrIV	1	427364	428347	427220	428588	111070	104611	119523	103941	-0.084	0.752922	0.917753	0.102	0.69989	0.776212	-0.092	0.727407	0.82602
YDL015C	TSC13	gene	chrIV	-1	426934	426002	426984	425902	20722	23866	27129	19528	0.189	0.615284	0.846747	0.361	0.337596	0.43562	-0.08	0.832787	0.899705
YDL017W	CDC7	gene	chrIV	1	424209	425732	424100	425788	4478	4722	8595	6417	0.073	0.810508	0.944192	0.898	0.00325755	0.00776748	0.496	0.104669	0.196038
YDL018C	ERP3	gene	chrIV	-1	423510	422833	423584	422648	6082	7755	9893	5803	0.328	0.366227	0.638703	0.656	0.0702562	0.115149	-0.063	0.86139	0.919316
YDL019C	OSH2	gene	chrIV	-1	421514	417663	421760	417512	21357	22307	29403	20544	0.06	0.84147	0.955547	0.441	0.142096	0.210794	-0.054	0.858706	0.917386
YDL020C	RPN4	gene	chrIV	-1	416708	415113	416960	414976	13254	13616	38175	36568	0.035	0.931576	0.983571	1.395	0.000709981	0.00203133	1.338	0.00116422	0.00386136
YDL021W	GPM2	gene	chrIV	1	413953	414888	413948	415084	1202	1832	1405	802	0.572	0.0964467	0.239325	0.213	0.536503	0.630721	-0.551	0.10995	0.204178
YDL022W	GPD1	gene	chrIV	1	411825	413000	411764	413220	20256	21806	29045	16213	0.102	0.739656	0.912212	0.497	0.104275	0.162126	-0.307	0.316015	0.465996
YDL024C	DIA3	gene	chrIV	-1	409857	408451	409907	408351	732	1407	959	1145	0.902	0.0018706	0.0077002	0.373	0.199017	0.280324	0.617	0.0335948	0.0750297
YDL025C	RTK1	gene	chrIV	-1	407206	405344	407408	405128	6526	9216	14981	11219	0.483	0.0518101	0.143601	1.164	2.80607e-06	1.38715e-05	0.759	0.00226188	0.00697428
YDL027C	YDL027C	gene	chrIV	-1	404957	403695	405000	403496	4418	4930	9200	5582	0.15	0.649288	0.866582	1.002	0.00233267	0.00579719	0.319	0.332699	0.482388
YDL028C	MPS1	gene	chrIV	-1	403291	400997	403424	400848	7103	6976	13061	9229	-0.025	0.938735	0.985105	0.834	0.00966596	0.0203202	0.359	0.266247	0.407979
YDL029W	ARP2	gene	chrIV	1	399340	400638	399300	400900	32180	38268	51469	33522	0.236	0.490319	0.761719	0.639	0.0613796	0.102329	0.056	0.870812	0.925268
YDL030W	PRP9	gene	chrIV	1	397537	399129	397460	399172	6167	6718	12177	10993	0.119	0.678902	0.882449	0.943	0.000991388	0.00272848	0.801	0.00515511	0.0145332
YDL031W	DBP10	gene	chrIV	1	394217	397204	394180	397284	46516	39536	78292	66717	-0.225	0.434545	0.708011	0.721	0.012275	0.0250038	0.499	0.0828567	0.161142
YDL033C	SLM3	gene	chrIV	-1	393912	392659	393960	392496	3564	7906	12482	12897	1.122	3.67913e-07	3.05697e-06	1.766	1.20079e-15	3.70351e-14	1.812	2.16209e-16	7.21756e-15
YDL035C	GPR1	gene	chrIV	-1	392057	389172	392344	389048	11368	11430	18488	15873	0.007	0.978394	0.995796	0.677	0.0125531	0.0255016	0.464	0.0867118	0.167406
YDL036C	PUS9	gene	chrIV	-1	388853	387513	388904	387352	6517	7286	8292	7000	0.152	0.650376	0.866978	0.328	0.327756	0.425376	0.097	0.771542	0.85685
YDL037C	BSC1	gene	chrIV	-1	385587	384601	385637	384501	4949	4821	2512	7786	-0.036	0.91339	0.97931	-0.926	0.00488426	0.0111184	0.62	0.0591243	0.121481
YDL039C	PRM7	gene	chrIV	-1	384081	381985	384131	381885	14304	15647	6494	20412	0.125	0.650797	0.866978	-1.097	6.94731e-05	0.000252893	0.495	0.0728341	0.144598
YDL040C	NAT1	gene	chrIV	-1	381438	378874	381480	378864	68140	57085	68280	47692	-0.233	0.571009	0.821446	0.003	0.994738	0.99711	-0.47	0.253811	0.392958
YDL042C	SIR2	gene	chrIV	-1	378445	376757	378512	376640	4946	7210	12110	8740	0.51	0.14866	0.336851	1.212	0.000590696	0.0017266	0.77	0.0290556	0.066115
YDL043C	PRP11	gene	chrIV	-1	376480	375680	376528	375432	3307	4988	9721	8225	0.571	0.0355704	0.105428	1.5	3.3312e-08	2.42989e-07	1.267	3.07554e-06	1.76926e-05
YDL044C	MTF2	gene	chrIV	-1	375289	373967	375320	373888	2432	3920	7515	6632	0.669	0.00667402	0.0242555	1.581	1.4199e-10	1.61643e-09	1.406	1.19054e-08	1.06735e-07
YDL045C	FAD1	gene	chrIV	-1	373608	372688	373736	372608	7720	7788	12506	8500	0.012	0.974745	0.995142	0.648	0.0814504	0.131111	0.129	0.728263	0.826498
YDL045W-A	MRP10	gene	chrIV	1	372248	372535	372204	372652	5799	7029	9786	6601	0.251	0.556025	0.812173	0.685	0.108774	0.167994	0.169	0.691648	0.799899
YDL046W	NPC2	gene	chrIV	1	371240	371761	371164	372012	16510	15325	21874	14136	-0.104	0.663751	0.874168	0.395	0.100061	0.156518	-0.218	0.364425	0.515224
YDL047W	SIT4	gene	chrIV	1	369771	370706	369315	370955	14530	16236	26599	23620	0.156	0.518499	0.782631	0.848	0.000434163	0.00131617	0.682	0.0047016	0.013391
YDL048C	STP4	gene	chrIV	-1	368211	366739	368261	366637	6572	6812	19824	7957	0.049	0.881276	0.968981	1.51	4.12285e-06	1.97232e-05	0.261	0.425589	0.57568
YDL049C	KNH1	gene	chrIV	-1	365874	365068	365973	364869	1282	1167	2736	1483	-0.131	0.652229	0.867244	1.05	0.000280057	0.00089313	0.202	0.485844	0.631797
YDL051W	LHP1	gene	chrIV	1	363952	364779	363913	365001	30691	39519	40929	38640	0.343	0.324365	0.591198	0.39	0.261752	0.352126	0.312	0.369324	0.520142
YDL052C	SLC1	gene	chrIV	-1	363583	362672	363629	362605	12687	12624	13446	11958	-0.007	0.980115	0.996444	0.081	0.767436	0.828064	-0.082	0.76397	0.852961
YDL053C	PBP4	gene	chrIV	-1	362256	361699	362445	361517	9359	14060	21692	13322	0.552	0.111549	0.269436	1.141	0.00100413	0.00276088	0.479	0.167544	0.285016
YDL054C	MCH1	gene	chrIV	-1	361285	359825	361381	359773	3351	4218	4452	4317	0.322	0.212266	0.44283	0.398	0.123204	0.187122	0.354	0.169756	0.287571
YDL055C	PSA1	gene	chrIV	-1	356759	355674	356909	355469	142947	151074	308787	246903	0.077	0.785421	0.93297	1.069	0.000148107	0.000501198	0.758	0.00710411	0.0192899
YDL056W	MBP1	gene	chrIV	1	352877	355378	352769	355433	6124	6669	11194	9166	0.119	0.627768	0.854234	0.845	0.000571741	0.00167724	0.565	0.0213411	0.0507484
YDL057W	YDL057W	gene	chrIV	1	351434	352420	351401	352433	1520	1926	3092	2423	0.327	0.260744	0.511927	0.983	0.000720805	0.0020591	0.645	0.0265221	0.0610353
YDL058W	USO1	gene	chrIV	1	345665	351037	345601	351137	36518	33471	67756	54342	-0.12	0.682962	0.884324	0.854	0.00374921	0.00877393	0.549	0.062401	0.126927
YDL059C	RAD59	gene	chrIV	-1	344953	344237	345077	343981	3113	5196	11328	10089	0.681	0.0791764	0.203131	1.722	9.05632e-06	3.99492e-05	1.567	5.3662e-05	0.000238849
YDL060W	TSR1	gene	chrIV	1	341619	343985	341601	344041	33267	29454	42321	32113	-0.17	0.528078	0.791663	0.335	0.212097	0.295302	-0.049	0.854634	0.915276
YDL061C	RPS29B	gene	chrIV	-1	341219	340628	341277	340405	72200	84754	84552	62278	0.217	0.541512	0.800475	0.214	0.547554	0.640233	-0.2	0.573682	0.708133
YDL063C	YDL063C	gene	chrIV	-1	340134	338272	340245	338069	20992	20488	24571	19587	-0.033	0.930032	0.982763	0.212	0.569291	0.659938	-0.093	0.802443	0.880121
YDL064W	UBC9	gene	chrIV	1	337487	338070	337441	338233	8405	10073	10628	8003	0.248	0.43831	0.712214	0.322	0.315136	0.411552	-0.067	0.833864	0.900241
YDL065C	PEX19	gene	chrIV	-1	337277	336249	337317	336197	9086	10884	29748	27548	0.251	0.362673	0.634455	1.649	2.10768e-09	1.91224e-08	1.542	2.136e-08	1.84173e-07
YDL066W	IDP1	gene	chrIV	1	334835	336121	334681	336185	46532	55706	64661	54097	0.237	0.569438	0.82086	0.433	0.297994	0.393328	0.198	0.633984	0.757523
YDL067C	COX9	gene	chrIV	-1	334396	334217	334613	333973	10124	11559	18667	13572	0.183	0.545592	0.803281	0.844	0.00525983	0.0118686	0.404	0.18149	0.303229
YDL069C	CBS1	gene	chrIV	-1	333594	333121	333973	333061	1348	2226	3553	2775	0.674	0.0674451	0.178178	1.304	0.00040179	0.00122953	0.971	0.00843472	0.022457
YDL070W	BDF2	gene	chrIV	1	331024	332940	330992	333113	60283	61508	156918	132048	0.026	0.951819	0.987843	1.248	0.0038889	0.00906531	1.022	0.0180565	0.0439316
YDL072C	YET3	gene	chrIV	-1	330447	329836	330517	329618	19773	19284	32924	21591	-0.034	0.920755	0.98129	0.693	0.0428281	0.0749806	0.12	0.727033	0.825969
YDL073W	YDL073W	gene	chrIV	1	326613	329567	326441	329585	12067	18005	32118	27495	0.544	0.10833	0.262836	1.332	8.42585e-05	0.000300073	1.121	0.000943992	0.00321172
YDL074C	BRE1	gene	chrIV	-1	326149	324047	326237	323957	17483	17037	32068	25430	-0.035	0.922669	0.98129	0.819	0.0226375	0.0429802	0.506	0.159331	0.273794
YDL075W	RPL31A	gene	chrIV	1	322226	322988	322193	323041	166502	197845	190398	164560	0.239	0.403613	0.678165	0.186	0.5161	0.611646	-0.016	0.954703	0.973486
YDL076C	RXT3	gene	chrIV	-1	321552	320668	321693	320461	6523	7663	11813	9278	0.219	0.511282	0.778407	0.81	0.0153048	0.030406	0.48	0.150485	0.261923
YDL077C	VAM6	gene	chrIV	-1	320120	316971	320309	316869	8728	10376	15596	12493	0.237	0.464597	0.736992	0.795	0.0140302	0.0281796	0.491	0.129305	0.232697
YDL078C	MDH3	gene	chrIV	-1	316388	315357	316453	315205	22873	21607	24336	16587	-0.079	0.788328	0.93388	0.086	0.769977	0.830016	-0.444	0.129895	0.233329
YDL079C	MRK1	gene	chrIV	-1	314748	312951	314829	312773	1157	1597	1979	1121	0.442	0.159119	0.354849	0.736	0.0189038	0.0366041	-0.043	0.890257	0.936261
YDL080C	THI3	gene	chrIV	-1	312471	310642	312661	310501	6788	11344	13847	12725	0.708	0.0181498	0.0592126	0.984	0.00103678	0.00283828	0.867	0.00383971	0.0112308
YDL081C	RPP1A	gene	chrIV	-1	310122	309802	310213	309717	227350	248405	203897	192394	0.119	0.751198	0.916853	-0.146	0.696857	0.773528	-0.224	0.550341	0.688836
YDL082W	RPL13A	gene	chrIV	1	308424	309388	308369	309505	130928	135152	119567	106402	0.041	0.925242	0.98129	-0.118	0.788648	0.845805	-0.269	0.540375	0.68008
YDL083C	RPS16B	gene	chrIV	-1	307789	306926	307829	306669	92782	107349	96541	88608	0.198	0.574102	0.824164	0.054	0.878369	0.914128	-0.062	0.859254	0.917785
YDL084W	SUB2	gene	chrIV	1	305237	306577	305073	306673	119030	104248	89315	58374	-0.177	0.651247	0.866978	-0.383	0.327783	0.425376	-0.949	0.0153249	0.0381011
YDL085C-A	YDL085C-A	gene	chrIV	-1	302670	302464	302733	302317	5665	7549	9489	7514	0.397	0.176859	0.38514	0.713	0.0152413	0.0303011	0.39	0.184309	0.306867
YDL085W	NDE2	gene	chrIV	1	303211	304848	303145	305073	634	746	761	627	0.219	0.515918	0.780756	0.249	0.461704	0.559865	-0.016	0.961801	0.977635
YDL086W	YDL086W	gene	chrIV	1	301413	302234	301393	302305	16110	18010	21067	16252	0.153	0.63893	0.861074	0.367	0.25881	0.348706	0.012	0.970305	0.982862
YDL087C	LUC7	gene	chrIV	-1	300999	300214	301021	300141	3623	4757	9857	8589	0.374	0.235693	0.475575	1.374	1.2971e-05	5.52424e-05	1.185	0.000170133	0.000689155
YDL088C	ASM4	gene	chrIV	-1	300003	298417	300109	298269	8274	10250	19416	17437	0.296	0.306593	0.571495	1.181	4.57485e-05	0.000173422	1.032	0.000367909	0.00137497
YDL089W	NUR1	gene	chrIV	1	296820	298274	296537	298329	4463	5971	6059	4786	0.398	0.22447	0.460379	0.418	0.201733	0.283655	0.096	0.770623	0.856248
YDL090C	RAM1	gene	chrIV	-1	296251	295034	296357	294917	5344	7008	7340	6539	0.371	0.248703	0.494877	0.435	0.176615	0.253776	0.276	0.390778	0.541422
YDL091C	UBX3	gene	chrIV	-1	294759	293392	294917	293317	4464	5496	8019	5983	0.283	0.398249	0.672137	0.799	0.0172268	0.0338395	0.399	0.234126	0.37036
YDL092W	SRP14	gene	chrIV	1	292781	293221	292769	293329	8900	10817	16952	12548	0.268	0.38971	0.663249	0.886	0.00446132	0.0102793	0.472	0.129819	0.233287
YDL093W	PMT5	gene	chrIV	1	289909	292140	289881	292353	10701	12872	10817	11415	0.257	0.341313	0.611314	0.015	0.955671	0.970045	0.09	0.739601	0.835188
YDL095W	PMT1	gene	chrIV	1	287059	289512	286993	289601	58208	45659	48784	35599	-0.338	0.221258	0.456182	-0.245	0.373633	0.473032	-0.683	0.013266	0.0335569
YDL097C	RPN6	gene	chrIV	-1	286695	285391	286749	285317	28027	30785	48006	38153	0.13	0.65007	0.866978	0.746	0.0092617	0.0195391	0.427	0.135976	0.242015
YDL098C	SNU23	gene	chrIV	-1	285165	284581	285181	284469	3175	4774	4246	4129	0.557	0.0898251	0.225856	0.397	0.226764	0.312124	0.358	0.275231	0.41875
YDL099W	BUG1	gene	chrIV	1	283419	284444	283361	284529	13255	19294	39651	30593	0.525	0.0366399	0.108157	1.533	1.04031e-09	9.9979e-09	1.17	3.2e-06	1.83408e-05
YDL100C	GET3	gene	chrIV	-1	283176	282112	283221	281981	61567	56003	61202	40322	-0.127	0.731021	0.908565	-0.008	0.982774	0.987997	-0.569	0.124848	0.226362
YDL101C	DUN1	gene	chrIV	-1	281848	280307	281981	280181	4177	5467	9033	7198	0.366	0.284986	0.543955	1.049	0.00217306	0.00545548	0.74	0.0306021	0.0691763
YDL102W	POL3	gene	chrIV	1	276872	280165	276785	280337	13385	12875	15852	12780	-0.052	0.891843	0.973027	0.226	0.552818	0.64539	-0.062	0.871232	0.925455
YDL103C	QRI1	gene	chrIV	-1	276581	275148	276653	274973	9716	10201	12162	8389	0.067	0.815643	0.945464	0.311	0.281765	0.37518	-0.203	0.481486	0.627425
YDL104C	QRI7	gene	chrIV	-1	274876	273653	274885	273621	2527	3131	8096	6768	0.3	0.215606	0.447945	1.633	1.58825e-11	2.19039e-10	1.381	1.19401e-08	1.06962e-07
YDL105W	NSE4	gene	chrIV	1	272389	273597	272345	273665	2983	4105	11321	7340	0.436	0.17848	0.387629	1.826	1.74033e-08	1.35015e-07	1.232	0.000143628	0.000591287
YDL106C	PHO2	gene	chrIV	-1	271901	270222	271973	270237	6076	5261	14362	10299	-0.199	0.509378	0.777336	1.187	7.98064e-05	0.000286103	0.728	0.0155745	0.0386806
YDL107W	MSS2	gene	chrIV	1	268921	269976	268881	270113	2409	4202	5601	5166	0.763	0.0152487	0.0508589	1.158	0.000232285	0.000754346	1.047	0.000878044	0.00301628
YDL108W	KIN28	gene	chrIV	1	267698	268699	267649	268753	4754	9415	10933	9222	0.959	5.59617e-05	0.000316633	1.169	9.07246e-07	4.92927e-06	0.93	9.35641e-05	0.00039938
YDL109C	YDL109C	gene	chrIV	-1	267201	265258	267509	265029	3342	15535	15119	15408	2.138	3.2262e-15	9.44375e-14	2.1	9.74003e-15	2.54136e-13	2.126	4.52122e-15	1.22181e-13
YDL110C	TMA17	gene	chrIV	-1	264964	264512	265029	264341	4534	9067	11864	9357	0.979	2.17872e-06	1.6047e-05	1.359	4.829e-11	6.03624e-10	1.023	7.39682e-07	4.71651e-06
YDL111C	RRP42	gene	chrIV	-1	264110	263313	264181	263245	6586	7476	12422	9579	0.177	0.502447	0.77187	0.885	0.000778693	0.00220587	0.523	0.047329	0.100634
YDL112W	TRM3	gene	chrIV	1	258915	263225	258849	263377	35278	29267	39458	32466	-0.253	0.467451	0.740625	0.152	0.66292	0.745186	-0.113	0.746528	0.840208
YDL113C	ATG20	gene	chrIV	-1	258555	256633	258629	256533	8659	10823	26008	17714	0.298	0.43715	0.711089	1.471	0.000123175	0.000423648	0.956	0.0125509	0.0319688
YDL114W	YDL114W	gene	chrIV	1	255604	256530	255554	256630	110	121	187	213	0.109	0.845448	0.956774	0.63	0.257766	0.347477	0.785	0.158101	0.272174
YDL115C	IWR1	gene	chrIV	-1	255126	253995	255173	253925	7568	27898	29907	26686	1.809	1.43448e-10	2.10082e-09	1.906	1.43345e-11	2.00365e-10	1.747	5.88984e-10	6.39098e-09
YDL116W	NUP84	gene	chrIV	1	251566	253746	251513	253785	16465	13633	22936	16549	-0.257	0.448397	0.72199	0.451	0.18281	0.261651	0.007	0.983732	0.990978
YDL117W	CYK3	gene	chrIV	1	248581	251238	248201	251305	13782	13285	22289	15922	-0.05	0.883055	0.969968	0.655	0.0538547	0.0914635	0.196	0.562859	0.698996
YDL118W	YDL118W	gene	chrIV	1	247302	247682	247252	247782	35	49	66	37	0.335	0.623026	0.851334	0.632	0.353928	0.452489	0.041	0.951658	0.971577
YDL119C	YDL119C	gene	chrIV	-1	247612	246689	247781	246565	1930	3008	3754	2693	0.628	0.00211264	0.00862844	0.942	4.02073e-06	1.92716e-05	0.471	0.021102	0.0503062
YDL120W	YFH1	gene	chrIV	1	245923	246447	245841	246601	9718	9132	13854	11653	-0.084	0.803918	0.941541	0.483	0.155444	0.227357	0.247	0.466884	0.614036
YDL121C	YDL121C	gene	chrIV	-1	245582	245133	245621	244973	16929	15773	19079	16166	-0.092	0.836421	0.954204	0.155	0.72672	0.796473	-0.06	0.892777	0.937635
YDL122W	UBP1	gene	chrIV	1	242552	244981	242241	244993	34423	30634	49214	34422	-0.159	0.631157	0.856718	0.488	0.140884	0.209227	0	0.99985	0.999926
YDL123W	SNA4	gene	chrIV	1	241418	241840	241385	242241	5081	9932	11121	10302	0.939	0.000137477	0.000723058	1.097	8.34952e-06	3.71199e-05	0.99	5.81182e-05	0.00025707
YDL124W	YDL124W	gene	chrIV	1	240259	241197	240177	241217	32436	44773	68109	39916	0.435	0.227691	0.465136	1.002	0.00545806	0.0122598	0.28	0.437534	0.586583
YDL125C	HNT1	gene	chrIV	-1	239564	239019	239813	238909	19581	25957	41493	26110	0.388	0.208926	0.437591	1.033	0.000810284	0.00228604	0.396	0.199617	0.326792
YDL126C	CDC48	gene	chrIV	-1	238664	236157	238741	236037	195999	178006	216525	153828	-0.134	0.635867	0.859177	0.138	0.624238	0.711141	-0.336	0.23357	0.369737
YDL127W	PCL2	gene	chrIV	1	234927	235853	234865	236001	1787	1783	4790	3330	-0.003	0.992171	0.999274	1.359	9.23143e-06	4.05954e-05	0.857	0.00515475	0.0145332
YDL128W	VCX1	gene	chrIV	1	232652	233887	232569	234033	16644	15476	18602	11923	-0.102	0.681245	0.883268	0.156	0.530223	0.624666	-0.467	0.0598288	0.122573
YDL129W	YDL129W	gene	chrIV	1	231024	231899	230897	232241	4655	4371	9050	6559	-0.085	0.813798	0.945464	0.898	0.012735	0.0258066	0.463	0.199313	0.326496
YDL130W	RPP1B	gene	chrIV	1	229906	230527	229809	230625	144191	172913	125687	115152	0.25	0.414539	0.689481	-0.189	0.537461	0.631619	-0.31	0.312654	0.462362
YDL130W-A	STF1	gene	chrIV	1	229171	229431	229113	229593	3754	3617	7825	3333	-0.051	0.877259	0.967375	1.005	0.0021894	0.00548922	-0.162	0.620792	0.747561
YDL131W	LYS21	gene	chrIV	1	227393	228715	227313	228785	27657	28295	30837	26723	0.031	0.934664	0.984359	0.146	0.695563	0.772469	-0.046	0.901682	0.9428
YDL132W	CDC53	gene	chrIV	1	224304	226751	224001	226785	24341	21654	39221	30877	-0.16	0.619345	0.849458	0.653	0.0426413	0.0746882	0.326	0.312312	0.462096
YDL133C-A	RPL41B	gene	chrIV	-1	221801	221724	221901	221517	507042	438858	443760	310465	-0.188	0.664716	0.874787	-0.174	0.689084	0.7667	-0.639	0.141639	0.249521
YDL133W	SRF1	gene	chrIV	1	222427	223740	222281	223833	6265	9072	17858	14389	0.502	0.146986	0.333541	1.422	3.98005e-05	0.000152305	1.128	0.0011134	0.00371351
YDL134C	PPH21	gene	chrIV	-1	220771	219662	221301	219573	31061	28572	44160	25137	-0.109	0.79979	0.938991	0.46	0.284247	0.377864	-0.276	0.520626	0.663273
YDL135C	RDI1	gene	chrIV	-1	219288	218680	219365	218381	10322	15000	16184	13063	0.517	0.0756093	0.195571	0.622	0.0324922	0.0588176	0.326	0.263034	0.404256
YDL136W	RPL35B	gene	chrIV	1	217600	218367	217529	218497	100685	116061	121459	87283	0.19	0.620225	0.849722	0.251	0.513019	0.608694	-0.191	0.618745	0.745912
YDL137W	ARF2	gene	chrIV	1	216158	217074	216009	217217	36214	36738	38258	24096	0.019	0.956814	0.990045	0.074	0.836109	0.883263	-0.55	0.125478	0.227104
YDL138W	RGT2	gene	chrIV	1	213351	215642	213064	215752	4201	4449	7269	5098	0.08	0.745584	0.914853	0.768	0.0018598	0.00474675	0.271	0.27241	0.415349
YDL139C	SCM3	gene	chrIV	-1	212046	211375	212092	211276	1229	2641	4774	4053	1.073	7.2346e-06	4.82449e-05	1.904	1.60386e-15	4.81582e-14	1.674	2.51265e-12	4.1633e-11
YDL140C	RPO21	gene	chrIV	-1	210561	205360	211164	205236	70742	58414	96452	70757	-0.264	0.373267	0.645131	0.428	0.14922	0.219839	0	0.999156	0.999509
YDL141W	BPL1	gene	chrIV	1	203039	205111	202808	205344	13577	15088	19783	14195	0.142	0.69245	0.889947	0.508	0.15799	0.230635	0.06	0.867639	0.923627
YDL142C	CRD1	gene	chrIV	-1	202570	201719	202660	201604	2824	2565	5598	4224	-0.132	0.662986	0.873936	0.944	0.00185809	0.00474344	0.555	0.067236	0.135235
YDL143W	CCT4	gene	chrIV	1	199996	201582	199960	201696	43543	42468	53811	39856	-0.035	0.887958	0.972505	0.297	0.232593	0.318948	-0.124	0.617966	0.745606
YDL144C	YDL144C	gene	chrIV	-1	199732	198662	199780	198564	13307	11524	14376	9619	-0.199	0.482505	0.754329	0.107	0.705283	0.780515	-0.45	0.113004	0.208722
YDL145C	COP1	gene	chrIV	-1	198176	194571	198460	194396	91044	78065	95910	69389	-0.209	0.536681	0.79756	0.071	0.834246	0.881665	-0.37	0.275336	0.41878
YDL146W	LDB17	gene	chrIV	1	192750	194225	192568	194424	3957	5050	5806	4644	0.33	0.351333	0.622448	0.519	0.142976	0.211796	0.217	0.540552	0.68008
YDL147W	RPN5	gene	chrIV	1	190924	192261	190872	192400	50369	55090	101896	76080	0.119	0.764669	0.923986	0.936	0.0183113	0.0356183	0.547	0.167695	0.285187
YDL148C	NOP14	gene	chrIV	-1	190586	188154	190636	187852	37607	33588	59603	52890	-0.155	0.625496	0.852922	0.632	0.0465976	0.0806224	0.468	0.140665	0.248219
YDL149W	ATG9	gene	chrIV	1	184925	187918	184896	187976	4052	3729	6841	5590	-0.114	0.723008	0.904598	0.718	0.0249542	0.0467685	0.441	0.16858	0.286262
YDL150W	RPC53	gene	chrIV	1	183343	184611	183232	184712	18855	19046	36245	28793	0.014	0.964109	0.992469	0.899	0.00359995	0.00846828	0.582	0.0593965	0.121959
YDL153C	SAS10	gene	chrIV	-1	183018	181186	183060	181100	38313	31993	68982	61173	-0.251	0.339623	0.609634	0.82	0.00182952	0.00467682	0.653	0.013155	0.0333131
YDL154W	MSH5	gene	chrIV	1	178334	181039	180008	181096	2722	11275	7613	5408	1.847	2.44174e-05	0.000146401	1.334	0.00230683	0.00574236	0.888	0.0423539	0.0917398
YDL155W	CLB3	gene	chrIV	1	176773	178056	176632	178200	9437	9574	20278	16873	0.02	0.950041	0.987613	1.05	0.000895681	0.00249472	0.798	0.0116512	0.0300412
YDL156W	CMR1	gene	chrIV	1	174918	176486	174824	176632	3441	4359	10588	10700	0.325	0.288892	0.549509	1.548	4.40661e-07	2.56356e-06	1.562	3.43951e-07	2.35171e-06
YDL157C	YDL157C	gene	chrIV	-1	174588	174232	174638	174132	8676	12660	11976	11106	0.511	0.149969	0.339006	0.436	0.219561	0.303978	0.334	0.347241	0.497374
YDL159W	STE7	gene	chrIV	1	172481	174028	172432	174144	5292	4916	8716	7359	-0.1	0.767065	0.925108	0.68	0.0443486	0.0772138	0.449	0.184238	0.306859
YDL159W-A	YDL159W-A	gene	chrIV	1	172182	172313	172132	172413	25	75	56	29	0.784	0.28566	0.544914	0.545	0.457838	0.556009	0.095	0.896864	0.939773
YDL160C	DHH1	gene	chrIV	-1	171930	170410	172212	169804	36365	32118	106639	74955	-0.168	0.630667	0.856434	1.459	2.97977e-05	0.000116743	0.98	0.00503132	0.0142124
YDL160C-A	MHF2	gene	chrIV	-1	169608	169366	169636	169132	1896	3745	3014	2660	0.929	0.00523758	0.0195099	0.632	0.0573786	0.0965383	0.461	0.165567	0.28216
YDL161W	ENT1	gene	chrIV	1	167714	169078	167696	169248	13899	13095	38175	27343	-0.084	0.715089	0.901406	1.421	6.38033e-10	6.38595e-09	0.951	3.5015e-05	0.000161487
YDL164C	CDC9	gene	chrIV	-1	167254	164987	167300	164804	12013	12617	19967	15105	0.067	0.835312	0.954025	0.696	0.0312592	0.0568555	0.314	0.331828	0.481679
YDL165W	CDC36	gene	chrIV	1	164290	164865	164240	164936	5973	7276	9313	6666	0.278	0.218623	0.451734	0.625	0.00561148	0.0125622	0.154	0.494401	0.639264
YDL166C	FAP7	gene	chrIV	-1	164042	163449	164108	163332	9105	9124	11303	8526	0.003	0.992736	0.999274	0.297	0.345356	0.443465	-0.09	0.774533	0.859583
YDL167C	NRP1	gene	chrIV	-1	163154	160995	163212	160804	18560	20822	37025	27815	0.157	0.633614	0.857869	0.944	0.00416378	0.00965255	0.553	0.093357	0.178264
YDL168W	SFA1	gene	chrIV	1	159604	160764	159536	160912	14258	15508	19986	17650	0.116	0.70023	0.8948	0.466	0.121758	0.185373	0.294	0.32823	0.478162
YDL169C	UGX2	gene	chrIV	-1	158735	158064	158748	158108	680	592	1650	460	-0.194	0.471808	0.744166	1.236	3.9071e-06	1.88065e-05	-0.547	0.0425405	0.0920561
YDL170W	UGA3	gene	chrIV	1	156318	157904	156312	157960	3794	10982	14137	17213	1.464	1.29297e-06	9.90902e-06	1.813	2.06295e-09	1.87316e-08	2.084	5.54012e-12	8.73338e-11
YDL171C	GLT1	gene	chrIV	-1	155640	149203	155932	149100	72840	65804	67913	51729	-0.137	0.702103	0.895472	-0.095	0.792031	0.848791	-0.462	0.197743	0.324751
YDL173W	PAR32	gene	chrIV	1	148191	149078	148152	149096	7436	9496	25520	22495	0.339	0.230848	0.469036	1.71	1.41449e-09	1.31811e-08	1.535	5.52556e-08	4.44788e-07
YDL174C	DLD1	gene	chrIV	-1	147589	145826	147628	145748	15119	22307	24420	18860	0.536	0.0767768	0.197824	0.661	0.0291376	0.0534095	0.305	0.314481	0.464397
YDL175C	AIR2	gene	chrIV	-1	145518	144484	145548	144276	3258	4317	9998	8212	0.385	0.226243	0.463094	1.538	1.36931e-06	7.20189e-06	1.268	6.86696e-05	0.000298964
YDL176W	YDL176W	gene	chrIV	1	142097	144223	141952	144280	6669	8494	18521	15025	0.33	0.322333	0.589093	1.394	2.87222e-05	0.000112958	1.108	0.000882579	0.00302637
YDL177C	YDL177C	gene	chrIV	-1	141721	141209	141796	141092	1788	4159	5389	4658	1.166	8.21301e-05	0.000452732	1.524	2.61982e-07	1.5884e-06	1.322	7.91423e-06	4.14329e-05
YDL178W	DLD2	gene	chrIV	1	139522	141114	139488	141136	14904	13661	20024	13615	-0.118	0.738645	0.912017	0.4	0.257399	0.347052	-0.122	0.728779	0.826509
YDL179W	PCL9	gene	chrIV	1	138291	139205	138104	139328	2880	3735	6760	4407	0.362	0.175166	0.38226	1.189	8.32607e-06	3.70447e-05	0.592	0.0264313	0.0608386
YDL180W	YDL180W	gene	chrIV	1	135896	137539	135728	137632	4069	4220	7137	6234	0.05	0.86739	0.964507	0.775	0.00979522	0.0205387	0.589	0.0499282	0.105449
YDL181W	INH1	gene	chrIV	1	135179	135436	135008	135536	1403	1003	5361	1501	-0.45	0.221659	0.456759	1.809	8.50747e-07	4.65573e-06	0.091	0.804663	0.88115
YDL182W	LYS20	gene	chrIV	1	133437	134723	133408	134760	40082	36626	43417	47367	-0.119	0.771383	0.926575	0.106	0.796492	0.851643	0.221	0.590024	0.721658
YDL183C	YDL183C	gene	chrIV	-1	131833	130871	131900	130764	1968	2696	3159	3748	0.415	0.313971	0.58091	0.624	0.129859	0.195402	0.849	0.0392028	0.0857822
YDL184C	RPL41A	gene	chrIV	-1	130484	130407	130548	130204	612819	546679	506210	399981	-0.155	0.663381	0.874086	-0.259	0.466465	0.564252	-0.577	0.104163	0.195219
YDL185W	VMA1	gene	chrIV	1	126787	130002	126680	130168	200607	165911	198354	131651	-0.26	0.42447	0.699893	-0.015	0.962127	0.974125	-0.576	0.0765647	0.150634
YDL186W	YDL186W	gene	chrIV	1	125616	126449	125566	126549	826	409	559	439	-0.955	0.00356563	0.0137793	-0.533	0.103504	0.161126	-0.86	0.00867524	0.023011
YDL188C	PPH22	gene	chrIV	-1	124998	123865	125180	123828	17433	16096	28490	18545	-0.108	0.765477	0.924371	0.663	0.0658862	0.108835	0.083	0.817124	0.889156
YDL189W	RBS1	gene	chrIV	1	122078	123589	121968	123768	12199	11735	26399	19378	-0.054	0.85163	0.958453	1.069	0.000195655	0.000645359	0.641	0.0256293	0.0593173
YDL190C	UFD2	gene	chrIV	-1	121592	118707	121796	118636	20524	22105	34808	25770	0.1	0.778498	0.929513	0.714	0.0449626	0.0781995	0.308	0.387892	0.538804
YDL191W	RPL35A	gene	chrIV	1	117664	118517	117616	118704	203204	226773	231831	169493	0.147	0.692709	0.889947	0.177	0.63504	0.720482	-0.243	0.51391	0.657448
YDL192W	ARF1	gene	chrIV	1	116321	116866	116264	117040	88447	96759	77809	57888	0.12	0.759569	0.920969	-0.171	0.662586	0.744989	-0.564	0.149258	0.260289
YDL193W	NUS1	gene	chrIV	1	114672	115799	114568	116000	11182	12242	13894	9559	0.119	0.773241	0.927395	0.286	0.489386	0.586664	-0.206	0.618389	0.745749
YDL194W	SNF3	gene	chrIV	1	111580	114234	111368	114272	3478	3457	6185	3585	-0.009	0.973314	0.994804	0.803	0.00222313	0.00555906	0.042	0.871871	0.925786
YDL195W	SEC31	gene	chrIV	1	107208	111029	107088	111168	55902	41404	65274	43430	-0.415	0.15454	0.346646	0.214	0.462176	0.560187	-0.349	0.231262	0.367104
YDL197C	ASF2	gene	chrIV	-1	106494	104917	106868	104772	4982	17369	19565	16862	1.745	8.06708e-12	1.43964e-10	1.912	6.87271e-14	1.52951e-12	1.704	2.47034e-11	3.47009e-10
YDL198C	GGC1	gene	chrIV	-1	104551	103649	104660	103564	10334	15496	14635	14415	0.545	0.141279	0.324205	0.468	0.20641	0.28898	0.447	0.226879	0.361973
YDL199C	YDL199C	gene	chrIV	-1	103353	101290	103436	101108	1379	1277	2187	1760	-0.106	0.675014	0.880606	0.647	0.0106415	0.0220605	0.343	0.176563	0.296931
YDL200C	MGT1	gene	chrIV	-1	101067	100501	101108	100412	3439	4799	9566	6854	0.454	0.174096	0.380145	1.395	2.9207e-05	0.000114626	0.94	0.004873	0.013803
YDL201W	TRM8	gene	chrIV	1	99561	100421	99496	100448	20869	18586	19962	15713	-0.159	0.625168	0.852741	-0.061	0.851409	0.894106	-0.388	0.231425	0.367213
YDL202W	MRPL11	gene	chrIV	1	98475	99224	98424	99320	6503	6624	12723	10437	0.025	0.93381	0.984039	0.925	0.00243781	0.00602615	0.651	0.0327086	0.0733537
YDL203C	ACK1	gene	chrIV	-1	97953	96082	98156	96044	6754	10273	18180	12953	0.575	0.0688365	0.181401	1.359	1.70853e-05	7.08766e-05	0.893	0.00471077	0.013407
YDL204W	RTN2	gene	chrIV	1	94605	95786	94608	95784	1141	6582	9809	6287	2.45	7.09961e-22	5.92504e-20	3.008	3.68227e-32	1.74141e-29	2.386	7.96503e-21	4.83439e-19
YDL205C	HEM3	gene	chrIV	-1	93745	92762	93996	92532	18431	18239	39723	34296	-0.014	0.968194	0.993413	1.039	0.00339609	0.00805215	0.84	0.0178678	0.0435977
YDL206W	YDL206W	gene	chrIV	1	90176	92464	90024	92456	3675	5227	6545	5368	0.487	0.100806	0.248134	0.798	0.00714185	0.0155347	0.523	0.077516	0.152189
YDL207W	GLE1	gene	chrIV	1	88248	89864	88216	89904	11087	12386	31014	21638	0.152	0.620876	0.850017	1.416	4.27148e-06	2.03703e-05	0.92	0.0028144	0.00847305
YDL208W	NHP2	gene	chrIV	1	87512	87982	87464	88096	24505	29397	51003	45927	0.256	0.262921	0.514952	1.031	6.46131e-06	2.94522e-05	0.884	0.000111006	0.000468023
YDL209C	CWC2	gene	chrIV	-1	87226	86207	87260	86036	2625	2778	9239	8833	0.078	0.737209	0.91113	1.768	3.61977e-14	8.57711e-13	1.704	2.83202e-13	5.54198e-12
YDL210W	UGA4	gene	chrIV	1	84270	85985	84536	85936	438	976	538	986	1.12	1.68173e-05	0.000104077	0.291	0.26579	0.356796	1.134	1.32191e-05	6.64468e-05
YDL211C	YDL211C	gene	chrIV	-1	80412	79294	80484	79204	1391	1081	2365	1877	-0.343	0.303484	0.567528	0.725	0.0293329	0.0537068	0.409	0.219021	0.351902
YDL212W	SHR3	gene	chrIV	1	78426	79058	78360	79248	19534	19271	17946	14469	-0.019	0.946277	0.987087	-0.118	0.672977	0.752816	-0.417	0.135301	0.241002
YDL213C	NOP6	gene	chrIV	-1	77966	77289	78244	77228	16372	20567	32736	32788	0.319	0.208458	0.436853	0.969	0.000131687	0.000451009	0.971	0.000127271	0.000530295
YDL214C	PRR2	gene	chrIV	-1	76545	74446	76612	74436	869	2792	1560	3512	1.649	3.25732e-15	9.50401e-14	0.827	8.11807e-05	0.000290663	1.974	3.91941e-21	2.49918e-19
YDL215C	GDH2	gene	chrIV	-1	73918	70640	74108	70572	11169	34353	44458	42097	1.477	0.000329251	0.00160249	1.818	9.88883e-06	4.31519e-05	1.746	2.1943e-05	0.000105531
YDL216C	RRI1	gene	chrIV	-1	70319	68997	70332	68964	2436	3616	8063	6348	0.542	0.0866488	0.219083	1.643	2.03179e-07	1.25947e-06	1.315	3.22734e-05	0.000149516
YDL217C	TIM22	gene	chrIV	-1	68606	67983	68772	67572	6589	12559	18062	17526	0.876	0.0105355	0.0365012	1.37	6.29599e-05	0.000231785	1.329	0.0001038	0.000439763
YDL218W	YDL218W	gene	chrIV	1	66493	67446	66443	67546	398	1903	779	749	2.204	3.95734e-23	3.93998e-21	0.945	2.38185e-05	9.55601e-05	0.887	7.36517e-05	0.000319307
YDL219W	DTD1	gene	chrIV	1	65242	65765	65200	65984	7440	13412	12072	9830	0.775	0.0628412	0.168219	0.636	0.126658	0.191446	0.366	0.379878	0.530269
YDL220C	CDC13	gene	chrIV	-1	65018	62244	65044	61956	5509	5799	10479	8344	0.072	0.73263	0.90908	0.908	1.61203e-05	6.72171e-05	0.586	0.00539292	0.0151322
YDL222C	FMP45	gene	chrIV	-1	61801	60872	61892	60540	1208	974	2019	1095	-0.298	0.290835	0.551635	0.714	0.0110658	0.0228565	-0.135	0.632465	0.756346
YDL223C	HBT1	gene	chrIV	-1	60405	57265	60468	57148	6432	11508	16110	12618	0.811	0.00211708	0.00864347	1.28	1.21702e-06	6.44271e-06	0.939	0.000369982	0.0013818
YDL224C	WHI4	gene	chrIV	-1	56346	54397	56724	54180	10091	9073	25422	19050	-0.148	0.595419	0.836506	1.284	3.83455e-06	1.85043e-05	0.883	0.00149064	0.00479421
YDL225W	SHS1	gene	chrIV	1	52445	54100	52392	54192	12201	13287	21813	14456	0.117	0.713461	0.900812	0.797	0.0122391	0.0249397	0.232	0.465018	0.612676
YDL226C	GCS1	gene	chrIV	-1	52173	51115	52196	50924	22845	27595	34028	24155	0.257	0.446589	0.720318	0.543	0.108279	0.167388	0.076	0.822317	0.8922
YDL227C	HO	gene	chrIV	-1	48031	46271	48081	46171	17313	16528	5577	3261	-0.062	0.880382	0.968813	-1.497	0.00025522	0.000820607	-2.202	7.52965e-08	5.90612e-07
YDL229W	SSB1	gene	chrIV	1	44065	45906	44040	46008	408339	414385	354911	318874	0.02	0.951459	0.987749	-0.192	0.561508	0.652649	-0.338	0.305947	0.454754
YDL230W	PTP1	gene	chrIV	1	42700	43707	42656	43712	3702	4018	6512	5258	0.115	0.645557	0.864653	0.791	0.00148278	0.00389393	0.491	0.048524	0.102905
YDL231C	BRE4	gene	chrIV	-1	42244	38867	42364	38796	10538	34684	49031	41114	1.616	2.52566e-06	1.83171e-05	2.087	1.22103e-09	1.15105e-08	1.848	7.46436e-08	5.85895e-07
YDL232W	OST4	gene	chrIV	1	38487	38597	38464	38888	2955	4787	5088	3627	0.668	0.0198454	0.0639176	0.753	0.00868108	0.0184686	0.284	0.3228	0.472502
YDL233W	YDL233W	gene	chrIV	1	36797	38173	36776	38376	4564	3577	6392	5212	-0.341	0.170073	0.373516	0.472	0.0576595	0.0969534	0.186	0.454377	0.603531
YDL234C	GYP7	gene	chrIV	-1	36477	34237	36596	34140	19073	23519	34609	25066	0.289	0.346281	0.616903	0.821	0.00739112	0.0160067	0.376	0.219378	0.352337
YDL235C	YPD1	gene	chrIV	-1	33918	33415	34036	33301	5909	7936	10779	7895	0.399	0.253317	0.501246	0.815	0.0197836	0.0381553	0.392	0.261832	0.402681
YDL236W	PHO13	gene	chrIV	1	32296	33234	32249	33409	20192	20003	24617	17477	-0.013	0.968035	0.993413	0.272	0.397173	0.496631	-0.198	0.537554	0.678518
YDL237W	AIM6	gene	chrIV	1	30657	31829	30625	32065	19633	19157	22291	15743	-0.033	0.929825	0.982763	0.171	0.647928	0.732508	-0.296	0.427611	0.577646
YDL238C	GUD1	gene	chrIV	-1	30454	28985	30485	28957	3568	5046	11644	7926	0.459	0.246821	0.492168	1.572	7.41692e-05	0.000267584	1.059	0.0075721	0.0203947
YDL239C	ADY3	gene	chrIV	-1	28775	26403	28957	26277	3332	8714	13793	11660	1.288	0.000570792	0.00262606	1.905	3.45281e-07	2.04644e-06	1.679	7.0471e-06	3.73935e-05
YDL240W	LRG1	gene	chrIV	1	22823	25876	22641	26185	7076	6627	10894	7208	-0.087	0.825635	0.950305	0.574	0.146028	0.215782	0.025	0.950406	0.971374
YDL241W	YDL241W	gene	chrIV	1	20635	21006	20193	21761	5580	13735	10971	13844	1.263	2.15083e-07	1.86636e-06	0.948	9.98098e-05	0.000350942	1.274	1.68271e-07	1.22822e-06
YDL243C	AAD4	gene	chrIV	-1	18566	17577	18616	17477	1604	10610	9367	11646	2.615	9.94928e-20	6.10402e-18	2.443	2.09455e-17	9.00497e-16	2.744	1.45328e-21	9.84866e-20
YDL244W	THI13	gene	chrIV	1	16204	17226	16154	17326	326	726	692	781	1.072	0.00427393	0.0162292	1.005	0.00738691	0.0160033	1.169	0.00184116	0.00579672
YDL245C	HXT15	gene	chrIV	-1	13360	11657	13410	11557	160	214	233	209	0.272	0.694672	0.891411	0.354	0.609322	0.697439	0.251	0.716518	0.818734
YDL246C	SOR2	gene	chrIV	-1	9756	8683	9806	8583	1100	4268	4009	5659	1.829	2.95265e-07	2.50093e-06	1.744	1.01604e-06	5.468e-06	2.211	5.70256e-10	6.20557e-09
YDL247W	MPH2	gene	chrIV	1	5985	7814	5935	7914	353	910	465	624	1.306	1.7e-05	0.00010515	0.378	0.214747	0.29843	0.786	0.00979443	0.0256736
YDL248W	COS7	gene	chrIV	1	1802	2953	1752	3053	3178	6204	7255	5425	0.89	0.022773	0.071958	1.099	0.00492782	0.011205	0.711	0.0687858	0.137717
YDR001C	NTH1	gene	chrIV	-1	452475	450220	452728	450152	16357	27788	41873	28594	0.734	0.0107548	0.0371814	1.302	6.0247e-06	2.76396e-05	0.773	0.00718509	0.0194774
YDR002W	YRB1	gene	chrIV	1	453045	453650	452980	453828	111265	122022	119475	88196	0.122	0.762778	0.922977	0.094	0.815887	0.867315	-0.307	0.447792	0.596928
YDR003W	RCR2	gene	chrIV	1	454122	454754	454072	454854	4975	8025	10031	6579	0.642	0.0838648	0.213518	0.942	0.0111991	0.023115	0.375	0.312719	0.462398
YDR003W-A	YDR003W-A	gene	chrIV	1	454782	454904	454732	455004	1895	3860	3637	2706	0.973	0.00278544	0.0110502	0.892	0.00612135	0.0135724	0.487	0.134879	0.240438
YDR004W	RAD57	gene	chrIV	1	455240	456583	455228	456732	4544	19090	24174	20503	1.927	1.74049e-07	1.53255e-06	2.245	1.14204e-09	1.08743e-08	2.023	4.11229e-08	3.37487e-07
YDR005C	MAF1	gene	chrIV	-1	458103	456836	458240	456680	4726	11738	13488	10871	1.243	0.000148093	0.000774229	1.433	1.21305e-05	5.19159e-05	1.138	0.000513208	0.00186457
YDR006C	SOK1	gene	chrIV	-1	461247	458542	461392	458528	12124	10990	19650	15276	-0.136	0.628712	0.854903	0.67	0.017379	0.0340736	0.321	0.255117	0.39437
YDR007W	TRP1	gene	chrIV	1	461842	462516	461652	462820	6477	11140	14278	11484	0.753	0.00692178	0.0250198	1.098	8.23713e-05	0.000294368	0.795	0.00434633	0.0125015
YDR009W	GAL3	gene	chrIV	1	463434	464996	463252	465604	1409	3216	3040	3333	1.163	1.2725e-07	1.15358e-06	1.084	8.50548e-07	4.65573e-06	1.214	3.51275e-08	2.91658e-07
YDR011W	SNQ2	gene	chrIV	1	465919	470424	465604	470596	50975	51158	90880	93634	0.005	0.986685	0.997792	0.799	0.00685959	0.0149897	0.84	0.00446599	0.0127938
YDR012W	RPL4B	gene	chrIV	1	471853	472941	471812	473020	281605	303962	294512	253555	0.106	0.704602	0.896906	0.062	0.824011	0.873437	-0.146	0.602645	0.732649
YDR013W	PSF1	gene	chrIV	1	473157	473783	473156	473860	2714	7191	8588	7495	1.282	0.00186384	0.00767584	1.517	0.000233022	0.000756305	1.337	0.00118073	0.00390708
YDR014W	RAD61	gene	chrIV	1	474046	475989	473996	476036	4136	6532	9779	8059	0.595	0.166318	0.366972	1.123	0.00901982	0.0190962	0.87	0.0431119	0.0930797
YDR014W-A	HED1	gene	chrIV	1	477797	478285	477756	478309	328	405	258	428	0.268	0.567332	0.820074	-0.305	0.514949	0.610665	0.339	0.469403	0.616706
YDR016C	DAD1	gene	chrIV	-1	478758	478474	478793	478361	3367	5634	8647	5448	0.676	0.10501	0.256371	1.24	0.00292779	0.00705528	0.632	0.12976	0.23327
YDR017C	KCS1	gene	chrIV	-1	482267	479115	482385	478969	17727	19955	40005	28657	0.162	0.613149	0.84543	1.116	0.000500701	0.00148925	0.658	0.0400837	0.0873391
YDR018C	YDR018C	gene	chrIV	-1	483860	482670	483873	482497	441	773	1659	1117	0.76	0.0219575	0.0696916	1.806	5.01256e-08	3.51189e-07	1.263	0.000140119	0.000578518
YDR019C	GCV1	gene	chrIV	-1	485365	484163	485415	484063	16989	30146	51685	49053	0.79	0.00914798	0.0321653	1.533	4.20478e-07	2.45874e-06	1.461	1.42485e-06	8.68065e-06
YDR020C	DAS2	gene	chrIV	-1	486444	485746	486494	485646	4762	8569	12994	11745	0.785	0.0390533	0.113655	1.343	0.000414771	0.0012638	1.207	0.00150366	0.00483197
YDR021W	FAL1	gene	chrIV	1	486804	488003	486709	488061	4530	5660	8401	7268	0.305	0.345603	0.616373	0.846	0.00889279	0.018866	0.647	0.0453252	0.0970095
YDR022C	CIS1	gene	chrIV	-1	488662	488072	488761	488049	2430	9275	5903	5492	1.821	9.94034e-08	9.12807e-07	1.206	0.000420214	0.00127832	1.107	0.00119586	0.00394623
YDR023W	SES1	gene	chrIV	1	489508	490896	489458	490996	117037	125254	132081	100113	0.091	0.809936	0.943898	0.162	0.668132	0.749337	-0.209	0.580042	0.713504
YDR025W	RPS11A	gene	chrIV	1	491515	492324	491465	492424	179761	187250	172901	118628	0.056	0.869449	0.964995	-0.053	0.875525	0.912089	-0.566	0.0944429	0.179964
YDR026C	YDR026C	gene	chrIV	-1	494268	492556	494417	492473	12174	22228	45154	37629	0.834	0.00322146	0.0125734	1.818	1.38166e-10	1.57765e-09	1.565	3.308e-08	2.75735e-07
YDR027C	VPS54	gene	chrIV	-1	497318	494649	497441	494657	11449	11265	20521	16405	-0.022	0.954434	0.988707	0.781	0.0397028	0.0700601	0.481	0.205144	0.333866
YDR028C	REG1	gene	chrIV	-1	500879	497835	501393	497553	37061	38015	70926	51292	0.035	0.904511	0.977458	0.898	0.00217718	0.00546351	0.449	0.12501	0.226474
YDR030C	RAD28	gene	chrIV	-1	503273	501753	503305	501665	1639	2010	4607	3329	0.287	0.21386	0.445623	1.453	2.68905e-10	2.91952e-09	0.996	1.52742e-05	7.58363e-05
YDR031W	MIC14	gene	chrIV	1	503498	503863	503477	503918	2479	2978	5123	3544	0.246	0.51223	0.778433	0.974	0.00938488	0.0197806	0.479	0.201653	0.329116
YDR032C	PST2	gene	chrIV	-1	504695	504099	504826	503946	20509	21354	30637	14408	0.056	0.837041	0.954306	0.558	0.0408641	0.0719193	-0.491	0.0722521	0.143593
YDR033W	MRH1	gene	chrIV	1	508147	509109	507814	509590	93164	93431	145382	79627	0.004	0.991629	0.999205	0.6	0.101683	0.158617	-0.211	0.56416	0.700035
YDR034C	LYS14	gene	chrIV	-1	512109	509737	512258	509674	8987	16133	24868	22860	0.777	0.0486003	0.136403	1.353	0.000591468	0.00172797	1.241	0.00163012	0.00519131
YDR034C-A	YDR034C-A	gene	chrIV	-1	520692	520516	520742	520416	95	170	167	177	0.768	0.0655023	0.173935	0.738	0.0768458	0.124636	0.814	0.0511374	0.107603
YDR034W-B	YDR034W-B	gene	chrIV	1	521314	521469	521278	521566	367	376	1760	517	0.034	0.905283	0.977702	2.177	6.86668e-15	1.85123e-13	0.47	0.0941756	0.179525
YDR035W	ARO3	gene	chrIV	1	521816	522928	521782	523134	23672	32424	35131	28327	0.438	0.108434	0.262975	0.549	0.0439368	0.0766143	0.25	0.359741	0.51083
YDR036C	EHD3	gene	chrIV	-1	524713	523211	524786	523138	10988	11943	12841	12640	0.115	0.697075	0.893319	0.215	0.466778	0.564571	0.194	0.513185	0.656817
YDR037W	KRS1	gene	chrIV	1	525440	527215	525390	527270	136520	143229	146539	118357	0.064	0.864931	0.963487	0.095	0.801732	0.855714	-0.191	0.612938	0.74151
YDR038C	ENA5	gene	chrIV	-1	530697	527422	530747	527322	19788	19645	34269	26400	-0.01	0.974443	0.995142	0.756	0.014316	0.028642	0.397	0.198686	0.325738
YDR039C	ENA2	gene	chrIV	-1	534582	531307	534632	531207	22986	23476	40483	30537	0.029	0.928694	0.982338	0.775	0.0162264	0.0320574	0.389	0.227886	0.362968
YDR040C	ENA1	gene	chrIV	-1	538467	535192	538517	535092	18746	20134	33576	25415	0.099	0.723321	0.904598	0.809	0.0038642	0.00901329	0.423	0.131449	0.235508
YDR041W	RSM10	gene	chrIV	1	539803	540414	539774	540574	4883	6380	12013	7605	0.368	0.223522	0.459145	1.241	4.06002e-05	0.000155208	0.61	0.043602	0.0940126
YDR042C	YDR042C	gene	chrIV	-1	541203	540601	541253	540501	303	310	297	276	0.029	0.943958	0.985814	-0.029	0.943095	0.960614	-0.125	0.758594	0.8492
YDR043C	NRG1	gene	chrIV	-1	543369	542674	543569	542633	4293	3827	10074	6752	-0.15	0.725929	0.905439	1.117	0.00896868	0.0189986	0.592	0.16606	0.282787
YDR044W	HEM13	gene	chrIV	1	546642	547628	546413	547733	12002	10161	10364	9553	-0.234	0.321417	0.588305	-0.206	0.382097	0.481652	-0.32	0.174347	0.293726
YDR045C	RPC11	gene	chrIV	-1	548310	547978	548457	547801	7989	13768	21676	18779	0.725	0.0612482	0.164653	1.331	0.000588288	0.00172134	1.139	0.00326392	0.00969016
YDR046C	BAP3	gene	chrIV	-1	550576	548762	550689	548689	23936	22197	37207	25391	-0.102	0.774822	0.92777	0.597	0.0938744	0.14825	0.08	0.822711	0.892541
YDR047W	HEM12	gene	chrIV	1	551860	552948	551429	552989	20674	46719	49604	42752	1.115	0.000589313	0.00270032	1.197	0.00022487	0.000732571	0.994	0.00219858	0.00680684
YDR049W	VMS1	gene	chrIV	1	553254	555152	553229	555213	9220	11341	19202	16484	0.287	0.315361	0.582102	1.017	0.000368558	0.00113638	0.805	0.0048038	0.0136376
YDR050C	TPI1	gene	chrIV	-1	556472	555726	556513	555649	427617	458586	415928	359822	0.097	0.733788	0.909919	-0.038	0.89278	0.925532	-0.239	0.40122	0.551246
YDR051C	DET1	gene	chrIV	-1	558060	557056	558105	557049	12936	12182	24664	15285	-0.079	0.846908	0.957012	0.853	0.0374586	0.066597	0.22	0.591197	0.722291
YDR052C	DBF4	gene	chrIV	-1	560625	558511	560777	558353	12077	10976	26859	21956	-0.13	0.689831	0.8879	1.093	0.000827107	0.00232598	0.817	0.0124279	0.0317053
YDR054C	CDC34	gene	chrIV	-1	562327	561440	562513	561089	18186	21252	42193	29238	0.211	0.552535	0.809197	1.139	0.00131875	0.00351356	0.642	0.0701737	0.139953
YDR055W	PST1	gene	chrIV	1	563527	564861	563461	565021	13076	13674	32357	12572	0.061	0.85196	0.958492	1.24	0.000153459	0.000518535	-0.054	0.869754	0.924704
YDR056C	YDR056C	gene	chrIV	-1	565640	565023	565721	565041	11096	11098	16604	10742	0	0.999283	0.999721	0.549	0.105487	0.163764	-0.044	0.896814	0.939773
YDR057W	YOS9	gene	chrIV	1	565927	567555	565885	567565	6866	9258	16599	10618	0.405	0.249115	0.495262	1.196	0.000655677	0.00189074	0.59	0.0927225	0.177205
YDR058C	TGL2	gene	chrIV	-1	568703	567723	568737	567601	1763	2473	4338	1958	0.463	0.151662	0.341879	1.234	0.00013247	0.00045334	0.143	0.658373	0.775642
YDR059C	UBC5	gene	chrIV	-1	569770	569234	569833	569153	1732	1466	3155	2404	-0.233	0.376782	0.649037	0.837	0.00148619	0.00390199	0.457	0.082932	0.161233
YDR060W	MAK21	gene	chrIV	1	570649	573726	570574	573798	64682	60903	84301	70927	-0.082	0.813647	0.945464	0.36	0.299304	0.39469	0.125	0.718092	0.820036
YDR061W	YDR061W	gene	chrIV	1	574164	575783	574158	575814	8310	10287	13865	11185	0.293	0.35597	0.626875	0.702	0.0267998	0.0497357	0.408	0.198888	0.325976
YDR062W	LCB2	gene	chrIV	1	576474	578159	576078	578365	44393	45570	63078	42551	0.036	0.897548	0.974382	0.487	0.0837616	0.134203	-0.059	0.834777	0.900657
YDR063W	AIM7	gene	chrIV	1	578663	579112	578541	579229	6560	7978	9190	5517	0.277	0.173131	0.378913	0.477	0.0188496	0.0365091	-0.245	0.227951	0.36302
YDR064W	RPS13	gene	chrIV	1	579458	580452	579421	580541	312353	355800	346515	278707	0.174	0.652077	0.867244	0.139	0.719367	0.791471	-0.152	0.693353	0.801299
YDR065W	RRG1	gene	chrIV	1	580687	581784	580645	582333	3276	6769	10258	9510	0.985	0.00418451	0.0159216	1.55	6.54901e-06	2.9804e-05	1.447	2.57397e-05	0.000122596
YDR066C	RTR2	gene	chrIV	-1	582498	581908	582665	581801	1188	2033	2092	1660	0.733	0.0288244	0.08804	0.772	0.0213553	0.0408631	0.456	0.173764	0.292832
YDR067C	OCA6	gene	chrIV	-1	583465	582791	583529	582665	3784	4786	8922	6746	0.32	0.338713	0.608578	1.17	0.0004697	0.00140849	0.788	0.0184771	0.044859
YDR068W	DOS2	gene	chrIV	1	583713	584645	583661	584773	8591	11906	25863	21223	0.456	0.0749628	0.194342	1.54	1.75713e-09	1.61355e-08	1.264	7.89475e-07	5.0031e-06
YDR069C	DOA4	gene	chrIV	-1	587719	584939	587777	584713	5032	5201	11451	9543	0.045	0.890113	0.972962	1.124	0.000588489	0.00172148	0.875	0.00749308	0.0202107
YDR070C	FMP16	gene	chrIV	-1	588379	588098	588449	588041	576	717	1393	709	0.302	0.315016	0.581655	1.218	4.94054e-05	0.000186111	0.284	0.346121	0.496144
YDR071C	PAA1	gene	chrIV	-1	589402	588827	589537	588817	28633	31351	39538	26194	0.118	0.786951	0.933467	0.42	0.335587	0.43357	-0.116	0.790827	0.871784
YDR072C	IPT1	gene	chrIV	-1	591344	589761	591537	589761	19553	17591	27691	23862	-0.148	0.551998	0.808828	0.487	0.0502161	0.0860176	0.279	0.262467	0.403439
YDR073W	SNF11	gene	chrIV	1	592439	592948	592198	593158	8228	20861	20971	15639	1.251	0.000649454	0.00295562	1.259	0.000604674	0.00176292	0.863	0.0186502	0.0452115
YDR074W	TPS2	gene	chrIV	1	593893	596583	593662	596774	33264	24491	67225	25704	-0.41	0.274854	0.529732	0.945	0.0118728	0.0242936	-0.346	0.357718	0.509104
YDR075W	PPH3	gene	chrIV	1	597156	598082	596974	598230	5959	6009	8626	7068	0.011	0.974041	0.995142	0.502	0.152419	0.223826	0.231	0.509353	0.653755
YDR076W	RAD55	gene	chrIV	1	598468	599688	598422	600678	2996	6799	12653	9544	1.106	0.00197044	0.00807676	1.946	5.09187e-08	3.56525e-07	1.565	1.19283e-05	6.04135e-05
YDR077W	SED1	gene	chrIV	1	600793	601809	600750	602134	112121	90920	815558	244866	-0.29	0.320629	0.587243	2.747	4.48755e-21	3.41837e-19	1.08	0.000211607	0.000837133
YDR078C	SHU2	gene	chrIV	-1	602869	602198	602938	602058	1317	9062	8756	7695	2.514	3.7079e-09	4.38382e-08	2.469	6.99836e-09	5.80639e-08	2.299	6.94153e-08	5.47888e-07
YDR079C-A	TFB5	gene	chrIV	-1	603811	603593	603866	603426	3852	5525	6987	4988	0.477	0.238272	0.479416	0.788	0.0513572	0.0877604	0.341	0.398595	0.548911
YDR079W	PET100	gene	chrIV	1	603064	603399	603038	603606	3336	3196	4988	3451	-0.06	0.819303	0.947061	0.562	0.031263	0.0568555	0.047	0.856342	0.9165
YDR080W	VPS41	gene	chrIV	1	604008	606986	603974	607454	13420	14202	47256	43752	0.075	0.848748	0.957012	1.675	2.10563e-05	8.56284e-05	1.572	6.54834e-05	0.00028597
YDR081C	PDC2	gene	chrIV	-1	610081	607304	610170	607122	9520	8942	17866	15682	-0.085	0.808975	0.943762	0.853	0.014925	0.0297243	0.676	0.0536874	0.112075
YDR082W	STN1	gene	chrIV	1	610441	611925	610342	611974	3921	27505	31846	32077	2.556	5.54841e-10	7.47028e-09	2.75	2.5028e-11	3.31467e-10	2.76	2.13508e-11	3.03195e-10
YDR083W	RRP8	gene	chrIV	1	612073	613251	612062	613335	24305	20035	36162	29036	-0.26	0.476934	0.74944	0.535	0.142941	0.211772	0.24	0.512192	0.656286
YDR084C	TVP23	gene	chrIV	-1	614004	613405	614075	613178	4849	5132	5963	4150	0.078	0.788275	0.93388	0.286	0.326088	0.423757	-0.216	0.459114	0.608192
YDR085C	AFR1	gene	chrIV	-1	616150	614288	616339	614235	4673	7410	10244	5043	0.635	0.0370067	0.109098	1.082	0.000379957	0.00116712	0.105	0.730797	0.828129
YDR086C	SSS1	gene	chrIV	-1	617170	616928	617275	616739	30517	43349	40886	29405	0.476	0.176455	0.38463	0.396	0.260021	0.350087	-0.05	0.886409	0.933937
YDR087C	RRP1	gene	chrIV	-1	618306	617470	618339	617435	18529	15442	25939	19167	-0.253	0.369365	0.64168	0.467	0.0972497	0.152773	0.047	0.867523	0.92359
YDR088C	SLU7	gene	chrIV	-1	619645	618497	619695	618397	3561	3794	11678	10869	0.087	0.742927	0.913214	1.654	5.37603e-10	5.46755e-09	1.554	5.49761e-09	5.2085e-08
YDR089W	YDR089W	gene	chrIV	1	622112	624721	621991	624791	7565	7091	14304	9917	-0.087	0.815432	0.945464	0.856	0.0213568	0.0408631	0.364	0.328265	0.478162
YDR090C	YDR090C	gene	chrIV	-1	625998	625066	626115	624739	5025	6392	9289	7644	0.331	0.285443	0.544591	0.845	0.0063461	0.0140003	0.577	0.0625269	0.127137
YDR091C	RLI1	gene	chrIV	-1	628534	626708	628603	626371	29463	29048	36234	28417	-0.019	0.954139	0.988633	0.282	0.402048	0.501105	-0.049	0.883597	0.932748
YDR092W	UBC13	gene	chrIV	1	629876	630605	629807	630695	14511	15946	18455	16482	0.122	0.786459	0.933467	0.311	0.489468	0.5867	0.165	0.714353	0.817824
YDR093W	DNF2	gene	chrIV	1	631282	636120	631232	636220	49578	41339	59057	47275	-0.252	0.374697	0.646815	0.243	0.392553	0.492005	-0.066	0.816274	0.888872
YDR096W	GIS1	gene	chrIV	1	637139	639823	636583	639847	5538	4808	10357	6498	-0.194	0.532703	0.794714	0.861	0.00568442	0.0127104	0.22	0.480151	0.626476
YDR097C	MSH6	gene	chrIV	-1	643837	640109	643915	640171	19272	17046	30311	23177	-0.167	0.625601	0.852922	0.616	0.0716077	0.117111	0.251	0.463151	0.611039
YDR098C	GRX3	gene	chrIV	-1	644930	644178	644987	644147	19112	18836	21618	15288	-0.02	0.949856	0.987613	0.169	0.593099	0.682587	-0.306	0.333292	0.483124
YDR099W	BMH2	gene	chrIV	1	652781	654428	652663	654599	47000	52012	59410	39994	0.139	0.655745	0.869148	0.322	0.30252	0.398098	-0.222	0.477702	0.624671
YDR100W	TVP15	gene	chrIV	1	655013	655444	654983	655583	4945	5387	7648	5012	0.116	0.742051	0.913083	0.591	0.0937786	0.14812	0.018	0.958243	0.975519
YDR101C	ARX1	gene	chrIV	-1	657467	655686	657515	655603	25131	26870	26263	21538	0.094	0.702118	0.895472	0.062	0.801164	0.855268	-0.216	0.37773	0.528289
YDR103W	STE5	gene	chrIV	1	658350	661103	657791	661151	8686	18388	20246	21420	1.026	0.00146542	0.00621543	1.158	0.000330346	0.00103318	1.235	0.000128311	0.000534042
YDR104C	SPO71	gene	chrIV	-1	664910	661173	664971	661083	7620	6999	13763	8878	-0.116	0.734504	0.910132	0.805	0.0182355	0.0354831	0.208	0.542167	0.681537
YDR105C	TMS1	gene	chrIV	-1	666770	665349	666835	665267	10606	11698	13587	9631	0.133	0.704834	0.896906	0.336	0.338228	0.436337	-0.131	0.70978	0.815054
YDR106W	ARP10	gene	chrIV	1	667004	667858	666954	667958	294	538	698	565	0.85	0.000512195	0.00238548	1.216	6.27363e-07	3.51286e-06	0.92	0.000170015	0.000689155
YDR107C	TMN2	gene	chrIV	-1	671034	669016	671043	668819	6136	7240	18146	11305	0.224	0.521783	0.785779	1.471	2.60674e-05	0.000103558	0.828	0.0178848	0.0436073
YDR108W	TRS85	gene	chrIV	1	671269	673365	671231	673439	4759	6877	11665	8842	0.515	0.0421481	0.121088	1.254	7.35598e-07	4.06873e-06	0.866	0.000625884	0.00223671
YDR109C	YDR109C	gene	chrIV	-1	675640	673520	675859	673523	7113	13968	15092	14125	0.929	0.00232864	0.00943594	1.036	0.000686978	0.00197348	0.945	0.00196664	0.00615932
YDR110W	FOB1	gene	chrIV	1	676102	677802	676047	677991	10159	11278	23888	18319	0.142	0.669648	0.877929	1.166	0.000467814	0.00140356	0.804	0.0158972	0.0393528
YDR111C	ALT2	gene	chrIV	-1	679764	678241	680003	677987	7669	10801	20586	15521	0.459	0.222655	0.458145	1.324	0.000428476	0.00130137	0.945	0.011981	0.0307725
YDR113C	PDS1	gene	chrIV	-1	681617	680496	681731	680475	3709	4200	8708	7176	0.175	0.444334	0.718403	1.201	1.44849e-07	9.23099e-07	0.928	4.81017e-05	0.000216305
YDR114C	YDR114C	gene	chrIV	-1	682226	681924	682276	681824	18	146	112	51	1.785	0.0119641	0.0409138	1.522	0.0321309	0.0582359	0.806	0.256843	0.396514
YDR115W	YDR115W	gene	chrIV	1	682175	682492	682135	682703	5675	6530	11420	8079	0.194	0.508507	0.777155	0.967	0.000969293	0.00267871	0.488	0.0958897	0.182059
YDR116C	MRPL1	gene	chrIV	-1	683581	682724	683627	682627	5895	6838	9626	7081	0.202	0.551139	0.808173	0.668	0.0488388	0.0840517	0.249	0.461836	0.610083
YDR117C	TMA64	gene	chrIV	-1	685643	683946	685691	683899	9886	11070	17609	13671	0.154	0.642349	0.862599	0.788	0.0177084	0.0345997	0.442	0.183168	0.30555
YDR118W	APC4	gene	chrIV	1	685882	687840	685832	687940	4057	6020	11548	9672	0.533	0.133996	0.311652	1.415	6.92376e-05	0.000252117	1.174	0.000956559	0.00324961
YDR119W	VBA4	gene	chrIV	1	688227	690533	688143	690591	35018	28443	50186	35648	-0.28	0.444005	0.718168	0.485	0.184674	0.263749	0.024	0.947586	0.969977
YDR119W-A	COX26	gene	chrIV	1	691014	691214	690983	691431	288	188	481	119	-0.578	0.0864735	0.218786	0.702	0.0359154	0.0641751	-1.201	0.000407235	0.00150656
YDR120C	TRM1	gene	chrIV	-1	693213	691549	693243	691363	25598	24061	31641	28912	-0.086	0.76467	0.923986	0.294	0.305482	0.40153	0.169	0.556183	0.693634
YDR121W	DPB4	gene	chrIV	1	693585	694175	693455	694223	9047	8870	14668	11540	-0.027	0.939946	0.985334	0.655	0.0631272	0.104898	0.33	0.349531	0.499896
YDR122W	KIN1	gene	chrIV	1	694700	697894	694407	698039	23484	20070	44212	30726	-0.219	0.419074	0.693415	0.881	0.00112663	0.00306134	0.374	0.166559	0.283595
YDR123C	INO2	gene	chrIV	-1	699468	698554	699555	698019	4213	5443	12426	12647	0.357	0.176284	0.384403	1.508	1.09034e-08	8.76443e-08	1.533	6.2599e-09	5.88161e-08
YDR124W	YDR124W	gene	chrIV	1	700315	701289	699743	701383	1565	4548	5235	5544	1.464	2.98131e-06	2.13623e-05	1.658	1.23116e-07	7.95764e-07	1.736	3.01244e-08	2.53644e-07
YDR125C	ECM18	gene	chrIV	-1	702758	701397	702739	700259	2754	5912	6630	5921	1.054	0.000406845	0.00193939	1.213	4.76185e-05	0.000180157	1.056	0.000396552	0.00147135
YDR126W	SWF1	gene	chrIV	1	703234	704244	703223	704407	1753	3318	4364	4031	0.882	0.00230971	0.00936927	1.262	1.30226e-05	5.54206e-05	1.152	6.90938e-05	0.000300696
YDR127W	ARO1	gene	chrIV	1	704484	709250	704407	709287	59279	60310	89247	69493	0.023	0.945893	0.986936	0.556	0.106964	0.165627	0.216	0.531303	0.674001
YDR128W	MTC5	gene	chrIV	1	709549	712995	709519	713239	19816	20302	36519	28271	0.033	0.925226	0.98129	0.829	0.0177648	0.0346921	0.482	0.168438	0.286065
YDR129C	SAC6	gene	chrIV	-1	715379	713340	715403	713203	55760	53246	62141	41970	-0.064	0.833525	0.953989	0.149	0.621484	0.708858	-0.392	0.195678	0.322078
YDR130C	FIN1	gene	chrIV	-1	716622	715747	716643	715459	3085	5584	10305	8120	0.792	0.037654	0.110432	1.613	2.31225e-05	9.30312e-05	1.294	0.000688765	0.00244214
YDR131C	YDR131C	gene	chrIV	-1	718460	716790	718555	716771	2855	6235	6732	6005	1.063	0.00165901	0.00693036	1.168	0.000550537	0.00161881	1.012	0.00275493	0.00830945
YDR132C	YDR132C	gene	chrIV	-1	720303	718816	720419	718835	2702	3477	5152	5652	0.344	0.291998	0.553008	0.882	0.00689389	0.015056	1.009	0.00200429	0.00626512
YDR135C	YCF1	gene	chrIV	-1	727551	723004	727619	722915	61061	47993	71448	57162	-0.324	0.374566	0.646688	0.212	0.56199	0.653142	-0.089	0.807721	0.883286
YDR137W	RGP1	gene	chrIV	1	728259	730250	728159	730375	7753	12525	20149	15717	0.649	0.0656723	0.174276	1.293	0.000243761	0.000788005	0.956	0.00666724	0.0182213
YDR138W	HPR1	gene	chrIV	1	730578	732836	730559	733439	13178	15436	27528	23628	0.215	0.521528	0.78558	1.004	0.00280266	0.0068014	0.796	0.0178798	0.0436046
YDR139C	RUB1	gene	chrIV	-1	733924	733618	733971	733451	8622	14458	17112	11660	0.7	0.0465392	0.131824	0.928	0.008279	0.0177128	0.408	0.245485	0.383412
YDR140W	MTQ2	gene	chrIV	1	734138	734803	734135	734863	4446	7759	10153	8627	0.766	0.0133776	0.0452026	1.136	0.000242378	0.000784204	0.912	0.00322644	0.00959646
YDR141C	DOP1	gene	chrIV	-1	739997	734901	740043	734723	23024	22760	39112	29361	-0.016	0.963593	0.992469	0.72	0.0358094	0.0640158	0.33	0.335735	0.485549
YDR142C	PEX7	gene	chrIV	-1	741600	740473	741779	740467	3184	2936	4545	3863	-0.114	0.581152	0.828444	0.503	0.0149887	0.0298459	0.273	0.187112	0.310532
YDR143C	SAN1	gene	chrIV	-1	743874	742042	744035	742043	13416	11185	20149	15747	-0.25	0.422047	0.69737	0.559	0.0723108	0.118158	0.22	0.479159	0.625613
YDR144C	MKC7	gene	chrIV	-1	746101	744311	746243	744227	24087	22466	23095	21652	-0.097	0.731446	0.908606	-0.058	0.8358	0.883025	-0.148	0.599552	0.729906
YDR145W	TAF12	gene	chrIV	1	746738	748357	746655	748439	13281	15809	45374	37224	0.241	0.396566	0.670894	1.703	2.16664e-09	1.95947e-08	1.429	5.18288e-07	3.41414e-06
YDR146C	SWI5	gene	chrIV	-1	750742	748613	750915	748587	8125	9682	20310	13046	0.243	0.397043	0.671303	1.27	9.38547e-06	4.1193e-05	0.656	0.0220866	0.0522364
YDR147W	EKI1	gene	chrIV	1	751631	753235	751207	753247	4911	16560	19314	18243	1.66	3.71759e-07	3.0844e-06	1.871	1.01881e-08	8.22439e-08	1.793	4.05785e-08	3.3326e-07
YDR148C	KGD2	gene	chrIV	-1	755066	753675	755323	753515	20903	20255	26633	15756	-0.042	0.909289	0.977937	0.326	0.380087	0.479758	-0.38	0.30648	0.455427
YDR150W	NUM1	gene	chrIV	1	755628	763874	755575	763871	35395	28681	55122	39075	-0.289	0.350822	0.621966	0.609	0.0492287	0.0846456	0.136	0.660683	0.777637
YDR151C	CTH1	gene	chrIV	-1	765155	764178	765331	763963	4793	5505	15244	13482	0.19	0.551022	0.808128	1.587	6.20958e-07	3.48043e-06	1.418	8.4039e-06	4.36941e-05
YDR152W	GIR2	gene	chrIV	1	765706	766503	765647	766543	20098	25222	39653	28362	0.314	0.289153	0.549823	0.939	0.00150726	0.00394817	0.476	0.107902	0.201197
YDR153C	ENT5	gene	chrIV	-1	767971	766736	768107	766699	12847	10448	18945	14318	-0.281	0.404566	0.679565	0.529	0.11696	0.179076	0.148	0.662018	0.778609
YDR155C	CPR1	gene	chrIV	-1	769000	768512	769050	768412	162977	177369	103206	103711	0.115	0.742643	0.913123	-0.619	0.0765511	0.124246	-0.613	0.0797483	0.155817
YDR156W	RPA14	gene	chrIV	1	769525	769938	769475	770038	8786	9493	12655	11761	0.109	0.650625	0.866978	0.512	0.0327829	0.0592566	0.409	0.0880059	0.169501
YDR158W	HOM2	gene	chrIV	1	770357	771454	770343	771615	86656	124636	91037	78110	0.487	0.199368	0.422958	0.066	0.861862	0.902244	-0.139	0.71422	0.817824
YDR159W	SAC3	gene	chrIV	1	771877	775782	771775	775807	12135	12826	21488	17380	0.076	0.801072	0.939468	0.788	0.00933237	0.0196809	0.495	0.102281	0.192263
YDR160W	SSY1	gene	chrIV	1	776163	778721	775991	778711	6745	15424	23505	18395	1.132	0.000428187	0.00202497	1.71	1.0395e-07	6.84758e-07	1.373	1.92452e-05	9.34093e-05
YDR161W	YDR161W	gene	chrIV	1	779043	780206	778999	780343	19754	18843	27390	23864	-0.065	0.833435	0.953989	0.45	0.145495	0.215106	0.26	0.400028	0.550359
YDR162C	NBP2	gene	chrIV	-1	781100	780390	781235	780307	3918	5452	11530	8801	0.463	0.0518099	0.143601	1.515	1.95938e-10	2.16543e-09	1.135	1.85114e-06	1.10873e-05
YDR163W	CWC15	gene	chrIV	1	781423	781950	781359	782015	3655	5460	21079	16789	0.556	0.0471673	0.133171	2.432	3.89945e-18	1.89952e-16	2.116	4.28463e-14	9.76518e-13
YDR164C	SEC1	gene	chrIV	-1	784215	782041	784267	781883	12882	14350	21436	17256	0.147	0.670011	0.877929	0.692	0.0442156	0.0770531	0.397	0.24822	0.386408
YDR165W	TRM82	gene	chrIV	1	784871	786205	784839	786335	14042	16289	23415	18794	0.201	0.571463	0.821452	0.692	0.0511313	0.0874139	0.394	0.266485	0.408178
YDR166C	SEC5	gene	chrIV	-1	789221	786306	789283	786291	9389	8850	17985	14530	-0.08	0.821275	0.948171	0.88	0.0129221	0.026167	0.591	0.0951029	0.180868
YDR167W	TAF10	gene	chrIV	1	789449	790069	789415	790183	7280	7978	15697	11561	0.127	0.652661	0.867581	1.066	0.000156845	0.000529503	0.642	0.0229266	0.053899
YDR168W	CDC37	gene	chrIV	1	790328	791848	790295	791887	34493	36170	60504	44926	0.061	0.891771	0.973027	0.726	0.106093	0.164524	0.341	0.448061	0.597099
YDR169C	STB3	gene	chrIV	-1	793889	792348	794259	792043	10339	10573	20981	15360	0.031	0.906031	0.977702	0.987	0.000187407	0.000620498	0.552	0.0367371	0.0812641
YDR169C-A	YDR169C-A	gene	chrIV	-1	794723	794574	794773	794474	79	317	183	324	1.821	7.18528e-06	4.79441e-05	1.1	0.00687827	0.0150276	1.854	4.94563e-06	2.7249e-05
YDR170C	SEC7	gene	chrIV	-1	802222	796193	802435	796075	96347	76557	117002	82978	-0.31	0.388705	0.662532	0.262	0.46609	0.563962	-0.202	0.575386	0.709466
YDR171W	HSP42	gene	chrIV	1	806621	807748	806559	807831	12976	8988	16747	7558	-0.503	0.119748	0.28477	0.35	0.278965	0.371844	-0.74	0.0220368	0.0521404
YDR172W	SUP35	gene	chrIV	1	808324	810381	808263	810551	60487	53776	79499	61463	-0.164	0.515646	0.780449	0.382	0.130734	0.196479	0.022	0.929502	0.958816
YDR173C	ARG82	gene	chrIV	-1	811632	810565	811675	810507	2795	3943	6692	5253	0.474	0.114811	0.275557	1.204	6.18905e-05	0.000228293	0.87	0.0038271	0.0111982
YDR174W	HMO1	gene	chrIV	1	812110	812850	812087	813031	31807	71322	83550	72463	1.082	0.00394975	0.0150992	1.294	0.000564177	0.0016572	1.103	0.00329427	0.00977772
YDR175C	RSM24	gene	chrIV	-1	814152	813193	814203	813019	8763	8151	15719	13256	-0.099	0.757142	0.919624	0.801	0.0125357	0.0254754	0.567	0.0770375	0.151512
YDR176W	NGG1	gene	chrIV	1	814452	816560	814407	816599	12071	13361	32107	29558	0.141	0.601472	0.83937	1.362	4.61282e-07	2.66576e-06	1.247	3.93232e-06	2.21169e-05
YDR177W	UBC1	gene	chrIV	1	816878	817525	816767	817623	11061	13035	21658	15984	0.229	0.382081	0.654725	0.938	0.000344578	0.00107179	0.514	0.0499415	0.105458
YDR178W	SDH4	gene	chrIV	1	817950	818495	817839	818607	7190	6637	9252	5209	-0.11	0.729919	0.90785	0.346	0.275044	0.367344	-0.442	0.163713	0.279715
YDR179C	CSN9	gene	chrIV	-1	819196	818708	819227	818595	1554	2383	5841	4937	0.577	0.101239	0.248877	1.793	3.54668e-07	2.0977e-06	1.564	8.86471e-06	4.58798e-05
YDR179W-A	YDR179W-A	gene	chrIV	1	819433	820824	819335	820912	2586	4329	5283	4790	0.691	0.0649906	0.172831	0.958	0.010466	0.0217562	0.827	0.0272237	0.0625118
YDR180W	SCC2	gene	chrIV	1	821295	825776	821160	825792	7890	7344	9011	7815	-0.096	0.796977	0.938544	0.178	0.633185	0.718702	-0.013	0.972923	0.983845
YDR181C	SAS4	gene	chrIV	-1	827355	825910	827404	825956	3554	5622	12268	10318	0.627	0.0540882	0.14868	1.695	1.90166e-07	1.18332e-06	1.458	7.46812e-06	3.92655e-05
YDR182W	CDC1	gene	chrIV	1	827582	829057	827532	829157	13938	14065	17866	12520	0.012	0.971177	0.994215	0.338	0.319309	0.415965	-0.146	0.667111	0.782525
YDR182W-A	YDR182W-A	gene	chrIV	1	829151	829354	829101	829454	625	694	958	805	0.142	0.672502	0.879757	0.583	0.0815749	0.131274	0.343	0.305493	0.454258
YDR183W	PLP1	gene	chrIV	1	829585	830277	829592	830296	2682	5219	7667	6497	0.902	0.00935668	0.0328279	1.425	4.06418e-05	0.000155315	1.2	0.000548932	0.00198293
YDR184C	ATC1	gene	chrIV	-1	831513	830629	831563	830529	4967	5989	8493	7309	0.257	0.411536	0.686498	0.737	0.0185269	0.0359612	0.531	0.0900631	0.172876
YDR185C	UPS3	gene	chrIV	-1	832473	831934	832580	831924	1245	1167	1566	829	-0.088	0.805926	0.942823	0.31	0.386901	0.486223	-0.55	0.125774	0.227459
YDR186C	YDR186C	gene	chrIV	-1	835492	832859	835588	832748	13853	11753	23144	16721	-0.228	0.417164	0.691768	0.712	0.0112779	0.023248	0.261	0.353107	0.503963
YDR188W	CCT6	gene	chrIV	1	836421	838061	836368	838168	79537	75244	104728	91944	-0.077	0.764776	0.924016	0.384	0.137749	0.205285	0.202	0.434277	0.58325
YDR189W	SLY1	gene	chrIV	1	838392	840392	838344	840496	16158	17259	24191	17116	0.089	0.796	0.937978	0.548	0.113209	0.17392	0.078	0.821254	0.891472
YDR190C	RVB1	gene	chrIV	-1	841995	840604	842060	840476	32905	31429	45450	32477	-0.063	0.832629	0.953905	0.446	0.136611	0.203938	-0.018	0.952015	0.971706
YDR191W	HST4	gene	chrIV	1	842337	843449	842304	843472	1345	1780	2902	2838	0.387	0.192984	0.412655	1.062	0.00034544	0.00107388	1.031	0.000515175	0.00187112
YDR192C	NUP42	gene	chrIV	-1	844861	843569	844932	843596	3015	3661	5255	4119	0.274	0.216555	0.449017	0.783	0.000403085	0.00123268	0.439	0.0473059	0.100623
YDR194C	MSS116	gene	chrIV	-1	847946	845952	847980	845876	33151	32489	54113	42176	-0.027	0.944124	0.985814	0.655	0.0881665	0.140212	0.322	0.402411	0.552482
YDR194W-A	YDR194W-A	gene	chrIV	1	848071	848223	848021	848323	9	67	48	17	1.294	0.0780547	0.200707	1.034	0.158999	0.231721	0.299	0.683753	0.79295
YDR195W	REF2	gene	chrIV	1	848599	850200	848352	850208	4225	5295	10680	9407	0.308	0.345779	0.616492	1.268	0.000104751	0.000366049	1.094	0.000815346	0.00283349
YDR196C	CAB5	gene	chrIV	-1	850999	850274	851044	850276	6221	12921	14520	11397	1.004	0.00130797	0.00560627	1.165	0.000192989	0.000637122	0.832	0.00777254	0.0208751
YDR197W	CBS2	gene	chrIV	1	851228	852397	851184	852496	2877	3823	5318	3964	0.39	0.216756	0.449184	0.843	0.0075614	0.0163413	0.44	0.163841	0.279891
YDR198C	RKM2	gene	chrIV	-1	853972	852533	854012	852444	4391	7178	9417	7655	0.669	0.0470185	0.132817	1.039	0.00203741	0.00514567	0.757	0.0247076	0.0574334
YDR200C	VPS64	gene	chrIV	-1	856093	854279	856172	854196	8261	8263	16014	9972	0	0.999313	0.999721	0.903	0.00670971	0.0146989	0.257	0.441222	0.590133
YDR201W	SPC19	gene	chrIV	1	856317	856814	856288	856984	3824	4124	5266	4170	0.106	0.639559	0.861398	0.45	0.0465374	0.0805551	0.121	0.592502	0.723263
YDR202C	RAV2	gene	chrIV	-1	857953	856898	857988	856900	3519	4357	5126	3792	0.296	0.297345	0.560423	0.521	0.0661421	0.109195	0.103	0.715654	0.818075
YDR204W	COQ4	gene	chrIV	1	858137	859144	858096	859240	9032	10673	12833	9342	0.23	0.448132	0.721665	0.484	0.110581	0.170529	0.047	0.877968	0.929259
YDR205W	MSC2	gene	chrIV	1	859346	861520	859320	861576	5855	7504	11999	10188	0.342	0.253926	0.501891	0.99	0.000965833	0.00267045	0.764	0.0108631	0.0282113
YDR206W	EBS1	gene	chrIV	1	862054	864708	861720	864864	17357	35634	57784	47839	0.978	0.00402329	0.0153458	1.636	1.4847e-06	7.75133e-06	1.379	4.99009e-05	0.000223775
YDR207C	UME6	gene	chrIV	-1	867522	865012	867724	864924	6540	6305	13489	12176	-0.052	0.79352	0.936518	1.025	2.1562e-07	1.33005e-06	0.88	8.52634e-06	4.42901e-05
YDR208W	MSS4	gene	chrIV	1	868224	870563	868048	870544	11939	11697	17966	14842	-0.028	0.939248	0.985105	0.551	0.127847	0.192943	0.294	0.417631	0.568359
YDR210W	YDR210W	gene	chrIV	1	871074	871301	871016	871592	9753	33977	19776	22805	1.758	2.74568e-15	8.09441e-14	0.996	7.68163e-06	3.44338e-05	1.196	7.60598e-08	5.95992e-07
YDR211W	GCD6	gene	chrIV	1	884727	886865	884664	886976	35447	38262	65466	56708	0.103	0.779803	0.930281	0.826	0.0246379	0.0462369	0.632	0.0853509	0.165172
YDR212W	TCP1	gene	chrIV	1	887232	888911	887152	888992	61028	56481	67561	57419	-0.105	0.766428	0.924732	0.138	0.696193	0.773019	-0.083	0.815049	0.888049
YDR213W	UPC2	gene	chrIV	1	889751	892492	889528	892616	11041	9357	39299	30647	-0.232	0.341561	0.611374	1.78	2.84409e-13	5.43441e-12	1.431	4.34584e-09	4.20864e-08
YDR214W	AHA1	gene	chrIV	1	892875	893927	892752	893992	20683	30159	48076	40194	0.521	0.0751232	0.194713	1.166	6.8404e-05	0.000249587	0.919	0.00171289	0.00543206
YDR216W	ADR1	gene	chrIV	1	895035	899006	894513	899457	6663	7742	32768	16836	0.196	0.639848	0.86148	2.094	5.88794e-07	3.31983e-06	1.216	0.00374409	0.0109807
YDR217C	RAD9	gene	chrIV	-1	903480	899551	903541	899509	15540	15676	25346	23843	0.012	0.967943	0.993413	0.675	0.0241216	0.0454663	0.591	0.0484761	0.102823
YDR218C	SPR28	gene	chrIV	-1	905052	903781	905102	903681	327	404	594	372	0.256	0.638849	0.861074	0.722	0.185301	0.264416	0.155	0.77569	0.860362
YDR219C	MFB1	gene	chrIV	-1	906852	905455	906902	905355	4889	4624	11020	8234	-0.075	0.837432	0.954306	1.095	0.00272864	0.00664593	0.702	0.0547564	0.113879
YDR221W	GTB1	gene	chrIV	1	907330	909438	907321	909649	16415	27015	46421	41368	0.667	0.0759135	0.19609	1.394	0.000208346	0.000683624	1.239	0.000978899	0.00332053
YDR222W	YDR222W	gene	chrIV	1	910054	911301	910033	911449	3860	5118	7581	5964	0.39	0.190265	0.407917	0.932	0.00171562	0.00442652	0.601	0.0434143	0.0936756
YDR223W	CRF1	gene	chrIV	1	912099	913502	911641	913705	816	2389	2534	1550	1.497	1.78462e-08	1.87899e-07	1.579	2.77952e-09	2.4665e-08	0.893	0.00078781	0.00274284
YDR224C	HTB1	gene	chrIV	-1	914712	914317	914837	914205	46613	46416	50043	33304	-0.006	0.980663	0.996474	0.1	0.684485	0.763004	-0.471	0.0544142	0.113363
YDR225W	HTA1	gene	chrIV	1	915530	915928	915433	916089	100877	95024	112022	67425	-0.08	0.831503	0.95329	0.141	0.709	0.783406	-0.54	0.151861	0.263914
YDR226W	ADK1	gene	chrIV	1	916486	917154	916425	917289	105813	97745	74795	66210	-0.109	0.73053	0.908162	-0.476	0.13205	0.198224	-0.643	0.0418411	0.0907156
YDR227W	SIR4	gene	chrIV	1	917571	921647	917457	921849	9204	9623	34861	30357	0.062	0.828665	0.951766	1.846	8.47792e-11	1.01289e-09	1.654	6.00249e-09	5.6632e-08
YDR228C	PCF11	gene	chrIV	-1	923806	921926	923901	921925	5526	9393	15472	15425	0.738	0.00617499	0.0226157	1.433	1.05395e-07	6.93068e-07	1.429	1.15006e-07	8.72542e-07
YDR229W	IVY1	gene	chrIV	1	924785	926146	924689	926193	7759	7358	14115	11830	-0.073	0.814522	0.945464	0.823	0.00801038	0.017216	0.58	0.0617196	0.125744
YDR231C	COX20	gene	chrIV	-1	926910	926293	926949	926237	3836	5112	10547	5979	0.391	0.246044	0.491222	1.378	4.26631e-05	0.000162492	0.604	0.0729284	0.144741
YDR232W	HEM1	gene	chrIV	1	927452	929098	927201	929265	43914	35282	45891	34614	-0.302	0.313612	0.580573	0.061	0.839169	0.885183	-0.328	0.273196	0.416268
YDR233C	RTN1	gene	chrIV	-1	930357	929470	930421	929349	46740	50357	41494	34160	0.102	0.743042	0.913214	-0.164	0.600662	0.689604	-0.431	0.168101	0.285706
YDR234W	LYS4	gene	chrIV	1	931129	933210	931009	933313	20019	22374	26247	22488	0.154	0.603786	0.840959	0.374	0.206226	0.288828	0.161	0.58731	0.719314
YDR235W	PRP42	gene	chrIV	1	933504	935138	933489	935385	7086	9633	12735	10581	0.414	0.25171	0.498848	0.791	0.0285193	0.0524116	0.541	0.134358	0.239624
YDR236C	FMN1	gene	chrIV	-1	935892	935236	935925	935205	5922	16770	14965	13702	1.396	0.00018454	0.000943057	1.243	0.000870336	0.00243069	1.125	0.00259597	0.00788025
YDR237W	MRPL7	gene	chrIV	1	936615	937493	936465	937657	8173	7365	11367	8997	-0.143	0.64542	0.864578	0.454	0.144808	0.214257	0.132	0.671454	0.785617
YDR238C	SEC26	gene	chrIV	-1	940816	937895	940861	937645	61344	54493	73246	52468	-0.161	0.634519	0.858704	0.241	0.476365	0.574086	-0.213	0.530455	0.673226
YDR239C	YDR239C	gene	chrIV	-1	943420	941057	943469	940981	6203	6641	12095	10103	0.095	0.719357	0.903314	0.931	0.000436952	0.00132321	0.68	0.0102119	0.0266509
YDR240C	SNU56	gene	chrIV	-1	945152	943674	945189	943661	3953	3820	8253	6505	-0.046	0.896951	0.974382	0.996	0.00513525	0.0116106	0.674	0.0584366	0.120264
YDR242W	AMD2	gene	chrIV	1	946807	948456	946721	948561	2282	16228	12262	9289	2.67	2.47551e-15	7.43309e-14	2.287	1.19377e-11	1.70217e-10	1.908	1.53516e-08	1.36125e-07
YDR243C	PRP28	gene	chrIV	-1	950284	948518	950333	946853	8159	11157	19203	16230	0.427	0.191487	0.410302	1.17	0.000349123	0.00108385	0.94	0.0040753	0.0118268
YDR244W	PEX5	gene	chrIV	1	950563	952401	950553	952537	7512	7442	13814	12672	-0.013	0.967288	0.993251	0.837	0.00786055	0.0169325	0.718	0.0225359	0.0531221
YDR245W	MNN10	gene	chrIV	1	952800	953981	952721	954137	25167	23763	30948	22216	-0.077	0.84126	0.955547	0.277	0.470284	0.568327	-0.167	0.663423	0.779545
YDR246W	TRS23	gene	chrIV	1	954288	954947	954273	955105	6839	7003	11249	9318	0.033	0.909909	0.978165	0.689	0.0168694	0.0332698	0.428	0.137681	0.244524
YDR246W-A	YDR246W-A	gene	chrIV	1	955133	955333	955083	955433	312	557	981	954	0.764	0.0485992	0.136403	1.52	8.51548e-05	0.00030298	1.483	0.000126573	0.000528357
YDR247W	VHS1	gene	chrIV	1	956013	957398	955665	957753	9201	7589	24144	16362	-0.263	0.427893	0.702633	1.318	6.90751e-05	0.000251686	0.786	0.0176533	0.0431171
YDR248C	YDR248C	gene	chrIV	-1	958339	957758	958437	957525	3057	5706	6064	4953	0.865	0.00254538	0.0101869	0.949	0.000927691	0.00257566	0.669	0.0196572	0.047319
YDR249C	YDR249C	gene	chrIV	-1	959802	958681	959852	958581	3901	5300	7948	6835	0.407	0.302078	0.565765	0.946	0.0164393	0.0324668	0.745	0.0588047	0.12087
YDR251W	PAM1	gene	chrIV	1	960614	963106	960313	963249	21863	15940	36903	22219	-0.426	0.240867	0.483523	0.707	0.0515619	0.0880572	0.022	0.95214	0.971746
YDR252W	BTT1	gene	chrIV	1	963412	963861	963409	964761	1494	3118	4090	2964	0.989	0.00763746	0.0272509	1.354	0.000257717	0.000828169	0.92	0.0130134	0.0329987
YDR253C	MET32	gene	chrIV	-1	964565	963990	964805	964021	501	827	2301	1395	0.694	0.0196892	0.0634683	2.108	1.19534e-12	2.004e-11	1.415	1.89785e-06	1.13551e-05
YDR254W	CHL4	gene	chrIV	1	965113	966489	965041	967017	4120	6292	19347	12899	0.58	0.0672504	0.177758	2.122	2.12107e-11	2.86939e-10	1.565	7.85591e-07	4.98126e-06
YDR255C	RMD5	gene	chrIV	-1	967822	966557	967869	966341	5474	6336	19362	11396	0.194	0.623783	0.851978	1.68	2.12274e-05	8.62315e-05	0.974	0.0137548	0.0346541
YDR256C	CTA1	gene	chrIV	-1	969680	968133	969677	967989	621	1226	1144	1623	0.942	0.000828294	0.00369832	0.845	0.0027015	0.0065869	1.332	2.22756e-06	1.31956e-05
YDR257C	RKM4	gene	chrIV	-1	971474	969990	971493	969749	12282	33264	38327	37622	1.348	0.000123086	0.000651904	1.54	1.1483e-05	4.93869e-05	1.515	1.59337e-05	7.87664e-05
YDR258C	HSP78	gene	chrIV	-1	974243	971808	974309	971773	12681	20223	26310	20504	0.628	0.0853758	0.216637	0.983	0.00710439	0.0154651	0.647	0.0765217	0.150576
YDR259C	YAP6	gene	chrIV	-1	975782	974631	975997	974629	1548	3568	7308	8156	1.124	0.00180133	0.00743998	2.093	6.1724e-09	5.15881e-08	2.242	4.81227e-10	5.2977e-09
YDR260C	SWM1	gene	chrIV	-1	977229	976717	977277	976317	3916	6505	10753	9718	0.716	0.00107227	0.00467323	1.424	7.32899e-11	8.8777e-10	1.282	4.62861e-09	4.44833e-08
YDR261C	EXG2	gene	chrIV	-1	979209	977521	979285	977421	17601	18280	20422	15712	0.052	0.863493	0.963044	0.205	0.499754	0.596635	-0.156	0.606531	0.736113
YDR262W	YDR262W	gene	chrIV	1	993134	993952	993121	994137	10039	10821	20512	15398	0.101	0.778764	0.929542	0.965	0.00732624	0.015881	0.577	0.108654	0.202168
YDR263C	DIN7	gene	chrIV	-1	995534	994242	995773	994061	3435	5798	6080	7111	0.722	0.0156962	0.0521828	0.788	0.0083968	0.0179378	1.004	0.000781982	0.00272422
YDR264C	AKR1	gene	chrIV	-1	998323	996029	998445	995773	40707	46348	69924	59517	0.171	0.673803	0.880053	0.715	0.0788467	0.127516	0.502	0.217485	0.349887
YDR265W	PEX10	gene	chrIV	1	998864	999877	998641	999977	5348	24586	22875	24233	2.051	2.1807e-08	2.24147e-07	1.953	9.74162e-08	6.46215e-07	2.031	2.96049e-08	2.49641e-07
YDR266C	YDR266C	gene	chrIV	-1	1002023	1000104	1002237	999997	16340	16770	26414	20133	0.035	0.916386	0.980412	0.654	0.0519856	0.088714	0.284	0.398535	0.548911
YDR267C	CIA1	gene	chrIV	-1	1003502	1002510	1003557	1002349	10892	14028	19357	17923	0.355	0.131601	0.307467	0.808	0.000610363	0.00177722	0.7	0.00299946	0.00898493
YDR268W	MSW1	gene	chrIV	1	1004004	1005143	1003961	1005177	4091	8385	7923	7934	0.969	0.00677565	0.0246013	0.893	0.0126394	0.0256494	0.894	0.0124677	0.0317853
YDR270W	CCC2	gene	chrIV	1	1005675	1008689	1005585	1008729	9306	6528	10602	12522	-0.476	0.201149	0.425544	0.175	0.638206	0.72364	0.399	0.284014	0.429236
YDR272W	GLO2	gene	chrIV	1	1009010	1009834	1008953	1009905	12775	12935	20757	14434	0.017	0.96272	0.992469	0.656	0.068268	0.112345	0.165	0.646786	0.767007
YDR273W	DON1	gene	chrIV	1	1010176	1011273	1009905	1011305	1643	4177	4811	5128	1.295	3.65226e-06	2.57793e-05	1.491	9.65285e-08	6.40701e-07	1.58	1.61404e-08	1.42563e-07
YDR275W	BSC2	gene	chrIV	1	1012252	1012959	1011593	1013201	8748	15045	53482	32325	0.735	0.0325025	0.097516	2.46	8.34724e-13	1.43547e-11	1.774	2.45893e-07	1.73671e-06
YDR276C	PMP3	gene	chrIV	-1	1013643	1013476	1013749	1013053	32222	34230	38439	25207	0.084	0.772212	0.927177	0.244	0.398101	0.497407	-0.34	0.239805	0.377345
YDR277C	MTH1	gene	chrIV	-1	1015702	1014401	1015885	1014197	1964	2376	7543	1432	0.259	0.450213	0.723068	1.832	9.11911e-08	6.09193e-07	-0.428	0.213077	0.344016
YDR279W	RNH202	gene	chrIV	1	1019368	1020420	1019241	1020417	4386	7623	7572	6565	0.736	0.0595157	0.160834	0.727	0.0626787	0.104281	0.537	0.169404	0.28719
YDR280W	RRP45	gene	chrIV	1	1020747	1021664	1020617	1021697	11563	10978	14811	10267	-0.071	0.822015	0.948447	0.34	0.283196	0.376644	-0.163	0.606472	0.736113
YDR281C	PHM6	gene	chrIV	-1	1022321	1022007	1022429	1021741	5802	2845	7056	3433	-0.95	0.0140757	0.0471682	0.262	0.499084	0.595903	-0.701	0.0703361	0.140203
YDR282C	YDR282C	gene	chrIV	-1	1024755	1023511	1024765	1023485	4225	8313	10579	9368	0.91	0.0132306	0.0447859	1.235	0.000775369	0.00219736	1.071	0.00355358	0.0104843
YDR283C	GCN2	gene	chrIV	-1	1030049	1025070	1030285	1024949	18724	19179	33676	24018	0.033	0.925266	0.98129	0.797	0.021986	0.0418754	0.338	0.331449	0.481314
YDR284C	DPP1	gene	chrIV	-1	1031419	1030550	1031733	1030485	9674	9062	12118	7334	-0.089	0.793819	0.936574	0.307	0.366632	0.46578	-0.377	0.267694	0.409754
YDR285W	ZIP1	gene	chrIV	1	1032436	1035063	1033393	1035225	2476	12664	11993	11711	2.223	2.75202e-11	4.60699e-10	2.149	1.2229e-10	1.40628e-09	2.116	2.31308e-10	2.71494e-09
YDR286C	YDR286C	gene	chrIV	-1	1035575	1035231	1035589	1035157	1694	2196	2812	2243	0.362	0.174247	0.380327	0.707	0.00790566	0.0170167	0.392	0.141769	0.249585
YDR287W	INM2	gene	chrIV	1	1035995	1036873	1035777	1036937	3500	8318	9075	8193	1.183	0.000318034	0.00155255	1.302	7.40254e-05	0.000267321	1.162	0.000404662	0.00149899
YDR288W	NSE3	gene	chrIV	1	1037195	1038106	1037145	1038225	5544	8027	13365	10151	0.503	0.13953	0.321141	1.197	0.000438185	0.00132553	0.823	0.0157139	0.0389758
YDR289C	RTT103	gene	chrIV	-1	1039509	1038280	1039613	1038125	6638	8435	19754	15747	0.334	0.202551	0.427952	1.522	6.43733e-09	5.37628e-08	1.205	4.2894e-06	2.3959e-05
YDR291W	HRQ1	gene	chrIV	1	1039728	1042961	1039721	1043169	12787	24847	29596	24184	0.891	0.0173438	0.0569926	1.126	0.00263877	0.00645336	0.854	0.0224805	0.0530025
YDR292C	SRP101	gene	chrIV	-1	1045011	1043146	1045165	1043005	17238	17300	24125	16788	0.005	0.989494	0.998378	0.453	0.216904	0.300925	-0.036	0.922722	0.955109
YDR293C	SSD1	gene	chrIV	-1	1049392	1045640	1050245	1045405	38424	32842	71227	55005	-0.219	0.416552	0.691309	0.86	0.00139478	0.003685	0.5	0.0632841	0.128424
YDR294C	DPL1	gene	chrIV	-1	1052228	1050459	1052293	1050429	23358	21811	31499	20219	-0.094	0.772744	0.927395	0.409	0.207385	0.29013	-0.197	0.543218	0.682253
YDR295C	HDA2	gene	chrIV	-1	1054647	1052623	1054909	1052557	5717	6730	21121	16860	0.228	0.373826	0.645803	1.826	9.22734e-13	1.58203e-11	1.511	3.44798e-09	3.38828e-08
YDR296W	MHR1	gene	chrIV	1	1055212	1055892	1055153	1055969	6989	7063	15246	11319	0.015	0.936246	0.984637	1.107	4.24717e-09	3.64626e-08	0.684	0.000284218	0.00109267
YDR297W	SUR2	gene	chrIV	1	1056551	1057600	1056401	1057745	17821	19518	17631	14306	0.126	0.668103	0.876951	-0.015	0.959968	0.972825	-0.304	0.300734	0.449005
YDR298C	ATP5	gene	chrIV	-1	1058814	1058176	1058997	1058005	12551	11509	21826	13165	-0.115	0.772994	0.927395	0.735	0.0651655	0.107765	0.063	0.873908	0.926909
YDR299W	BFR2	gene	chrIV	1	1059627	1061231	1059577	1061305	13667	16370	41975	36097	0.248	0.427039	0.702041	1.542	7.67998e-07	4.23144e-06	1.335	1.88637e-05	9.18108e-05
YDR300C	PRO1	gene	chrIV	-1	1062791	1061505	1062869	1061429	15185	16045	23195	19014	0.076	0.80913	0.943831	0.582	0.0632848	0.10512	0.309	0.324369	0.474038
YDR301W	CFT1	gene	chrIV	1	1063352	1067425	1063281	1067521	14913	14995	20372	15274	0.007	0.983082	0.99703	0.423	0.230561	0.316621	0.032	0.926651	0.957165
YDR302W	GPI11	gene	chrIV	1	1067731	1068390	1067673	1068481	4871	5402	5826	4302	0.144	0.604933	0.841513	0.249	0.370731	0.470355	-0.173	0.534233	0.676228
YDR303C	RSC3	gene	chrIV	-1	1071386	1068729	1071693	1068709	12329	10559	16975	12677	-0.208	0.579569	0.827454	0.429	0.25236	0.341393	0.037	0.920523	0.953714
YDR304C	CPR5	gene	chrIV	-1	1072557	1071880	1072605	1071853	37401	34403	32331	24061	-0.112	0.770733	0.926185	-0.195	0.61142	0.699398	-0.589	0.124233	0.225427
YDR305C	HNT2	gene	chrIV	-1	1073455	1072746	1073485	1072693	2112	3256	4413	4306	0.61	0.00456526	0.0171974	1.039	1.34916e-06	7.10249e-06	1.004	3.0026e-06	1.73168e-05
YDR306C	YDR306C	gene	chrIV	-1	1075171	1073735	1075221	1073669	4517	5693	12334	9080	0.314	0.358239	0.629219	1.366	6.42193e-05	0.000235963	0.949	0.0055001	0.01541
YDR307W	YDR307W	gene	chrIV	1	1075865	1077853	1075817	1077969	5987	7929	8170	7383	0.389	0.17131	0.375796	0.431	0.129984	0.195536	0.291	0.307337	0.456341
YDR308C	SRB7	gene	chrIV	-1	1078449	1078027	1078501	1077893	4047	6860	10760	6837	0.697	0.0849739	0.215891	1.294	0.00138724	0.0036685	0.693	0.0870265	0.167899
YDR309C	GIC2	gene	chrIV	-1	1080199	1079048	1080269	1078797	6770	6410	46268	29024	-0.076	0.778271	0.929437	2.676	3.62242e-23	3.79626e-21	2.026	6.10011e-14	1.34179e-12
YDR310C	SUM1	gene	chrIV	-1	1084316	1081128	1084604	1080941	24191	21428	42099	33470	-0.171	0.437237	0.711089	0.781	0.000387294	0.00118805	0.458	0.037605	0.0827966
YDR311W	TFB1	gene	chrIV	1	1085065	1086993	1085064	1087088	6586	6734	12626	8481	0.03	0.925152	0.98129	0.891	0.0060321	0.0134034	0.346	0.286325	0.431808
YDR312W	SSF2	gene	chrIV	1	1087581	1088942	1087544	1089064	13889	13254	25072	19468	-0.065	0.828178	0.951398	0.816	0.00622871	0.0137782	0.466	0.11802	0.216367
YDR313C	PIB1	gene	chrIV	-1	1090079	1089219	1090140	1089164	3688	4444	7053	5010	0.261	0.301512	0.565273	0.907	0.00032807	0.00102748	0.428	0.0899741	0.172764
YDR314C	RAD34	gene	chrIV	-1	1092511	1090433	1092556	1090140	4057	5643	9672	7219	0.455	0.130798	0.306031	1.198	6.77396e-05	0.000247535	0.795	0.00825925	0.0220311
YDR315C	IPK1	gene	chrIV	-1	1093586	1092741	1093596	1092684	1162	2245	3412	2740	0.876	0.0251506	0.0783582	1.434	0.000245368	0.000792296	1.141	0.00352044	0.0104
YDR316W	OMS1	gene	chrIV	1	1093763	1095178	1093736	1095136	8223	9952	24865	21834	0.261	0.42121	0.696134	1.514	3.01356e-06	1.48197e-05	1.336	3.78238e-05	0.000173525
YDR317W	HIM1	gene	chrIV	1	1102184	1103428	1102136	1103464	1081	2002	708	1056	0.845	0.00722773	0.0260015	-0.579	0.0662044	0.109266	-0.034	0.914257	0.949359
YDR318W	MCM21	gene	chrIV	1	1103758	1104947	1103656	1105080	3869	10327	14320	10269	1.319	0.00033738	0.00163784	1.76	1.73217e-06	8.94048e-06	1.311	0.000365447	0.00136711
YDR319C	YDR319C	gene	chrIV	-1	1105827	1105003	1105932	1104940	2681	4584	5774	4613	0.754	0.00114104	0.00494492	1.079	3.26466e-06	1.59166e-05	0.763	0.000998923	0.00337735
YDR320C	SWA2	gene	chrIV	-1	1108101	1106095	1108180	1106012	12125	13252	22507	17341	0.122	0.697461	0.893319	0.85	0.006771	0.014816	0.491	0.117423	0.21548
YDR320C-A	DAD4	gene	chrIV	-1	1108498	1108280	1108532	1108180	2895	3026	6222	4232	0.062	0.781181	0.930605	1.078	1.2947e-06	6.83479e-06	0.534	0.0164228	0.0404951
YDR321W	ASP1	gene	chrIV	1	1108702	1109847	1108664	1109960	38816	42186	43613	34806	0.111	0.769691	0.925913	0.156	0.681962	0.760769	-0.146	0.701631	0.808068
YDR322C-A	TIM11	gene	chrIV	-1	1112293	1112003	1112332	1111804	8880	10563	15787	11338	0.237	0.47358	0.746131	0.786	0.0174602	0.0342032	0.333	0.313264	0.463022
YDR322W	MRPL35	gene	chrIV	1	1110589	1111692	1110576	1111832	5054	6551	6923	6435	0.359	0.226582	0.463621	0.435	0.142428	0.211149	0.334	0.260334	0.400758
YDR323C	PEP7	gene	chrIV	-1	1114027	1112480	1114060	1112332	2964	3391	8660	6488	0.186	0.530029	0.792808	1.482	5.52734e-07	3.14148e-06	1.082	0.000255444	0.000993929
YDR324C	UTP4	gene	chrIV	-1	1116691	1114433	1116732	1114252	33296	27428	37285	28374	-0.256	0.531401	0.793984	0.15	0.714588	0.78774	-0.211	0.605529	0.735368
YDR325W	YCG1	gene	chrIV	1	1117126	1120233	1117112	1120250	9206	15140	19055	17092	0.677	0.0466691	0.13206	0.99	0.00361278	0.0084967	0.842	0.013332	0.0337087
YDR326C	YSP2	gene	chrIV	-1	1124925	1120609	1125118	1120486	21244	18815	30590	24175	-0.163	0.663678	0.874168	0.49	0.191013	0.271136	0.173	0.643161	0.764145
YDR328C	SKP1	gene	chrIV	-1	1126018	1125434	1126086	1125182	17086	24570	26762	23352	0.506	0.0565414	0.154155	0.625	0.0184826	0.0359023	0.435	0.101028	0.19035
YDR329C	PEX3	gene	chrIV	-1	1127595	1126270	1127630	1126246	6207	6409	9947	7166	0.045	0.858834	0.961358	0.66	0.00891499	0.018899	0.201	0.425205	0.575513
YDR330W	UBX5	gene	chrIV	1	1127872	1129374	1127810	1129474	6642	7465	10539	8767	0.162	0.54883	0.806268	0.643	0.0176418	0.0344875	0.386	0.153857	0.266485
YDR331W	GPI8	gene	chrIV	1	1129588	1130823	1129474	1130858	7352	7300	13973	10129	-0.01	0.977017	0.995346	0.876	0.00856145	0.0182484	0.437	0.189785	0.314094
YDR332W	IRC3	gene	chrIV	1	1131001	1133070	1130970	1133122	4543	10251	12871	12441	1.102	0.00169449	0.00706298	1.41	5.83959e-05	0.000216741	1.364	0.000101184	0.000429321
YDR333C	YDR333C	gene	chrIV	-1	1135431	1133260	1135462	1132982	12013	12626	26224	23146	0.068	0.841099	0.955507	1.063	0.00164152	0.00425953	0.893	0.00818877	0.0218637
YDR334W	SWR1	gene	chrIV	1	1135932	1140476	1135730	1140514	28186	25344	34450	26588	-0.145	0.668105	0.876951	0.273	0.418038	0.516912	-0.079	0.813884	0.887205
YDR335W	MSN5	gene	chrIV	1	1141168	1144842	1140811	1144939	35779	34718	52802	36805	-0.041	0.905662	0.977702	0.529	0.125163	0.189464	0.038	0.911381	0.94827
YDR336W	YDR336W	gene	chrIV	1	1145092	1146036	1145083	1146099	2671	6490	8485	7642	1.222	6.82634e-05	0.000381482	1.591	2.13673e-07	1.32019e-06	1.447	2.3983e-06	1.4104e-05
YDR337W	MRPS28	gene	chrIV	1	1146319	1147179	1146275	1147251	8386	7591	18119	14255	-0.137	0.659247	0.871674	1.059	0.000645676	0.00186569	0.729	0.0188441	0.045623
YDR338C	YDR338C	gene	chrIV	-1	1149466	1147379	1149527	1147255	4533	6188	9039	8053	0.428	0.162834	0.361323	0.95	0.00196388	0.0049799	0.791	0.00996172	0.026034
YDR339C	FCF1	gene	chrIV	-1	1150520	1149951	1150559	1149823	7478	8947	13202	11456	0.243	0.493464	0.764106	0.769	0.0298877	0.0545993	0.577	0.103335	0.193924
YDR341C	YDR341C	gene	chrIV	-1	1153626	1151803	1153679	1151623	84275	80115	79977	57513	-0.068	0.852133	0.958492	-0.071	0.847171	0.890891	-0.514	0.15977	0.274341
YDR342C	HXT7	gene	chrIV	-1	1155928	1154216	1155978	1154116	8356	8212	15582	7610	-0.024	0.924491	0.98129	0.871	0.00063443	0.00183975	-0.131	0.608859	0.738307
YDR343C	HXT6	gene	chrIV	-1	1161320	1159608	1161370	1159508	8781	9692	19806	8933	0.138	0.59265	0.834356	1.137	1.03659e-05	4.50605e-05	0.024	0.925656	0.956848
YDR345C	HXT3	gene	chrIV	-1	1164660	1162957	1164695	1162791	92209	95148	96172	64494	0.043	0.886425	0.971508	0.058	0.848021	0.891372	-0.493	0.103855	0.194707
YDR346C	SVF1	gene	chrIV	-1	1168659	1167214	1168863	1166951	86978	70200	87034	64428	-0.28	0.514925	0.780449	0.001	0.99844	0.999593	-0.392	0.36199	0.513052
YDR347W	MRP1	gene	chrIV	1	1169178	1170143	1169075	1170211	14044	13880	20489	14522	-0.016	0.96511	0.992469	0.51	0.158142	0.230797	0.045	0.900451	0.941941
YDR348C	PAL1	gene	chrIV	-1	1171825	1170326	1172063	1170183	11510	9060	23715	16230	-0.336	0.15037	0.339777	1.016	1.38238e-05	5.84683e-05	0.483	0.0389123	0.085245
YDR349C	YPS7	gene	chrIV	-1	1174176	1172386	1174279	1172303	14781	22862	33565	26658	0.604	0.0370869	0.109254	1.135	8.78639e-05	0.000311898	0.816	0.00480932	0.0136465
YDR350C	ATP22	gene	chrIV	-1	1178174	1176120	1178216	1176015	4757	7369	13362	10275	0.589	0.104637	0.255765	1.392	0.000125736	0.000431931	1.038	0.0042697	0.0123185
YDR351W	SBE2	gene	chrIV	1	1178666	1181260	1178444	1181404	9944	10101	20809	13672	0.021	0.947553	0.987447	1.011	0.00189467	0.00482163	0.435	0.180812	0.302553
YDR352W	YDR352W	gene	chrIV	1	1181801	1182754	1181628	1182956	7313	7844	8782	8498	0.097	0.734458	0.910132	0.254	0.375164	0.474601	0.208	0.467065	0.614204
YDR353W	TRR1	gene	chrIV	1	1183299	1184258	1183236	1184492	53088	48935	54859	85116	-0.107	0.797673	0.938991	0.043	0.917721	0.942722	0.621	0.136545	0.242817
YDR354W	TRP4	gene	chrIV	1	1184747	1185889	1184636	1185956	10494	13858	11948	11655	0.378	0.270015	0.523876	0.176	0.606774	0.695254	0.143	0.677386	0.788709
YDR356W	SPC110	gene	chrIV	1	1186107	1188941	1186076	1189220	13833	14974	32007	23508	0.108	0.748098	0.916297	1.143	0.000662946	0.00190951	0.722	0.031494	0.0709098
YDR357C	CNL1	gene	chrIV	-1	1189567	1189199	1189736	1189112	3173	5228	7729	4568	0.667	0.0813714	0.207963	1.191	0.0018621	0.00475153	0.486	0.203651	0.331818
YDR358W	GGA1	gene	chrIV	1	1190059	1191732	1190012	1191860	6990	5452	11528	6700	-0.337	0.336182	0.605531	0.679	0.0525328	0.0894729	-0.057	0.86994	0.924775
YDR359C	EAF1	gene	chrIV	-1	1194884	1191936	1195161	1191912	13041	13525	39839	34440	0.051	0.837467	0.954306	1.564	3.017e-10	3.23658e-09	1.36	4.34877e-08	3.55353e-07
YDR361C	BCP1	gene	chrIV	-1	1196263	1195412	1196305	1195161	16509	25423	25087	22105	0.581	0.112532	0.271522	0.563	0.124056	0.188187	0.393	0.283508	0.428612
YDR362C	TFC6	gene	chrIV	-1	1198697	1196679	1198801	1196529	8459	10047	16507	15127	0.237	0.436182	0.709875	0.921	0.00246293	0.00607965	0.801	0.00848739	0.022576
YDR363W	ESC2	gene	chrIV	1	1199183	1200553	1198989	1201493	8685	13512	19613	13474	0.607	0.0509189	0.141476	1.12	0.000318415	0.00100111	0.603	0.0524482	0.109898
YDR363W-A	SEM1	gene	chrIV	1	1202128	1202397	1202101	1202661	17333	27962	38726	28159	0.653	0.0473262	0.133523	1.098	0.000850895	0.00238225	0.662	0.0441803	0.0950609
YDR364C	CDC40	gene	chrIV	-1	1204210	1202843	1204233	1202433	7873	18153	24320	18916	1.134	0.00101029	0.00442052	1.531	8.95401e-06	3.95748e-05	1.19	0.000560729	0.00202169
YDR365C	ESF1	gene	chrIV	-1	1206383	1204497	1206449	1204497	52366	190492	277895	303963	1.744	8.22882e-07	6.48141e-06	2.256	1.81456e-10	2.02311e-09	2.377	1.81745e-11	2.60785e-10
YDR366C	YDR366C	gene	chrIV	-1	1212836	1212438	1212886	1212338	362	460	418	400	0.329	0.268338	0.521398	0.193	0.515753	0.611363	0.132	0.657481	0.775184
YDR367W	KEI1	gene	chrIV	1	1212848	1213614	1212781	1213637	5206	5906	5976	4159	0.172	0.608826	0.8435	0.188	0.57587	0.666204	-0.306	0.36329	0.514319
YDR368W	YPR1	gene	chrIV	1	1213904	1214842	1213845	1215005	16221	16126	17229	10847	-0.008	0.982406	0.99703	0.081	0.821136	0.871425	-0.543	0.131855	0.236012
YDR369C	XRS2	gene	chrIV	-1	1217580	1215016	1217609	1215025	4308	6602	9484	8627	0.593	0.0308374	0.0932847	1.097	6.51701e-05	0.000239069	0.965	0.000442495	0.00162956
YDR370C	YDR370C	gene	chrIV	-1	1219110	1217782	1219113	1217777	3944	8944	13955	12714	1.101	0.0026608	0.010604	1.7	3.45145e-06	1.67625e-05	1.575	1.71845e-05	8.44349e-05
YDR371W	CTS2	gene	chrIV	1	1219413	1220948	1219349	1221053	5813	12444	16851	12546	0.988	0.0234067	0.0736733	1.384	0.00150113	0.00393302	0.999	0.0219548	0.051968
YDR372C	VPS74	gene	chrIV	-1	1222149	1221112	1222457	1220969	24573	26475	40629	27228	0.102	0.761306	0.922475	0.686	0.0403846	0.0711857	0.14	0.676048	0.787959
YDR373W	FRQ1	gene	chrIV	1	1222759	1223331	1222685	1223381	7044	10308	14514	13570	0.524	0.0829734	0.211486	0.996	0.000986817	0.00271854	0.904	0.00281661	0.00847745
YDR374C	YDR374C	gene	chrIV	-1	1224394	1223474	1224444	1223374	185	353	274	263	0.747	0.199475	0.423069	0.452	0.437956	0.53634	0.407	0.484531	0.630596
YDR374W-A	YDR374W-A	gene	chrIV	1	1224757	1225026	1224741	1225197	2467	5725	8262	5235	1.145	0.000704994	0.00318792	1.645	1.13087e-06	6.02602e-06	1.023	0.00247651	0.00755399
YDR375C	BCS1	gene	chrIV	-1	1226536	1225166	1228225	1226529	186	327	380	311	0.671	0.225512	0.462098	0.851	0.124371	0.188536	0.608	0.272071	0.414909
YDR376W	ARH1	gene	chrIV	1	1226822	1228303	1226749	1228301	8620	8914	11226	9518	0.045	0.906442	0.977702	0.353	0.355359	0.453947	0.133	0.728912	0.826509
YDR377W	ATP17	gene	chrIV	1	1228611	1228916	1228533	1229325	14133	16930	24563	11836	0.229	0.631414	0.85673	0.703	0.140884	0.209227	-0.225	0.638193	0.761113
YDR378C	LSM6	gene	chrIV	-1	1229609	1229349	1229641	1229097	13192	18988	24211	17830	0.491	0.178153	0.38714	0.818	0.0247014	0.0463407	0.406	0.265453	0.407038
YDR379C-A	YDR379C-A	gene	chrIV	-1	1233517	1233278	1233561	1233137	950	1881	3365	2299	0.931	0.00497526	0.018606	1.725	1.91377e-07	1.19021e-06	1.205	0.000278698	0.00107483
YDR379W	RGA2	gene	chrIV	1	1230167	1233196	1230061	1233253	6412	11455	20605	16736	0.802	0.00648304	0.0236068	1.613	4.24454e-08	3.0223e-07	1.326	6.69566e-06	3.56788e-05
YDR380W	ARO10	gene	chrIV	1	1234218	1236125	1234125	1236253	2530	3810	24138	19938	0.549	0.129901	0.304687	3.041	4.98698e-17	1.9722e-15	2.782	1.68194e-14	4.09658e-13
YDR381C-A	YDR381C-A	gene	chrIV	-1	1238850	1238312	1239129	1238145	3789	4386	10931	6578	0.197	0.582233	0.828945	1.432	6.57581e-05	0.000241148	0.744	0.0380077	0.0835563
YDR381W	YRA1	gene	chrIV	1	1236558	1238004	1236453	1238213	55615	52782	376606	246574	-0.071	0.839285	0.954306	2.595	9.55634e-14	2.05037e-12	2.019	6.88788e-09	6.45028e-08
YDR382W	RPP2B	gene	chrIV	1	1239492	1239824	1239405	1239981	307596	312502	251079	226725	0.022	0.949671	0.987613	-0.276	0.418255	0.517067	-0.415	0.223956	0.358318
YDR383C	NKP1	gene	chrIV	-1	1240676	1239960	1240689	1239905	1574	4277	7783	6121	1.392	2.39814e-07	2.06204e-06	2.226	1.38436e-16	5.03606e-15	1.891	2.20529e-12	3.68089e-11
YDR384C	ATO3	gene	chrIV	-1	1242031	1241204	1242137	1241049	19779	18823	33008	30051	-0.068	0.829106	0.951984	0.703	0.0254827	0.0476096	0.574	0.0681071	0.136672
YDR385W	EFT2	gene	chrIV	1	1243230	1245758	1243157	1245925	577171	510809	473906	399986	-0.168	0.580596	0.827963	-0.272	0.372577	0.471959	-0.505	0.0972351	0.184213
YDR386W	MUS81	gene	chrIV	1	1246084	1247982	1246077	1248093	3505	9413	13977	11879	1.382	3.42936e-08	3.42032e-07	1.936	1.08275e-14	2.80575e-13	1.708	9.17688e-12	1.39435e-10
YDR387C	YDR387C	gene	chrIV	-1	1249821	1248154	1249961	1248081	4727	14562	16702	15586	1.554	1.47359e-07	1.31488e-06	1.743	3.69639e-09	3.20504e-08	1.648	2.49677e-08	2.1323e-07
YDR388W	RVS167	gene	chrIV	1	1250186	1251634	1250141	1251757	38383	35120	55684	30029	-0.121	0.716903	0.902707	0.508	0.128507	0.19375	-0.335	0.316475	0.466263
YDR389W	SAC7	gene	chrIV	1	1252537	1254501	1252013	1254701	12477	10254	20335	15353	-0.272	0.340011	0.610081	0.677	0.0174358	0.0341613	0.288	0.312878	0.462572
YDR390C	UBA2	gene	chrIV	-1	1256847	1254937	1256889	1254889	10437	9496	17623	14158	-0.13	0.670252	0.878039	0.722	0.018112	0.0352729	0.42	0.169045	0.286753
YDR391C	YDR391C	gene	chrIV	-1	1258056	1257358	1258473	1257281	5536	13633	14775	13766	1.239	5.93678e-05	0.00033457	1.35	1.21825e-05	5.21172e-05	1.253	4.93274e-05	0.000221466
YDR392W	SPT3	gene	chrIV	1	1258696	1259709	1258637	1259725	4329	6042	11851	9798	0.465	0.0762587	0.196713	1.405	8.45258e-08	5.68346e-07	1.14	1.40028e-05	6.99526e-05
YDR393W	SHE9	gene	chrIV	1	1259901	1261271	1259853	1261421	4254	4994	9892	7601	0.22	0.486958	0.758158	1.158	0.000250993	0.000808849	0.796	0.0118452	0.0304584
YDR394W	RPT3	gene	chrIV	1	1261681	1262967	1261565	1263053	28858	25747	45172	36398	-0.157	0.611092	0.844185	0.617	0.0456136	0.0792097	0.319	0.300597	0.448948
YDR395W	SXM1	gene	chrIV	1	1263324	1266158	1263205	1266277	45474	36882	53480	38956	-0.284	0.412181	0.68717	0.22	0.525093	0.620102	-0.21	0.544585	0.683366
YDR397C	NCB2	gene	chrIV	-1	1266898	1266366	1266977	1266281	13377	16627	27458	21660	0.295	0.39558	0.669825	0.976	0.00492822	0.011205	0.654	0.0596292	0.122231
YDR398W	UTP5	gene	chrIV	1	1267471	1269402	1267349	1269525	28609	26356	48922	49223	-0.115	0.624105	0.852269	0.754	0.00134943	0.00358019	0.762	0.00118775	0.00392458
YDR399W	HPT1	gene	chrIV	1	1270068	1270733	1270005	1270805	23912	33108	39588	31508	0.461	0.0180503	0.0589895	0.714	0.000248637	0.000802397	0.391	0.0450144	0.0965477
YDR400W	URH1	gene	chrIV	1	1271063	1272085	1271005	1272213	7993	8758	7906	7154	0.123	0.745164	0.914853	-0.014	0.969437	0.979112	-0.149	0.6938	0.801571
YDR402C	DIT2	gene	chrIV	-1	1273703	1272234	1273753	1272134	404	1694	741	1502	1.902	1.43039e-06	1.08668e-05	0.8	0.0429105	0.0751016	1.74	1.03428e-05	5.30252e-05
YDR403W	DIT1	gene	chrIV	1	1274602	1276212	1275389	1276317	921	3299	2960	4383	1.737	2.19651e-07	1.90308e-06	1.589	2.13091e-06	1.08117e-05	2.125	2.28904e-10	2.6895e-09
YDR404C	RPB7	gene	chrIV	-1	1277169	1276654	1277369	1276585	8237	9159	14274	9688	0.148	0.590661	0.832899	0.765	0.0052868	0.0119224	0.226	0.410472	0.560767
YDR405W	MRP20	gene	chrIV	1	1277646	1278437	1277581	1278525	8068	7546	27636	23023	-0.095	0.633334	0.857788	1.743	1.60444e-18	8.27745e-17	1.484	7.52551e-14	1.62385e-12
YDR406W	PDR15	gene	chrIV	1	1279210	1283799	1279160	1283899	13487	17722	19629	15638	0.373	0.260908	0.512101	0.512	0.122253	0.186001	0.202	0.542465	0.681836
YDR407C	TRS120	gene	chrIV	-1	1287938	1284069	1288017	1284017	14707	13366	28400	20024	-0.128	0.737595	0.911454	0.881	0.0208487	0.0399785	0.413	0.278999	0.422952
YDR408C	ADE8	gene	chrIV	-1	1288859	1288215	1288937	1288081	18308	26540	36373	30750	0.518	0.0486846	0.136572	0.958	0.000267091	0.000853939	0.723	0.00590353	0.0163947
YDR409W	SIZ1	gene	chrIV	1	1289406	1292120	1289381	1292365	3932	4059	6466	6507	0.044	0.834265	0.953989	0.702	0.000890139	0.00248172	0.711	0.000763793	0.00266822
YDR410C	STE14	gene	chrIV	-1	1293091	1292372	1293153	1292329	6105	7123	8770	8025	0.205	0.601209	0.83937	0.482	0.219466	0.303921	0.364	0.354092	0.504893
YDR411C	DFM1	gene	chrIV	-1	1294394	1293369	1294465	1293329	6409	7037	12264	9017	0.131	0.58205	0.828863	0.911	0.000132608	0.000453616	0.479	0.0444474	0.0955335
YDR412W	RRP17	gene	chrIV	1	1294693	1295400	1294629	1295557	20545	17310	29929	23438	-0.23	0.535784	0.797381	0.506	0.173369	0.249831	0.177	0.63375	0.757374
YDR414C	ERD1	gene	chrIV	-1	1296686	1295598	1296736	1295498	4206	4892	5004	4809	0.204	0.566764	0.819775	0.235	0.509941	0.605866	0.181	0.611743	0.740932
YDR415C	YDR415C	gene	chrIV	-1	1298161	1297037	1298209	1296993	4981	5790	6064	5266	0.203	0.574595	0.824379	0.266	0.462796	0.56071	0.075	0.83561	0.901366
YDR416W	SYF1	gene	chrIV	1	1298432	1301011	1298357	1300973	10780	9200	16095	12881	-0.216	0.523259	0.786935	0.546	0.106168	0.164618	0.242	0.473064	0.620152
YDR418W	RPL12B	gene	chrIV	1	1301616	1302113	1301565	1302229	161937	162254	147898	123975	0.003	0.994161	0.999721	-0.122	0.734385	0.802703	-0.36	0.317723	0.467674
YDR419W	RAD30	gene	chrIV	1	1303174	1305072	1303165	1305389	6165	9661	11772	9695	0.614	0.0588009	0.159358	0.885	0.00648637	0.0142758	0.619	0.0568657	0.117329
YDR420W	HKR1	gene	chrIV	1	1306267	1311675	1305893	1311757	13107	10195	29722	22223	-0.353	0.131249	0.306771	1.151	8.57918e-07	4.69271e-06	0.742	0.00150656	0.00483991
YDR421W	ARO80	gene	chrIV	1	1312040	1314892	1311965	1315085	8315	12436	23634	22012	0.538	0.153841	0.345624	1.399	0.000209287	0.000686335	1.304	0.000551461	0.00199017
YDR422C	SIP1	gene	chrIV	-1	1317773	1315326	1317841	1315041	10934	10234	23056	17875	-0.091	0.757264	0.919639	1.031	0.000489101	0.0014601	0.679	0.0216464	0.0513344
YDR423C	CAD1	gene	chrIV	-1	1319227	1318046	1319241	1317993	9715	10886	18096	16011	0.153	0.682872	0.884324	0.835	0.0253296	0.0473469	0.67	0.0725868	0.144158
YDR424C	DYN2	gene	chrIV	-1	1319841	1319387	1319897	1319409	5028	8122	8538	7022	0.667	0.0149424	0.0499105	0.736	0.0072034	0.0156506	0.464	0.0903281	0.173347
YDR425W	SNX41	gene	chrIV	1	1320064	1321941	1319981	1321957	3483	3801	7210	4864	0.119	0.719789	0.903418	0.993	0.0028067	0.00680686	0.455	0.170781	0.28892
YDR427W	RPN9	gene	chrIV	1	1322205	1323386	1322173	1323453	15902	18546	24488	18362	0.205	0.599743	0.838094	0.575	0.140445	0.208754	0.192	0.623562	0.749659
YDR428C	BNA7	gene	chrIV	-1	1324239	1323454	1324353	1323409	3710	6016	4373	3948	0.667	0.0260353	0.0806361	0.227	0.448883	0.547359	0.086	0.773774	0.858909
YDR429C	TIF35	gene	chrIV	-1	1325301	1324477	1325337	1324353	52348	51222	67756	50894	-0.03	0.913563	0.97931	0.358	0.197826	0.278853	-0.039	0.888137	0.934751
YDR430C	CYM1	gene	chrIV	-1	1328470	1325501	1328545	1325513	15385	15037	23015	20028	-0.031	0.917694	0.980476	0.555	0.0680012	0.111987	0.363	0.232159	0.367966
YDR432W	NPL3	gene	chrIV	1	1328783	1330027	1328733	1330127	60890	59989	61031	42302	-0.021	0.938833	0.985105	0.003	0.990448	0.993336	-0.507	0.0607648	0.124088
YDR434W	GPI17	gene	chrIV	1	1331237	1332841	1331133	1332941	17205	15833	20487	13906	-0.11	0.782445	0.931482	0.232	0.561043	0.652308	-0.282	0.479288	0.62571
YDR435C	PPM1	gene	chrIV	-1	1333969	1332983	1333993	1332817	5332	7625	12592	9066	0.48	0.196135	0.41766	1.155	0.00187865	0.00478731	0.713	0.055016	0.114249
YDR436W	PPZ2	gene	chrIV	1	1334821	1336953	1334581	1336989	5829	5199	9564	7258	-0.16	0.513101	0.779158	0.694	0.00463592	0.0106212	0.307	0.210167	0.340285
YDR437W	GPI19	gene	chrIV	1	1337352	1337774	1337302	1337874	668	890	1858	1617	0.392	0.192208	0.411382	1.409	2.65466e-06	1.31689e-05	1.218	5.00737e-05	0.000224461
YDR438W	THI74	gene	chrIV	1	1338274	1339386	1338224	1339486	1920	2946	5451	4533	0.602	0.0103277	0.0359019	1.467	3.8781e-10	4.07182e-09	1.207	2.59243e-07	1.82079e-06
YDR439W	LRS4	gene	chrIV	1	1339676	1340719	1339626	1340819	2757	5501	7059	5013	0.954	0.00135691	0.005792	1.298	1.28819e-05	5.49248e-05	0.826	0.00555874	0.0155475
YDR440W	DOT1	gene	chrIV	1	1342493	1344241	1342405	1344317	8119	7632	15864	11514	-0.087	0.723274	0.904598	0.938	0.000132487	0.00045334	0.489	0.0463793	0.0988183
YDR441C	APT2	gene	chrIV	-1	1345062	1344517	1345217	1344233	7510	7321	12374	10164	-0.035	0.899241	0.975474	0.694	0.0126831	0.0257197	0.42	0.131047	0.234899
YDR443C	SSN2	gene	chrIV	-1	1349938	1345676	1350025	1345377	10317	10923	20084	16083	0.079	0.773166	0.927395	0.926	0.000755399	0.0021472	0.617	0.0247905	0.0575875
YDR444W	YDR444W	gene	chrIV	1	1350290	1352353	1350213	1352349	9653	19043	18738	15063	0.931	0.00358943	0.0138571	0.909	0.00446858	0.0102919	0.61	0.0565449	0.116828
YDR446W	ECM11	gene	chrIV	1	1353725	1354633	1353675	1354733	149	205	188	275	0.321	0.629377	0.855296	0.234	0.724865	0.795217	0.627	0.346093	0.496144
YDR447C	RPS17B	gene	chrIV	-1	1355553	1354829	1355609	1354777	87828	112453	115490	93326	0.34	0.268175	0.521375	0.377	0.219941	0.304394	0.084	0.785693	0.868112
YDR448W	ADA2	gene	chrIV	1	1356065	1357369	1355973	1357437	6870	7631	47976	35717	0.139	0.720058	0.903455	2.592	2.65175e-11	3.49157e-10	2.197	1.6223e-08	1.4307e-07
YDR449C	UTP6	gene	chrIV	-1	1358902	1357580	1358953	1357449	9727	12001	22332	18605	0.281	0.459018	0.731618	1.113	0.00334529	0.00794332	0.868	0.0221131	0.0522774
YDR450W	RPS18A	gene	chrIV	1	1359923	1360798	1359893	1360909	200316	214233	210349	158180	0.089	0.821867	0.948389	0.065	0.869885	0.90738	-0.314	0.429041	0.578682
YDR451C	YHP1	gene	chrIV	-1	1362181	1361120	1362233	1360921	2964	3330	10270	7617	0.164	0.438445	0.712331	1.755	1.10622e-16	4.14375e-15	1.332	3.08037e-10	3.53868e-09
YDR452W	PPN1	gene	chrIV	1	1362878	1364902	1362741	1365053	45789	56564	126941	87559	0.286	0.413522	0.688674	1.382	7.76615e-05	0.000279119	0.878	0.0120569	0.0309358
YDR453C	TSA2	gene	chrIV	-1	1365662	1365072	1365721	1365033	878	2226	3241	2101	1.274	8.32982e-05	0.000457838	1.788	3.29675e-08	2.40631e-07	1.194	0.00022726	0.000893132
YDR454C	GUK1	gene	chrIV	-1	1366827	1366264	1366865	1366161	34321	38351	25025	20911	0.153	0.619843	0.849458	-0.435	0.158396	0.231098	-0.682	0.0269573	0.0619488
YDR456W	NHX1	gene	chrIV	1	1367485	1369386	1367437	1369469	12520	15489	17392	15594	0.291	0.371651	0.643613	0.45	0.167532	0.242567	0.3	0.356749	0.508106
YDR457W	TOM1	gene	chrIV	1	1369790	1379596	1369661	1379701	62018	49826	94393	71396	-0.299	0.354586	0.625387	0.575	0.0754113	0.122624	0.193	0.551293	0.689952
YDR458C	HEH2	gene	chrIV	-1	1382046	1380055	1382097	1379881	16538	18953	35198	27802	0.186	0.567621	0.820251	1.033	0.00152321	0.00398904	0.71	0.0292987	0.0666279
YDR459C	PFA5	gene	chrIV	-1	1383443	1382319	1383553	1382129	3055	8152	13281	8566	1.336	6.84216e-05	0.000382178	2.002	2.41369e-09	2.16052e-08	1.404	2.87613e-05	0.000135228
YDR460W	TFB3	gene	chrIV	1	1383811	1384776	1383677	1384901	8372	7891	18346	11414	-0.08	0.826857	0.95094	1.058	0.00366116	0.00860156	0.418	0.25149	0.390214
YDR461C-A	YDR461C-A	gene	chrIV	-1	1385766	1385524	1385825	1385369	2746	2374	4168	2020	-0.198	0.571796	0.821712	0.566	0.106212	0.164641	-0.417	0.233797	0.370027
YDR461W	MFA1	gene	chrIV	1	1385176	1385286	1385117	1385245	5083	2889	3970	2097	-0.771	0.0212612	0.0678805	-0.337	0.313553	0.410051	-1.207	0.000309434	0.00117776
YDR462W	MRPL28	gene	chrIV	1	1386073	1386516	1386029	1386621	4575	4678	10044	7125	0.031	0.917941	0.980577	1.086	0.000268135	0.000857036	0.611	0.0402187	0.0875402
YDR463W	STP1	gene	chrIV	1	1386816	1388375	1386773	1388541	9825	9431	20530	13365	-0.056	0.852379	0.958492	1.016	0.000811831	0.00228871	0.424	0.162302	0.277931
YDR464W	SPP41	gene	chrIV	1	1388872	1393179	1388749	1393317	23458	21031	74019	62602	-0.154	0.499832	0.770069	1.617	1.24821e-12	2.08955e-11	1.381	1.32491e-09	1.36458e-08
YDR465C	RMT2	gene	chrIV	-1	1394574	1393336	1394633	1393193	32250	32964	37570	33499	0.03	0.923939	0.98129	0.21	0.506005	0.602123	0.052	0.868569	0.924171
YDR466W	PKH3	gene	chrIV	1	1395121	1397817	1395021	1398069	9929	11032	21058	16857	0.145	0.631994	0.857209	1.036	0.000624861	0.00181525	0.73	0.016066	0.0397274
YDR468C	TLG1	gene	chrIV	-1	1398700	1398026	1398857	1397921	7696	8359	16033	10943	0.114	0.690376	0.888308	1.017	0.00040106	0.00122762	0.488	0.0897604	0.172412
YDR469W	SDC1	gene	chrIV	1	1399015	1399542	1399005	1399805	4428	7765	12040	8108	0.761	0.0295755	0.0899719	1.356	0.000105323	0.00036782	0.819	0.0191342	0.0462564
YDR470C	UGO1	gene	chrIV	-1	1401214	1399706	1401305	1399617	4750	4905	8048	6395	0.045	0.859254	0.961504	0.737	0.00368175	0.00864457	0.416	0.101615	0.191329
YDR471W	RPL27B	gene	chrIV	1	1401770	1402564	1401701	1402685	74121	87842	96633	82862	0.235	0.429421	0.704142	0.366	0.217201	0.301225	0.154	0.604057	0.733895
YDR472W	TRS31	gene	chrIV	1	1403322	1404173	1403213	1404285	5190	5714	7590	5602	0.133	0.642615	0.862682	0.527	0.0666998	0.110035	0.106	0.712674	0.817326
YDR473C	PRP3	gene	chrIV	-1	1405854	1404445	1405913	1404369	5409	7928	16885	13814	0.53	0.0630417	0.168557	1.578	3.01225e-08	2.21575e-07	1.299	5.05839e-06	2.77893e-05
YDR475C	JIP4	gene	chrIV	-1	1410094	1407464	1410193	1407369	8492	7813	13346	9961	-0.117	0.637315	0.859946	0.633	0.0104754	0.0217718	0.223	0.366523	0.51716
YDR476C	YDR476C	gene	chrIV	-1	1411127	1410453	1411185	1410281	7981	10423	12078	10753	0.368	0.231265	0.469563	0.57	0.0631872	0.104973	0.41	0.18151	0.303229
YDR477W	SNF1	gene	chrIV	1	1412373	1414274	1412085	1414389	15180	15124	27547	17944	-0.005	0.987085	0.997792	0.818	0.00943559	0.0198801	0.23	0.466473	0.613888
YDR478W	SNM1	gene	chrIV	1	1414575	1415171	1414549	1416365	3402	6082	9163	9792	0.817	0.000354746	0.0017126	1.394	1.09827e-09	1.05015e-08	1.487	7.88289e-11	1.02136e-09
YDR479C	PEX29	gene	chrIV	-1	1416874	1415210	1416921	1415145	7991	10759	18241	12992	0.415	0.119672	0.284754	1.15	1.56497e-05	6.53752e-05	0.677	0.0109933	0.0285132
YDR480W	DIG2	gene	chrIV	1	1417399	1418370	1417341	1418445	2695	5143	8277	6542	0.883	0.00679415	0.0246527	1.534	2.55096e-06	1.27156e-05	1.212	0.000202598	0.000805988
YDR481C	PHO8	gene	chrIV	-1	1420250	1418550	1420297	1418449	47147	30734	43605	34453	-0.593	0.0398986	0.115641	-0.108	0.707563	0.782352	-0.434	0.131951	0.236109
YDR482C	CWC21	gene	chrIV	-1	1420838	1420431	1420945	1420361	2786	3873	6623	4793	0.454	0.126647	0.298474	1.195	5.79376e-05	0.000215251	0.748	0.0118308	0.0304357
YDR483W	KRE2	gene	chrIV	1	1421157	1422485	1421125	1422597	39715	48521	59755	42587	0.265	0.509481	0.777336	0.541	0.178143	0.255746	0.092	0.818196	0.889343
YDR484W	VPS52	gene	chrIV	1	1422763	1424688	1422741	1424717	4166	4432	7214	5433	0.084	0.813678	0.945464	0.743	0.0363842	0.0649208	0.359	0.31207	0.461798
YDR485C	VPS72	gene	chrIV	-1	1427207	1424820	1427225	1424697	7233	10006	28418	24133	0.458	0.0323392	0.097103	1.931	1.6571e-19	1.02218e-17	1.701	1.81351e-15	5.23748e-14
YDR486C	VPS60	gene	chrIV	-1	1428120	1427431	1428161	1427353	4667	6920	11457	9059	0.547	0.0481985	0.135745	1.248	6.59228e-06	2.99409e-05	0.921	0.000878729	0.00301772
YDR487C	RIB3	gene	chrIV	-1	1428980	1428354	1429049	1428313	20366	24150	31641	26572	0.232	0.498514	0.769082	0.599	0.0800249	0.129201	0.362	0.290724	0.436702
YDR488C	PAC11	gene	chrIV	-1	1430789	1429188	1430809	1429081	4989	6656	13849	12710	0.409	0.0348518	0.103648	1.447	7.79603e-14	1.7082e-12	1.326	7.64128e-12	1.17678e-10
YDR489W	SLD5	gene	chrIV	1	1431012	1431896	1431005	1432269	3104	4387	7162	5055	0.47	0.169662	0.372901	1.137	0.00089758	0.00249878	0.663	0.0529942	0.110873
YDR490C	PKH1	gene	chrIV	-1	1434268	1431968	1434369	1431897	6801	8062	12625	8619	0.237	0.355736	0.626568	0.864	0.000772279	0.00218915	0.331	0.198041	0.325057
YDR492W	IZH1	gene	chrIV	1	1434924	1435874	1434717	1435949	6007	4989	10230	6061	-0.259	0.332123	0.60054	0.742	0.0053532	0.0120577	0.013	0.962493	0.978091
YDR493W	MZM1	gene	chrIV	1	1436217	1436588	1436117	1436701	3117	2979	5399	3599	-0.061	0.86131	0.962071	0.745	0.0325515	0.0588878	0.195	0.575825	0.70993
YDR494W	RSM28	gene	chrIV	1	1436930	1438015	1436845	1438109	8766	7647	14374	11453	-0.187	0.554226	0.810731	0.679	0.0321481	0.0582363	0.367	0.246885	0.384853
YDR495C	VPS3	gene	chrIV	-1	1441150	1438115	1441209	1438089	5665	6534	11321	9899	0.194	0.557238	0.813148	0.945	0.00433574	0.0100205	0.762	0.0214902	0.050996
YDR496C	PUF6	gene	chrIV	-1	1443403	1441433	1443441	1441353	41589	34244	46490	33738	-0.262	0.473282	0.745765	0.15	0.680802	0.759869	-0.282	0.440052	0.589194
YDR497C	ITR1	gene	chrIV	-1	1445467	1443713	1445553	1443633	48669	44299	76329	49626	-0.132	0.570898	0.821446	0.633	0.00668951	0.0146717	0.027	0.906476	0.945594
YDR498C	SEC20	gene	chrIV	-1	1446994	1445843	1447041	1445769	4187	4895	10093	7335	0.218	0.421185	0.696134	1.225	5.84467e-06	2.69006e-05	0.781	0.0038933	0.0113596
YDR499W	LCD1	gene	chrIV	1	1447830	1450073	1447813	1450109	3995	10134	16373	13413	1.27	0.000118116	0.000628216	1.926	5.24662e-09	4.42087e-08	1.653	5.38686e-07	3.53815e-06
YDR500C	RPL37B	gene	chrIV	-1	1450853	1450198	1450889	1450105	111330	126902	133203	93078	0.178	0.601536	0.83937	0.244	0.474275	0.572175	-0.243	0.475308	0.62216
YDR501W	PLM2	gene	chrIV	1	1451353	1452918	1451237	1453077	1764	2027	4246	2928	0.195	0.425425	0.701013	1.232	4.50167e-07	2.60684e-06	0.71	0.00363394	0.0106964
YDR502C	SAM2	gene	chrIV	-1	1454464	1453310	1454505	1453105	26304	23521	28739	18999	-0.151	0.667368	0.876628	0.12	0.733475	0.801941	-0.44	0.211357	0.341865
YDR503C	LPP1	gene	chrIV	-1	1455866	1455042	1455913	1454905	2372	2424	3719	2434	0.03	0.92997	0.982763	0.611	0.0772814	0.12527	0.035	0.918523	0.952425
YDR504C	SPG3	gene	chrIV	-1	1456694	1456311	1456744	1456211	1433	1794	2226	1529	0.298	0.456332	0.729899	0.585	0.143826	0.212888	0.085	0.831253	0.898716
YDR505C	PSP1	gene	chrIV	-1	1459220	1456695	1459270	1456595	12703	11979	18629	13820	-0.079	0.825142	0.950091	0.518	0.148834	0.219357	0.114	0.75066	0.843147
YDR506C	GMC1	gene	chrIV	-1	1461554	1459728	1461585	1459641	2817	4246	4967	4408	0.571	0.0346951	0.103221	0.79	0.00349428	0.00825908	0.623	0.021192	0.0504589
YDR507C	GIN4	gene	chrIV	-1	1465786	1462358	1465905	1462145	22021	18440	37195	23068	-0.243	0.455038	0.728445	0.718	0.0272528	0.05046	0.063	0.845141	0.907593
YDR508C	GNP1	gene	chrIV	-1	1468444	1466453	1468497	1466249	44772	42411	84798	78471	-0.075	0.777248	0.9289	0.89	0.000847249	0.00237381	0.782	0.00337263	0.00999723
YDR510W	SMT3	gene	chrIV	1	1469400	1469705	1469325	1469789	35482	31632	29707	22427	-0.159	0.582895	0.829105	-0.246	0.395722	0.495198	-0.635	0.0283385	0.0647558
YDR511W	ACN9	gene	chrIV	1	1470146	1470418	1469997	1470453	2268	1951	4211	3015	-0.206	0.515137	0.780449	0.849	0.00731942	0.0158723	0.39	0.21778	0.350262
YDR512C	EMI1	gene	chrIV	-1	1470775	1470500	1470833	1470425	5445	4376	8203	5068	-0.304	0.262547	0.514487	0.571	0.0352742	0.0632483	-0.1	0.712694	0.817326
YDR513W	GRX2	gene	chrIV	1	1471017	1471448	1470965	1471541	7139	6750	10521	7809	-0.073	0.864466	0.963157	0.507	0.236592	0.323349	0.117	0.784711	0.867654
YDR514C	YDR514C	gene	chrIV	-1	1472999	1471548	1473049	1471465	5719	7092	12559	8786	0.299	0.279064	0.535754	1.093	7.41284e-05	0.000267522	0.596	0.0306735	0.0693101
YDR515W	SLF1	gene	chrIV	1	1473429	1474772	1473213	1474741	3771	4297	18115	18217	0.179	0.560324	0.814867	2.16	2.2088e-12	3.55601e-11	2.167	1.84423e-12	3.11488e-11
YDR516C	EMI2	gene	chrIV	-1	1476476	1474974	1476521	1474873	14653	12244	19408	9465	-0.24	0.536681	0.79756	0.375	0.333029	0.430805	-0.583	0.132993	0.237636
YDR517W	GRH1	gene	chrIV	1	1477239	1478357	1477125	1478445	17182	15514	20146	14013	-0.139	0.673531	0.879981	0.217	0.51137	0.607182	-0.278	0.400347	0.550622
YDR518W	EUG1	gene	chrIV	1	1478608	1480161	1478581	1480213	14794	16107	12721	9404	0.113	0.78164	0.930915	-0.2	0.623152	0.710197	-0.599	0.140637	0.248209
YDR519W	FPR2	gene	chrIV	1	1480425	1480832	1480373	1481005	8312	13387	14793	11310	0.651	0.0488848	0.13693	0.787	0.0171975	0.0337935	0.42	0.203234	0.331376
YDR520C	URC2	gene	chrIV	-1	1483403	1481085	1483497	1480969	6705	5338	9125	6421	-0.316	0.271133	0.524891	0.427	0.136456	0.203787	-0.06	0.834577	0.900657
YDR522C	SPS2	gene	chrIV	-1	1485303	1483795	1485353	1483695	301	276	431	295	-0.039	0.955034	0.988753	0.181	0.794278	0.850477	-0.01	0.988394	0.993916
YDR523C	SPS1	gene	chrIV	-1	1487038	1485566	1487033	1485689	414	695	851	741	0.716	0.00982423	0.0343198	0.995	0.00032401	0.00101617	0.803	0.00373786	0.010971
YDR524C	AGE1	gene	chrIV	-1	1488990	1487542	1489089	1487265	9103	10027	19145	14353	0.13	0.716916	0.902707	1.004	0.00524393	0.0118398	0.615	0.0875092	0.16863
YDR524C-B	YDR524C-B	gene	chrIV	-1	1489798	1489598	1489848	1489498	307429	317073	437800	223489	0.039	0.934046	0.984074	0.451	0.342483	0.440574	-0.405	0.394085	0.544475
YDR524W-C	YDR524W-C	gene	chrIV	1	1489403	1489492	1489353	1489592	19	34	48	41	0.507	0.464088	0.73655	0.859	0.214851	0.298513	0.698	0.31389	0.463766
YDR525W-A	SNA2	gene	chrIV	1	1490596	1490835	1490546	1490935	3454	3005	5647	3713	-0.185	0.634971	0.859013	0.656	0.0922266	0.146014	0.096	0.804478	0.88115
YDR527W	RBA50	gene	chrIV	1	1491094	1492413	1491044	1492513	11740	24389	23538	22125	0.99	0.00487786	0.0182779	0.942	0.00740328	0.0160265	0.858	0.0147071	0.0367032
YDR528W	HLR1	gene	chrIV	1	1494586	1495857	1494285	1495957	2159	3019	7663	6223	0.464	0.11377	0.27381	1.752	2.23278e-09	2.01447e-08	1.464	5.89716e-07	3.85114e-06
YDR529C	QCR7	gene	chrIV	-1	1496548	1496165	1496593	1495961	4554	6196	15151	7477	0.426	0.135098	0.313667	1.666	5.1404e-09	4.34104e-08	0.687	0.0160759	0.0397433
YDR530C	APA2	gene	chrIV	-1	1497768	1496791	1497969	1496657	4076	16975	16106	14177	1.94	1.0216e-08	1.10958e-07	1.869	3.47592e-08	2.5241e-07	1.695	5.66312e-07	3.70683e-06
YDR531W	CAB1	gene	chrIV	1	1498232	1499335	1498173	1499413	11610	14643	20074	16358	0.315	0.358061	0.629101	0.744	0.0300381	0.0548564	0.466	0.174521	0.29389
YDR532C	KRE28	gene	chrIV	-1	1500553	1499396	1500569	1499369	2614	6404	11431	8394	1.209	0.000709129	0.00320406	1.993	2.35021e-08	1.77832e-07	1.575	1.02585e-05	5.26612e-05
YDR533C	HSP31	gene	chrIV	-1	1502160	1501447	1502393	1501265	3524	8643	3973	3746	1.166	0.00846343	0.0299906	0.155	0.725574	0.795754	0.079	0.85815	0.917152
YDR534C	FIT1	gene	chrIV	-1	1504900	1503314	1504950	1503214	4467	2620	2493	2038	-0.752	0.00056678	0.00261078	-0.822	0.000164491	0.000552686	-1.107	4.04966e-07	2.72619e-06
YDR536W	STL1	gene	chrIV	1	1508005	1509714	1507950	1509766	215	270	361	297	0.26	0.662055	0.873571	0.593	0.319762	0.416443	0.369	0.535864	0.677415
YDR538W	PAD1	gene	chrIV	1	1510902	1511630	1510015	1511783	4548	10384	13783	10684	1.121	0.00107299	0.00467323	1.507	1.10854e-05	4.78581e-05	1.16	0.000715493	0.00252122
YDR539W	FDC1	gene	chrIV	1	1512094	1513605	1511991	1513943	12848	19493	20087	18508	0.565	0.103498	0.253552	0.606	0.0808892	0.130355	0.495	0.15397	0.26664
YDR540C	IRC4	gene	chrIV	-1	1517675	1517136	1517809	1516881	800	2278	2099	1594	1.428	1.60385e-05	9.96919e-05	1.316	6.98785e-05	0.000254205	0.94	0.0045443	0.0129979
YDR541C	YDR541C	gene	chrIV	-1	1520698	1519664	1520921	1519417	5117	9639	13165	11548	0.876	0.0024291	0.00979405	1.308	5.99567e-06	2.75175e-05	1.127	9.70393e-05	0.000413127
YDR542W	PAU10	gene	chrIV	1	1523249	1523611	1523199	1523711	82	391	248	419	2.038	1.26819e-06	9.74388e-06	1.443	0.000615467	0.00179071	2.131	4.03718e-07	2.71941e-06
YDR545W	YRF1-1	gene	chrIV	1	1526321	1531711	1526271	1531811	19462	49279	65808	69387	1.292	1.96381e-06	1.45777e-05	1.695	4.39281e-10	4.54498e-09	1.769	7.4739e-11	9.73924e-10
YIL001W	YIL001W	gene	chrIX	1	353940	355481	353820	355556	3095	3688	4546	3976	0.237	0.506834	0.776292	0.52	0.144893	0.214327	0.339	0.342341	0.492459
YIL002C	INP51	gene	chrIX	-1	353431	350591	353624	350448	12185	17172	20641	17270	0.472	0.122371	0.290143	0.726	0.0175916	0.0344013	0.48	0.116291	0.21375
YIL002W-A	YIL002W-A	gene	chrIX	1	350301	350510	350260	350724	16321	20806	22336	17813	0.33	0.332064	0.60053	0.427	0.209975	0.293031	0.119	0.727052	0.825969
YIL003W	CFD1	gene	chrIX	1	349122	350003	349068	350084	4871	13793	11699	14121	1.374	0.000729556	0.00328329	1.156	0.00448206	0.0103166	1.405	0.000550857	0.00198925
YIL004C	BET1	gene	chrIX	-1	348505	347946	348568	347768	5938	7480	14671	10453	0.314	0.352738	0.623735	1.232	0.000265932	0.000850714	0.77	0.0227421	0.0535746
YIL005W	EPS1	gene	chrIX	1	345692	347797	345548	347988	17825	16621	19190	14567	-0.095	0.789075	0.934182	0.1	0.777613	0.836897	-0.273	0.439924	0.589092
YIL006W	YIA6	gene	chrIX	1	344062	345183	343788	345372	2190	1495	3304	2449	-0.52	0.123937	0.293304	0.56	0.0970057	0.152474	0.153	0.651555	0.770489
YIL007C	NAS2	gene	chrIX	-1	343656	342994	343920	342840	2686	4527	5648	5219	0.71	0.0378011	0.110835	1.011	0.00308697	0.00739649	0.903	0.00819959	0.0218874
YIL008W	URM1	gene	chrIX	1	342536	342835	342436	343020	8124	10311	12688	11415	0.332	0.211066	0.441261	0.621	0.0192805	0.0372673	0.474	0.0743547	0.147
YIL009C-A	EST3	gene	chrIX	-1	336212	335666	336248	335520	1387	6822	6120	5323	2.153	1.26394e-09	1.59931e-08	2.006	1.54049e-08	1.20583e-07	1.817	3.00629e-07	2.07804e-06
YIL009W	FAA3	gene	chrIX	1	339344	341428	339340	341684	13142	20938	27442	26902	0.634	0.0594124	0.160708	1.003	0.00287143	0.00693421	0.976	0.00372469	0.0109351
YIL010W	DOT5	gene	chrIX	1	334882	335529	334852	335708	9989	11221	13702	10172	0.16	0.611548	0.844185	0.434	0.167215	0.242201	0.025	0.937229	0.963197
YIL011W	TIR3	gene	chrIX	1	333727	334536	333660	334852	2406	2065	1323	1325	-0.212	0.433271	0.707188	-0.832	0.00213668	0.00537129	-0.829	0.00221627	0.00685226
YIL013C	PDR11	gene	chrIX	-1	332442	328207	330399	328015	1618	3512	5319	3532	1.085	1.40546e-05	8.81323e-05	1.666	2.45005e-11	3.25621e-10	1.093	1.20818e-05	6.11361e-05
YIL014C-A	YIL014C-A	gene	chrIX	-1	325526	325212	325607	325223	700	929	568	452	0.378	0.324614	0.59136	-0.279	0.467011	0.564792	-0.584	0.128707	0.231767
YIL014W	MNT3	gene	chrIX	1	326103	327995	325939	328043	11840	11488	15542	12272	-0.042	0.892606	0.973341	0.375	0.223375	0.308169	0.049	0.872597	0.926362
YIL015W	BAR1	gene	chrIX	1	322342	324105	323323	324211	9090	7911	9395	6140	-0.185	0.636439	0.85954	0.044	0.910214	0.937812	-0.522	0.182246	0.304325
YIL016W	SNL1	gene	chrIX	1	321454	321933	321227	321987	10099	15191	18690	15771	0.566	0.0465753	0.131894	0.853	0.00268739	0.00655814	0.618	0.0298115	0.0676315
YIL017C	VID28	gene	chrIX	-1	320965	318200	321111	317903	6773	9795	20022	16254	0.505	0.118554	0.282866	1.484	4.43051e-06	2.10403e-05	1.198	0.000210536	0.000833187
YIL018W	RPL2B	gene	chrIX	1	316768	317932	316707	318163	228522	231712	206266	166392	0.018	0.965274	0.992469	-0.135	0.74777	0.813403	-0.417	0.319761	0.469689
YIL019W	FAF1	gene	chrIX	1	315093	316133	315075	316227	11653	12024	17742	17084	0.043	0.877969	0.967486	0.583	0.0393759	0.0695915	0.531	0.0608293	0.124148
YIL020C	HIS6	gene	chrIX	-1	314820	314035	314870	313935	7910	8822	11094	10087	0.149	0.647466	0.865779	0.463	0.156411	0.228565	0.333	0.308422	0.457833
YIL021W	RPB3	gene	chrIX	1	312905	313861	312819	314051	14046	15842	30300	23935	0.166	0.585698	0.830136	1.06	0.000490256	0.00146316	0.734	0.0156925	0.0389311
YIL022W	TIM44	gene	chrIX	1	311165	312460	311059	312771	34895	31004	50620	41685	-0.164	0.556718	0.81291	0.517	0.0642781	0.10652	0.247	0.376622	0.527244
YIL023C	YKE4	gene	chrIX	-1	310426	309386	310599	309207	7610	12516	18298	14164	0.689	0.0171822	0.0565538	1.215	2.63498e-05	0.00010457	0.86	0.00292662	0.0087783
YIL024C	YIL024C	gene	chrIX	-1	309171	308602	309221	308502	887	1526	2539	2018	0.752	0.00693328	0.0250534	1.459	1.55947e-07	9.85522e-07	1.139	4.26754e-05	0.000193901
YIL026C	IRR1	gene	chrIX	-1	307929	304477	307991	304351	9763	10220	16177	13553	0.063	0.834012	0.953989	0.697	0.0207442	0.0397915	0.452	0.133194	0.23787
YIL027C	EMC5	gene	chrIX	-1	304104	303679	304159	303503	4650	5593	8319	7502	0.256	0.372844	0.644832	0.806	0.00494716	0.0112278	0.662	0.0208718	0.0498307
YIL029C	YIL029C	gene	chrIX	-1	301257	300829	301307	300729	948	3754	4539	2949	1.809	1.22367e-05	7.77203e-05	2.06	6.32274e-07	3.53687e-06	1.49	0.000316322	0.00120035
YIL030C	SSM4	gene	chrIX	-1	300009	296050	300070	295894	36610	35156	59388	52379	-0.055	0.862957	0.962959	0.663	0.039188	0.0693242	0.491	0.126863	0.22899
YIL031W	ULP2	gene	chrIX	1	292633	295737	292583	295837	9717	10821	18863	15184	0.148	0.634577	0.858704	0.912	0.00337528	0.00800782	0.614	0.0486019	0.103012
YIL033C	BCY1	gene	chrIX	-1	291669	290419	291942	290238	21880	18199	21146	14217	-0.257	0.341289	0.611314	-0.047	0.860181	0.900983	-0.6	0.0259634	0.059944
YIL034C	CAP2	gene	chrIX	-1	290089	289226	290118	289166	9743	9638	13824	8022	-0.015	0.964874	0.992469	0.477	0.154855	0.226612	-0.265	0.430003	0.578978
YIL035C	CKA1	gene	chrIX	-1	288908	287790	289046	287406	13399	20543	46391	36867	0.588	0.0547286	0.15015	1.71	2.29152e-08	1.73971e-07	1.393	5.28497e-06	2.88525e-05
YIL036W	CST6	gene	chrIX	1	285666	287429	285506	287554	11307	11306	23892	16448	0	0.99989	0.99989	1.025	0.00140072	0.00369726	0.514	0.109686	0.203888
YIL037C	PRM2	gene	chrIX	-1	284999	283029	284574	283086	285	369	342	231	0.301	0.599116	0.838094	0.214	0.709212	0.783488	-0.243	0.671693	0.785626
YIL038C	NOT3	gene	chrIX	-1	282652	280142	282894	280086	16591	16927	32144	21784	0.028	0.911003	0.978415	0.926	0.00021952	0.000716787	0.381	0.128245	0.231081
YIL039W	TED1	gene	chrIX	1	278426	279847	278378	280010	19463	19878	18435	13748	0.028	0.936867	0.984637	-0.073	0.838741	0.885087	-0.469	0.192164	0.317477
YIL040W	APQ12	gene	chrIX	1	277723	278139	277706	278170	4156	4623	6945	5078	0.145	0.6744	0.880389	0.698	0.0429263	0.0751061	0.272	0.429894	0.578978
YIL041W	GVP36	gene	chrIX	1	276525	277505	276506	277634	44089	41841	45795	32306	-0.071	0.842357	0.956076	0.051	0.885355	0.919965	-0.42	0.237717	0.374551
YIL042C	PKP1	gene	chrIX	-1	276292	275108	276342	274950	3645	2680	4775	2920	-0.429	0.0999042	0.246128	0.378	0.146795	0.216844	-0.309	0.235294	0.371638
YIL043C	CBR1	gene	chrIX	-1	274926	274072	274950	273958	61440	62015	47217	37454	0.013	0.972353	0.994673	-0.355	0.328376	0.42595	-0.667	0.0663041	0.133668
YIL044C	AGE2	gene	chrIX	-1	273846	272950	273878	272766	8481	9755	16906	12520	0.188	0.607977	0.843242	0.929	0.0113552	0.023382	0.524	0.153211	0.265771
YIL045W	PIG2	gene	chrIX	1	271161	272777	270778	272922	2044	2656	6773	5789	0.358	0.270446	0.524353	1.64	4.43697e-07	2.57844e-06	1.424	1.1566e-05	5.87617e-05
YIL046W	MET30	gene	chrIX	1	268651	270573	268586	270722	8164	10792	21001	15993	0.392	0.0955233	0.237604	1.327	1.64172e-08	1.28066e-07	0.944	5.89843e-05	0.000260495
YIL046W-A	YIL046W-A	gene	chrIX	1	268309	268473	268018	268586	648	703	1409	818	0.108	0.750455	0.916853	1.057	0.0018202	0.00465508	0.315	0.352998	0.503963
YIL047C	SYG1	gene	chrIX	-1	267823	265115	267873	265015	34787	43367	104270	102854	0.306	0.275619	0.530485	1.524	5.57306e-08	3.86639e-07	1.505	8.12826e-08	6.33625e-07
YIL048W	NEO1	gene	chrIX	1	261437	264892	261114	264938	12245	12224	25736	18830	-0.002	0.994484	0.999721	1.014	0.00233167	0.00579597	0.587	0.0779241	0.152811
YIL049W	DFG10	gene	chrIX	1	260158	260919	260122	260954	1541	2862	3037	2373	0.845	0.0116218	0.0399349	0.925	0.00570044	0.0127387	0.588	0.078809	0.154301
YIL050W	PCL7	gene	chrIX	1	258913	259770	258538	259890	6133	6986	11156	7095	0.177	0.612528	0.844841	0.812	0.0198697	0.0382954	0.197	0.571147	0.706002
YIL051C	MMF1	gene	chrIX	-1	258280	257843	258350	257606	57898	62666	59391	39870	0.11	0.69444	0.891213	0.035	0.899388	0.930882	-0.518	0.0642022	0.130008
YIL052C	RPL34B	gene	chrIX	-1	257063	256226	257151	256039	91158	102609	99817	83513	0.164	0.57982	0.827482	0.125	0.671147	0.751477	-0.121	0.682017	0.79169
YIL053W	RHR2	gene	chrIX	1	255115	255867	254979	256139	154308	171504	125863	120904	0.147	0.600752	0.838998	-0.283	0.312962	0.409607	-0.339	0.227024	0.362154
YIL054W	YIL054W	gene	chrIX	1	254543	254860	254493	254960	66	46	199	53	-0.325	0.636769	0.859857	1.117	0.104364	0.162243	-0.196	0.77615	0.860704
YIL055C	YIL055C	gene	chrIX	-1	253925	252042	254423	251943	3321	5554	9190	6853	0.715	0.00994644	0.0347147	1.415	3.32405e-07	1.97736e-06	1.007	0.000282102	0.00108501
YIL056W	VHR1	gene	chrIX	1	249991	251913	249699	252043	8802	11073	14164	12555	0.314	0.331527	0.600071	0.651	0.044085	0.0768491	0.486	0.13297	0.237633
YIL057C	RGI2	gene	chrIX	-1	248360	247902	249080	248392	248	384	516	193	0.606	0.0403475	0.116733	1.014	0.000580796	0.00170205	-0.337	0.257802	0.39779
YIL060W	YIL060W	gene	chrIX	1	246392	246826	246342	246926	990	1767	1275	1214	0.803	0.00534502	0.0198384	0.349	0.226237	0.311511	0.281	0.329445	0.479324
YIL061C	SNP1	gene	chrIX	-1	245559	244657	245600	244496	3230	5856	8614	7727	0.815	0.0105426	0.0365146	1.345	2.4524e-05	9.80787e-05	1.196	0.000176006	0.000709146
YIL062C	ARC15	gene	chrIX	-1	244462	243998	244496	243864	13693	15689	22973	15680	0.192	0.357271	0.6282	0.731	0.000462971	0.00139161	0.191	0.359427	0.510639
YIL063C	YRB2	gene	chrIX	-1	243744	242761	243784	242696	9933	14060	18739	14923	0.488	0.0366923	0.108263	0.892	0.000134607	0.000459762	0.572	0.0144048	0.0360915
YIL064W	SEE1	gene	chrIX	1	241994	242716	242004	242780	12824	12446	14540	13561	-0.042	0.865255	0.963683	0.176	0.475822	0.573724	0.078	0.751352	0.843673
YIL065C	FIS1	gene	chrIX	-1	241775	241308	241824	241192	6362	8213	13799	9592	0.346	0.323905	0.590889	1.049	0.00275689	0.00670325	0.556	0.112615	0.208173
YIL066C	RNR3	gene	chrIX	-1	240708	238099	240758	237999	1857	3297	2577	2639	0.801	0.00235822	0.00952858	0.458	0.0821322	0.131946	0.491	0.0622613	0.126665
YIL067C	YIL067C	gene	chrIX	-1	237760	235724	237816	235664	6476	7155	11204	9252	0.139	0.609716	0.843627	0.763	0.00501658	0.0113626	0.497	0.0678607	0.136298
YIL068C	SEC6	gene	chrIX	-1	235474	233057	235536	232944	13039	13388	21257	16054	0.035	0.92367	0.98129	0.657	0.0755477	0.122811	0.28	0.449728	0.598969
YIL069C	RPS24B	gene	chrIX	-1	232369	231553	232464	231344	112032	122185	124122	103587	0.121	0.640841	0.862126	0.143	0.581549	0.671541	-0.109	0.67347	0.786489
YIL070C	MAM33	gene	chrIX	-1	231072	230272	231152	230152	8700	7963	11511	9988	-0.122	0.697201	0.893319	0.385	0.21837	0.302514	0.19	0.54415	0.683186
YIL071C	PCI8	gene	chrIX	-1	229994	228660	230016	228568	3415	9616	11093	9595	1.392	0.000149084	0.000779052	1.585	1.57971e-05	6.59424e-05	1.389	0.000154104	0.000631208
YIL072W	HOP1	gene	chrIX	1	226602	228419	226552	228519	649	1676	1801	1305	1.313	5.20139e-06	3.56712e-05	1.412	9.41482e-07	5.08857e-06	0.966	0.000809667	0.00281462
YIL073C	SPO22	gene	chrIX	-1	225954	222937	224576	222816	468	1155	1021	1133	1.244	3.49114e-05	0.00020289	1.074	0.000352354	0.00109238	1.218	5.046e-05	0.000226014
YIL074C	SER33	gene	chrIX	-1	222490	221081	222624	220984	15420	14926	18445	16274	-0.044	0.895649	0.973869	0.244	0.470469	0.56849	0.073	0.828116	0.896434
YIL075C	RPN2	gene	chrIX	-1	220700	217863	220760	217744	88729	82129	164695	127384	-0.108	0.677223	0.88164	0.864	0.000862137	0.00240957	0.505	0.0514381	0.108115
YIL076W	SEC28	gene	chrIX	1	216658	217548	216628	217716	19852	22874	32954	21558	0.19	0.611743	0.84427	0.68	0.0691626	0.113652	0.111	0.767805	0.855126
YIL077C	YIL077C	gene	chrIX	-1	215953	214991	216536	214776	5065	7617	16114	11341	0.556	0.0972535	0.240958	1.578	2.49467e-06	1.24569e-05	1.098	0.00104738	0.00351502
YIL078W	THS1	gene	chrIX	1	212499	214703	212452	214772	244560	242519	228450	174860	-0.011	0.976847	0.995304	-0.091	0.813561	0.865572	-0.448	0.245999	0.38395
YIL079C	AIR1	gene	chrIX	-1	212005	210923	212048	210808	10244	14341	24716	24634	0.462	0.141481	0.324538	1.21	0.000117354	0.000404855	1.205	0.000124623	0.000520409
YIL083C	CAB2	gene	chrIX	-1	204653	203556	204992	203512	8927	13619	12837	11586	0.58	0.0646432	0.172069	0.499	0.112018	0.172276	0.358	0.25418	0.393312
YIL084C	SDS3	gene	chrIX	-1	203259	202276	203304	202096	5061	6634	13294	10960	0.362	0.334743	0.603549	1.295	0.000561266	0.0016495	1.036	0.00580779	0.0161407
YIL085C	KTR7	gene	chrIX	-1	202043	200490	202093	200390	24948	29941	42813	32380	0.245	0.50854	0.777155	0.726	0.0501357	0.0859058	0.35	0.344617	0.494926
YIL087C	AIM19	gene	chrIX	-1	200119	199646	200169	199546	1450	2351	2915	1961	0.678	0.00550926	0.0203748	0.98	5.95517e-05	0.00022038	0.424	0.0829534	0.161247
YIL088C	AVT7	gene	chrIX	-1	199403	197931	199480	197864	15811	16839	22240	17384	0.088	0.752232	0.917675	0.474	0.0873868	0.139225	0.132	0.634644	0.758153
YIL089W	YIL089W	gene	chrIX	1	195599	196216	195572	196667	860	2053	1659	1602	1.182	0.000576758	0.00264814	0.891	0.00946586	0.0199401	0.844	0.0139964	0.035177
YIL090W	ICE2	gene	chrIX	1	193595	195070	193428	195372	15682	20765	32664	25693	0.378	0.303236	0.567287	0.988	0.00707028	0.0154026	0.664	0.0700981	0.139827
YIL091C	UTP25	gene	chrIX	-1	193195	191030	193240	190936	23568	23514	42236	35174	-0.003	0.993097	0.999274	0.788	0.0276822	0.0511298	0.541	0.130874	0.234638
YIL092W	YIL092W	gene	chrIX	1	189066	190967	189004	191100	3458	5674	7021	6012	0.688	0.0124882	0.0425011	0.985	0.000350936	0.00108829	0.769	0.00526517	0.0148067
YIL093C	RSM25	gene	chrIX	-1	188784	187990	188872	187888	7745	7104	14180	11419	-0.12	0.669716	0.877929	0.839	0.00281676	0.00682396	0.539	0.0552913	0.114685
YIL094C	LYS12	gene	chrIX	-1	187632	186517	187712	186176	33054	42745	41246	29287	0.344	0.368366	0.640857	0.296	0.438563	0.536909	-0.162	0.67235	0.786052
YIL095W	PRK1	gene	chrIX	1	183937	186369	183700	186460	4503	4783	8146	7159	0.082	0.798493	0.938991	0.812	0.0119665	0.0244587	0.635	0.0494198	0.104473
YIL096C	YIL096C	gene	chrIX	-1	183127	182117	183240	181984	8457	8691	10921	7509	0.038	0.905417	0.977702	0.351	0.266891	0.35802	-0.163	0.605717	0.735518
YIL097W	FYV10	gene	chrIX	1	180427	181977	180340	182100	2343	3597	5319	5132	0.57	0.145358	0.331156	1.091	0.00530362	0.0119579	1.043	0.00767614	0.0206494
YIL098C	FMC1	gene	chrIX	-1	180239	179772	180280	179704	3571	4962	9076	7140	0.452	0.140701	0.323197	1.284	2.88861e-05	0.000113485	0.953	0.00190413	0.0059784
YIL099W	SGA1	gene	chrIX	1	178004	179653	177954	179753	492	866	1651	921	0.772	0.0153418	0.0511392	1.658	1.84873e-07	1.15418e-06	0.857	0.00715782	0.0194218
YIL101C	XBP1	gene	chrIX	-1	177250	175307	177300	175207	1345	763	4195	1800	-0.771	0.0218319	0.0693513	1.553	3.68177e-06	1.78125e-05	0.397	0.236792	0.373328
YIL102C	YIL102C	gene	chrIX	-1	174887	174582	174937	174482	55	55	76	39	-0.001	0.998282	0.999721	0.125	0.844677	0.889257	-0.116	0.856625	0.91664
YIL102C-A	YIL102C-A	gene	chrIX	-1	173592	173365	173648	172216	2464	12950	17829	14760	2.248	8.41351e-11	1.28179e-09	2.683	9.26803e-15	2.435e-13	2.426	2.44221e-12	4.05724e-11
YIL103W	DPH1	gene	chrIX	1	171751	173028	171652	173100	7327	6997	11807	8983	-0.064	0.807523	0.943128	0.666	0.0115959	0.0238129	0.284	0.28137	0.42592
YIL104C	SHQ1	gene	chrIX	-1	171505	169982	171536	169880	6494	6820	12545	11313	0.067	0.829487	0.952228	0.905	0.00371378	0.00870896	0.763	0.0144661	0.0361893
YIL105C	SLM1	gene	chrIX	-1	169641	167581	169808	167424	8489	7138	23760	16990	-0.239	0.424499	0.699893	1.421	2.08241e-06	1.05799e-05	0.957	0.00138547	0.00449159
YIL106W	MOB1	gene	chrIX	1	166415	167444	166316	167564	6301	8391	13433	11376	0.398	0.14661	0.333139	1.053	0.000123779	0.000425597	0.821	0.00274517	0.00828663
YIL107C	PFK26	gene	chrIX	-1	165761	163278	165960	163168	7252	11942	27169	21670	0.681	0.0374443	0.109959	1.805	3.4366e-08	2.50034e-07	1.496	4.85176e-06	2.68099e-05
YIL108W	YIL108W	gene	chrIX	1	160887	162977	160660	163028	9563	8987	21106	15600	-0.088	0.688975	0.887209	1.116	3.2437e-07	1.93361e-06	0.69	0.00159419	0.00508688
YIL109C	SEC24	gene	chrIX	-1	160165	157385	160280	157232	49172	45160	69417	47473	-0.116	0.73046	0.908162	0.47	0.162512	0.236112	-0.048	0.886835	0.933937
YIL110W	HPM1	gene	chrIX	1	156045	157178	156004	157340	8086	9078	10966	9638	0.159	0.602597	0.840127	0.42	0.170503	0.246148	0.242	0.429616	0.578977
YIL111W	COX5B	gene	chrIX	1	155222	155765	155148	155852	5197	3963	8034	3158	-0.371	0.256798	0.506312	0.596	0.0679779	0.111965	-0.681	0.0373155	0.0823349
YIL112W	HOS4	gene	chrIX	1	151595	154846	151564	154828	21227	21270	74891	66159	0.003	0.992476	0.999274	1.742	3.72724e-09	3.2277e-08	1.571	1.06391e-07	8.10975e-07
YIL113W	SDP1	gene	chrIX	1	150559	151188	150532	151252	1372	940	1800	828	-0.518	0.101782	0.249941	0.374	0.237548	0.32437	-0.691	0.0291807	0.0663728
YIL114C	POR2	gene	chrIX	-1	149988	149143	150032	149016	7518	12825	14594	14744	0.732	0.0220922	0.0700679	0.909	0.00446993	0.0102929	0.923	0.00389255	0.0113596
YIL115C	NUP159	gene	chrIX	-1	148709	144327	148888	144200	30507	26413	50666	36588	-0.197	0.537065	0.7976	0.696	0.0296457	0.054227	0.249	0.436083	0.58519
YIL116W	HIS5	gene	chrIX	1	142928	144085	142860	144164	8734	24034	25334	23230	1.382	2.7539e-05	0.000163648	1.454	1.02638e-05	4.46336e-05	1.335	5.08519e-05	0.000227501
YIL117C	PRM5	gene	chrIX	-1	141569	140613	141696	140536	19102	15462	34548	21639	-0.294	0.275202	0.530274	0.825	0.00221057	0.00553007	0.174	0.519924	0.66261
YIL118W	RHO3	gene	chrIX	1	139752	140447	139620	140572	14200	14621	19393	14040	0.039	0.919825	0.981195	0.416	0.282882	0.376423	-0.015	0.968826	0.982153
YIL119C	RPI1	gene	chrIX	-1	137877	136654	138064	136328	3320	1359	5474	2165	-1.245	1.80144e-06	1.34251e-05	0.699	0.0072522	0.0157415	-0.597	0.0219159	0.0518976
YIL120W	QDR1	gene	chrIX	1	135584	136108	135252	136188	2084	4199	7300	4800	0.952	0.00518333	0.0193332	1.706	5.49481e-07	3.12455e-06	1.135	0.000867403	0.00298696
YIL121W	QDR2	gene	chrIX	1	132244	133872	132196	133996	18513	16869	28707	14266	-0.129	0.652825	0.867629	0.608	0.0336927	0.0607486	-0.361	0.207323	0.336448
YIL122W	POG1	gene	chrIX	1	130610	131665	130340	131748	2672	2190	5254	2734	-0.278	0.293697	0.55567	0.943	0.000362434	0.00112057	0.031	0.905876	0.945443
YIL123W	SIM1	gene	chrIX	1	127662	129581	127457	129892	60314	45589	68882	42492	-0.386	0.197857	0.420531	0.183	0.540873	0.634578	-0.483	0.107136	0.199977
YIL124W	AYR1	gene	chrIX	1	126204	127097	126153	127169	11265	12784	19117	10206	0.169	0.658828	0.871324	0.708	0.064499	0.106793	-0.132	0.730608	0.827998
YIL125W	KGD1	gene	chrIX	1	122689	125733	122417	125929	36964	38846	65167	36133	0.065	0.876405	0.967362	0.746	0.0752211	0.122368	-0.03	0.943227	0.96691
YIL126W	STH1	gene	chrIX	1	117992	122071	117809	122201	50926	41007	66889	52868	-0.293	0.405464	0.680671	0.369	0.294564	0.389163	0.051	0.885646	0.933774
YIL127C	RRT14	gene	chrIX	-1	117644	117024	117677	116941	8116	9413	25954	22117	0.207	0.412025	0.68701	1.626	1.15922e-10	1.33984e-09	1.402	2.75046e-08	2.33316e-07
YIL128W	MET18	gene	chrIX	1	113806	116904	113729	116993	11269	12109	19015	15690	0.095	0.809365	0.943898	0.696	0.0786741	0.12731	0.44	0.266293	0.407985
YIL129C	TAO3	gene	chrIX	-1	113237	106107	113341	106013	26177	24256	47115	34399	-0.105	0.732156	0.90869	0.809	0.00826775	0.0176921	0.376	0.219837	0.35287
YIL130W	ASG1	gene	chrIX	1	102782	105676	102657	105753	6409	7129	24294	18266	0.145	0.650652	0.866978	1.826	1.26267e-08	1.005e-07	1.435	7.78402e-06	4.07889e-05
YIL131C	FKH1	gene	chrIX	-1	102235	100781	102341	100653	9851	8452	11134	9408	-0.212	0.462868	0.735411	0.17	0.556864	0.648712	-0.064	0.82545	0.894829
YIL132C	CSM2	gene	chrIX	-1	100501	99860	100517	99453	1371	4210	4020	4092	1.55	1.39704e-07	1.25347e-06	1.487	4.43901e-07	2.57844e-06	1.511	2.87453e-07	1.99669e-06
YIL133C	RPL16A	gene	chrIX	-1	99416	98527	99453	98413	178400	177316	167508	147382	-0.008	0.975959	0.995285	-0.087	0.75532	0.818648	-0.265	0.344762	0.495009
YIL134C-A	YIL134C-A	gene	chrIX	-1	96725	96522	96775	96422	170	644	592	782	1.759	1.63895e-05	0.00010165	1.647	5.49187e-05	0.000204772	2.017	7.686e-07	4.88718e-06
YIL134W	FLX1	gene	chrIX	1	97395	98330	97361	98433	3474	5042	6030	5817	0.515	0.0811122	0.207425	0.762	0.00983259	0.0206018	0.712	0.0158239	0.0392229
YIL135C	VHS2	gene	chrIX	-1	96375	95065	96453	94893	6897	7169	14398	11236	0.054	0.82356	0.949186	1.032	2.22263e-05	8.98712e-05	0.684	0.00492852	0.0139394
YIL136W	OM45	gene	chrIX	1	93619	94800	93577	94961	9173	13515	31882	17370	0.544	0.0228846	0.0722303	1.749	2.50199e-13	4.8793e-12	0.896	0.000177738	0.000714963
YIL137C	TMA108	gene	chrIX	-1	92788	89948	92829	89885	23805	23031	31580	22401	-0.045	0.889605	0.972962	0.387	0.235213	0.321841	-0.083	0.798509	0.877015
YIL138C	TPM2	gene	chrIX	-1	89715	89230	89741	88885	19342	32276	37922	28656	0.68	0.0854533	0.21664	0.895	0.0236691	0.0447069	0.522	0.186919	0.310279
YIL139C	REV7	gene	chrIX	-1	88716	87979	88733	87869	1961	5300	4291	4231	1.352	6.82013e-05	0.000381323	1.064	0.00172485	0.0044463	1.044	0.00209162	0.00650585
YIL140W	AXL2	gene	chrIX	1	85366	87837	85316	87937	7590	8086	13747	9269	0.088	0.752733	0.917753	0.825	0.00313	0.00749324	0.277	0.320516	0.470493
YIL142W	CCT2	gene	chrIX	1	83302	84885	83265	84921	45358	43829	47649	40123	-0.047	0.877077	0.967362	0.068	0.823909	0.873437	-0.169	0.580012	0.713504
YIL143C	SSL2	gene	chrIX	-1	83041	80510	83077	80165	16875	14950	32738	32978	-0.168	0.539887	0.798921	0.922	0.000790795	0.00223383	0.932	0.000691644	0.00244935
YIL144W	TID3	gene	chrIX	1	78074	80149	77985	80249	5443	5337	17582	15565	-0.027	0.935658	0.984584	1.599	1.81985e-06	9.36749e-06	1.432	1.90877e-05	9.28216e-05
YIL145C	PAN6	gene	chrIX	-1	77283	76354	77349	76037	17469	26712	36955	32441	0.575	0.103103	0.252801	1.014	0.00400911	0.00932256	0.838	0.0174791	0.0427743
YIL146C	ATG32	gene	chrIX	-1	75773	74184	76037	73973	3390	6849	9254	10231	0.964	0.00231223	0.00937614	1.378	1.33886e-05	5.68077e-05	1.515	1.67774e-06	1.01181e-05
YIL147C	SLN1	gene	chrIX	-1	73453	69791	73677	69525	26266	25568	40413	29680	-0.037	0.913507	0.97931	0.587	0.0818855	0.131699	0.166	0.621863	0.748477
YIL148W	RPL40A	gene	chrIX	1	68708	69528	68433	69601	190626	172809	162669	121379	-0.13	0.74383	0.913786	-0.211	0.597459	0.686353	-0.599	0.133207	0.23787
YIL149C	MLP2	gene	chrIX	-1	68067	63028	68205	62909	33667	30945	70523	62822	-0.117	0.68855	0.886965	1.023	0.00043726	0.00132379	0.863	0.00301492	0.00902885
YIL150C	MCM10	gene	chrIX	-1	62728	61013	62778	60913	3810	2939	8811	7280	-0.356	0.253367	0.501257	1.153	0.000218601	0.000714403	0.89	0.00431614	0.0124209
YIL151C	YIL151C	gene	chrIX	-1	60694	57338	60744	57238	13541	13101	34183	28720	-0.045	0.888485	0.972594	1.268	8.21317e-05	0.000293605	1.03	0.00139091	0.00450197
YIL152W	YIL152W	gene	chrIX	1	56545	57252	56481	57377	2028	2532	6663	6294	0.314	0.151124	0.341072	1.678	1.44377e-14	3.66596e-13	1.598	2.42184e-13	4.77221e-12
YIL153W	RRD1	gene	chrIX	1	55198	56379	55177	56401	7027	7435	8908	7197	0.079	0.753713	0.918002	0.332	0.188729	0.268595	0.033	0.894818	0.9389
YIL154C	IMP2'	gene	chrIX	-1	55021	53981	55069	53917	10460	10215	14379	9547	-0.033	0.883252	0.97009	0.448	0.0490662	0.0844302	-0.129	0.572041	0.706646
YIL155C	GUT2	gene	chrIX	-1	53708	51759	53741	51725	4701	4495	12011	7078	-0.063	0.800019	0.938991	1.314	1.06081e-07	6.9677e-07	0.573	0.0204772	0.0490226
YIL156W	UBP7	gene	chrIX	1	48091	51306	48105	51601	11780	12318	25316	16408	0.06	0.870139	0.965033	1.03	0.00498515	0.011305	0.446	0.224428	0.358709
YIL156W-B	YIL156W-B	gene	chrIX	1	47690	47973	47640	48073	4370	4543	5932	3819	0.053	0.866206	0.964114	0.42	0.184694	0.263749	-0.185	0.559007	0.696225
YIL157C	COA1	gene	chrIX	-1	47542	46949	47573	46749	8282	7217	11888	7895	-0.189	0.537108	0.7976	0.498	0.104865	0.162932	-0.066	0.82998	0.897596
YIL158W	AIM20	gene	chrIX	1	46201	46815	46193	46889	4691	6800	11812	8773	0.516	0.0577482	0.156955	1.285	2.2952e-06	1.15626e-05	0.87	0.00136846	0.00444152
YIL159W	BNR1	gene	chrIX	1	41825	45952	41793	46025	8702	9307	12332	9294	0.09	0.810046	0.943898	0.468	0.211981	0.295213	0.088	0.813723	0.887136
YIL160C	POT1	gene	chrIX	-1	41444	40191	41981	40205	338	323	770	539	-0.051	0.935465	0.984563	0.91	0.145522	0.215117	0.509	0.415839	0.566739
YIL161W	YIL161W	gene	chrIX	1	39433	40140	39425	40129	3387	7702	13609	11341	1.125	0.000390342	0.00186621	1.907	1.84283e-09	1.68725e-08	1.656	1.78012e-07	1.29349e-06
YIL162W	SUC2	gene	chrIX	1	37445	38983	37345	39137	9218	9289	15437	11916	0.01	0.975993	0.995285	0.7	0.0442249	0.0770574	0.348	0.316614	0.466333
YIL164C	NIT1	gene	chrIX	-1	34686	34087	34736	33987	2159	11594	11749	14286	2.347	1.16136e-19	7.01141e-18	2.365	6.00361e-20	3.96168e-18	2.638	1.96626e-24	2.12543e-22
YIL165C	YIL165C	gene	chrIX	-1	34077	33718	34127	33618	1152	6951	5936	6089	2.487	1.03815e-17	4.82911e-16	2.268	5.48358e-15	1.52173e-13	2.303	2.08153e-15	5.95097e-14
YIL166C	YIL166C	gene	chrIX	-1	32566	30938	32965	31333	816	1666	2229	2410	0.968	0.00492668	0.0184365	1.363	7.39715e-05	0.000267211	1.47	1.93622e-05	9.39149e-05
YIL169C	YIL169C	gene	chrIX	-1	26106	23119	26156	23019	2015	1637	7341	7573	-0.268	0.543968	0.802054	1.679	0.000140739	0.000478116	1.719	9.64271e-05	0.000411137
YIL172C	IMA3	gene	chrIX	-1	18553	16784	18603	16684	959	3612	2645	4065	1.844	1.25446e-11	2.17376e-10	1.41	2.23943e-07	1.37648e-06	2.008	1.59824e-13	3.23928e-12
YIL173W	VTH1	gene	chrIX	1	11492	16141	11442	16241	9760	29571	35733	33710	1.512	4.82423e-06	3.33668e-05	1.771	8.57485e-08	5.75544e-07	1.691	3.16043e-07	2.17663e-06
YIL176C	PAU14	gene	chrIX	-1	9155	8793	9205	8693	71	352	90	234	2.167	1.4951e-09	1.87093e-08	0.321	0.378746	0.478439	1.615	7.07282e-06	3.75124e-05
YIL177C	YIL177C	gene	chrIX	-1	6147	483	6197	383	9101	26167	35617	32903	1.463	2.9221e-07	2.47877e-06	1.891	3.41166e-11	4.40528e-10	1.781	4.31718e-10	4.79922e-09
YIR001C	SGN1	gene	chrIX	-1	356895	356143	357176	355808	5709	9903	17689	15374	0.747	0.0312001	0.0942312	1.535	9.46015e-06	4.14566e-05	1.344	0.000105124	0.000444875
YIR002C	MPH1	gene	chrIX	-1	360396	357415	360704	357320	16606	23245	32813	30081	0.459	0.164995	0.364977	0.93	0.00490592	0.0111588	0.811	0.0141391	0.035512
YIR003W	AIM21	gene	chrIX	1	360885	362924	360748	363028	15141	21446	30768	24400	0.485	0.071141	0.186134	0.988	0.000235816	0.000764937	0.664	0.013365	0.0337771
YIR004W	DJP1	gene	chrIX	1	363221	364519	363132	364612	25720	23495	42752	30663	-0.12	0.759602	0.920969	0.677	0.0852113	0.136065	0.234	0.551986	0.690286
YIR005W	IST3	gene	chrIX	1	364889	365335	364852	365500	646	1781	1875	1659	1.377	5.52957e-05	0.000313636	1.447	2.25814e-05	9.10799e-05	1.281	0.000177764	0.000714963
YIR006C	PAN1	gene	chrIX	-1	369908	365466	370080	365384	51557	43854	79905	59100	-0.222	0.485315	0.756639	0.601	0.0586586	0.0982839	0.187	0.555871	0.69354
YIR007W	YIR007W	gene	chrIX	1	370704	372998	370692	373092	4191	6577	7940	7867	0.622	0.0383907	0.112158	0.882	0.00330874	0.00787301	0.869	0.00379253	0.0111056
YIR008C	PRI1	gene	chrIX	-1	374306	373077	374392	372912	6622	7620	10815	7618	0.19	0.588678	0.83224	0.665	0.0586126	0.0982344	0.19	0.589259	0.72101
YIR009W	MSL1	gene	chrIX	1	374525	374860	374412	375332	2043	5942	8207	6772	1.49	6.66674e-09	7.47703e-08	1.942	4.10409e-14	9.62427e-13	1.673	7.51168e-11	9.76605e-10
YIR010W	DSN1	gene	chrIX	1	375431	377161	375348	377420	9437	7240	20926	16110	-0.363	0.258191	0.508674	1.092	0.000670462	0.00192945	0.733	0.0224188	0.0528783
YIR011C	STS1	gene	chrIX	-1	378246	377287	378384	377152	6151	6901	30405	22744	0.156	0.653843	0.868227	2.169	4.23622e-10	4.40303e-09	1.774	3.25704e-07	2.23909e-06
YIR012W	SQT1	gene	chrIX	1	378486	379781	378452	379884	20031	20007	25171	20385	-0.002	0.992808	0.999274	0.324	0.0872081	0.13898	0.025	0.895683	0.939195
YIR013C	GAT4	gene	chrIX	-1	380384	380019	380434	379919	79	311	250	227	1.835	1.41553e-06	1.07827e-05	1.545	5.0556e-05	0.000190067	1.415	0.000208017	0.000824369
YIR014W	YIR014W	gene	chrIX	1	381086	381814	381060	381924	1225	2147	6401	5277	0.781	0.00358364	0.0138395	2.304	7.72261e-18	3.56308e-16	2.035	3.04518e-14	7.12635e-13
YIR015W	RPR2	gene	chrIX	1	381948	382382	381898	382482	2543	4222	9140	7761	0.713	0.00162412	0.00680425	1.801	1.69758e-15	5.07041e-14	1.57	3.88323e-12	6.29638e-11
YIR016W	YIR016W	gene	chrIX	1	382628	383425	382578	383525	4309	5964	13513	9751	0.448	0.141793	0.325122	1.575	2.36611e-07	1.44851e-06	1.125	0.0002232	0.000879626
YIR017C	MET28	gene	chrIX	-1	384056	383556	384424	383280	2467	2647	4931	3285	0.094	0.807248	0.943128	0.925	0.0161237	0.0318847	0.382	0.320916	0.470716
YIR018C-A	YIR018C-A	gene	chrIX	-1	385701	385564	386520	385608	2502	7131	7370	7055	1.409	0.000121077	0.000642762	1.453	7.32047e-05	0.000265031	1.394	0.000142037	0.000585585
YIR018W	YAP5	gene	chrIX	1	384609	385346	384604	385884	6732	8891	27826	23258	0.372	0.324182	0.591173	1.902	4.49936e-07	2.60683e-06	1.661	1.04966e-05	5.37376e-05
YIR019C	MUC1	gene	chrIX	-1	393675	389572	392928	389352	536	2288	8528	6318	2.045	1.61936e-22	1.51899e-20	3.906	5.94074e-78	6.74274e-74	3.481	2.80975e-62	3.18907e-58
YIR021W	MRS1	gene	chrIX	1	397294	398385	397148	398468	2660	3460	4524	4125	0.369	0.137815	0.31838	0.744	0.00275494	0.00670136	0.615	0.0133856	0.0338141
YIR021W-A	YIR021W-A	gene	chrIX	1	398514	398726	398464	398826	1426	1866	1830	1410	0.363	0.315488	0.582219	0.336	0.352133	0.450791	-0.016	0.965567	0.980337
YIR022W	SEC11	gene	chrIX	1	398733	399236	398683	399336	11151	10201	11792	10461	-0.126	0.558471	0.814028	0.079	0.712797	0.786148	-0.09	0.674782	0.787292
YIR023W	DAL81	gene	chrIX	1	399777	402689	399732	402756	9211	8994	20584	19665	-0.034	0.883781	0.970202	1.131	9.24059e-07	5.00624e-06	1.067	3.69068e-06	2.08924e-05
YIR024C	YIR024C	gene	chrIX	-1	403491	402841	403541	402741	4757	4871	8889	7656	0.033	0.908461	0.977937	0.867	0.00229324	0.0057117	0.659	0.0203395	0.0487754
YIR025W	MND2	gene	chrIX	1	403659	404765	403588	404996	4581	5773	15617	13053	0.325	0.1515	0.341582	1.726	2.66028e-14	6.45175e-13	1.474	8.06156e-11	1.04213e-09
YIR026C	YVH1	gene	chrIX	-1	405967	404873	406056	404704	16421	13386	18064	16022	-0.287	0.235579	0.475482	0.134	0.579545	0.669568	-0.035	0.886366	0.933937
YIR027C	DAL1	gene	chrIX	-1	407642	406260	406840	406184	209	459	305	442	1.068	0.00162463	0.00680425	0.516	0.12885	0.194138	1.016	0.0027306	0.00824703
YIR028W	DAL4	gene	chrIX	1	408468	410375	410012	410500	446	449	419	372	0.007	0.985116	0.997362	-0.087	0.804595	0.858074	-0.252	0.476028	0.622959
YIR029W	DAL2	gene	chrIX	1	410807	411838	410676	411844	2300	18796	11281	15456	2.854	5.36805e-17	2.18378e-15	2.159	2.35573e-10	2.57092e-09	2.588	3.07363e-14	7.17559e-13
YIR030C	DCG1	gene	chrIX	-1	412770	412036	412816	411888	1174	2131	691	944	0.83	0.00234981	0.00950135	-0.736	0.00720188	0.0156503	-0.302	0.268911	0.410952
YIR031C	DAL7	gene	chrIX	-1	414679	413015	414816	412928	2817	37164	25083	33387	3.512	7.76447e-26	1.10192e-23	2.975	5.46113e-19	3.09919e-17	3.366	7.38239e-24	7.54866e-22
YIR032C	DAL3	gene	chrIX	-1	415617	415030	415768	414896	761	2742	2701	2315	1.792	1.20019e-12	2.40251e-11	1.77	2.25499e-12	3.62011e-11	1.555	7.15936e-10	7.64428e-09
YIR033W	MGA2	gene	chrIX	1	416124	419465	415980	419572	23880	17355	38132	21343	-0.423	0.291298	0.552327	0.621	0.120765	0.183909	-0.149	0.710159	0.815407
YIR034C	LYS1	gene	chrIX	-1	420736	419615	420808	419440	6662	10504	15227	13752	0.624	0.0496894	0.138705	1.134	0.000363955	0.00112467	0.994	0.00177701	0.00560874
YIR035C	YIR035C	gene	chrIX	-1	421790	421026	421848	420912	9524	16330	14157	11287	0.744	0.0137701	0.0463082	0.547	0.0701643	0.115015	0.234	0.438171	0.587368
YIR036C	IRC24	gene	chrIX	-1	422865	422074	422960	421872	13506	16311	14894	12969	0.266	0.235467	0.475374	0.138	0.538359	0.632544	-0.057	0.798962	0.877343
YIR037W	HYR1	gene	chrIX	1	423128	423619	423078	423719	16588	16303	14227	9931	-0.024	0.943144	0.985814	-0.21	0.527108	0.62177	-0.7	0.0346781	0.0770851
YIR038C	GTT1	gene	chrIX	-1	424513	423809	424552	423632	7847	9489	13287	8023	0.264	0.339527	0.609634	0.732	0.00811421	0.0174128	0.031	0.911312	0.94827
YIR039C	YPS6	gene	chrIX	-1	432111	430498	432353	430345	1645	4944	9861	6197	1.537	2.0894e-09	2.56375e-08	2.503	1.70669e-22	1.60091e-20	1.853	5.12173e-13	9.56113e-12
YIR041W	PAU15	gene	chrIX	1	433929	434303	433879	434403	66	180	270	256	1.28	0.0053288	0.0197912	1.794	9.06389e-05	0.000320683	1.729	0.000162956	0.000663395
YIR042C	YIR042C	gene	chrIX	-1	435983	435273	436064	434721	2393	11013	10021	9736	2.062	6.79025e-09	7.60053e-08	1.934	5.43143e-08	3.77969e-07	1.895	1.00208e-07	7.66933e-07
Q0045	COX1	gene	chrmt	1	13818	26701	13768	26801	21220	26655	36179	23004	0.307	0.39697	0.671303	0.72	0.0473699	0.0817717	0.109	0.76438	0.853237
Q0050	AI1	gene	chrmt	1	13818	16322	13768	16422	10912	13202	17595	10505	0.246	0.584205	0.829884	0.618	0.169321	0.244815	-0.049	0.913124	0.948811
Q0055	AI2	gene	chrmt	1	13818	18830	13768	18930	16052	19094	26063	16045	0.228	0.581312	0.828569	0.639	0.123026	0.186927	-0.001	0.998839	0.999412
Q0060	AI3	gene	chrmt	1	13818	19996	13768	20096	16449	19658	26912	16625	0.235	0.565197	0.818436	0.65	0.111711	0.171921	0.014	0.972781	0.983845
Q0065	AI4	gene	chrmt	1	13818	21935	13768	22035	17732	21411	29643	18385	0.251	0.522595	0.786665	0.684	0.0811285	0.130713	0.048	0.90246	0.943352
Q0070	AI5_ALPHA	gene	chrmt	1	13818	23167	13768	23267	18475	22556	31268	19385	0.266	0.489666	0.760914	0.703	0.0683194	0.112413	0.064	0.867971	0.923893
Q0075	AI5_BETA	gene	chrmt	1	24156	25255	24106	25355	719	993	1371	922	0.449	0.106337	0.258941	0.897	0.00124796	0.00335013	0.346	0.214078	0.345385
Q0080	ATP8	gene	chrmt	1	27666	27812	27616	27912	99	24	152	78	-1.693	0.0017592	0.00730317	0.538	0.312563	0.409133	-0.296	0.580008	0.713504
Q0085	ATP6	gene	chrmt	1	28487	29266	28437	29366	691	995	971	667	0.492	0.180031	0.39055	0.458	0.211972	0.295213	-0.047	0.899066	0.941018
Q0105	COB	gene	chrmt	1	36540	43647	36490	43747	3639	3665	4728	3490	0.01	0.965274	0.992469	0.368	0.126906	0.19167	-0.058	0.80903	0.884085
Q0110	BI2	gene	chrmt	1	36540	38579	36490	38679	2391	1919	2368	1663	-0.301	0.345956	0.616614	-0.014	0.965839	0.976768	-0.498	0.119212	0.218169
Q0115	BI3	gene	chrmt	1	36540	40265	36490	40365	2814	2354	2881	2108	-0.246	0.39447	0.668546	0.033	0.9089	0.937138	-0.399	0.167886	0.285384
Q0120	BI4	gene	chrmt	1	36540	42251	36490	42351	3295	3025	3811	2799	-0.119	0.633251	0.857787	0.204	0.414329	0.513389	-0.228	0.361535	0.512671
Q0130	OLI1	gene	chrmt	1	46723	46953	46673	47053	1708	3168	5588	3151	0.866	0.000525655	0.00244216	1.66	2.87866e-11	3.7772e-10	0.858	0.000594309	0.00213327
Q0140	VAR1	gene	chrmt	1	48901	50097	48851	50197	79	97	161	190	0.249	0.64744	0.865779	0.861	0.113512	0.174291	1.064	0.0504805	0.106438
Q0160	SCEI	gene	chrmt	1	61022	61729	60972	61829	1838	2284	3975	2082	0.306	0.189314	0.406107	1.085	3.22191e-06	1.5728e-05	0.175	0.453243	0.602307
Q0250	COX2	gene	chrmt	1	73758	74513	73708	74613	1135	1767	3512	2299	0.568	0.211129	0.441309	1.455	0.00134682	0.00357494	0.907	0.0457723	0.0978003
Q0255	Q0255	gene	chrmt	1	74495	75984	74445	76084	434	774	1275	849	0.813	0.000715621	0.00323083	1.514	2.62785e-10	2.8569e-09	0.941	8.97956e-05	0.000384742
Q0275	COX3	gene	chrmt	1	79213	80022	79163	80122	657	865	1800	1009	0.364	0.367003	0.639369	1.335	0.000925175	0.00257056	0.567	0.160249	0.274954
YEL001C	IRC22	gene	chrV	-1	150978	150301	151030	150222	27975	27039	23952	17804	-0.046	0.895426	0.973869	-0.21	0.54839	0.641041	-0.612	0.0807967	0.157459
YEL002C	WBP1	gene	chrV	-1	150014	148722	150086	148550	43346	39058	38022	27241	-0.14	0.701239	0.895283	-0.177	0.629434	0.715338	-0.625	0.0874144	0.168504
YEL003W	GIM4	gene	chrV	1	148176	148599	148122	148706	2876	6571	9312	8375	1.124	0.000873037	0.00387675	1.599	2.16798e-06	1.09851e-05	1.454	1.64546e-05	8.11647e-05
YEL004W	YEA4	gene	chrV	1	146951	147979	146906	148122	2561	4189	8114	7911	0.681	0.0179123	0.0586338	1.597	2.75442e-08	2.03931e-07	1.562	5.51018e-08	4.43865e-07
YEL005C	VAB2	gene	chrV	-1	146755	145907	146790	145782	2377	5370	6625	5121	1.106	0.001319	0.00564716	1.392	5.31032e-05	0.000198525	1.041	0.00249513	0.00760466
YEL006W	YEA6	gene	chrV	1	144327	145334	144282	145682	5340	14031	12964	11394	1.316	8.88458e-05	0.000485508	1.208	0.000320957	0.00100799	1.032	0.00211694	0.00657202
YEL007W	MIT1	gene	chrV	1	141892	143892	141498	144034	17648	14546	28384	22112	-0.264	0.425798	0.701268	0.649	0.0499933	0.0857137	0.308	0.352523	0.503414
YEL009C	GCN4	gene	chrV	-1	139763	138918	140365	138829	154916	247663	257064	205419	0.639	0.0574854	0.15639	0.69	0.0403105	0.0710661	0.384	0.253419	0.392616
YEL011W	GLC3	gene	chrV	1	133120	135234	133089	135313	3133	2377	10174	3560	-0.361	0.389139	0.662732	1.551	0.000217443	0.000711029	0.168	0.689649	0.798156
YEL012W	UBC8	gene	chrV	1	131772	132551	131641	132657	3847	5284	7823	5390	0.436	0.161473	0.358934	0.976	0.00173286	0.0044639	0.463	0.136975	0.243525
YEL013W	VAC8	gene	chrV	1	128825	130561	128585	130945	32080	32427	52748	35827	0.014	0.969177	0.993801	0.668	0.0739232	0.120498	0.148	0.691632	0.799899
YEL015W	EDC3	gene	chrV	1	126629	128284	126593	128417	11379	15099	51183	38950	0.385	0.253997	0.501891	2.048	1.24253e-09	1.16841e-08	1.676	6.72603e-07	4.32524e-06
YEL016C	NPP2	gene	chrV	-1	126218	124737	126413	124653	7260	16288	21957	16188	1.085	0.00340237	0.0132204	1.487	5.95668e-05	0.00022038	1.077	0.00365326	0.0107505
YEL017C-A	PMP2	gene	chrV	-1	122929	122798	123037	122325	90286	98549	106779	81908	0.12	0.704328	0.896906	0.23	0.467188	0.564946	-0.134	0.673135	0.786331
YEL017W	GTT3	gene	chrV	1	123657	124670	123193	124721	5501	5934	7801	6390	0.105	0.720775	0.903855	0.483	0.099583	0.155899	0.207	0.480258	0.626503
YEL018W	EAF5	gene	chrV	1	121471	122310	121449	122385	4093	6934	12446	11367	0.74	0.00177948	0.0073685	1.561	4.212e-11	5.3118e-10	1.434	1.3822e-09	1.41844e-08
YEL019C	MMS21	gene	chrV	-1	121301	120498	121325	120381	950	1686	2171	2234	0.785	0.0154069	0.0512962	1.132	0.000477419	0.00142785	1.171	0.000300485	0.00114716
YEL020C	YEL020C	gene	chrV	-1	120299	118617	120349	118517	4774	6452	8690	7626	0.417	0.154656	0.346838	0.829	0.00463746	0.0106226	0.648	0.0268965	0.0618341
YEL020W-A	TIM9	gene	chrV	1	117211	117474	117145	117577	3853	4467	7204	5114	0.202	0.542348	0.800995	0.854	0.00980565	0.0205529	0.386	0.243419	0.380874
YEL021W	URA3	gene	chrV	1	116167	116970	116121	117049	144	119	216	112	-0.099	0.888259	0.972505	0.232	0.743386	0.810045	-0.127	0.857961	0.917152
YEL022W	GEA2	gene	chrV	1	111421	115800	111337	115873	43125	39180	48126	35241	-0.125	0.775775	0.927961	0.143	0.744387	0.810444	-0.262	0.54918	0.687686
YEL023C	YEL023C	gene	chrV	-1	110552	108504	111117	108429	3555	14751	16052	15291	1.98	1.87037e-13	4.23726e-12	2.098	6.42373e-15	1.75685e-13	2.03	4.5757e-14	1.03044e-12
YEL024W	RIP1	gene	chrV	1	107260	107907	107161	108425	3512	4104	8618	4049	0.206	0.61132	0.844185	1.189	0.00328844	0.00783291	0.188	0.64226	0.763749
YEL025C	YEL025C	gene	chrV	-1	106147	102581	106933	102309	11684	28334	35272	27713	1.196	0.000837644	0.00373713	1.492	3.07332e-05	0.000120118	1.166	0.00112837	0.00375792
YEL026W	SNU13	gene	chrV	1	101943	102323	101785	102393	48104	33600	32333	24134	-0.459	0.326025	0.593009	-0.509	0.276981	0.369547	-0.881	0.059585	0.122178
YEL027W	VMA3	gene	chrV	1	100769	101251	100697	101513	93005	95443	88536	66556	0.035	0.924825	0.98129	-0.066	0.857536	0.898877	-0.45	0.222798	0.356767
YEL029C	BUD16	gene	chrV	-1	97796	96858	97869	96621	5036	7020	9378	8731	0.451	0.193161	0.412721	0.844	0.014821	0.0295378	0.747	0.0310735	0.0700603
YEL030W	ECM10	gene	chrV	1	94644	96578	94209	96577	3640	12056	11496	12016	1.657	1.05186e-08	1.13919e-07	1.591	3.919e-08	2.82417e-07	1.652	1.15755e-08	1.04272e-07
YEL031W	SPF1	gene	chrV	1	90258	93905	90233	94017	91286	79530	110948	94659	-0.188	0.567203	0.819992	0.267	0.417952	0.516912	0.05	0.88027	0.930613
YEL032W	MCM3	gene	chrV	1	86937	89852	86897	90049	21116	18092	36724	25534	-0.209	0.547703	0.805132	0.751	0.0310962	0.0566066	0.258	0.459569	0.608435
YEL033W	MTC7	gene	chrV	1	86179	86598	86129	86698	83770	78765	84240	68866	-0.081	0.845592	0.956774	0.007	0.985894	0.990028	-0.258	0.535964	0.677415
YEL034W	HYP2	gene	chrV	1	85676	86149	85626	86249	171335	187842	203666	180323	0.124	0.738242	0.911757	0.232	0.529923	0.624454	0.069	0.852643	0.913489
YEL035C	UTR5	gene	chrV	-1	85545	85045	85595	84945	64	94	180	109	0.391	0.542327	0.800995	1.099	0.0866478	0.138145	0.557	0.385797	0.536661
YEL036C	ANP1	gene	chrV	-1	84552	83050	84781	82973	18778	20021	32177	26191	0.09	0.682154	0.884072	0.759	0.000577893	0.00169442	0.469	0.0335043	0.0748571
YEL037C	RAD23	gene	chrV	-1	82603	81407	82781	81198	41866	41071	46974	40193	-0.027	0.899485	0.975646	0.162	0.44839	0.546934	-0.058	0.788152	0.869764
YEL038W	UTR4	gene	chrV	1	80462	81145	80377	81185	8772	9245	10195	7985	0.072	0.817561	0.946391	0.207	0.508746	0.604889	-0.129	0.67927	0.789768
YEL039C	CYC7	gene	chrV	-1	79977	79636	80173	79549	661	845	2854	973	0.333	0.30228	0.565965	2.002	5.21547e-10	5.33294e-09	0.525	0.103715	0.194477
YEL040W	UTR2	gene	chrV	1	78053	79456	78033	79585	54329	68487	72236	73178	0.324	0.204224	0.430285	0.398	0.118326	0.180827	0.416	0.1025	0.192643
YEL041W	YEF1	gene	chrV	1	75944	77431	75665	77585	1108	2561	5356	3962	1.155	0.000116191	0.00061885	2.175	3.82464e-13	7.17514e-12	1.758	4.39735e-09	4.25127e-08
YEL042W	GDA1	gene	chrV	1	73771	75327	73585	75473	45070	39251	38605	27538	-0.19	0.539178	0.798852	-0.213	0.491648	0.588754	-0.678	0.0286969	0.0654299
YEL043W	YEL043W	gene	chrV	1	70478	73348	70433	73449	15112	14418	30243	21698	-0.065	0.837775	0.954306	0.953	0.00250676	0.00616958	0.496	0.115245	0.212211
YEL044W	IES6	gene	chrV	1	69757	70257	69049	70385	6504	12662	12064	11523	0.921	0.00179337	0.00741251	0.854	0.0037849	0.00884468	0.79	0.00735954	0.0198883
YEL046C	GLY1	gene	chrV	-1	68792	67629	68842	67529	68873	70190	103980	115814	0.025	0.947141	0.987431	0.551	0.149374	0.220038	0.695	0.0688358	0.137769
YEL047C	YEL047C	gene	chrV	-1	66797	65385	66821	65397	23962	25485	23878	21010	0.084	0.793669	0.936534	-0.005	0.988344	0.991752	-0.18	0.577416	0.711323
YEL048C	TCA17	gene	chrV	-1	65167	64709	65165	64125	3486	24389	20853	23834	2.657	4.52053e-16	1.56753e-14	2.442	8.15423e-14	1.7764e-12	2.625	9.97321e-16	2.95551e-14
YEL049W	PAU2	gene	chrV	1	63728	64090	63678	64190	84	377	318	228	1.99	5.64451e-07	4.5598e-06	1.767	9.09009e-06	4.00514e-05	1.32	0.00093794	0.00319592
YEL050C	RML2	gene	chrV	-1	60851	59670	60917	59493	10803	9434	13873	10499	-0.184	0.585833	0.830136	0.341	0.314261	0.410551	-0.039	0.908303	0.94667
YEL051W	VMA8	gene	chrV	1	58378	59148	58321	59297	49653	52161	47453	32147	0.064	0.88075	0.968842	-0.059	0.890353	0.923721	-0.567	0.186663	0.310013
YEL052W	AFG1	gene	chrV	1	56571	58100	56537	58105	10144	14713	17581	13152	0.505	0.143331	0.32772	0.747	0.0303784	0.0554333	0.352	0.306935	0.455894
YEL053C	MAK10	gene	chrV	-1	56102	53901	56181	53813	8330	12104	13705	12260	0.508	0.140121	0.322263	0.677	0.0492411	0.0846541	0.525	0.127011	0.229173
YEL054C	RPL12A	gene	chrV	-1	53218	52721	53293	52485	187354	177207	197683	168154	-0.074	0.856178	0.960044	0.071	0.861262	0.901949	-0.143	0.724924	0.824768
YEL055C	POL5	gene	chrV	-1	51539	48471	51605	48285	47259	39161	51703	41888	-0.255	0.458557	0.731265	0.122	0.722848	0.793839	-0.164	0.634187	0.757687
YEL056W	HAT2	gene	chrV	1	47168	48373	47105	48457	10304	10347	19107	13454	0.006	0.987842	0.997868	0.832	0.0235037	0.0444242	0.359	0.3283	0.478162
YEL057C	YEL057C	gene	chrV	-1	45721	45020	45853	44901	355	1071	1503	1073	1.503	7.10758e-06	4.75094e-05	1.964	4.28506e-09	3.66783e-08	1.504	7.00385e-06	3.71987e-05
YEL058W	PCM1	gene	chrV	1	43252	44925	43217	44993	29008	24448	44524	32842	-0.236	0.422677	0.698155	0.592	0.044442	0.0773645	0.172	0.560437	0.697221
YEL059C-A	SOM1	gene	chrV	-1	42624	42400	42701	42405	1127	1861	3629	2355	0.703	0.00374906	0.0144173	1.639	1.26714e-11	1.80001e-10	1.032	2.04493e-05	9.8808e-05
YEL060C	PRB1	gene	chrV	-1	41953	40046	42013	39877	36705	31338	65215	40477	-0.217	0.489583	0.760889	0.79	0.0119066	0.0243484	0.134	0.668771	0.783824
YEL061C	CIN8	gene	chrV	-1	39537	36535	39661	36317	8451	9060	24286	19884	0.093	0.800835	0.939383	1.42	0.000122844	0.000422638	1.15	0.00186337	0.00586015
YEL062W	NPR2	gene	chrV	1	34407	36254	34321	36401	2953	6970	7843	6707	1.168	0.000590217	0.00270228	1.329	9.25799e-05	0.000326939	1.116	0.00103309	0.00347528
YEL063C	CAN1	gene	chrV	-1	33466	31694	33709	31445	3825	3800	4731	4022	-0.009	0.976749	0.995304	0.293	0.33252	0.430293	0.069	0.818398	0.889393
YEL064C	AVT2	gene	chrV	-1	31239	29797	31285	29501	2473	2493	5031	3295	0.011	0.965465	0.992575	0.993	0.000106906	0.000372318	0.401	0.117788	0.216045
YEL065W	SIT1	gene	chrV	1	27657	29543	27625	29601	44118	39001	57979	39179	-0.161	0.703004	0.896024	0.359	0.39728	0.49671	-0.156	0.71351	0.817576
YEL066W	HPA3	gene	chrV	1	26721	27206	26137	27625	5522	8460	8300	6680	0.591	0.0397834	0.115391	0.565	0.049521	0.0850294	0.264	0.358947	0.510136
YEL067C	YEL067C	gene	chrV	-1	26776	26189	26933	25989	696	1535	3946	2666	1.095	0.000170244	0.000877111	2.402	1.47907e-16	5.34633e-15	1.858	1.72572e-10	2.07929e-09
YEL068C	YEL068C	gene	chrV	-1	25978	25646	26028	25546	2242	4786	6160	4390	1.037	0.00141091	0.00600217	1.383	2.07489e-05	8.45297e-05	0.919	0.00469224	0.0133677
YEL069C	HXT13	gene	chrV	-1	23231	21537	23281	21437	185	442	290	357	1.03	0.0629813	0.168514	0.525	0.343949	0.442044	0.776	0.161297	0.276417
YEL070W	DSF1	gene	chrV	1	19589	21097	19539	21197	328	508	314	612	0.594	0.0809791	0.207161	-0.066	0.84717	0.890891	0.848	0.0126425	0.0321804
YEL071W	DLD3	gene	chrV	1	16355	17845	16177	17881	61324	78721	67926	86132	0.332	0.402	0.67607	0.136	0.731621	0.80052	0.451	0.254155	0.393312
YEL072W	RMD6	gene	chrV	1	13720	14415	13569	14745	707	3366	4695	5475	2.144	6.37757e-12	1.16188e-10	2.602	7.31863e-17	2.81581e-15	2.813	1.88799e-19	8.85483e-18
YEL073C	YEL073C	gene	chrV	-1	7553	7230	7603	7130	103	1353	582	413	2.886	1.75889e-06	1.31338e-05	1.902	0.00163963	0.00425563	1.509	0.0124806	0.0318085
YEL075C	YEL075C	gene	chrV	-1	5713	5345	5763	5245	265	803	718	810	1.394	0.00402083	0.0153451	1.253	0.00971904	0.0204015	1.407	0.00370329	0.0108779
YEL076C	YEL076C	gene	chrV	-1	5114	4464	5164	4364	629	1550	1544	1615	1.166	0.0085094	0.0301253	1.161	0.00877793	0.0186467	1.22	0.00591569	0.0164204
YEL076C-A	YEL076C-A	gene	chrV	-1	5114	4185	5164	4085	798	1906	1923	2030	1.14	0.00696135	0.0251388	1.152	0.00638898	0.0140833	1.224	0.00376872	0.0110444
YEL077C	YEL077C	gene	chrV	-1	4097	264	4147	164	5148	15362	18392	19197	1.542	1.4321e-12	2.82194e-11	1.796	1.60792e-16	5.77529e-15	1.856	1.5287e-17	5.96247e-16
YER001W	MNN1	gene	chrV	1	153520	155808	153474	156034	21880	23275	36117	22382	0.082	0.830851	0.953119	0.67	0.0828319	0.13292	0.03	0.937499	0.963228
YER002W	NOP16	gene	chrV	1	156803	157498	156770	157594	15284	15169	26850	23850	-0.011	0.966616	0.993128	0.788	0.00195199	0.00495196	0.622	0.0144576	0.0361839
YER003C	PMI40	gene	chrV	-1	159118	157736	159158	157454	31708	30424	30108	20754	-0.056	0.879334	0.967932	-0.07	0.849243	0.892244	-0.57	0.119956	0.219362
YER004W	FMP52	gene	chrV	1	159580	160275	159338	160490	24270	31098	53022	39990	0.341	0.266551	0.519209	1.076	0.000457609	0.00137768	0.687	0.0251698	0.0583849
YER005W	YND1	gene	chrV	1	160550	162442	160490	162506	9222	16726	25723	17413	0.802	0.0267596	0.0824496	1.384	0.000133433	0.000456302	0.857	0.0180368	0.0439027
YER006W	NUG1	gene	chrV	1	162723	164285	162682	164386	70692	57275	58831	45304	-0.284	0.433383	0.707188	-0.248	0.494194	0.591241	-0.6	0.0978495	0.185037
YER007C-A	TMA20	gene	chrV	-1	166885	166237	166926	165966	8968	11774	11354	9080	0.38	0.149125	0.337635	0.329	0.211298	0.294515	0.017	0.948279	0.970336
YER007W	PAC2	gene	chrV	1	164527	166083	164450	166162	2797	5504	4841	5191	0.913	0.0116151	0.039925	0.74	0.0409072	0.071963	0.834	0.0211565	0.0504149
YER008C	SEC3	gene	chrV	-1	171818	167808	171886	167734	23887	22274	49077	37509	-0.096	0.747866	0.916297	0.994	0.000931345	0.00258454	0.623	0.0380822	0.0837013
YER009W	NTF2	gene	chrV	1	172115	172492	172066	172666	28482	34452	30234	24294	0.251	0.542932	0.801336	0.079	0.848664	0.891883	-0.209	0.611676	0.740931
YER010C	YER010C	gene	chrV	-1	173338	172634	173390	172550	3606	4566	6553	4732	0.326	0.266674	0.519346	0.826	0.00493562	0.0112113	0.376	0.201066	0.328496
YER011W	TIR1	gene	chrV	1	175248	176012	175210	176114	7225	5435	990	1584	-0.4	0.0949528	0.236304	-2.787	4.2918e-31	1.62373e-28	-2.13	6.80383e-19	2.97014e-17
YER012W	PRE1	gene	chrV	1	177835	178431	177762	178578	19022	22770	28732	20866	0.25	0.368697	0.641206	0.573	0.039208	0.0693486	0.128	0.643909	0.764873
YER013W	PRP22	gene	chrV	1	178841	182278	178818	182274	9172	8860	19172	17292	-0.047	0.883394	0.970121	1.01	0.00175059	0.00450344	0.868	0.0071238	0.0193387
YER014C-A	BUD25	gene	chrV	-1	184700	183731	184750	183631	140	598	179	150	1.835	0.000141226	0.000741403	0.302	0.532116	0.62631	0.084	0.862352	0.919873
YER014W	HEM14	gene	chrV	1	182600	184219	182562	184314	7840	6968	6012	4445	-0.163	0.581627	0.828602	-0.367	0.214764	0.29843	-0.784	0.00801685	0.0214653
YER015W	FAA2	gene	chrV	1	184541	186775	184474	186978	2576	6574	9519	8381	1.267	0.000338065	0.00164046	1.768	5.60136e-07	3.1756e-06	1.596	6.30097e-06	3.38778e-05
YER016W	BIM1	gene	chrV	1	188277	189311	188234	189338	10453	12737	32129	24181	0.276	0.283116	0.540972	1.569	1.04759e-09	1.00509e-08	1.172	5.19889e-06	2.84373e-05
YER017C	AFG3	gene	chrV	-1	191788	189503	191950	189446	14014	12652	34716	25977	-0.14	0.654178	0.868227	1.247	6.89275e-05	0.000251229	0.848	0.00679798	0.0185429
YER018C	SPC25	gene	chrV	-1	192624	191959	192718	191950	3636	5161	6490	5665	0.485	0.0950951	0.236591	0.802	0.00574077	0.0128263	0.613	0.0345898	0.0769038
YER019C-A	SBH2	gene	chrV	-1	194539	194273	194630	194198	18184	20711	19904	14269	0.18	0.539496	0.798852	0.125	0.669988	0.750607	-0.335	0.253118	0.392204
YER019W	ISC1	gene	chrV	1	192884	194230	192850	194298	7956	8555	14387	11350	0.102	0.697518	0.893319	0.827	0.00153963	0.00402366	0.496	0.0575986	0.11869
YER020W	GPA2	gene	chrV	1	195168	196517	195066	196554	12724	15830	36517	31517	0.301	0.323867	0.590889	1.453	1.87746e-06	9.63346e-06	1.249	4.1351e-05	0.000188639
YER021W	RPN3	gene	chrV	1	196948	198519	196890	198586	37240	37894	51749	40047	0.023	0.950146	0.987613	0.442	0.237197	0.324007	0.098	0.794151	0.874174
YER022W	SRB4	gene	chrV	1	198812	200875	198786	200914	7977	8634	11653	9726	0.106	0.781185	0.930605	0.507	0.183608	0.262595	0.265	0.486949	0.632691
YER023W	PRO3	gene	chrV	1	201076	201936	201034	202082	43126	43853	44930	31973	0.023	0.933846	0.984039	0.057	0.838922	0.885087	-0.415	0.138007	0.244912
YER024W	YAT2	gene	chrV	1	202192	204963	202162	205026	2949	12379	11985	11900	2.019	3.35285e-19	1.84733e-17	1.974	2.05117e-18	1.04398e-16	1.963	3.06885e-18	1.2666e-16
YER025W	GCD11	gene	chrV	1	205251	206834	205194	207090	99793	88204	103620	80570	-0.166	0.649735	0.866873	0.051	0.889856	0.923458	-0.288	0.43129	0.580061
YER026C	CHO1	gene	chrV	-1	208474	207644	208558	207518	23425	24016	31676	19770	0.033	0.939061	0.985105	0.395	0.354099	0.452593	-0.222	0.603154	0.732955
YER027C	GAL83	gene	chrV	-1	210232	208979	210350	208750	12673	10924	15043	12041	-0.204	0.515559	0.780449	0.236	0.452344	0.550338	-0.07	0.822897	0.892658
YER028C	MIG3	gene	chrV	-1	211876	210692	211958	210654	4989	9726	8620	10345	0.936	0.000128192	0.000676735	0.766	0.00171007	0.00441421	1.022	2.86352e-05	0.000134747
YER029C	SMB1	gene	chrV	-1	213177	212587	213246	212502	7534	7204	23855	19575	-0.062	0.834359	0.953989	1.593	7.4363e-08	5.05704e-07	1.319	8.34788e-06	4.34426e-05
YER030W	CHZ1	gene	chrV	1	213437	213898	213370	214026	18765	17303	21787	16960	-0.112	0.699631	0.894458	0.207	0.477535	0.575191	-0.14	0.630338	0.754874
YER031C	YPT31	gene	chrV	-1	214747	214076	214782	213926	27030	26999	35339	23689	-0.002	0.99641	0.999721	0.365	0.283088	0.376543	-0.179	0.597508	0.728043
YER032W	FIR1	gene	chrV	1	215063	217693	214994	217890	5637	5198	13582	11462	-0.112	0.696192	0.892755	1.218	2.26523e-05	9.13011e-05	0.983	0.000629438	0.00224587
YER033C	ZRG8	gene	chrV	-1	221287	218057	221502	217998	4272	5303	10088	7995	0.305	0.150945	0.340737	1.213	1.05382e-08	8.48289e-08	0.884	3.0351e-05	0.000141646
YER034W	YER034W	gene	chrV	1	221846	222403	221796	222503	3081	3504	6254	6033	0.18	0.45716	0.730092	0.993	4.03673e-05	0.00015437	0.942	9.80608e-05	0.000417006
YER035W	EDC2	gene	chrV	1	222639	223076	222589	223176	7760	7523	15654	11168	-0.043	0.877012	0.967362	0.975	0.000465046	0.00139637	0.505	0.0695599	0.138973
YER036C	ARB1	gene	chrV	-1	225199	223367	225246	223270	114004	90373	93200	73929	-0.314	0.385907	0.658852	-0.272	0.451981	0.550073	-0.584	0.106073	0.19834
YER037W	PHM8	gene	chrV	1	225889	226854	225818	227050	3144	5152	9731	2934	0.669	0.0563443	0.153913	1.532	1.22762e-05	5.24804e-05	-0.094	0.789527	0.870858
YER038C	KRE29	gene	chrV	-1	228252	226858	228310	225846	3036	11456	11499	13527	1.798	2.58423e-07	2.21033e-06	1.803	2.39022e-07	1.4609e-06	2.024	6.70299e-09	6.28232e-08
YER039C	HVG1	gene	chrV	-1	229205	228456	229255	228356	400	976	2044	1423	1.241	8.32754e-06	5.48882e-05	2.269	3.16962e-16	1.0581e-14	1.766	2.16311e-10	2.56238e-09
YER039C-A	YER039C-A	gene	chrV	-1	229481	229263	229531	229163	193	288	795	614	0.531	0.150523	0.339988	1.906	2.23996e-07	1.37648e-06	1.553	2.47762e-05	0.000118354
YER040W	GLN3	gene	chrV	1	229795	231987	229714	232218	5213	5054	11967	10668	-0.043	0.867347	0.964507	1.16	7.98534e-06	3.56404e-05	1	0.000119249	0.000500177
YER041W	YEN1	gene	chrV	1	232461	234740	232394	234850	5048	19111	16924	15776	1.802	2.85841e-07	2.42836e-06	1.637	3.11664e-06	1.52737e-05	1.542	1.12679e-05	5.73756e-05
YER042W	MXR1	gene	chrV	1	234937	235491	234850	235546	7254	6913	6727	6110	-0.064	0.871888	0.96555	-0.1	0.80057	0.854715	-0.228	0.56454	0.700124
YER043C	SAH1	gene	chrV	-1	237119	235770	237198	235550	138543	127904	141716	103831	-0.11	0.730984	0.908565	0.031	0.922351	0.945906	-0.395	0.214699	0.346119
YER044C	ERG28	gene	chrV	-1	238016	237570	238142	237470	5223	7358	4905	4160	0.471	0.130476	0.305467	-0.086	0.781882	0.840057	-0.313	0.315888	0.46593
YER044C-A	MEI4	gene	chrV	-1	239774	238460	239406	238142	629	2441	2503	2648	1.844	4.82183e-08	4.71385e-07	1.879	2.70099e-08	2.00237e-07	1.955	7.17722e-09	6.69913e-08
YER045C	ACA1	gene	chrV	-1	241501	240032	241758	239926	3927	6468	8001	8973	0.701	0.0024406	0.00983345	1.001	1.53516e-05	6.42244e-05	1.162	5.12034e-07	3.37687e-06
YER046W	SPO73	gene	chrV	1	243180	243611	242498	243690	1323	2990	4072	3473	1.14	9.97949e-06	6.46134e-05	1.572	1.10741e-09	1.058e-08	1.349	1.70875e-07	1.24642e-06
YER047C	SAP1	gene	chrV	-1	246503	243810	246702	243822	6442	5808	22573	14709	-0.146	0.514063	0.779815	1.766	2.9691e-15	8.51622e-14	1.163	2.05391e-07	1.46985e-06
YER048C	CAJ1	gene	chrV	-1	248157	246982	248262	246862	31595	33150	39592	29659	0.065	0.848725	0.957012	0.307	0.370317	0.469935	-0.086	0.801755	0.879679
YER048W-A	ISD11	gene	chrV	1	250718	251002	250634	251330	7699	16336	24111	17929	0.981	0.0217728	0.069183	1.491	0.00048751	0.00145611	1.103	0.00990583	0.0259058
YER049W	TPA1	gene	chrV	1	251728	253662	251650	253690	39085	33650	29283	24157	-0.207	0.493202	0.764106	-0.398	0.186445	0.265849	-0.664	0.0277028	0.0634309
YER050C	RSM18	gene	chrV	-1	254387	253971	254454	253870	3704	3829	8448	6765	0.046	0.844928	0.956774	1.158	9.22594e-07	5.00069e-06	0.845	0.000339741	0.00127981
YER051W	JHD1	gene	chrV	1	254656	256134	254642	256298	3205	4576	8221	5983	0.484	0.155939	0.3493	1.282	0.0001705	0.000571353	0.849	0.0128204	0.0325601
YER052C	HOM3	gene	chrV	-1	257958	256375	258094	256214	20884	26872	27714	28264	0.349	0.228362	0.46592	0.392	0.176274	0.253374	0.419	0.14819	0.25879
YER053C	PIC2	gene	chrV	-1	259639	258737	259886	258558	7008	10418	24651	8914	0.539	0.111399	0.269132	1.713	4.25968e-07	2.48573e-06	0.327	0.334034	0.483891
YER053C-A	YER053C-A	gene	chrV	-1	261046	260933	261102	260598	190	263	1032	259	0.424	0.335627	0.604927	2.211	4.71921e-07	2.72032e-06	0.407	0.355785	0.50693
YER054C	GIP2	gene	chrV	-1	263698	262052	264142	262022	1204	2628	3658	2884	1.094	5.05131e-06	3.47891e-05	1.558	7.80091e-11	9.39919e-10	1.224	3.29595e-07	2.26173e-06
YER055C	HIS1	gene	chrV	-1	265785	264892	265910	264766	74694	76431	102887	75705	0.031	0.928279	0.982283	0.435	0.209611	0.292626	0.018	0.958047	0.975478
YER056C	FCY2	gene	chrV	-1	268113	266512	268198	266350	67881	68517	85859	69080	0.013	0.964076	0.992469	0.326	0.25642	0.345895	0.024	0.932593	0.960659
YER056C-A	RPL34A	gene	chrV	-1	270185	269423	270223	269295	74567	87351	91522	67394	0.216	0.511565	0.778407	0.28	0.395344	0.494779	-0.138	0.674895	0.787299
YER057C	HMF1	gene	chrV	-1	271126	270737	271199	270655	19424	19640	23969	14895	0.015	0.961393	0.99228	0.289	0.358727	0.457632	-0.364	0.246984	0.384853
YER058W	PET117	gene	chrV	1	271768	272091	271731	272211	2683	2786	4975	5054	0.052	0.864181	0.963096	0.851	0.00493867	0.0112153	0.873	0.00394652	0.0114854
YER059W	PCL6	gene	chrV	1	272624	273886	272467	274003	5120	5741	11133	8644	0.16	0.537508	0.797688	1.085	2.85639e-05	0.000112374	0.731	0.00479684	0.0136247
YER060W	FCY21	gene	chrV	1	274567	276153	274435	276475	8954	7088	3634	2549	-0.319	0.343594	0.613902	-1.229	0.000262812	0.00084287	-1.712	3.75449e-07	2.54408e-06
YER060W-A	FCY22	gene	chrV	1	276572	278164	276522	278264	2686	3893	3678	3320	0.508	0.114873	0.275589	0.431	0.181757	0.260275	0.29	0.368132	0.518786
YER061C	CEM1	gene	chrV	-1	279626	278298	279663	278407	4537	4273	9856	7280	-0.081	0.815961	0.945498	1.053	0.00248728	0.00612909	0.642	0.065355	0.131989
YER062C	HOR2	gene	chrV	-1	280682	279930	280831	279847	10323	8878	22017	5661	-0.207	0.516706	0.781312	1.04	0.00111168	0.00302435	-0.824	0.00981923	0.0257149
YER063W	THO1	gene	chrV	1	281710	282366	281635	282547	15561	17958	21690	14594	0.198	0.507176	0.776534	0.459	0.124088	0.188187	-0.089	0.76627	0.854262
YER064C	VHR2	gene	chrV	-1	284222	282705	284303	282511	10337	10750	22468	22054	0.054	0.861679	0.96223	1.068	0.000546828	0.00160957	1.042	0.000741867	0.0026043
YER065C	ICL1	gene	chrV	-1	286914	285241	287247	285103	1894	6804	5103	6283	1.79	9.13416e-13	1.86798e-11	1.387	3.11967e-08	2.28883e-07	1.678	2.13706e-11	3.03195e-10
YER066W	RRT13	gene	chrV	1	290242	290799	289355	290963	1759	9491	8697	9466	2.322	2.02269e-14	5.21762e-13	2.201	4.09809e-13	7.59701e-12	2.318	2.21925e-14	5.35924e-13
YER067W	RGI1	gene	chrV	1	292066	292551	291779	292643	8329	7727	20104	6696	-0.1	0.795309	0.937476	1.179	0.00220147	0.00550975	-0.291	0.450193	0.599307
YER068W	MOT2	gene	chrV	1	293050	294813	292971	294915	8151	7740	20139	16146	-0.072	0.78719	0.933467	1.261	2.22112e-06	1.12193e-05	0.953	0.000350243	0.00131675
YER069W	ARG5,6	gene	chrV	1	295410	298001	295355	298147	15372	35960	27534	28845	1.081	0.0221186	0.0701246	0.74	0.117204	0.179354	0.799	0.0906247	0.173778
YER070W	RNR1	gene	chrV	1	298950	301616	298739	301979	41767	36259	60118	42873	-0.197	0.456726	0.730015	0.508	0.0551778	0.093431	0.036	0.890609	0.936414
YER071C	TDA2	gene	chrV	-1	302321	301947	302367	301727	1719	3184	5154	3670	0.85	0.00384789	0.0147347	1.517	2.50762e-07	1.52527e-06	1.047	0.000373784	0.00139426
YER072W	VTC1	gene	chrV	1	302806	303195	302715	303347	92980	59305	106587	53867	-0.628	0.0149115	0.0498222	0.191	0.459467	0.557689	-0.762	0.00312574	0.00932629
YER073W	ALD5	gene	chrV	1	304030	305592	303515	305789	52647	60509	169863	176129	0.192	0.529093	0.792347	1.614	1.14121e-07	7.43291e-07	1.664	4.58211e-08	3.73613e-07
YER074W	RPS24A	gene	chrV	1	306323	307196	306269	307309	85322	95865	87180	73983	0.156	0.67499	0.880606	0.029	0.938207	0.957354	-0.191	0.608086	0.737527
YER074W-A	YOS1	gene	chrV	1	307653	308123	307597	308173	5810	7265	10814	8783	0.312	0.223469	0.459145	0.868	0.000708065	0.00202738	0.577	0.0243662	0.0566945
YER075C	PTP3	gene	chrV	-1	311199	308413	311369	308297	6616	6622	11325	9622	0.001	0.996924	0.999721	0.736	0.0229845	0.0435806	0.513	0.113204	0.209057
YER076C	YER076C	gene	chrV	-1	313498	312590	313825	312433	2171	10574	8457	8592	2.194	1.45291e-14	3.79966e-13	1.884	3.98598e-11	5.07185e-10	1.906	2.36382e-11	3.34114e-10
YER077C	YER077C	gene	chrV	-1	316489	314534	316561	314497	6696	7038	28064	21014	0.069	0.812149	0.944858	1.984	8.47254e-12	1.24403e-10	1.583	5.04417e-08	4.0923e-07
YER078C	ICP55	gene	chrV	-1	318342	316807	318585	316753	5742	5892	8543	5729	0.036	0.89734	0.974382	0.552	0.0475068	0.0819456	-0.003	0.991312	0.995875
YER078W-A	YER078W-A	gene	chrV	1	318646	318810	318596	318910	197	297	1020	513	0.548	0.129667	0.304452	2.22	6.81828e-10	6.78838e-09	1.288	0.00035635	0.00133661
YER079W	YER079W	gene	chrV	1	318920	319552	318853	319725	1877	1682	5899	3070	-0.153	0.564381	0.817761	1.598	1.53341e-09	1.42075e-08	0.687	0.00947701	0.0249279
YER080W	AIM9	gene	chrV	1	319963	321846	319933	321885	24326	20717	24549	16481	-0.213	0.590122	0.832812	0.012	0.975493	0.983115	-0.517	0.191951	0.317232
YER081W	SER3	gene	chrV	1	322686	324095	322636	324195	4310	15346	37537	33904	1.724	3.98893e-07	3.28313e-06	2.942	4.97242e-18	2.3914e-16	2.803	1.64525e-16	5.63378e-15
YER082C	UTP7	gene	chrV	-1	325936	324272	325993	324193	15851	16809	24032	19394	0.082	0.737982	0.911536	0.583	0.0175278	0.0342943	0.283	0.249695	0.388172
YER083C	GET2	gene	chrV	-1	327031	326174	327057	326121	8114	8709	11258	9687	0.099	0.703777	0.896706	0.457	0.0788085	0.127473	0.247	0.341611	0.491667
YER084W	YER084W	gene	chrV	1	327065	327451	327015	327551	169	208	329	247	0.267	0.593532	0.835183	0.841	0.0921206	0.145866	0.485	0.331749	0.481626
YER085C	YER085C	gene	chrV	-1	328140	327619	328190	327519	202	493	559	571	1.22	0.00012414	0.000656568	1.391	1.19165e-05	5.10771e-05	1.421	7.66288e-06	4.02284e-05
YER086W	ILV1	gene	chrV	1	328477	330207	328389	330333	42278	44000	43318	37648	0.055	0.866622	0.96433	0.033	0.918491	0.943427	-0.159	0.625898	0.751458
YER087C-B	SBH1	gene	chrV	-1	332830	332582	332881	332369	16690	19204	17122	13231	0.195	0.474075	0.746506	0.036	0.89621	0.928268	-0.323	0.236105	0.372555
YER087W	AIM10	gene	chrV	1	330576	332306	330517	332437	5105	6997	7849	7084	0.419	0.289801	0.550317	0.572	0.1483	0.218741	0.435	0.271273	0.414004
YER088C	DOT6	gene	chrV	-1	335188	333176	335297	333049	18388	19583	60045	41849	0.087	0.750529	0.916853	1.645	2.16924e-09	1.96026e-08	1.143	3.2155e-05	0.000149146
YER089C	PTC2	gene	chrV	-1	337340	335946	337390	335846	32626	35007	37404	27673	0.098	0.703855	0.896706	0.191	0.460743	0.558939	-0.23	0.374523	0.525344
YER090W	TRP2	gene	chrV	1	337949	339472	337869	339597	24848	27535	32540	25542	0.14	0.676373	0.881381	0.368	0.272854	0.365003	0.038	0.910819	0.948224
YER091C	MET6	gene	chrV	-1	342167	339864	342233	339649	57976	51599	67888	52105	-0.156	0.676693	0.881524	0.212	0.571902	0.662355	-0.143	0.702425	0.808573
YER092W	IES5	gene	chrV	1	342855	343232	342821	343485	7655	17791	26540	20529	1.153	0.000383019	0.00183429	1.701	1.61376e-07	1.01587e-06	1.349	3.24945e-05	0.000150352
YER093C	TSC11	gene	chrV	-1	347612	343320	347681	343241	11265	10423	16710	14555	-0.107	0.736869	0.911053	0.541	0.0880601	0.140101	0.352	0.267763	0.409763
YER093C-A	AIM11	gene	chrV	-1	348400	347912	348409	347833	1075	1381	1582	1718	0.343	0.285973	0.545329	0.529	0.100028	0.156488	0.641	0.0463418	0.0987754
YER094C	PUP3	gene	chrV	-1	349346	348729	349457	348577	27669	30078	42359	33296	0.116	0.679979	0.88267	0.591	0.0353201	0.0633107	0.257	0.360409	0.51133
YER095W	RAD51	gene	chrV	1	349980	351182	349925	351389	7929	6701	20758	13553	-0.237	0.26504	0.517852	1.359	1.68512e-10	1.8918e-09	0.757	0.000375754	0.00140013
YER096W	SHC1	gene	chrV	1	351698	353236	351581	353229	581	885	1594	1321	0.589	0.0241705	0.0757204	1.412	6.21987e-08	4.28891e-07	1.15	1.06293e-05	5.43435e-05
YER098W	UBP9	gene	chrV	1	355466	357730	355416	357830	3170	3854	8718	4840	0.267	0.409834	0.684767	1.385	1.90735e-05	7.84077e-05	0.579	0.0740873	0.146548
YER099C	PRS2	gene	chrV	-1	359061	358105	359329	358017	6659	11305	15854	13272	0.744	0.00149195	0.00631379	1.219	1.92585e-07	1.19706e-06	0.969	3.48896e-05	0.00016104
YER100W	UBC6	gene	chrV	1	359562	360314	359285	360397	8694	11037	14098	10898	0.329	0.271106	0.524891	0.667	0.0257593	0.0480868	0.312	0.297533	0.445456
YER101C	AST2	gene	chrV	-1	361794	360502	361857	360401	3015	7167	7136	7292	1.168	0.00123006	0.00530208	1.162	0.00130151	0.00347416	1.191	0.000979192	0.00332053
YER102W	RPS8B	gene	chrV	1	362733	363702	362709	363853	202058	205558	205116	162145	0.023	0.950632	0.987613	0.02	0.956817	0.970845	-0.295	0.427862	0.577779
YER103W	SSA4	gene	chrV	1	364589	366517	364517	366549	6890	22755	22109	20883	1.653	1.10144e-08	1.18947e-07	1.613	2.45419e-08	1.84471e-07	1.534	1.1373e-07	8.63435e-07
YER104W	RTT105	gene	chrV	1	366802	367428	366773	367797	2143	3431	5515	3818	0.645	0.0427099	0.122379	1.296	4.57772e-05	0.000173422	0.792	0.0128387	0.0325921
YER105C	NUP157	gene	chrV	-1	372013	367838	372057	367513	34158	30557	48986	34533	-0.149	0.689903	0.8879	0.484	0.19603	0.276769	0.015	0.968731	0.982144
YER106W	MAM1	gene	chrV	1	372326	373234	372276	373334	203	663	498	510	1.526	0.000558098	0.00257601	1.154	0.00909632	0.0192295	1.184	0.0074412	0.0200898
YER107C	GLE2	gene	chrV	-1	374545	373448	374737	373321	10522	10063	18958	15063	-0.062	0.832551	0.953905	0.815	0.00509319	0.0115247	0.496	0.0879211	0.169366
YER109C	FLO8	gene	chrV	-1	377614	375215	377793	374881	6948	14816	19878	17587	1.046	0.00040239	0.00191896	1.452	8.92187e-07	4.85908e-06	1.283	1.41972e-05	7.08923e-05
YER110C	KAP123	gene	chrV	-1	382103	378762	382241	378553	107511	79782	92961	74322	-0.401	0.276492	0.531716	-0.196	0.595644	0.684683	-0.497	0.178107	0.299084
YER111C	SWI4	gene	chrV	-1	385876	382595	386193	382513	6593	7969	25136	16179	0.26	0.407182	0.68184	1.839	4.50225e-09	3.83062e-08	1.233	8.44375e-05	0.000363155
YER112W	LSM4	gene	chrV	1	387232	387795	387149	387781	5354	6524	12702	8272	0.271	0.394323	0.668546	1.185	0.000192887	0.00063697	0.596	0.0607179	0.124037
YER113C	TMN3	gene	chrV	-1	390052	387932	390169	387865	11926	12169	14514	12076	0.027	0.937465	0.984637	0.266	0.443298	0.541888	0.017	0.96112	0.977483
YER114C	BOI2	gene	chrV	-1	393712	390590	394025	390289	21153	17931	33216	23488	-0.229	0.430198	0.70423	0.625	0.0311372	0.0566631	0.145	0.617131	0.745073
YER115C	SPR6	gene	chrV	-1	394867	394292	394917	394192	6064	21520	20301	21110	1.699	5.12519e-06	3.52124e-05	1.62	1.36734e-05	5.78648e-05	1.673	7.12002e-06	3.77099e-05
YER116C	SLX8	gene	chrV	-1	396172	395348	396222	395248	4591	10808	15709	14091	1.19	1.26549e-05	8.0108e-05	1.711	3.47902e-10	3.69036e-09	1.56	1.06479e-08	9.62975e-08
YER117W	RPL23B	gene	chrV	1	396769	397653	396677	397829	80717	97651	88648	72209	0.257	0.474114	0.746506	0.127	0.724718	0.795217	-0.15	0.675681	0.787834
YER118C	SHO1	gene	chrV	-1	399055	397952	399257	397769	11143	11638	17726	11555	0.06	0.833407	0.953989	0.643	0.0244481	0.0459262	0.05	0.860645	0.918939
YER119C	AVT6	gene	chrV	-1	400842	399496	400892	399396	5380	6439	7052	4979	0.247	0.418151	0.692647	0.373	0.222315	0.307005	-0.107	0.726667	0.825969
YER120W	SCS2	gene	chrV	1	401135	401869	401101	402045	40636	39372	38137	27624	-0.044	0.85849	0.961314	-0.089	0.720305	0.792349	-0.54	0.0293999	0.0668447
YER121W	YER121W	gene	chrV	1	402375	402719	402197	402837	346	520	997	720	0.564	0.0615595	0.165256	1.464	1.14547e-06	6.09523e-06	1.014	0.000768149	0.00268014
YER122C	GLO3	gene	chrV	-1	404352	402871	404433	402721	33055	27961	69489	43982	-0.229	0.48377	0.755751	1.016	0.00185318	0.00473196	0.39	0.231775	0.367648
YER123W	YCK3	gene	chrV	1	404813	406387	404629	406781	12882	10681	26595	20157	-0.259	0.384554	0.657233	1.001	0.000756622	0.00215014	0.618	0.0375594	0.0827282
YER124C	DSE1	gene	chrV	-1	409063	407342	409129	406809	43367	39354	108851	72736	-0.132	0.7008	0.895283	1.251	0.000263463	0.000843996	0.703	0.0404599	0.0880237
YER125W	RSP5	gene	chrV	1	410189	412618	409677	413013	62646	50620	97217	66713	-0.292	0.356021	0.626875	0.603	0.0568745	0.0958037	0.086	0.785324	0.868091
YER126C	NSA2	gene	chrV	-1	414179	413394	414257	412929	37917	33589	54657	45099	-0.165	0.620595	0.849874	0.499	0.135058	0.202093	0.237	0.478555	0.625184
YER127W	LCP5	gene	chrV	1	414481	415554	414461	415629	13616	15584	33194	30921	0.188	0.470397	0.743387	1.244	1.8626e-06	9.56583e-06	1.145	1.14469e-05	5.81934e-05
YER128W	VFA1	gene	chrV	1	415859	416470	415829	416605	801	1251	1736	1067	0.617	0.032534	0.0975333	1.072	0.000202705	0.000666869	0.397	0.169351	0.287143
YER129W	SAK1	gene	chrV	1	417281	420709	416773	420989	21696	21701	48263	38513	0	0.999394	0.999721	1.085	0.00179139	0.00459589	0.779	0.0250617	0.0581579
YER130C	YER130C	gene	chrV	-1	422446	421115	422537	420913	16064	20067	30400	22755	0.306	0.31856	0.585121	0.878	0.00422085	0.00977487	0.479	0.118455	0.217021
YER131W	RPS26B	gene	chrV	1	423591	424311	423517	424381	102579	112736	119979	93269	0.133	0.577683	0.826094	0.22	0.355495	0.453968	-0.134	0.574716	0.709025
YER132C	PMD1	gene	chrV	-1	430449	425188	430897	425033	16428	16068	25495	21134	-0.031	0.906808	0.977702	0.613	0.0205707	0.0395323	0.351	0.18452	0.307172
YER133W	GLC7	gene	chrV	1	432495	433958	432421	434277	40025	53100	69187	49070	0.384	0.267777	0.520691	0.743	0.0318194	0.0577102	0.276	0.424554	0.575159
YER134C	YER134C	gene	chrV	-1	437803	437267	437849	437113	5748	8900	13088	9792	0.582	0.135392	0.314254	1.096	0.004895	0.0111361	0.709	0.0688215	0.137764
YER136W	GDI1	gene	chrV	1	439616	440971	439493	441229	31701	31289	54173	36719	-0.018	0.961681	0.99228	0.722	0.0485047	0.0835146	0.198	0.588807	0.720534
YER137C	YER137C	gene	chrV	-1	441819	441373	441857	441161	1487	1676	4888	4159	0.165	0.570785	0.821446	1.647	1.33108e-08	1.05575e-07	1.422	9.19364e-07	5.77145e-06
YER138W-A	YER138W-A	gene	chrV	1	449474	449578	449424	449678	3015	5181	5369	3789	0.675	0.179498	0.389543	0.719	0.152494	0.223908	0.284	0.572203	0.706674
YER139C	RTR1	gene	chrV	-1	451243	450563	451370	449745	3271	11045	14104	12059	1.646	2.86704e-06	2.06216e-05	1.978	1.87209e-08	1.44349e-07	1.765	5.20172e-07	3.42456e-06
YER140W	YER140W	gene	chrV	1	451565	453235	451526	453302	5356	6522	9763	7698	0.265	0.467785	0.740901	0.809	0.0268161	0.0497488	0.489	0.1812	0.302871
YER141W	COX15	gene	chrV	1	453459	454919	453406	455126	15779	12744	28658	19080	-0.294	0.335654	0.604927	0.822	0.00707563	0.0154113	0.262	0.391499	0.542091
YER142C	MAG1	gene	chrV	-1	456036	455146	456106	455130	3550	7354	9221	11439	1	0.00139427	0.00594029	1.311	2.79081e-05	0.000110061	1.607	2.7877e-07	1.94471e-06
YER143W	DDI1	gene	chrV	1	456319	457605	456278	457806	8198	8424	13487	12663	0.038	0.876267	0.967362	0.698	0.00445632	0.0102699	0.609	0.0130186	0.0330046
YER144C	UBP5	gene	chrV	-1	460223	457806	460242	457698	11841	10429	19531	11721	-0.175	0.569286	0.82086	0.689	0.0248239	0.046555	-0.014	0.963543	0.978808
YER145C	FTR1	gene	chrV	-1	461740	460526	461778	460370	40948	30028	49953	36077	-0.424	0.195216	0.416172	0.272	0.406143	0.505231	-0.173	0.59672	0.727551
YER146W	LSM5	gene	chrV	1	462585	462866	461926	462934	13089	13669	15004	11904	0.06	0.847419	0.957012	0.188	0.544733	0.637657	-0.13	0.674017	0.786723
YER147C	SCC4	gene	chrV	-1	464842	462968	464906	462906	5901	6715	15945	12546	0.179	0.53287	0.794859	1.377	1.616e-06	8.39046e-06	1.045	0.000274242	0.00105924
YER148W	SPT15	gene	chrV	1	465303	466025	465102	466126	28403	37403	47158	37888	0.377	0.242495	0.486189	0.694	0.0312692	0.0568576	0.394	0.221158	0.35469
YER149C	PEA2	gene	chrV	-1	467470	466208	467538	466218	5852	7173	8508	6239	0.276	0.430233	0.70423	0.507	0.146804	0.216844	0.087	0.804247	0.881054
YER150W	SPI1	gene	chrV	1	468370	468816	468350	468958	1164	2552	4879	2253	1.041	0.00879825	0.031051	1.904	1.651e-06	8.55264e-06	0.876	0.027649	0.0633332
YER151C	UBP3	gene	chrV	-1	472424	469686	472554	469634	19764	19570	29418	23378	-0.014	0.954856	0.988753	0.557	0.0229812	0.0435806	0.235	0.337256	0.487067
YER152C	YER152C	gene	chrV	-1	473988	472657	474038	472557	16318	20558	24341	22835	0.326	0.119589	0.284664	0.565	0.00704254	0.0153481	0.475	0.0235702	0.0551364
YER153C	PET122	gene	chrV	-1	474805	474041	475402	474066	5054	7066	10601	9089	0.455	0.184523	0.398694	1.007	0.00331493	0.00788228	0.797	0.0200243	0.04806
YER154W	OXA1	gene	chrV	1	475020	476228	475006	476294	11770	11823	13176	10432	0.006	0.972676	0.994673	0.16	0.398661	0.497832	-0.171	0.366997	0.517627
YER155C	BEM2	gene	chrV	-1	482848	476345	483122	476210	61481	50852	88042	59353	-0.253	0.514893	0.780449	0.479	0.217243	0.301247	-0.047	0.90374	0.944255
YER156C	YER156C	gene	chrV	-1	484341	483325	484370	483218	26182	23910	25207	18299	-0.124	0.698611	0.893637	-0.052	0.871384	0.908776	-0.491	0.126545	0.228562
YER157W	COG3	gene	chrV	1	484788	487193	484518	487278	7901	9948	11233	9609	0.308	0.418101	0.692647	0.471	0.21605	0.29996	0.262	0.491579	0.636993
YER158C	YER158C	gene	chrV	-1	490578	488857	490850	488706	3294	3027	5283	3716	-0.118	0.670245	0.878039	0.657	0.0175242	0.034293	0.167	0.545031	0.683849
YER159C	BUR6	gene	chrV	-1	491958	491530	492146	491378	13207	21075	36691	28565	0.659	0.00240682	0.00971112	1.441	3.18246e-11	4.14231e-10	1.088	5.42936e-07	3.56063e-06
YER161C	SPT2	gene	chrV	-1	500348	499347	500394	499098	12142	12540	29320	24340	0.045	0.866258	0.964114	1.229	3.9984e-06	1.91727e-05	0.969	0.000275858	0.00106496
YER162C	RAD4	gene	chrV	-1	502894	500630	502930	500562	6768	7493	20552	15495	0.143	0.531496	0.793984	1.563	8.91912e-12	1.29785e-10	1.165	3.64344e-07	2.47772e-06
YER163C	YER163C	gene	chrV	-1	503782	503084	503818	502978	6639	10878	13545	12136	0.687	0.0109494	0.0378313	0.993	0.000237843	0.000770849	0.84	0.00188089	0.00591359
YER164W	CHD1	gene	chrV	1	505392	509798	505094	509894	39948	34655	49652	33510	-0.192	0.59733	0.837516	0.293	0.418577	0.517353	-0.237	0.513732	0.657294
YER165W	PAB1	gene	chrV	1	510373	512106	510230	512270	208083	205816	192753	166766	-0.015	0.964126	0.992469	-0.104	0.753306	0.817436	-0.302	0.363422	0.514319
YER166W	DNF1	gene	chrV	1	512744	517459	512382	517549	41918	38222	70869	50554	-0.126	0.700119	0.894759	0.718	0.0282838	0.0520893	0.256	0.434199	0.58325
YER167W	BCK2	gene	chrV	1	518216	520771	517942	520910	13424	11325	36765	30106	-0.237	0.367819	0.640396	1.405	9.36701e-08	6.24284e-07	1.127	1.87673e-05	9.14383e-05
YER168C	CCA1	gene	chrV	-1	522669	521029	522722	520986	9977	9417	22813	19020	-0.078	0.823091	0.948964	1.122	0.00132576	0.00352728	0.875	0.0122938	0.031455
YER169W	RPH1	gene	chrV	1	523369	525759	523102	525886	10043	9473	14946	10445	-0.081	0.762759	0.922977	0.554	0.0402244	0.0709254	0.055	0.839794	0.90368
YER170W	ADK2	gene	chrV	1	525974	526651	525886	526870	2200	3655	5436	4283	0.699	0.0216947	0.0690314	1.246	4.21687e-05	0.000160825	0.917	0.00257747	0.00783037
YER171W	RAD3	gene	chrV	1	527082	529418	526934	529518	14503	15220	30387	22964	0.065	0.860478	0.961895	0.995	0.00691905	0.015108	0.618	0.0935809	0.178571
YER172C	BRR2	gene	chrV	-1	536021	529530	536090	529410	26311	22138	49645	33598	-0.235	0.479536	0.751551	0.867	0.0092267	0.0194771	0.334	0.316397	0.466256
YER173W	RAD24	gene	chrV	1	536300	538279	536286	538342	3472	6852	11727	9869	0.926	0.00541701	0.0200663	1.66	6.20247e-07	3.47816e-06	1.424	1.89884e-05	9.2378e-05
YER174C	GRX4	gene	chrV	-1	539168	538434	539306	538330	5632	7252	8237	6706	0.343	0.320534	0.587183	0.516	0.135268	0.202332	0.237	0.493215	0.638394
YER175C	TMT1	gene	chrV	-1	540363	539464	540378	539306	3276	11035	10452	10888	1.638	5.48616e-06	3.74431e-05	1.564	1.41241e-05	5.95803e-05	1.619	6.95495e-06	3.69563e-05
YER175W-A	YER175W-A	gene	chrV	1	540650	540814	540600	540914	104	805	825	830	2.549	2.46414e-07	2.11718e-06	2.582	1.71442e-07	1.07552e-06	2.589	1.60592e-07	1.18129e-06
YER176W	ECM32	gene	chrV	1	541690	545055	541654	545358	25484	34016	65540	63389	0.398	0.186488	0.401964	1.303	1.53069e-05	6.4061e-05	1.257	3.02864e-05	0.000141403
YER177W	BMH1	gene	chrV	1	545611	546414	545574	546606	106931	119692	192942	126032	0.156	0.581551	0.828602	0.819	0.00389895	0.00908688	0.228	0.421716	0.572374
YER178W	PDA1	gene	chrV	1	546817	548079	546790	548214	105821	98694	95538	76739	-0.095	0.76721	0.925184	-0.14	0.664314	0.746531	-0.44	0.172597	0.291061
YER179W	DMC1	gene	chrV	1	548421	549517	548822	549446	618	509	974	613	-0.257	0.528315	0.791809	0.601	0.139452	0.207523	-0.012	0.977274	0.985828
YER180C	ISC10	gene	chrV	-1	550527	549724	550577	549624	2911	26359	15556	21022	2.998	5.86127e-19	3.13799e-17	2.279	1.38374e-11	1.94856e-10	2.689	1.48429e-15	4.31965e-14
YER180C-A	SLO1	gene	chrV	-1	551122	550865	551172	550765	1018	10348	7370	10521	3.196	3.04479e-26	4.67005e-24	2.727	1.52587e-19	9.51575e-18	3.219	1.3479e-26	1.98684e-24
YER182W	FMP10	gene	chrV	1	552525	553259	552486	553342	3825	4132	5052	4163	0.109	0.593695	0.835206	0.393	0.0543664	0.0921534	0.119	0.559768	0.696871
YER183C	FAU1	gene	chrV	-1	553969	553334	553978	553274	4576	6382	8006	6959	0.44	0.276239	0.531409	0.74	0.066908	0.110299	0.554	0.169944	0.287762
YER184C	YER184C	gene	chrV	-1	558680	556296	559058	555866	6014	14112	22640	16635	1.134	0.00367843	0.0141718	1.765	6.17053e-06	2.82287e-05	1.353	0.00052759	0.00191192
YER185W	PUG1	gene	chrV	1	559454	560365	559310	560406	651	2089	1760	1757	1.625	1.25749e-09	1.59291e-08	1.385	2.28475e-07	1.40021e-06	1.383	2.3988e-07	1.69953e-06
YER186C	YER186C	gene	chrV	-1	562625	561705	562754	561450	10575	23720	25114	20860	1.094	0.00175726	0.00729781	1.172	0.000808404	0.0022813	0.92	0.0085367	0.0226806
YER187W	YER187W	gene	chrV	1	566230	566655	565598	566702	845	4289	1575	2155	2.203	2.77897e-10	3.88439e-09	0.843	0.0159048	0.0315042	1.268	0.000284285	0.00109267
YER188C-A	YER188C-A	gene	chrV	-1	569907	569608	569957	569508	53	159	149	148	1.267	0.0258077	0.0800539	1.182	0.0376194	0.06682	1.177	0.0384008	0.0843034
YER189W	YER189W	gene	chrV	1	571155	571523	571105	571623	377	1121	1193	1434	1.353	0.00655733	0.023862	1.432	0.0040067	0.00931886	1.664	0.000829582	0.00287416
YER190C-B	YER190C-B	gene	chrV	-1	576162	575680	576212	575580	0	12	6	21	0.746	0.259797	0.51042	0.472	0.475781	0.573724	1.044	0.114912	0.211743
YER190W	YRF1-2	gene	chrV	1	571480	576525	571430	576625	19021	48662	63583	64637	1.322	5.19267e-09	5.95923e-08	1.699	6.15198e-14	1.37722e-12	1.722	2.80737e-14	6.65504e-13
YFL001W	DEG1	gene	chrVI	1	147131	148459	147102	148486	4786	5571	7457	6236	0.213	0.366213	0.638703	0.623	0.00825485	0.0176678	0.371	0.115423	0.212499
YFL002C	SPB4	gene	chrVI	-1	146934	145114	146970	144978	17322	18052	27306	22302	0.056	0.866166	0.964114	0.621	0.0626946	0.104292	0.345	0.301615	0.45007
YFL003C	MSH4	gene	chrVI	-1	137157	134521	135842	134554	643	2319	910	994	1.781	1.76471e-10	2.54378e-09	0.481	0.0854882	0.136392	0.604	0.0308579	0.0696574
YFL004W	VTC2	gene	chrVI	1	131810	134296	131662	134494	96571	75768	101287	66290	-0.31	0.508079	0.777155	0.061	0.896289	0.928268	-0.48	0.305129	0.453895
YFL005W	SEC4	gene	chrVI	1	130334	130981	130150	131206	27899	29283	32702	21649	0.066	0.839167	0.954306	0.217	0.505308	0.601417	-0.347	0.287684	0.433225
YFL007W	BLM10	gene	chrVI	1	123479	129910	123350	129990	53927	49920	71862	62337	-0.105	0.748667	0.916553	0.392	0.233219	0.319613	0.198	0.547444	0.686194
YFL008W	SMC1	gene	chrVI	1	119429	123106	119390	123246	15996	15922	33122	24580	-0.006	0.985846	0.997792	0.985	0.00569705	0.0127337	0.581	0.102944	0.19335
YFL009W	CDC4	gene	chrVI	1	116145	118484	115975	118551	10650	12469	19708	14714	0.218	0.460696	0.733263	0.851	0.003966	0.00922987	0.447	0.130338	0.233961
YFL010C	WWM1	gene	chrVI	-1	115743	115108	115779	114955	18133	22052	21098	17087	0.275	0.228541	0.466154	0.213	0.351283	0.449957	-0.083	0.715093	0.818005
YFL010W-A	AUA1	gene	chrVI	1	114990	115274	114940	115374	34	45	85	45	0.25	0.726106	0.905439	0.827	0.245282	0.333089	0.235	0.741088	0.836284
YFL011W	HXT10	gene	chrVI	1	112345	113985	112295	114085	251	648	550	451	1.17	0.0220945	0.0700679	0.965	0.0589871	0.098776	0.719	0.159848	0.274391
YFL012W	YFL012W	gene	chrVI	1	110647	111093	110597	111193	187	335	176	124	0.669	0.261303	0.512579	-0.072	0.90401	0.934048	-0.459	0.44129	0.590154
YFL013C	IES1	gene	chrVI	-1	109930	107852	109963	107859	12391	11681	47282	32955	-0.081	0.790868	0.935328	1.845	1.64773e-09	1.5217e-08	1.347	1.07225e-05	5.47954e-05
YFL014W	HSP12	gene	chrVI	1	107256	107585	107215	107751	1015	796	36133	1959	-0.311	0.479464	0.751542	4.672	2.35226e-26	4.60312e-24	0.848	0.0538663	0.112345
YFL016C	MDJ1	gene	chrVI	-1	106236	104701	106315	104619	16325	17917	38887	35130	0.129	0.645981	0.864972	1.205	1.78474e-05	7.38221e-05	1.064	0.000152089	0.000623858
YFL017C	GNA1	gene	chrVI	-1	104462	103983	104499	103835	5704	8667	11391	9688	0.578	0.0525424	0.145347	0.955	0.00134636	0.00357494	0.731	0.0141027	0.0354285
YFL017W-A	SMX2	gene	chrVI	1	103699	103932	103655	103975	2337	3146	3996	3290	0.41	0.177257	0.385784	0.74	0.0148336	0.0295527	0.471	0.120733	0.220453
YFL018C	LPD1	gene	chrVI	-1	103127	101628	103227	101555	54410	48404	56942	36079	-0.159	0.639016	0.861074	0.062	0.855134	0.897021	-0.559	0.0995879	0.187792
YFL020C	PAU5	gene	chrVI	-1	99599	99231	99649	99131	297	1035	1141	1185	1.634	0.000106558	0.000571836	1.762	2.94732e-05	0.000115591	1.811	1.74391e-05	8.55003e-05
YFL021W	GAT1	gene	chrVI	1	96248	97498	96027	97604	4387	6078	8544	8147	0.461	0.0239966	0.0752588	0.942	3.85929e-06	1.86e-05	0.875	1.80195e-05	8.80796e-05
YFL022C	FRS2	gene	chrVI	-1	95010	93499	95103	93399	42579	46161	42258	35905	0.113	0.65081	0.866978	-0.011	0.966325	0.976825	-0.239	0.339468	0.489638
YFL023W	BUD27	gene	chrVI	1	90986	93376	90987	93467	19304	19454	37914	36453	0.011	0.968114	0.993413	0.94	0.000471223	0.00141267	0.885	0.000992032	0.00335705
YFL024C	EPL1	gene	chrVI	-1	90345	87847	90751	87471	7128	8983	21080	18070	0.324	0.191757	0.410572	1.518	9.01492e-10	8.76773e-09	1.303	1.48289e-07	1.10293e-06
YFL025C	BST1	gene	chrVI	-1	87234	84145	87319	84023	7017	6830	10817	8864	-0.037	0.912703	0.97931	0.59	0.078631	0.127258	0.318	0.342606	0.492715
YFL026W	STE2	gene	chrVI	1	82580	83875	82075	83947	44421	54504	71963	55433	0.276	0.443424	0.717853	0.651	0.070533	0.115553	0.299	0.406685	0.556733
YFL027C	GYP8	gene	chrVI	-1	81912	80419	81935	80359	5310	16332	13029	13486	1.547	3.70556e-07	3.07667e-06	1.236	4.90608e-05	0.000184997	1.283	2.48742e-05	0.000118772
YFL028C	CAF16	gene	chrVI	-1	80213	79344	80239	79287	5813	9803	9528	8141	0.71	0.0381863	0.111647	0.672	0.0499934	0.0857137	0.458	0.181671	0.303453
YFL029C	CAK1	gene	chrVI	-1	79161	78055	79207	77999	3864	7238	7497	7345	0.886	2.7125e-05	0.000161442	0.936	9.29807e-06	4.08568e-05	0.907	1.74748e-05	8.56386e-05
YFL030W	AGX1	gene	chrVI	1	76831	77988	76731	78003	1482	1530	2385	1549	0.044	0.888217	0.972505	0.653	0.0384487	0.0681438	0.061	0.846574	0.908844
YFL031W	HAC1	gene	chrVI	1	75179	76147	75129	76247	290526	254410	476327	318795	-0.184	0.510183	0.777917	0.687	0.0141284	0.0283366	0.129	0.644988	0.766017
YFL033C	RIM15	gene	chrVI	-1	74427	69115	74647	68927	10924	9638	19837	15067	-0.175	0.480197	0.752276	0.835	0.000771477	0.00218743	0.45	0.0700628	0.139781
YFL034C-A	RPL22B	gene	chrVI	-1	64932	64243	64990	64174	13359	48346	56698	50114	1.711	1.09927e-05	7.04898e-05	1.924	7.665e-07	4.22524e-06	1.759	6.18746e-06	3.3299e-05
YFL034C-B	MOB2	gene	chrVI	-1	63993	63016	64054	62846	3843	3350	5760	4413	-0.192	0.460426	0.733142	0.565	0.0296046	0.0541606	0.193	0.457735	0.606784
YFL034W	YFL034W	gene	chrVI	1	65477	68698	65307	68835	10481	9322	17358	14273	-0.16	0.632709	0.857604	0.688	0.039429	0.0696744	0.421	0.207546	0.336713
YFL036W	RPO41	gene	chrVI	1	58782	62837	58546	62842	30283	26066	45017	28581	-0.194	0.663593	0.874162	0.514	0.248756	0.33712	-0.075	0.866638	0.92282
YFL037W	TUB2	gene	chrVI	1	56336	57709	56266	57938	59882	50158	50201	36423	-0.248	0.31653	0.583369	-0.247	0.31891	0.415587	-0.696	0.00495734	0.0140104
YFL038C	YPT1	gene	chrVI	-1	55986	55366	56038	55262	52890	50720	64256	39626	-0.058	0.845755	0.956774	0.269	0.366094	0.4652	-0.399	0.180207	0.301807
YFL039C	ACT1	gene	chrVI	-1	54696	53260	54830	53005	289336	280078	229370	177234	-0.044	0.893553	0.973397	-0.317	0.339363	0.437502	-0.669	0.0438575	0.09442
YFL040W	YFL040W	gene	chrVI	1	51350	52972	51300	53072	282	332	479	432	0.183	0.762451	0.922977	0.598	0.322334	0.419504	0.479	0.427701	0.5777
YFL041W	FET5	gene	chrVI	1	49139	51007	49113	51169	16810	15315	23608	19034	-0.126	0.720053	0.903455	0.46	0.190782	0.270841	0.168	0.632298	0.756226
YFL041W-A	YFL041W-A	gene	chrVI	1	48734	48925	47841	48929	1470	3031	3893	3526	1.013	5.42957e-05	0.000308128	1.363	5.45715e-08	3.79407e-07	1.224	1.05889e-06	6.59628e-06
YFL042C	YFL042C	gene	chrVI	-1	47744	45720	47789	45661	7281	7951	15344	10992	0.123	0.649029	0.866441	1.038	0.000116803	0.000403319	0.574	0.0333224	0.0745681
YFL044C	OTU1	gene	chrVI	-1	45560	44655	45589	44477	8229	24662	18204	24907	1.49	1.50559e-05	9.41514e-05	1.077	0.00175422	0.00450903	1.504	1.26e-05	6.34753e-05
YFL045C	SEC53	gene	chrVI	-1	44392	43628	44477	43469	75382	83148	71021	60084	0.131	0.727714	0.906349	-0.08	0.832551	0.880083	-0.304	0.421055	0.571922
YFL046W	FMP32	gene	chrVI	1	42815	43438	42745	43593	6009	7342	11448	7876	0.268	0.484776	0.756317	0.862	0.0244017	0.0458631	0.361	0.345612	0.49579
YFL047W	RGD2	gene	chrVI	1	40421	42565	40425	42609	13040	13335	21706	14052	0.03	0.940885	0.985427	0.676	0.0913191	0.144678	0.099	0.804591	0.88115
YFL048C	EMP47	gene	chrVI	-1	40180	38843	40213	38701	14881	15432	17755	12436	0.048	0.901259	0.976629	0.235	0.54653	0.639364	-0.239	0.540309	0.68008
YFL049W	SWP82	gene	chrVI	1	36803	38674	36697	38745	5703	7775	18755	13457	0.436	0.0536558	0.147814	1.676	1.18627e-13	2.47191e-12	1.209	8.88308e-08	6.8587e-07
YFL050C	ALR2	gene	chrVI	-1	35848	33272	36589	33029	5448	25579	32290	29128	2.132	1.12329e-12	2.26453e-11	2.454	2.64356e-16	8.95653e-15	2.311	1.22562e-14	3.05733e-13
YFL051C	YFL051C	gene	chrVI	-1	30540	30058	30590	29958	78	347	184	662	1.653	0.00608612	0.0223335	0.931	0.122817	0.186659	2.407	6.47751e-05	0.000283531
YFL052W	YFL052W	gene	chrVI	1	28232	29629	28217	32577	1758	3135	4527	3743	0.807	0.00171659	0.00714198	1.321	2.84629e-07	1.71563e-06	1.055	4.15261e-05	0.000189286
YFL053W	DAK2	gene	chrVI	1	23423	25198	23373	25298	514	1081	824	868	0.927	0.0648685	0.172619	0.586	0.24326	0.330936	0.651	0.194961	0.321303
YFL054C	YFL054C	gene	chrVI	-1	22787	20847	27885	20877	3739	8616	17094	11709	1.178	3.44926e-08	3.43715e-07	2.146	9.15938e-24	1.0293e-21	1.611	4.49526e-14	1.01636e-12
YFL055W	AGP3	gene	chrVI	1	17004	18680	16681	19921	1694	6403	7619	7247	1.853	2.89512e-12	5.53191e-11	2.095	2.83059e-15	8.19571e-14	2.025	2.27975e-14	5.48308e-13
YFL056C	AAD6	gene	chrVI	-1	15431	14793	16461	14900	2720	15855	23123	19237	2.378	2.34875e-11	3.94937e-10	2.89	4.67842e-16	1.50425e-14	2.64	1.18476e-13	2.46735e-12
YFL057C	AAD16	gene	chrVI	-1	14763	14305	14813	14205	1312	8239	8088	8529	2.488	9.40223e-13	1.91934e-11	2.463	1.58096e-12	2.59304e-11	2.535	3.50072e-13	6.73345e-12
YFL058W	THI5	gene	chrVI	1	12929	13951	12879	14051	190	557	451	485	1.486	2.04751e-07	1.78215e-06	1.193	3.09848e-05	0.000120976	1.297	5.90214e-06	3.19758e-05
YFL059W	SNZ3	gene	chrVI	1	11363	12259	11313	12359	1764	5486	1793	2858	1.585	1.11591e-09	1.4247e-08	0.024	0.926463	0.949125	0.674	0.00967594	0.0253924
YFL060C	SNO3	gene	chrVI	-1	10969	10301	11019	10201	871	3305	1922	2335	1.764	1.39571e-05	8.75696e-05	1.046	0.0100332	0.0209848	1.303	0.00133293	0.00434358
YFL061W	DDI2	gene	chrVI	1	9545	10222	9495	10322	264	788	842	780	1.43	0.000627911	0.00286562	1.518	0.000284767	0.00090586	1.416	0.000715307	0.00252122
YFL062W	COS4	gene	chrVI	1	6426	7565	6376	7665	4216	6167	6436	3977	0.514	0.151187	0.341146	0.572	0.110323	0.170247	-0.079	0.825894	0.894909
YFL064C	YFL064C	gene	chrVI	-1	3846	3322	3896	3222	438	1172	978	1439	1.275	0.00369221	0.0142104	1.04	0.0179593	0.0350418	1.543	0.000441003	0.00162512
YFL065C	YFL065C	gene	chrVI	-1	3338	3030	3388	2930	192	536	188	384	1.24	0.0228379	0.072103	-0.022	0.967671	0.977924	0.836	0.12533	0.226946
YFL066C	YFL066C	gene	chrVI	-1	2615	1437	2665	1337	1348	3515	5282	5392	1.287	0.00048837	0.00228295	1.836	6.53529e-07	3.6432e-06	1.863	4.42354e-07	2.94989e-06
YFL067W	YFL067W	gene	chrVI	1	836	1363	786	1463	0	1	0	8	0.069	0.880578	0.968842	0	0.999648	0.999736	0.641	0.16391	0.279924
YFL068W	YFL068W	gene	chrVI	1	53	535	3	635	0	14	0	8	0.862	0.145331	0.331156	0	0.99953	0.999736	0.601	0.309744	0.459435
YFR001W	LOC1	gene	chrVI	1	149110	149724	148990	149822	21488	19641	33078	28912	-0.121	0.739343	0.91207	0.582	0.109989	0.169778	0.4	0.271747	0.414561
YFR002W	NIC96	gene	chrVI	1	150016	152535	149998	152606	18521	18149	25183	17844	-0.027	0.943761	0.985814	0.411	0.28568	0.379369	-0.05	0.897178	0.939884
YFR003C	YPI1	gene	chrVI	-1	153124	152657	153194	152530	7226	8018	13135	8683	0.142	0.654192	0.868227	0.82	0.00994372	0.0208193	0.252	0.428814	0.578583
YFR004W	RPN11	gene	chrVI	1	153393	154313	153350	154358	27811	28063	48146	39051	0.012	0.96951	0.993829	0.752	0.0196686	0.0379593	0.465	0.149229	0.260289
YFR005C	SAD1	gene	chrVI	-1	155873	154527	155978	154346	10071	19360	21658	19929	0.844	0.0583735	0.158388	0.99	0.0264896	0.0492235	0.882	0.0480406	0.102013
YFR006W	YFR006W	gene	chrVI	1	156304	157752	156127	157807	19422	18093	28163	18852	-0.096	0.791953	0.935725	0.502	0.166079	0.240802	-0.04	0.911733	0.94827
YFR007W	YFH7	gene	chrVI	1	159512	160360	159279	160423	2924	3837	4502	3725	0.361	0.364395	0.636486	0.573	0.149449	0.22012	0.321	0.419031	0.570128
YFR008W	FAR7	gene	chrVI	1	160535	161200	160511	161551	2663	4651	6799	5990	0.755	0.0318521	0.0958615	1.27	0.00030595	0.000965127	1.098	0.00180104	0.00567986
YFR009W	GCN20	gene	chrVI	1	162488	164746	162438	164846	53324	42033	76792	52312	-0.319	0.396542	0.670894	0.489	0.193063	0.273676	-0.026	0.945516	0.968732
YFR010W	UBP6	gene	chrVI	1	165067	166566	164992	166648	24521	25743	37303	27864	0.064	0.876304	0.967362	0.554	0.178672	0.25644	0.168	0.682407	0.791712
YFR011C	AIM13	gene	chrVI	-1	167258	166746	167308	166548	5345	5594	12017	7280	0.062	0.852509	0.958492	1.106	0.00083899	0.00235648	0.421	0.203543	0.331689
YFR012W	DCV1	gene	chrVI	1	168350	168496	168300	168596	67	232	58	224	1.543	0.00236803	0.00956142	-0.158	0.758057	0.820844	1.499	0.00314402	0.00937097
YFR012W-A	YFR012W-A	gene	chrVI	1	169224	169310	169174	169410	101	293	94	206	1.402	0.00101798	0.00445246	-0.094	0.827766	0.876413	0.942	0.0275709	0.0632054
YFR013W	IOC3	gene	chrVI	1	169922	172285	169865	172401	14368	13448	21536	16572	-0.09	0.790023	0.934753	0.551	0.102665	0.160018	0.194	0.565167	0.700595
YFR014C	CMK1	gene	chrVI	-1	173877	172537	173941	172333	8448	14267	22983	15181	0.711	0.0385349	0.112464	1.36	7.6328e-05	0.000274936	0.796	0.0206337	0.0493349
YFR015C	GSY1	gene	chrVI	-1	176391	174265	176501	174133	6235	4413	16503	3945	-0.459	0.242139	0.485561	1.299	0.000932236	0.00258575	-0.608	0.121592	0.221591
YFR016C	YFR016C	gene	chrVI	-1	180743	177042	180837	177005	37860	36629	79830	58364	-0.046	0.871229	0.965293	1.035	0.000249843	0.000805831	0.6	0.0336536	0.0751314
YFR017C	IGD1	gene	chrVI	-1	182861	182274	182937	182169	1602	1578	5346	1676	-0.019	0.963605	0.992469	1.586	0.000171187	0.000573147	0.06	0.886551	0.933937
YFR018C	YFR018C	gene	chrVI	-1	184222	183131	184297	183025	13832	16523	22404	19228	0.246	0.393296	0.667351	0.668	0.0205879	0.0395518	0.456	0.113785	0.209892
YFR019W	FAB1	gene	chrVI	1	184502	191338	184493	191397	16802	15985	38852	27388	-0.069	0.800025	0.938991	1.166	2.00632e-05	8.20012e-05	0.68	0.0129614	0.0328743
YFR021W	ATG18	gene	chrVI	1	194812	196314	194716	196357	5148	4708	8115	6105	-0.125	0.624912	0.852597	0.637	0.012408	0.0252339	0.239	0.348867	0.499198
YFR022W	ROG3	gene	chrVI	1	196833	199034	196581	199165	4286	11219	13730	13924	1.311	8.59747e-05	0.000470952	1.587	2.00658e-06	1.0245e-05	1.606	1.50782e-06	9.15176e-06
YFR023W	PES4	gene	chrVI	1	199874	201709	200293	201485	314	636	389	536	0.895	0.0564133	0.15399	0.271	0.563434	0.654486	0.678	0.148774	0.259663
YFR024C-A	LSB3	gene	chrVI	-1	203433	201960	203465	201721	27623	27804	34476	30865	0.009	0.976108	0.995304	0.306	0.307184	0.403441	0.153	0.609247	0.738698
YFR025C	HIS2	gene	chrVI	-1	204750	203743	204785	203673	5206	6324	7065	5256	0.269	0.368754	0.641206	0.422	0.158416	0.231098	0.013	0.96415	0.97916
YFR026C	ULI1	gene	chrVI	-1	206257	205748	207273	205689	2043	13263	8262	9107	2.52	3.38497e-12	6.38197e-11	1.88	2.0714e-07	1.28332e-06	2.011	2.75983e-08	2.33937e-07
YFR027W	ECO1	gene	chrVI	1	207452	208297	207261	208341	855	1430	4288	4531	0.722	0.00131643	0.00563829	2.269	4.19889e-24	5.12445e-22	2.347	1.12164e-25	1.41452e-23
YFR028C	CDC14	gene	chrVI	-1	210068	208413	210105	208433	10538	12403	20187	17109	0.229	0.298295	0.561654	0.916	3.25913e-05	0.000126422	0.683	0.00195653	0.00613102
YFR029W	PTR3	gene	chrVI	1	210937	212973	210869	212965	3267	3279	6731	5836	0.005	0.978687	0.995796	1.025	8.32175e-08	5.60213e-07	0.823	1.70514e-05	8.38895e-05
YFR030W	MET10	gene	chrVI	1	213312	216419	213205	216469	10417	28166	43925	35629	1.338	0.000241605	0.00121016	1.938	1.05923e-07	6.96139e-07	1.655	5.60296e-06	3.04275e-05
YFR031C	SMC2	gene	chrVI	-1	220106	216594	220145	216537	14366	16421	41097	32090	0.184	0.551614	0.80837	1.446	2.77124e-06	1.37052e-05	1.106	0.000339984	0.0012803
YFR031C-A	RPL2A	gene	chrVI	-1	221418	220507	221473	220377	324088	325106	283835	227991	0.004	0.990133	0.998694	-0.18	0.601218	0.689905	-0.478	0.165885	0.282533
YFR032C	RRT5	gene	chrVI	-1	222959	222090	223009	221990	257	486	524	387	0.824	0.059503	0.160834	0.922	0.0350041	0.0628038	0.528	0.227754	0.362809
YFR032C-A	RPL29	gene	chrVI	-1	223771	223258	223821	223158	63857	102869	91582	75875	0.633	0.113315	0.273005	0.478	0.231297	0.3174	0.229	0.567254	0.702271
YFR032C-B	YFR032C-B	gene	chrVI	-1	223973	223710	224023	223610	1757	3695	3881	3083	1.013	0.00228821	0.00928869	1.08	0.00114661	0.00310524	0.766	0.0211845	0.0504589
YFR033C	QCR6	gene	chrVI	-1	224769	224326	224881	224193	12055	12935	29503	21654	0.099	0.692005	0.889742	1.253	4.65519e-07	2.68478e-06	0.82	0.000977566	0.003317
YFR034C	PHO4	gene	chrVI	-1	225958	225020	225993	224881	10747	12320	31206	25981	0.191	0.444006	0.718168	1.492	2.25179e-09	2.02679e-08	1.236	7.42163e-07	4.72968e-06
YFR035C	YFR035C	gene	chrVI	-1	226465	226121	226465	225993	180	564	469	593	1.491	0.000409861	0.00194967	1.249	0.00308621	0.00739621	1.556	0.000227139	0.00089298
YFR036W	CDC26	gene	chrVI	1	226963	227337	226934	227390	1262	1130	2315	1387	-0.157	0.512243	0.778433	0.851	0.000378189	0.00116326	0.131	0.584227	0.716982
YFR037C	RSC8	gene	chrVI	-1	229186	227513	229226	227354	34923	31570	98333	80732	-0.142	0.558308	0.814028	1.452	1.89415e-09	1.72819e-08	1.175	1.16346e-06	7.20812e-06
YFR038W	IRC5	gene	chrVI	1	229407	231941	229374	231942	13640	14680	26100	19697	0.099	0.778178	0.929437	0.879	0.0127104	0.0257706	0.497	0.158526	0.272699
YFR039C	YFR039C	gene	chrVI	-1	233544	232012	233682	232026	7805	8279	11775	9618	0.081	0.79062	0.935165	0.566	0.064289	0.106523	0.288	0.347399	0.497474
YFR040W	SAP155	gene	chrVI	1	234242	237250	233942	237334	26795	21632	48429	37111	-0.294	0.345744	0.616492	0.814	0.00905717	0.019161	0.448	0.151078	0.262714
YFR041C	ERJ5	gene	chrVI	-1	238255	237368	238298	237226	3788	5237	8250	6773	0.449	0.11192	0.270218	1.079	0.000131796	0.000451249	0.805	0.00434229	0.012493
[truncated: 9,354 more rows]

## Sheet: Columns description
Column Name	Description
name	feature name
gene	Gene name if exists. feature name if not
type	feature type (gene, XUT, SUT, CUT)
chromosome	chromosome
strand	strand( 1 for forward or watson strand, -1 for reverse or crick strand)
annotation start	Start codon position for mRNA, start position for other features
annotation end	End position of stop codon for mRNA, end position for other features
transcription start	TSS position form mRNA, annotation start for other features
transcription end	TTS position form mRNA, annotation end for other features
WT reads count	DESeq2 normalized read counts in WT
upf1∆ reads count	DESeq2 normalized read counts in upf1∆
xrn1∆ reads count	DESeq2 normalized read counts in xrn1
upf1∆xrn1∆ reads count	DESeq2 normalized read counts in upf1∆xrn1∆
log2(upf1∆/WT)	log2 of ratio of upf1∆ vs WT read counts
pvalue upf1∆/WT	p-value of the fold change between upf1∆ and WT
padj upf1∆/WT	adjust p-value of the fold change between upf1∆ and WT
log2(xrn1∆/WT)	log2 of ratio of xrn1∆ vs WT read counts
pvalue xrn1∆/WT	p-value of the fold change between xrn1∆ and WT
padj xrn1∆/WT	adjust p-value of the fold change between upf1∆ and WT
log2(upf1∆xrn1∆/WT)	log2 of ratio of upf1∆xrn1∆ vs WT read counts
pvalue upf1∆xrn1∆/WT	p-value of the fold change between upf1∆xrn1∆ and WT
padj upf1∆xrn1∆/WT	adjust p-value of the fold change between upf1∆ and WT
*adjsut p-values correspond to p-value with benferoni correction for taking into account the low number of replicates
