# Supplementary material for: Quality control of transcription start site selection by nonsense-mediated-mRNA decay
Source: eLife. 2015 Apr 23;4:e06722. doi: 10.7554/eLife.06722 (PMC4434318; doi:10.7554/eLife.06722)
Supplement: Supplementary file 3. — TSS clusters identified in WT, upf1∆, set2∆ and set2∆upf1∆ cells. DOI: http://dx.doi.org/10.7554/eLife.06722.026 [file elife06722s003.xlsx]

## Sheet: Supplementary_file_3
cluster id	shorten category	category	annotation name	annotation gene	annotation start	annotation end	transcription start	transcription end	chromosome	strand	cluster start	cluster end	WT	upf1∆	set2∆	upf1∆set2∆	log2(upf1∆/WT)	pvalue upf1∆/WT	padj upf1∆/WT	log2(set2∆/W)T	pvalue set2∆/WT	padj set2∆/WT	log2(upf1∆rset2rp6∆/W)T	pvalue upf1∆set2∆/WT	padj upf1∆set2∆/WT	log2(upf1∆set2∆/upf1∆)	pvalue upf1∆set2∆/upf1∆	padj upf1∆set2∆/upf1∆	log2(upf1∆set2∆/set2∆)	pvalue upf1∆set2∆/set2∆	padj upf1∆set2∆/set2∆	upstream feature	downstream feature	features surrounding configuration
GIM_5p_end_NAM7_SET2_12660	I	intergenic	YAL067W-A_YAL067C	NA	NA	NA	NA	NA	chrI	1	5680	5702	1	5	1	10	1.914	0.00944505	0.0372531	-0.598	0.512803	0.692764	3.122	5.41781e-06	2.02555e-05	1.208	0.0246812	0.0622842	3.72	1.40348e-06	1.16225e-05	YAL067W-A	YAL067C	Convergent
GIM_5p_end_NAM7_SET2_12661	I	intergenic	YAL067W-A_YAL067C	NA	NA	NA	NA	NA	chrI	1	5765	5765	0	1	0	1	1.128	0.457581	NA	-0.148	0.926112	NA	1.95	0.174	0.235941	0.822	0.542449	0.691991	2.097	0.148087	0.263296	YAL067W-A	YAL067C	Convergent
GIM_5p_end_NAM7_SET2_12662	A	antisens	YAL067C	SEO1	9016	7235	9260	7276	chrI	1	8072	8087	3	7	5	32	1.129	0.0465283	0.135398	0.684	0.228346	0.405916	3.378	3.45576e-11	2.90174e-10	2.248	1.24437e-06	1.03643e-05	2.693	6.81149e-09	8.81868e-08	YAL067W-A	YAL065C	Convergent
GIM_5p_end_NAM7_SET2_12663	S	SUT	SUT001	NA	9368	9600	9368	9600	chrI	1	9322	9468	17	62	7	27	1.82	6.09934e-08	8.90226e-07	-1.349	0.000702037	0.00398163	0.602	0.0791942	0.117026	-1.218	0.000164237	0.00081767	1.951	4.75868e-07	4.3155e-06	YAL067C	YAL065C	Tandem antisens
GIM_5p_end_NAM7_SET2_12664	X	XUT	XUT_1F-1	NA	11270	11785	11270	11785	chrI	1	11304	11343	4	14	4	22	1.709	0.000365012	0.00230189	-0.167	0.7563	0.871627	2.397	1.53343e-07	7.51337e-07	0.688	0.0824191	0.168361	2.565	4.0408e-08	4.52048e-07	YAL067C	YAL065C	Tandem antisens
GIM_5p_end_NAM7_SET2_12666	I	intergenic	YAL064W-B_YAL064C-A	NA	NA	NA	NA	NA	chrI	1	12685	12712	2	8	5	18	2.156	0.0146635	0.0535337	1.517	0.0877551	0.200325	3.318	0.000117444	0.000334689	1.162	0.140712	0.258661	1.801	0.023449	0.0593546	YAL064W-B	YAL064C-A	Convergent
GIM_5p_end_NAM7_SET2_12667	I	intergenic	YAL064W-B_YAL064C-A	NA	NA	NA	NA	NA	chrI	1	12826	12841	1	4	3	13	1.617	0.0414482	0.123782	1.413	0.071086	0.170522	3.46	2.08366e-06	8.42612e-06	1.842	0.00284619	0.0101036	2.047	0.000693043	0.00297606	YAL064W-B	YAL064C-A	Convergent
GIM_5p_end_NAM7_SET2_12668	X	XUT	XUT_1F-4	NA	13727	16710	13727	16710	chrI	1	14944	15008	1	6	4	12	1.851	0.00533226	0.0233962	1.027	0.132621	0.272464	2.873	3.8363e-06	1.47818e-05	1.022	0.0409181	0.0947636	1.846	0.000437566	0.00199159	YAL064C-A	YAL064W	Divergent
GIM_5p_end_NAM7_SET2_12669	I	intergenic	YAL064C-A_YAL064W	NA	NA	NA	NA	NA	chrI	1	16988	17006	3	11	1	9	1.777	0.00689697	0.0288696	-1.023	0.188469	0.35422	1.559	0.0164809	0.0285273	-0.218	0.715084	0.822717	2.583	0.000392869	0.00180868	YAL064C-A	YAL064W	Divergent
GIM_5p_end_NAM7_SET2_12672	I	intergenic	YAL064C-A_YAL064W	NA	NA	NA	NA	NA	chrI	1	21094	21121	0	9	2	6	4.73	6.44953e-06	6.36443e-05	2.741	0.0120309	0.0423947	4.29	4.15374e-05	0.000130124	-0.44	0.378931	0.540115	1.549	0.00960007	0.0279995	YAL064C-A	YAL064W	Divergent
GIM_5p_end_NAM7_SET2_12673	I	intergenic	YAL064C-A_YAL064W	NA	NA	NA	NA	NA	chrI	1	21233	21263	2	36	4	32	3.526	4.33433e-05	0.000349551	0.585	0.513632	0.6936	3.387	8.25743e-05	0.000242964	-0.139	0.862937	0.920973	2.802	0.00086779	0.00362786	YAL064C-A	YAL064W	Divergent
GIM_5p_end_NAM7_SET2_12675	I	intergenic	YAL063C-A_YAL063C	NA	NA	NA	NA	NA	chrI	1	23774	23817	3	11	3	14	1.865	0.00112998	0.00621503	0.07	0.911045	0.967033	2.197	7.43634e-05	0.000220694	0.333	0.491979	0.64867	2.127	0.000107699	0.000576355	YAL063C-A	YAL063C	Tandem antisens
GIM_5p_end_NAM7_SET2_12678	X	XUT	XUT_1F-12	NA	24814	25521	24814	25521	chrI	1	24828	25066	16	58	48	186	1.777	2.64841e-06	2.86505e-05	1.532	4.89252e-05	0.000388032	3.462	6.35837e-21	1.4627e-19	1.685	1.52657e-06	1.2522e-05	1.931	3.20835e-08	3.65533e-07	YAL063C-A	YAL062W	Divergent
GIM_5p_end_NAM7_SET2_12680	I	intergenic	YAL063C_YAL062W	NA	NA	NA	NA	NA	chrI	1	28280	28280	11	8	7	6	-0.441	0.608118	0.82184	-0.753	0.380579	0.577905	-0.866	0.312134	0.390271	-0.425	0.625329	0.756779	-0.114	0.895794	0.940035	YAL063C	YAL062W	Divergent
GIM_5p_end_NAM7_SET2_12681	C	CUT	CUT001	NA	30072	30904	30072	30904	chrI	1	30046	30048	1	7	3	6	3.303	0.000140608	0.000994359	2.034	0.0233157	0.0720601	3.239	0.000155114	0.000430442	-0.064	0.911042	0.948597	1.205	0.0515165	0.113022	YAL063C	YAL062W	Divergent
GIM_5p_end_NAM7_SET2_12682	C	CUT	CUT001	NA	30072	30904	30072	30904	chrI	1	30118	30118	0	5	1	2	3.299	0.00147749	0.00784521	0.81	0.481994	0.665919	2.296	0.0291958	0.0476192	-1.003	0.190638	0.326186	1.485	0.110284	0.208499	YAL063C	YAL062W	Divergent
GIM_5p_end_NAM7_SET2_12683	O	mRNA	YAL062W	GDH3	31567	32940	31152	32984	chrI	1	31108	31131	26	68	37	64	1.332	0.0303434	0.0965217	0.461	0.454931	0.643648	1.258	0.0402378	0.0637368	-0.074	0.903388	0.94385	0.797	0.191985	0.322913	YAL063C	YAL062W	Divergent
GIM_5p_end_NAM7_SET2_12684	O	mRNA	YAL062W	GDH3	31567	32940	31152	32984	chrI	1	31186	31263	57	89	53	69	0.625	0.0372044	0.113745	-0.108	0.720284	0.847696	0.268	0.369134	0.450329	-0.357	0.230114	0.375916	0.376	0.209299	0.344671	YAL063C	YAL062W	Divergent
GIM_5p_end_NAM7_SET2_12685	O	mRNA	YAL062W	GDH3	31567	32940	31152	32984	chrI	1	31334	31340	2	3	3	1	0.424	0.68679	0.882601	0.445	0.667174	0.81186	-0.916	0.40008	0.482025	-1.339	0.21882	0.361891	-1.361	0.205535	0.340024	YAL063C	YAL062W	Divergent
GIM_5p_end_NAM7_SET2_12686	O	mRNA	YAL062W	GDH3	31567	32940	31152	32984	chrI	1	31521	31572	8	12	8	7	0.476	0.403615	0.638732	-0.068	0.906122	0.964259	-0.239	0.677225	0.742574	-0.714	0.212215	0.353861	-0.171	0.766414	0.855713	YAL063C	YAL061W	Divergent
GIM_5p_end_NAM7_SET2_12687	B	internal	YAL062W	GDH3	31567	32940	31152	32984	chrI	1	31696	32001	139	337	129	311	1.268	5.55883e-06	5.55748e-05	-0.114	0.685739	0.824257	1.159	3.15373e-05	0.000101364	-0.11	0.691827	0.806374	1.273	5.07774e-06	3.73579e-05	YAL063C	YAL061W	Divergent
GIM_5p_end_NAM7_SET2_12688	B	internal	YAL062W	GDH3	31567	32940	31152	32984	chrI	1	32139	32149	2	3	4	3	0.475	0.577756	0.798545	1.025	0.205187	0.377233	0.718	0.378054	0.459399	0.243	0.764527	0.857979	-0.307	0.6882	0.80103	YAL063C	YAL061W	Divergent
GIM_5p_end_NAM7_SET2_12689	I	intergenic	YAL062W_YAL061W	NA	NA	NA	NA	NA	chrI	1	33171	33185	3	8	4	10	1.165	0.0742415	0.195574	-0.107	0.876004	0.946366	1.44	0.0228785	0.0382285	0.275	0.648414	0.775009	1.547	0.0154898	0.0417985	YAL062W	YAL061W	Tandem sens
GIM_5p_end_NAM7_SET2_12690	O	mRNA	YAL061W	BDH2	33448	34701	33360	34896	chrI	1	33329	33362	158	161	441	462	0.019	0.9501	0.969641	1.464	1.59894e-06	1.82274e-05	1.531	5.12235e-07	2.30527e-06	1.512	7.99463e-07	6.94183e-06	0.067	0.824919	0.895537	YAL062W	YAL061W	Tandem sens
GIM_5p_end_NAM7_SET2_12691	B	internal	YAL061W	BDH2	33448	34701	33360	34896	chrI	1	33755	33767	3	4	3	7	0.718	0.261062	0.486299	0.062	0.92393	0.974133	1.401	0.0173504	0.0298651	0.683	0.229209	0.374551	1.339	0.0217727	0.055645	YAL062W	YAL060W	Tandem sens
GIM_5p_end_NAM7_SET2_12692	B	internal	YAL061W	BDH2	33448	34701	33360	34896	chrI	1	33862	34056	54	54	91	63	-0.029	0.937484	0.962558	0.742	0.0371259	0.103063	0.216	0.54605	0.624424	0.245	0.49896	0.654804	-0.526	0.13718	0.247379	YAL062W	YAL060W	Tandem sens
GIM_5p_end_NAM7_SET2_12693	B	internal	YAL061W	BDH2	33448	34701	33360	34896	chrI	1	34150	34309	18	53	28	50	1.557	2.83029e-09	5.12367e-08	0.62	0.0214554	0.0674338	1.45	1.66765e-08	9.62912e-08	-0.106	0.649488	0.775567	0.83	0.000629284	0.00273701	YAL062W	YAL060W	Tandem sens
GIM_5p_end_NAM7_SET2_12697	O	mRNA	YAL060W	BDH1	35155	36303	35096	36392	chrI	1	35057	35188	535	573	653	662	0.094	0.875846	0.935647	0.28	0.641163	0.793836	0.298	0.619633	0.691901	0.204	0.733882	0.836388	0.018	0.975865	0.986135	YAL061W	YAL059W	Tandem sens
GIM_5p_end_NAM7_SET2_12699	O	mRNA	YAL059W	ECM1	36581	37147	36544	37328	chrI	1	36507	36587	249	318	334	296	0.351	0.443325	0.681648	0.418	0.360478	0.55747	0.242	0.596403	0.670772	-0.109	0.812065	0.888872	-0.176	0.7001	0.810345	YAL060W	YAL058W	Tandem sens
GIM_5p_end_NAM7_SET2_12700	O	mRNA	YAL058W	CNE1	37464	38972	37408	39032	chrI	1	37342	37464	175	281	191	297	0.673	0.0589426	0.163385	0.122	0.732332	0.855802	0.751	0.0344178	0.0552702	0.079	0.824581	0.897241	0.629	0.0763115	0.155591	YAL059W	YAL058W	Tandem sens
GIM_5p_end_NAM7_SET2_12702	B	internal	YAL058W	CNE1	37464	38972	37408	39032	chrI	1	37989	37992	1	4	5	10	1.497	0.0694238	0.185681	1.906	0.0159204	0.0532191	2.95	0.000113572	0.000324639	1.453	0.0300052	0.0732764	1.044	0.09548	0.186203	YAL059W	YAL056W	Tandem sens
GIM_5p_end_NAM7_SET2_12703	B	internal	YAL058W	CNE1	37464	38972	37408	39032	chrI	1	38231	38233	0	0	4	5	0.26	0.880701	0.935647	4.779	0.000757467	0.00425377	5.254	0.000195547	0.000531585	4.993	0.000410904	0.00185309	0.474	0.45873	0.61081	YAL059W	YAL056W	Tandem sens
GIM_5p_end_NAM7_SET2_12704	O	mRNA	YAL056W	GPB2	39259	41901	39216	41968	chrI	1	39187	39271	37	36	51	49	-0.093	0.691975	0.886081	0.412	0.060759	0.151566	0.358	0.101097	0.145625	0.451	0.0481631	0.108332	-0.054	0.801329	0.879154	YAL058W	YAL055W	Tandem sens
GIM_5p_end_NAM7_SET2_12706	B	internal	YAL056W	GPB2	39259	41901	39216	41968	chrI	1	41033	41063	0	1	2	7	0.386	0.7512	0.929341	2.462	0.014766	0.0500687	3.906	5.5848e-05	0.000170418	3.519	0.000294328	0.00137372	1.443	0.0260688	0.0647518	YAL058W	YAL055W	Tandem sens
GIM_5p_end_NAM7_SET2_12707	B	internal	YAL056W	GPB2	39259	41901	39216	41968	chrI	1	41259	41319	1	2	12	31	0.211	NA	NA	2.983	NA	NA	4.277	NA	NA	4.066	NA	NA	1.294	NA	NA	YAL058W	YAL055W	Tandem sens
GIM_5p_end_NAM7_SET2_12708	B	internal	YAL056W	GPB2	39259	41901	39216	41968	chrI	1	41479	41526	2	2	7	12	0.376	0.611022	0.824102	2.214	0.000286402	0.00182801	2.977	4.8351e-07	2.18737e-06	2.6	1.23814e-05	8.27221e-05	0.763	0.066848	0.139664	YAL058W	YAL055W	Tandem sens
GIM_5p_end_NAM7_SET2_12709	B	internal	YAL056W	GPB2	39259	41901	39216	41968	chrI	1	41688	41704	1	0	2	4	-2.56	0.0802779	0.206804	1.384	0.139946	0.284136	1.89	0.0385634	0.0613134	4.45	0.00154534	0.00589877	0.506	0.527791	0.671906	YAL058W	YAL055W	Tandem sens
GIM_5p_end_NAM7_SET2_12710	O	mRNA	YAL055W	PEX22	42177	42719	42160	42832	chrI	1	42134	42221	123	153	141	196	0.316	0.267801	0.494373	0.201	0.479285	0.663807	0.673	0.0171236	0.029524	0.357	0.206963	0.3471	0.472	0.0939129	0.183677	YAL056W	YAL054C	Convergent
GIM_5p_end_NAM7_SET2_12714	X	XUT	XUT_1F-23	NA	43128	44991	43128	44991	chrI	1	43438	43539	35	55	41	67	0.629	0.120815	0.281218	0.229	0.572888	0.743731	0.931	0.0199381	0.0338244	0.302	0.4483	0.607988	0.703	0.0779186	0.158331	YAL055W	YAL053W	Tandem sens
GIM_5p_end_NAM7_SET2_12715	O	mRNA	YAL053W	FLC2	45899	48250	45760	48304	chrI	1	45697	45961	134	84	123	71	-0.678	0.00267343	0.0130996	-0.139	0.524461	0.703526	-0.913	4.20807e-05	0.000131769	-0.235	0.307812	0.466612	-0.773	0.000548051	0.00242512	YAL054C	YAL051W	Divergent
GIM_5p_end_NAM7_SET2_12716	O	mRNA	YAL051W	OAF1	48564	51707	48512	51798	chrI	1	48485	48593	44	48	35	53	0.142	0.652843	0.855577	-0.325	0.302773	0.493816	0.288	0.350442	0.430657	0.146	0.639091	0.767885	0.613	0.0495925	0.109521	YAL053W	YAL049C	Convergent
GIM_5p_end_NAM7_SET2_12717	B	internal	YAL051W	OAF1	48564	51707	48512	51798	chrI	1	48790	48807	1	4	1	3	2.65	0.00645855	0.0274252	1.177	0.250503	0.430717	2.277	0.0184692	0.0315875	-0.373	0.624591	0.756155	1.1	0.18516	0.314192	YAL053W	YAL049C	Convergent
GIM_5p_end_NAM7_SET2_12718	B	internal	YAL051W	OAF1	48564	51707	48512	51798	chrI	1	49710	49742	0	0	3	8	0.26	0.880428	0.935647	4.28	0.00268336	0.0123785	6.081	1.40735e-05	4.8403e-05	5.821	3.40146e-05	0.00020234	1.801	0.0071453	0.0218528	YAL053W	YAL049C	Convergent
GIM_5p_end_NAM7_SET2_12719	B	internal	YAL051W	OAF1	48564	51707	48512	51798	chrI	1	50080	50082	1	0	8	10	-1.788	0.217262	0.425744	3.526	7.55194e-05	0.000570348	3.945	7.76586e-06	2.8121e-05	5.734	1.62675e-05	0.000105812	0.42	0.464068	0.615952	YAL053W	YAL049C	Convergent
GIM_5p_end_NAM7_SET2_12720	B	internal	YAL051W	OAF1	48564	51707	48512	51798	chrI	1	50847	50873	0	0	10	9	-1.366	0.355712	0.596285	4.378	2.2564e-06	2.49209e-05	4.253	4.3105e-06	1.64596e-05	5.62	2.02901e-05	0.00012868	-0.124	0.789414	0.871184	YAL053W	YAL049C	Convergent
GIM_5p_end_NAM7_SET2_12721	A	antisens	YAL048C	GEM1	54789	52801	54842	52658	chrI	1	54181	54230	2	9	3	18	2.198	7.98952e-05	0.000605619	0.828	0.166667	0.323564	3.208	9.14479e-10	6.38984e-09	1.01	0.0077964	0.0238441	2.38	6.18066e-08	6.66963e-07	YAL049C	YAL047C	Tandem antisens
GIM_5p_end_NAM7_SET2_12725	I	intergenic	YAL047C_YAL044W-A	NA	NA	NA	NA	NA	chrI	1	57312	57366	1	7	0	9	2.417	0.000187607	0.00128305	-1.107	0.227726	0.4054	2.751	1.02196e-05	3.6195e-05	0.334	0.451072	0.610615	3.858	1.32588e-06	1.10347e-05	YAL047C	YAL044W-A	Divergent
GIM_5p_end_NAM7_SET2_12726	O	mRNA	YAL044W-A	YAL044W-A	57518	57850	57502	57958	chrI	1	57481	57532	922	1031	993	1029	0.161	0.449012	0.686589	0.105	0.619358	0.778239	0.157	0.459282	0.541242	-0.004	0.985276	0.992013	0.052	0.808037	0.884083	YAL046C	YAL044C	Tandem antisens
GIM_5p_end_NAM7_SET2_12727	C	CUT	CUT_GIM_1245	NA	58678	59661	58678	59661	chrI	1	58768	58768	0	0	1	4	-0.973	0.559583	0.784049	1.718	0.222663	0.398977	3.653	0.00655735	0.0125417	4.626	0.00237163	0.00862257	1.935	0.0912238	0.17952	YAL044C	YAL042W	Divergent
GIM_5p_end_NAM7_SET2_12728	O	mRNA	YAL042W	ERV46	61316	62563	61278	62646	chrI	1	61267	61316	539	623	696	584	0.209	0.417046	0.654099	0.368	0.15327	0.304188	0.116	0.652451	0.720776	-0.093	0.717113	0.82435	-0.252	0.327869	0.480787	YAL043C	YAL042W	Divergent
GIM_5p_end_NAM7_SET2_12729	B	internal	YAL042W	ERV46	61316	62563	61278	62646	chrI	1	61468	61532	10	13	18	17	0.301	0.486563	0.719869	0.748	0.0690574	0.166804	0.669	0.102838	0.147807	0.368	0.37411	0.535737	-0.079	0.840403	0.905851	YAL043C	YAL041W	Divergent
GIM_5p_end_NAM7_SET2_12732	B	internal	YAL042W	ERV46	61316	62563	61278	62646	chrI	1	62075	62135	16	19	57	74	0.196	0.720619	0.907614	1.786	0.000743621	0.0041863	2.152	4.50073e-05	0.000140224	1.957	0.000232676	0.00111779	0.366	0.475019	0.625737	YAL043C	YAL041W	Divergent
GIM_5p_end_NAM7_SET2_12734	O	mRNA	YAL041W	CDC24	62840	65404	62790	65606	chrI	1	62765	62832	67	73	58	63	0.147	0.522874	0.752952	-0.232	0.312708	0.504419	-0.075	0.740684	0.797361	-0.222	0.333647	0.494282	0.157	0.493952	0.643046	YAL042W	YAL041W	Tandem sens
GIM_5p_end_NAM7_SET2_12735	B	internal	YAL041W	CDC24	62840	65404	62790	65606	chrI	1	62936	62951	4	9	4	5	1.237	0.0497058	0.142486	0.175	0.788824	0.891181	0.443	0.487226	0.56853	-0.794	0.190203	0.325634	0.268	0.670563	0.788605	YAL042W	YAL040C	Convergent
GIM_5p_end_NAM7_SET2_12736	B	internal	YAL041W	CDC24	62840	65404	62790	65606	chrI	1	65442	65527	2	2	32	31	-0.152	0.817694	0.935647	3.792	8.53613e-16	4.05417e-14	3.753	1.47834e-15	2.05217e-14	3.904	4.55898e-13	1.00191e-11	-0.039	0.885572	0.934203	YAL041W	YAL040C	Convergent
GIM_5p_end_NAM7_SET2_12737	A	antisens	YAL040C	CLN3	67520	65778	67850	65466	chrI	1	65677	65726	0	1	11	51	2.862	0.028934	0.0929551	5.909	1.15076e-06	1.34539e-05	8.161	1.31156e-11	1.16073e-10	5.299	1.58874e-15	4.85071e-14	2.252	1.29536e-10	2.23967e-09	YAL041W	YAL040C	Convergent
GIM_5p_end_NAM7_SET2_12738	A	antisens	YAL040C	CLN3	67520	65778	67850	65466	chrI	1	65856	65862	0	0	1	5	0.258	0.882914	0.935647	3.331	0.0259013	0.0781713	5.54	0.000123627	0.000350694	5.282	0.000258564	0.00122825	2.209	0.00800698	0.0240632	YAL041W	YAL039C	Convergent
GIM_5p_end_NAM7_SET2_12741	I	intergenic	YAL040C_YAL039C	NA	NA	NA	NA	NA	chrI	1	68174	68195	5	5	7	3	0.148	0.801465	0.935647	0.413	0.462008	0.649122	-0.688	0.2534	0.32675	-0.836	0.17371	0.303642	-1.101	0.0616224	0.130702	YAL040C	YAL039C	Tandem antisens
GIM_5p_end_NAM7_SET2_12742	X	XUT	XUT_1F-32	NA	68697	69663	68697	69663	chrI	1	68692	68732	22	35	36	32	0.636	0.075748	0.198509	0.649	0.0659229	0.161039	0.524	0.137474	0.191216	-0.113	0.747711	0.846571	-0.126	0.71554	0.821045	YAL040C	YAL038W	Divergent
GIM_5p_end_NAM7_SET2_12743	I	intergenic	YAL039C_YAL038W	NA	NA	NA	NA	NA	chrI	1	69907	70045	11	77	10	49	2.711	2.62644e-18	1.53011e-16	-0.223	0.531873	0.710249	2.09	1.80638e-11	1.56761e-10	-0.621	0.0198379	0.0517761	2.313	4.37929e-13	1.08465e-11	YAL039C	YAL038W	Divergent
GIM_5p_end_NAM7_SET2_12747	I	intergenic	YAL039C_YAL038W	NA	NA	NA	NA	NA	chrI	1	71510	71552	1	17	3	29	4.244	8.73894e-09	1.47067e-07	1.654	0.0381632	0.105275	5.021	4.58963e-12	4.29722e-11	0.777	0.0623026	0.134302	3.367	1.13888e-10	1.98177e-09	YAL039C	YAL038W	Divergent
GIM_5p_end_NAM7_SET2_12748	O	mRNA	YAL038W	CDC19	71786	73288	71678	73446	chrI	1	71729	71780	5429	6635	6552	5667	0.289	0.0447915	0.131441	0.271	0.060325	0.150684	0.062	0.668255	0.734151	-0.227	0.114435	0.219083	-0.209	0.147016	0.261715	YAL039C	YAL038W	Divergent
GIM_5p_end_NAM7_SET2_12751	B	internal	NA	NA	NA	NA	NA	NA	chrI	1	73418	73439	1	8	1	10	2.956	4.89377e-05	0.000388273	0.816	0.31376	0.505521	3.3	3.2125e-06	1.25798e-05	0.345	0.47057	0.629067	2.485	3.51908e-05	0.000212788	YAL038W	YAL037W	Tandem sens
GIM_5p_end_NAM7_SET2_12752	I	intergenic	YAL037C-A_YAL037W	NA	NA	NA	NA	NA	chrI	1	73581	73595	1	3	1	4	2.333	0.0128955	0.048165	0.004	0.996996	0.999987	2.481	0.00643022	0.0123301	0.148	0.829775	0.900854	2.477	0.00615556	0.0192808	YAL037C-A	YAL037W	Divergent
GIM_5p_end_NAM7_SET2_12753	O	mRNA	YAL037W	YAL037W	74020	74823	73934	74958	chrI	1	73810	73940	43	123	26	78	1.515	1.05184e-07	1.46354e-06	-0.73	0.0159756	0.0533514	0.868	0.002353	0.00503763	-0.647	0.0194861	0.0510346	1.598	6.55668e-08	7.04729e-07	YAL037C-A	YAL037W	Divergent
GIM_5p_end_NAM7_SET2_12755	B	internal	YAL037W	YAL037W	74020	74823	73934	74958	chrI	1	74726	74773	2	4	22	25	0.678	0.346073	0.587074	3.04	3.14366e-06	3.35666e-05	3.249	5.56872e-07	2.48805e-06	2.571	4.94268e-05	0.000282009	0.209	0.70527	0.813958	YAL037C-A	YAL036C	Tandem antisens
GIM_5p_end_NAM7_SET2_12756	O	mRNA	YAL035W	FUN12	76427	79435	76382	79534	chrI	1	76384	76411	694	577	893	909	-0.26	0.578905	0.799245	0.359	0.443689	0.634851	0.383	0.412834	0.49524	0.643	0.169611	0.297993	0.025	0.957854	0.976176	YAL036C	YAL035W	Divergent
GIM_5p_end_NAM7_SET2_12761	B	internal	YAL035W	FUN12	76427	79435	76382	79534	chrI	1	77245	77295	3	3	6	14	0.163	0.812152	0.935647	0.972	0.122149	0.256065	2.202	0.00023664	0.000633352	2.039	0.000955944	0.00386358	1.23	0.0255835	0.0637731	YAL036C	YAL034W-A	Divergent
GIM_5p_end_NAM7_SET2_12770	O	mRNA	YAL034W-A	MTW1	79718	80587	79694	80646	chrI	1	79674	79700	24	20	30	27	-0.219	0.438501	0.676594	0.357	0.169765	0.328121	0.189	0.466942	0.548732	0.408	0.14044	0.2583	-0.167	0.509453	0.656632	YAL035W	YAL034W-A	Tandem sens
GIM_5p_end_NAM7_SET2_12771	A	antisens	YAL034C	FUN19	81951	80710	82586	80602	chrI	1	80899	80938	1	2	29	35	0.74	0.32435	0.564221	4.512	4.31574e-14	1.64663e-12	4.846	3.51596e-16	5.22733e-15	4.106	4.51701e-14	1.12779e-12	0.335	0.234339	0.375037	YAL034W-A	YAL033W	Tandem sens
GIM_5p_end_NAM7_SET2_12772	O	mRNA	YAL033W	POP5	82706	83227	82694	83310	chrI	1	82680	82766	193	229	183	178	0.249	0.255378	0.47879	-0.074	0.73383	0.856794	-0.115	0.59775	0.672016	-0.363	0.0962396	0.190848	-0.041	0.852032	0.913382	YAL034C	YAL032C	Tandem antisens
GIM_5p_end_NAM7_SET2_12773	B	internal	YAL033W	POP5	82706	83227	82694	83310	chrI	1	82889	82983	5	6	10	18	0.332	0.499721	0.732276	1.062	0.0177438	0.0580869	1.8	2.82752e-05	9.17651e-05	1.468	0.000741171	0.00309613	0.737	0.0547389	0.118719	YAL034C	YAL032C	Tandem antisens
GIM_5p_end_NAM7_SET2_12774	B	internal	YAL033W	POP5	82706	83227	82694	83310	chrI	1	83072	83072	2	0	0	1	-1.618	0.149997	0.330687	-1.227	0.221169	0.397097	-0.877	0.35589	0.43636	0.741	0.527068	0.678649	0.35	0.740996	0.838804	YAL034C	YAL032C	Tandem antisens
GIM_5p_end_NAM7_SET2_12775	B	internal	YAL033W	POP5	82706	83227	82694	83310	chrI	1	83133	83133	1	0	3	1	-1.013	0.370534	0.608532	1.174	0.176544	0.337544	-0.639	0.524414	0.603732	0.374	0.75012	0.848195	-1.814	0.0509496	0.11197	YAL034C	YAL032C	Tandem antisens
GIM_5p_end_NAM7_SET2_12776	A	antisens	YAL032C	PRP45	84474	83335	84506	83250	chrI	1	83826	83860	2	3	8	22	1.125	0.0935181	0.231432	2.331	0.000100844	0.000733592	3.813	2.94993e-11	2.49832e-10	2.688	5.10822e-08	5.6331e-07	1.482	0.000129246	0.000675959	YAL033W	YAL031C	Convergent
GIM_5p_end_NAM7_SET2_12777	A	antisens	YAL031C	GIP4	87031	84749	87074	84738	chrI	1	85362	85377	0	0	3	7	0.261	0.880267	0.935647	4.319	0.00237199	0.0111421	5.866	2.69339e-05	8.77541e-05	5.605	6.25473e-05	0.000348062	1.547	0.0133784	0.0370335	YAL032C	YAL030W	Divergent
GIM_5p_end_NAM7_SET2_12778	A	antisens	YAL031C	GIP4	87031	84749	87074	84738	chrI	1	85536	85567	0	0	10	9	0.263	0.876685	0.935647	6.136	7.12792e-06	6.96369e-05	5.947	1.35631e-05	4.67666e-05	5.684	4.12627e-05	0.000240176	-0.189	0.773455	0.860733	YAL032C	YAL030W	Divergent
GIM_5p_end_NAM7_SET2_12780	O	mRNA	YAL030W	SNC1	87286	87752	87262	87782	chrI	1	87248	87294	3557	4632	2580	2849	0.379	0.170381	0.359636	-0.461	0.0955997	0.213929	-0.318	0.249825	0.322825	-0.697	0.0116836	0.0333352	0.143	0.605867	0.737347	YAL031C	YAL029C	Tandem antisens
GIM_5p_end_NAM7_SET2_12781	I	intergenic	YAL029C_YAL028W	NA	NA	NA	NA	NA	chrI	1	92388	92412	1	7	1	5	3.165	0.000207038	0.00139735	-0.057	0.955205	0.989189	2.682	0.00162729	0.00362705	-0.483	0.444384	0.604358	2.739	0.00136467	0.00538973	YAL029C	YAL028W	Divergent
GIM_5p_end_NAM7_SET2_12782	O	mRNA	YAL028W	FRT2	92900	94486	92854	94486	chrI	1	92831	92909	191	346	211	390	0.847	0.00617453	0.026443	0.137	0.65874	0.806129	1.022	0.000917752	0.00215879	0.175	0.569602	0.712645	0.885	0.00407709	0.0136262	YAL029C	YAL027W	Divergent
GIM_5p_end_NAM7_SET2_12783	B	internal	YAL028W	FRT2	92900	94486	92854	94486	chrI	1	93559	93559	0	0	1	2	0.249	0.888518	0.935647	2.996	0.0619761	0.1538	4.315	0.00586757	0.011365	4.066	0.00940906	0.0277945	1.32	0.272411	0.419294	YAL029C	YAL027W	Divergent
GIM_5p_end_NAM7_SET2_12784	B	internal	YAL028W	FRT2	92900	94486	92854	94486	chrI	1	93883	93987	3	15	14	52	2.292	4.64713e-07	5.76591e-06	2.228	6.09072e-07	7.53645e-06	4.071	8.7385e-22	2.22806e-20	1.78	6.29461e-09	8.09623e-08	1.843	3.72729e-10	6.01228e-09	YAL029C	YAL027W	Divergent
GIM_5p_end_NAM7_SET2_12788	O	mRNA	YAL027W	SAW1	94687	95472	94606	95542	chrI	1	94557	94676	108	136	107	175	0.339	0.214081	0.421138	-0.008	0.976607	0.999706	0.694	0.00995942	0.0181811	0.355	0.188055	0.322902	0.702	0.00921365	0.0270499	YAL028W	YAL027W	Tandem sens
GIM_5p_end_NAM7_SET2_12790	B	internal	YAL027W	SAW1	94687	95472	94606	95542	chrI	1	95059	95059	1	1	2	3	0.062	0.950509	0.969893	0.884	0.316466	0.508448	1.844	0.0261155	0.0431143	1.782	0.0420258	0.0969037	0.959	0.191425	0.322248	YAL028W	YAL026C	Convergent
GIM_5p_end_NAM7_SET2_12791	B	internal	YAL027W	SAW1	94687	95472	94606	95542	chrI	1	95111	95344	32	39	216	221	0.276	0.240276	0.459337	2.74	3.64033e-39	1.31339e-36	2.776	2.31629e-40	2.63898e-38	2.5	4.01854e-32	5.91764e-30	0.035	0.846649	0.909594	YAL028W	YAL026C	Convergent
GIM_5p_end_NAM7_SET2_12793	A	antisens	YAL026C	DRS2	99697	95630	99747	95530	chrI	1	96045	96048	0	0	4	11	0.264	0.877042	0.935647	5.035	0.000219527	0.00144966	6.48	1.54182e-06	6.40856e-06	6.217	4.89177e-06	3.569e-05	1.445	0.0029723	0.0104552	YAL027W	YAL025C	Convergent
GIM_5p_end_NAM7_SET2_12794	A	antisens	YAL024C	LTE1	105872	101565	105986	101482	chrI	1	104090	104090	0	0	0	3	0.254	0.886366	0.935647	2.459	0.126477	0.262727	4.816	0.00164498	0.00366271	4.562	0.00284117	0.010089	2.357	0.0422727	0.0962126	YAL025C	YAL023C	Tandem antisens
GIM_5p_end_NAM7_SET2_12795	A	antisens	YAL022C	FUN26	110430	108877	110466	108858	chrI	1	109576	109763	1	11	8	85	3.086	3.08388e-07	3.96376e-06	2.575	2.06932e-05	0.000184031	6.092	6.7136e-27	2.76818e-25	3.006	9.95558e-26	8.25703e-24	3.517	1.2444e-33	3.28507e-31	YAL023C	YAL021C	Tandem antisens
GIM_5p_end_NAM7_SET2_12796	A	antisens	NA	NA	NA	NA	NA	NA	chrI	1	110656	110675	3	8	8	12	1.347	0.0262276	0.085805	1.358	0.021951	0.0686886	1.919	0.000897401	0.00211544	0.572	0.280279	0.435987	0.56	0.276567	0.423727	YAL022C	YAL021C	Tandem antisens
GIM_5p_end_NAM7_SET2_12798	O	mRNA	YAL019W	FUN30	114919	118314	114869	118414	chrI	1	114803	114828	16	16	15	12	0.12	0.816353	0.935647	-0.071	0.889515	0.954162	-0.303	0.554522	0.631809	-0.422	0.414876	0.575989	-0.232	0.652157	0.774177	YAL020C	YAL019W	Divergent
GIM_5p_end_NAM7_SET2_12799	O	mRNA	YAL017W	PSK1	120225	124295	119862	124446	chrI	1	119843	119894	209	180	253	225	-0.212	0.543484	0.770598	0.273	0.431409	0.625533	0.11	0.752002	0.806749	0.322	0.356107	0.518055	-0.163	0.637403	0.762565	YAL018C	YAL017W	Divergent
GIM_5p_end_NAM7_SET2_12800	O	mRNA	YAL017W	PSK1	120225	124295	119862	124446	chrI	1	119953	119953	1	1	1	1	-0.8	0.493175	0.725994	-0.298	0.782676	0.887894	0.173	0.867858	0.901334	0.974	0.39831	0.559169	0.471	0.657565	0.778171	YAL018C	YAL017W	Divergent
GIM_5p_end_NAM7_SET2_12801	O	mRNA	YAL017W	PSK1	120225	124295	119862	124446	chrI	1	120224	120224	1	2	2	2	0.053	0.954097	0.972001	0.477	0.574406	0.744956	0.509	0.54482	0.623247	0.456	0.601399	0.737703	0.032	0.968587	0.982183	YAL018C	YAL017W	Divergent
GIM_5p_end_NAM7_SET2_12802	B	internal	YAL017W	PSK1	120225	124295	119862	124446	chrI	1	120286	120286	1	2	0	2	1.365	0.217809	0.426431	-0.56	0.655776	0.804124	1.763	0.0949045	0.137722	0.398	0.676103	0.794861	2.323	0.0403631	0.0927833	YAL018C	YAL016W	Divergent
GIM_5p_end_NAM7_SET2_12803	B	internal	YAL017W	PSK1	120225	124295	119862	124446	chrI	1	121287	121287	0	0	2	2	-1.608	0.301301	0.536891	2.477	0.01994	0.0635839	1.883	0.08314	0.122289	3.491	0.01559	0.0423274	-0.594	0.453348	0.606004	YAL018C	YAL016W	Divergent
GIM_5p_end_NAM7_SET2_12804	B	internal	YAL017W	PSK1	120225	124295	119862	124446	chrI	1	121427	121452	0	0	2	13	1.386	0.385804	0.621361	3.667	0.00966747	0.0354957	6.635	1.37162e-06	5.7497e-06	5.249	7.52715e-06	5.27656e-05	2.968	8.33798e-05	0.000459502	YAL018C	YAL016W	Divergent
GIM_5p_end_NAM7_SET2_12805	B	internal	YAL017W	PSK1	120225	124295	119862	124446	chrI	1	121842	121881	0	0	7	22	-0.72	0.640476	0.845961	4.553	1.99358e-05	0.000177942	6.159	4.91211e-09	3.05465e-08	6.879	1.49074e-07	1.49611e-06	1.606	0.000260608	0.00126008	YAL018C	YAL016W	Divergent
GIM_5p_end_NAM7_SET2_12807	B	internal	YAL017W	PSK1	120225	124295	119862	124446	chrI	1	123189	123315	7	2	27	46	-1.67	0.00474627	0.0212374	1.928	5.88398e-07	7.30701e-06	2.731	4.21073e-13	4.4791e-12	4.401	1.60862e-15	4.90447e-14	0.803	0.0122453	0.0344208	YAL018C	YAL016W	Divergent
GIM_5p_end_NAM7_SET2_12808	B	internal	YAL017W	PSK1	120225	124295	119862	124446	chrI	1	123392	123474	2	2	5	19	0.192	0.796613	0.935647	1.233	0.0603438	0.150713	3.211	1.39339e-07	6.87707e-07	3.019	1.8115e-06	1.45583e-05	1.978	0.000143074	0.000742181	YAL018C	YAL016W	Divergent
GIM_5p_end_NAM7_SET2_12811	O	mRNA	YAL016W	TPD3	124879	126786	124798	126862	chrI	1	124782	124856	479	499	528	628	0.06	0.75922	0.935212	0.141	0.47085	0.657278	0.389	0.0464824	0.0725454	0.329	0.093587	0.186528	0.248	0.204539	0.33879	YAL017W	YAL016W	Tandem sens
GIM_5p_end_NAM7_SET2_12814	O	mRNA	YAL013W	DEP1	129270	130487	129238	130564	chrI	1	129208	129254	408	432	490	538	0.084	0.798017	0.935647	0.264	0.42333	0.617651	0.399	0.225003	0.294797	0.315	0.339316	0.500412	0.136	0.680117	0.795786	YAL014C	YAL013W	Divergent
GIM_5p_end_NAM7_SET2_12818	B	internal	YAL013W	DEP1	129270	130487	129238	130564	chrI	1	129905	129949	1	0	6	7	-0.112	0.921049	0.952839	3.115	0.000194467	0.00130283	3.353	5.12293e-05	0.000157859	3.465	0.000192762	0.00094319	0.238	0.626477	0.754037	YAL014C	YAL012W	Divergent
GIM_5p_end_NAM7_SET2_12819	O	mRNA	YAL012W	CYS3	130799	131983	130700	132084	chrI	1	130686	130779	1612	1402	1622	1184	-0.2	0.426126	0.664539	0.009	0.972022	0.998134	-0.442	0.0787567	0.116435	-0.242	0.336785	0.497637	-0.451	0.0729948	0.150144	YAL013W	YAL012W	Tandem sens
GIM_5p_end_NAM7_SET2_12824	O	mRNA	YAL011W	SWC3	132199	134076	132196	134108	chrI	1	132185	132220	10	11	10	14	0.131	NA	NA	0.061	NA	NA	0.446	NA	NA	0.314	NA	NA	0.385	NA	NA	YAL012W	YAL010C	Convergent
GIM_5p_end_NAM7_SET2_12826	B	internal	YAL011W	SWC3	132199	134076	132196	134108	chrI	1	133236	133236	0	0	0	1	0.244	0.891792	NA	0.004	0.998368	NA	3.954	0.0161014	0.0279375	3.71	0.0239293	0.0607623	3.95	0.0162	0.043482	YAL012W	YAL010C	Convergent
GIM_5p_end_NAM7_SET2_12827	B	internal	YAL011W	SWC3	132199	134076	132196	134108	chrI	1	133318	133441	2	4	69	174	0.806	0.157923	0.342043	4.979	5.37194e-28	7.891e-26	6.325	6.72863e-45	9.97635e-43	5.519	1.01323e-42	3.42708e-40	1.346	1.08579e-11	2.19458e-10	YAL012W	YAL010C	Convergent
GIM_5p_end_NAM7_SET2_12830	A	antisens	YAL010C	MDM10	135665	134184	135705	134088	chrI	1	134319	134319	0	0	1	2	0.255	0.885654	0.935647	2.22	0.171454	0.330423	4.596	0.00260729	0.00552738	4.341	0.00444236	0.0147788	2.376	0.0444646	0.10041	YAL011W	YAL009W	Tandem sens
GIM_5p_end_NAM7_SET2_12831	A	antisens	YAL010C	MDM10	135665	134184	135705	134088	chrI	1	134407	134554	1	0	6	35	-1.713	0.223648	0.434765	3.22	8.08141e-05	0.000605444	5.774	2.21158e-13	2.42278e-12	7.487	3.83245e-09	5.08029e-08	2.553	2.4448e-10	4.03989e-09	YAL011W	YAL009W	Tandem sens
GIM_5p_end_NAM7_SET2_12832	I	intergenic	YAL011W_YAL009W	NA	NA	NA	NA	NA	chrI	1	135661	135664	0	6	1	9	3.514	0.000251169	0.00165607	1.345	0.196887	0.366149	4.178	8.18473e-06	2.95587e-05	0.663	0.251062	0.40171	2.832	8.39612e-05	0.000462235	YAL011W	YAL009W	Tandem sens
GIM_5p_end_NAM7_SET2_12833	O	mRNA	YAL009W	SPO7	135854	136633	135821	136701	chrI	1	135792	135869	381	411	479	483	0.106	0.710271	0.899	0.327	0.248895	0.429002	0.338	0.233666	0.304672	0.232	0.414066	0.575225	0.011	0.970317	0.983033	YAL010C	YAL008W	Divergent
GIM_5p_end_NAM7_SET2_12834	B	internal	YAL009W	SPO7	135854	136633	135821	136701	chrI	1	136106	136106	0	1	0	3	3.602	0.0175665	0.06205	1.152	0.485359	0.66886	4.569	0.00194535	0.0042515	0.967	0.325321	0.485637	3.417	0.00737921	0.022454	YAL010C	YAL008W	Divergent
GIM_5p_end_NAM7_SET2_12836	B	internal	YAL009W	SPO7	135854	136633	135821	136701	chrI	1	136477	136517	5	9	6	8	0.945	0.0706069	0.188081	0.291	0.584312	0.752011	0.7	0.171909	0.233355	-0.245	0.617089	0.749993	0.41	0.411931	0.567533	YAL010C	YAL008W	Divergent
GIM_5p_end_NAM7_SET2_12837	O	mRNA	YAL008W	FUN14	136914	137510	136861	137637	chrI	1	136806	136882	239	220	221	225	-0.125	0.590898	0.808312	-0.112	0.627974	0.784094	-0.088	0.701104	0.763113	0.036	0.875426	0.928665	0.023	0.919038	0.953574	YAL009W	YAL008W	Tandem sens
GIM_5p_end_NAM7_SET2_12838	O	mRNA	YAL008W	FUN14	136914	137510	136861	137637	chrI	1	136962	137045	13	12	16	25	-0.27	0.549814	0.775616	0.244	0.568301	0.739784	0.858	0.0390894	0.0620839	1.128	0.00969061	0.0285017	0.614	0.135476	0.245123	YAL009W	YAL007C	Convergent
GIM_5p_end_NAM7_SET2_12839	B	internal	YAL008W	FUN14	136914	137510	136861	137637	chrI	1	137098	137098	1	1	1	2	0.035	0.975215	0.984841	0.023	0.983083	0.999987	1.414	0.149661	0.206298	1.379	0.181312	0.31395	1.391	0.154315	0.271647	YAL009W	YAL007C	Convergent
GIM_5p_end_NAM7_SET2_12841	B	internal	YAL008W	FUN14	136914	137510	136861	137637	chrI	1	137277	137326	6	13	9	15	1.203	0.117005	0.274243	0.644	0.402731	0.600157	1.364	0.072124	0.107637	0.161	0.828505	0.900062	0.72	0.334422	0.487392	YAL009W	YAL007C	Convergent
GIM_5p_end_NAM7_SET2_12842	B	internal	YAL008W	FUN14	136914	137510	136861	137637	chrI	1	137417	137494	9	13	24	19	0.466	0.45303	0.689605	1.362	0.0237498	0.0730503	0.993	0.100401	0.144738	0.527	0.38279	0.544289	-0.369	0.527909	0.671944	YAL009W	YAL007C	Convergent
GIM_5p_end_NAM7_SET2_12844	C	CUT	CUT_GIM_1248	NA	138600	138835	138600	138835	chrI	1	138600	138600	3	0	2	1	-2.538	0.0104097	0.0403686	-0.578	0.388621	0.586182	-1.457	0.049557	0.0768672	1.081	0.306127	0.464677	-0.879	0.25568	0.399553	YAL007C	YALCdelta2	Tandem antisens
GIM_5p_end_NAM7_SET2_12846	I	intergenic	YAL005C_YAL003W	NA	NA	NA	NA	NA	chrI	1	141813	141813	0	2	2	1	3.973	0.00638328	0.0271673	3.96	0.00612039	0.0245592	2.844	0.0546078	0.0838782	-1.129	0.26016	0.412561	-1.115	0.253906	0.397764	YAL005C	YAL003W	Divergent
GIM_5p_end_NAM7_SET2_12847	O	mRNA	YAL003W	EFB1	142174	143160	142124	143260	chrI	1	142117	142154	5743	6374	6090	5178	0.15	0.511683	0.742714	0.084	0.712454	0.842646	-0.149	0.515831	0.595848	-0.299	0.191589	0.327257	-0.233	0.308513	0.459469	YAL005C	YAL003W	Divergent
GIM_5p_end_NAM7_SET2_12851	B	internal	YAL003W	EFB1	142174	143160	142124	143260	chrI	1	142997	142997	2	1	2	2	-0.194	0.840018	0.935647	-0.029	0.975045	0.999392	-0.071	0.938227	0.954005	0.123	0.897621	0.940845	-0.042	0.963391	0.97858	snR18	YAL002W	Tandem sens
GIM_5p_end_NAM7_SET2_12853	O	mRNA	YAL002W	VPS8	143707	147531	143597	147597	chrI	1	143548	143618	24	47	26	67	0.95	0.000806329	0.00463188	0.089	0.759295	0.87361	1.448	1.15529e-07	5.77965e-07	0.498	0.0598639	0.130095	1.359	5.78117e-07	5.16061e-06	YAL003W	YAL002W	Tandem sens
GIM_5p_end_NAM7_SET2_12854	B	internal	YAL002W	VPS8	143707	147531	143597	147597	chrI	1	146283	146400	1	4	18	124	2.398	0.00247159	0.0122478	4.627	1.7958e-10	4.15862e-09	7.448	1.63768e-25	6.02905e-24	5.05	4.3013e-36	8.62131e-34	2.82	1.1911e-34	3.43782e-32	YAL003W	YAL001C	Convergent
GIM_5p_end_NAM7_SET2_12857	B	internal	YAL002W	VPS8	143707	147531	143597	147597	chrI	1	146975	147020	0	3	4	11	2.572	0.00773252	0.0316835	2.875	0.00213048	0.0101891	4.488	6.44178e-07	2.84466e-06	1.915	0.0009367	0.00379359	1.613	0.00197066	0.00737924	YAL003W	YAL001C	Convergent
GIM_5p_end_NAM7_SET2_12859	O	mRNA	YAR002W	NUP60	152257	153876	152213	153989	chrI	1	152163	152233	74	63	57	54	-0.218	0.461908	0.697492	-0.366	0.2135	0.38722	-0.448	0.127074	0.178518	-0.23	0.441688	0.601713	-0.082	0.782431	0.866801	YAL001C	YAR002W	Divergent
GIM_5p_end_NAM7_SET2_12860	B	internal	YAR002W	NUP60	152257	153876	152213	153989	chrI	1	153212	153212	0	0	1	1	0.252	0.887205	NA	3.812	0.015232	NA	2.591	0.108404	0.155036	2.339	0.147343	0.267805	-1.22	0.318331	0.470113	YAL001C	YAR002C-A	Tandem antisens
GIM_5p_end_NAM7_SET2_12861	B	internal	YAR002W	NUP60	152257	153876	152213	153989	chrI	1	153357	153366	0	0	1	4	-0.931	0.567525	0.789547	2.04	0.106229	0.231419	4.057	0.000618051	0.0015114	4.987	0.000456332	0.00203172	2.016	0.0139292	0.0383474	YAL001C	YAR002C-A	Tandem antisens
GIM_5p_end_NAM7_SET2_12862	B	internal	YAR002W	NUP60	152257	153876	152213	153989	chrI	1	153421	153421	0	0	0	2	0.252	0.88758	NA	1.337	0.435981	NA	4.317	0.00592695	0.0114697	4.066	0.00956096	0.0281817	2.98	0.0363661	0.0852335	YAL001C	YAR002C-A	Tandem antisens
GIM_5p_end_NAM7_SET2_12863	B	internal	YAR002W	NUP60	152257	153876	152213	153989	chrI	1	153552	153564	1	0	15	12	-1.729	0.223356	0.43448	4.556	5.47367e-08	8.47636e-07	4.145	8.20964e-07	3.56641e-06	5.874	5.73347e-06	4.11139e-05	-0.411	0.394612	0.549831	YAL001C	YAR002C-A	Tandem antisens
GIM_5p_end_NAM7_SET2_12864	B	internal	YAR002W	NUP60	152257	153876	152213	153989	chrI	1	153651	153654	0	0	7	9	0.264	0.876661	0.935647	5.746	2.29406e-05	0.000201613	6.051	7.81055e-06	2.82592e-05	5.787	2.36033e-05	0.000146822	0.305	0.571634	0.708634	YAL001C	YAR002C-A	Tandem antisens
GIM_5p_end_NAM7_SET2_12865	B	internal	YAR002W	NUP60	152257	153876	152213	153989	chrI	1	153705	153736	1	2	11	15	0.898	0.299475	0.534627	3.688	2.12305e-07	2.9401e-06	4.172	2.949e-09	1.909e-08	3.273	1.28995e-07	1.31035e-06	0.484	0.169159	0.292188	YAL001C	YAR002C-A	Tandem antisens
GIM_5p_end_NAM7_SET2_12867	O	mRNA	YAR003W	SWD1	155005	156285	154933	156805	chrI	1	154920	154964	21	42	30	49	0.969	0.00123623	0.00671502	0.474	0.115358	0.245788	1.188	4.51124e-05	0.00014047	0.219	0.43685	0.597302	0.714	0.011673	0.0330482	YAR002C-A	YAR003W	Divergent
GIM_5p_end_NAM7_SET2_12868	B	internal	YAR003W	SWD1	155005	156285	154933	156805	chrI	1	155919	155919	0	0	1	3	0.252	0.886747	0.935647	3.103	0.0485365	0.127445	4.591	0.00270645	0.0057153	4.338	0.00458482	0.0151801	1.487	0.176516	0.301892	YAR002C-A	YAR007C	Tandem antisens
GIM_5p_end_NAM7_SET2_12870	B	internal	YAR003W	SWD1	155005	156285	154933	156805	chrI	1	156315	156315	0	0	0	2	0.243	0.89227	0.935947	2.023	0.232969	0.41114	4.356	0.00736435	0.0139119	4.113	0.0113653	0.0326033	2.333	0.101639	0.195798	YAR003W	YAR007C	Convergent
GIM_5p_end_NAM7_SET2_12871	B	internal	NA	NA	NA	NA	NA	NA	chrI	1	156761	156781	0	0	3	14	0.263	0.877457	0.935647	4.562	0.000906335	0.00493873	6.797	4.88731e-07	2.20729e-06	6.534	1.60516e-06	1.30972e-05	2.235	1.25345e-05	8.41089e-05	YAR003W	YAR008W	Tandem sens
GIM_5p_end_NAM7_SET2_12873	A	antisens	YAR007C	RFA1	158619	156754	158697	156745	chrI	1	157498	157498	0	0	2	2	0.249	0.888305	0.935647	3.739	0.0171646	0.0564587	3.967	0.0110057	0.0198683	3.718	0.0172411	0.0460194	0.228	0.841746	0.906801	YAR003W	YAR008W	Tandem sens
GIM_5p_end_NAM7_SET2_12875	O	mRNA	YAR008W	SEN34	158966	159793	158861	159870	chrI	1	158832	158897	61	63	63	61	0.057	0.840304	0.935647	0.077	0.780583	0.887128	0.01	0.972561	0.97912	-0.047	0.866393	0.923291	-0.068	0.806359	0.882827	YAR007C	YAR008W	Divergent
GIM_5p_end_NAM7_SET2_12876	I	intergenic	YAR008W_YARCdelta4	NA	NA	NA	NA	NA	chrI	1	160054	160154	24	32	29	51	0.342	0.278583	0.50821	0.256	0.409683	0.606639	1.063	0.000385189	0.000982581	0.721	0.0166896	0.0447793	0.807	0.0063226	0.0197099	YAR008W	YARCdelta4	Convergent
GIM_5p_end_NAM7_SET2_12878	I	intergenic	YARCdelta3_YARCdelta5	NA	NA	NA	NA	NA	chrI	1	160464	160529	28	34	27	40	0.202	0.542759	0.769836	-0.121	0.713609	0.843267	0.49	0.126614	0.17794	0.288	0.37447	0.536121	0.611	0.0585495	0.125462	YARCdelta3	YARCdelta5	Tandem antisens
GIM_5p_end_NAM7_SET2_12879	I	intergenic	YARCdelta4_YARCdelta5	NA	NA	NA	NA	NA	chrI	1	165156	165225	4	7	5	3	0.563	0.330371	0.570624	0.263	0.646213	0.797299	-0.333	0.575952	0.651561	-0.896	0.128235	0.239888	-0.596	0.307564	0.458497	YARCdelta4	YARCdelta5	Tandem antisens
GIM_5p_end_NAM7_SET2_12880	I	intergenic	YARCdelta4_YARCdelta5	NA	NA	NA	NA	NA	chrI	1	165360	165441	30	55	25	34	0.864	0.000277715	0.00180849	-0.292	0.242613	0.421753	0.165	0.490332	0.57161	-0.698	0.00268955	0.00961848	0.457	0.0624103	0.132099	YARCdelta4	YARCdelta5	Tandem antisens
GIM_5p_end_NAM7_SET2_12881	I	intergenic	YARCdelta4_YARCdelta5	NA	NA	NA	NA	NA	chrI	1	165566	165566	4	5	8	11	0.281	0.609312	0.82286	0.805	0.113026	0.241901	1.354	0.00569539	0.0110672	1.073	0.0312975	0.0758166	0.548	0.224549	0.363153	YARCdelta4	YARCdelta5	Tandem antisens
GIM_5p_end_NAM7_SET2_12882	I	intergenic	YARCdelta4_tA(UGC)A	NA	NA	NA	NA	NA	chrI	1	166057	166099	23	31	24	29	0.38	0.491534	0.724772	0.075	0.891353	0.95508	0.31	0.571804	0.64778	-0.07	0.89831	0.940947	0.235	0.668574	0.78724	YARCdelta4	tA(UGC)A	Divergent
GIM_5p_end_NAM7_SET2_12884	O	mRNA	YAR015W	ADE1	169375	170295	169260	170484	chrI	1	169244	169330	1094	795	1156	1150	-0.455	0.233288	0.449376	0.078	0.838804	0.924685	0.071	0.853221	0.890062	0.526	0.168537	0.296395	-0.007	0.985286	0.991186	YAR014C	YAR015W	Divergent
GIM_5p_end_NAM7_SET2_12889	C	CUT	CUT004	NA	170500	172449	170500	172449	chrI	1	170886	170933	1	1	2	10	0.47	0.679662	0.876812	1.421	0.167148	0.324209	3.862	5.32733e-05	0.000163413	3.392	0.00034313	0.00157668	2.441	0.00222743	0.0081988	YAR015W	YAR019C	Convergent
GIM_5p_end_NAM7_SET2_12890	C	CUT	CUT004	NA	170500	172449	170500	172449	chrI	1	171921	171949	3	4	3	4	0.523	0.42759	0.665945	0.123	0.851207	0.931666	0.461	0.46721	0.548882	-0.062	0.920912	0.954865	0.338	0.589621	0.723187	YAR018C	YAR019C	Tandem antisens
GIM_5p_end_NAM7_SET2_12893	C	CUT	CUT004	NA	170500	172449	170500	172449	chrI	1	172238	172238	0	0	2	2	0.258	0.882616	0.935647	4.501	0.00196803	0.00954091	4.511	0.00188344	0.0041291	4.253	0.00345005	0.0118922	0.01	0.989072	0.993294	YAR018C	YAR020C	Tandem antisens
GIM_5p_end_NAM7_SET2_12894	C	CUT	CUT004	NA	170500	172449	170500	172449	chrI	1	172316	172316	0	0	0	2	0.252	0.887297	0.935647	2.194	0.181816	0.344905	4.451	0.00423552	0.00851672	4.198	0.00694742	0.0216663	2.256	0.072072	0.148514	YAR018C	YAR020C	Tandem antisens
GIM_5p_end_NAM7_SET2_12896	A	antisens	YAR019C	CDC15	175135	172211	175181	172164	chrI	1	173192	173237	0	0	2	9	-0.871	0.584776	0.804195	2.718	0.0196765	0.0629702	4.949	8.14649e-06	2.94304e-05	5.819	2.16066e-05	0.000136044	2.23	0.000339457	0.00159452	YAR018C	YAR020C	Tandem antisens
GIM_5p_end_NAM7_SET2_12897	A	antisens	YAR019C	CDC15	175135	172211	175181	172164	chrI	1	174430	174457	0	0	2	13	0.262	0.878588	0.935647	4.316	0.00197606	0.00957196	6.671	1.05684e-06	4.51318e-06	6.409	3.14077e-06	2.39564e-05	2.355	3.62106e-05	0.00021816	YAR018C	YAR020C	Tandem antisens
GIM_5p_end_NAM7_SET2_12899	I	intergenic	YAR019C_YAR020C	NA	NA	NA	NA	NA	chrI	1	175261	175384	56	390	49	297	2.793	1.98923e-34	5.84406e-32	-0.181	0.453747	0.643048	2.4	6.1352e-26	2.35059e-24	-0.393	0.0683943	0.144824	2.582	3.60512e-29	6.09687e-27	YAR019C	YAR020C	Tandem antisens
GIM_5p_end_NAM7_SET2_12900	I	intergenic	YAR019C_YAR020C	NA	NA	NA	NA	NA	chrI	1	176322	176350	9	10	11	8	0.137	0.793871	0.935647	0.42	0.405963	0.603345	-0.067	0.896292	0.922676	-0.204	0.696503	0.809905	-0.487	0.333755	0.486814	YAR019C	YAR020C	Tandem antisens
GIM_5p_end_NAM7_SET2_12901	I	intergenic	YAR019C_YAR020C	NA	NA	NA	NA	NA	chrI	1	176679	176697	0	2	3	14	2.364	0.0462324	0.134785	3.286	0.00358238	0.0158055	5.457	6.12363e-07	2.71524e-06	3.093	7.27805e-05	0.000398921	2.17	0.00120922	0.00486086	YAR019C	YAR020C	Tandem antisens
GIM_5p_end_NAM7_SET2_12903	A	antisens	YAR023C	YAR023C	179820	179281	179870	179181	chrI	1	179535	179625	3	15	12	51	2.263	1.32047e-05	0.000120637	1.935	0.000184731	0.00124598	4.106	6.69645e-17	1.07138e-15	1.843	2.8138e-06	2.1684e-05	2.171	2.75481e-08	3.18214e-07	YAR020C	tL(CAA)A	Divergent
GIM_5p_end_NAM7_SET2_12906	I	intergenic	YAR023C_tL(CAA)A	NA	NA	NA	NA	NA	chrI	1	180045	180074	5	12	6	11	1.111	0.0352081	0.108603	0.196	0.718638	0.846553	0.976	0.0591966	0.0901715	-0.136	0.783077	0.870949	0.78	0.125744	0.231206	YAR023C	tL(CAA)A	Divergent
GIM_5p_end_NAM7_SET2_12907	C	CUT	CUT_GIM_1246	NA	180240	180557	180240	180557	chrI	1	180240	180300	53	99	70	130	0.895	0.0752837	0.197711	0.393	0.434475	0.627677	1.286	0.0101495	0.0184937	0.392	0.431943	0.592652	0.893	0.0735045	0.150977	YAR023C	tL(CAA)A	Divergent
GIM_5p_end_NAM7_SET2_12908	F	NA	YARWsigma1	YARWsigma1	182620	182959	182620	182959	chrI	1	182843	182843	5	3	1	1	-0.866	0.298787	0.533751	-1.901	0.0303112	0.0884686	-2.352	0.00954742	0.0175295	-1.486	0.119504	0.226654	-0.451	0.649081	0.772184	tS(AGA)A	YARWdelta6	Divergent
GIM_5p_end_NAM7_SET2_12909	F	NA	YARWsigma1	YARWsigma1	182620	182959	182620	182959	chrI	1	182899	182899	1	2	3	4	0.779	0.390489	0.625909	0.993	0.255075	0.436044	1.62	0.055214	0.0847009	0.841	0.302924	0.461398	0.627	0.420127	0.575127	tS(AGA)A	YARWdelta6	Divergent
GIM_5p_end_NAM7_SET2_12910	F	NA	YARWdelta6	YARWdelta6	183142	183474	183142	183474	chrI	1	183159	183159	2	2	1	2	0.069	0.937175	0.962439	-0.415	0.637358	0.791072	-0.041	0.9615	0.970693	-0.11	0.899586	0.94156	0.374	0.66917	0.787556	YARWsigma1	YAR027W	Tandem sens
GIM_5p_end_NAM7_SET2_12911	O	mRNA	YAR027W	UIP3	183770	184477	183720	184577	chrI	1	183636	183719	1265	1538	940	930	0.28	0.265186	0.491513	-0.427	0.0891272	0.202598	-0.442	0.0783725	0.11597	-0.721	0.00406384	0.0136812	-0.015	0.952568	0.973203	YARWdelta6	YAR027W	Tandem sens
GIM_5p_end_NAM7_SET2_12915	O	mRNA	YAR028W	YAR028W	184892	185596	184842	185696	chrI	1	184821	184892	254	391	209	252	0.62	0.00263206	0.012937	-0.282	0.174119	0.334182	-0.012	0.951839	0.963771	-0.632	0.00212558	0.00780799	0.27	0.193363	0.324752	YAR027W	YAR028W	Tandem sens
GIM_5p_end_NAM7_SET2_12918	O	mRNA	YAR029W	YAR029W	186321	186545	186271	186645	chrI	1	186273	186327	4	11	16	24	1.365	0.00403881	0.0185274	1.993	8.58358e-06	8.28349e-05	2.58	3.64814e-09	2.31791e-08	1.215	0.00155291	0.00591931	0.586	0.0939286	0.183691	YAR028W	YAR031W	Tandem sens
GIM_5p_end_NAM7_SET2_12919	O	mRNA	YAR031W	PRM9	187022	187732	186972	187832	chrI	1	186919	186997	57	56	50	59	-0.01	0.967446	0.980332	-0.192	0.43253	0.626318	0.047	0.845086	0.883577	0.057	0.816225	0.891735	0.24	0.325482	0.478096	YAR029W	YAR031W	Tandem sens
GIM_5p_end_NAM7_SET2_12920	B	internal	YAR031W	PRM9	187022	187732	186972	187832	chrI	1	187161	187161	0	4	1	6	4.802	0.000364443	0.00229901	3.203	0.0204743	0.0649273	5.264	7.73251e-05	0.000228982	0.461	0.495478	0.651821	2.06	0.00730326	0.0222563	YAR029W	YAR033W	Tandem sens
GIM_5p_end_NAM7_SET2_12921	B	internal	YAR031W	PRM9	187022	187732	186972	187832	chrI	1	187318	187422	68	158	46	97	1.21	9.03409e-06	8.62516e-05	-0.549	0.0513009	0.133258	0.52	0.0568288	0.0869012	-0.69	0.0102804	0.0299919	1.069	0.000121284	0.000639571	YAR029W	YAR033W	Tandem sens
GIM_5p_end_NAM7_SET2_12923	B	internal	YAR031W	PRM9	187022	187732	186972	187832	chrI	1	187664	187731	6	25	17	60	1.935	1.77093e-07	2.38034e-06	1.389	0.000196627	0.00131586	3.232	2.36942e-20	5.18613e-19	1.296	8.01922e-06	5.58533e-05	1.842	3.44876e-10	5.60054e-09	YAR029W	YAR033W	Tandem sens
GIM_5p_end_NAM7_SET2_12924	O	mRNA	YAR033W	MST28	188107	188811	188057	188911	chrI	1	188002	188080	97	163	84	136	0.73	4.6906e-06	4.78483e-05	-0.209	0.202392	0.373507	0.484	0.00211533	0.00459008	-0.246	0.11253	0.216163	0.693	1.42736e-05	9.45472e-05	YAR031W	YAR033W	Tandem sens
GIM_5p_end_NAM7_SET2_12926	B	internal	YAR033W	MST28	188107	188811	188057	188911	chrI	1	188730	188737	0	3	0	1	2.347	0.054258	0.152998	-0.654	0.647457	0.798162	1.603	0.191382	0.256603	-0.743	0.482017	0.639851	2.257	0.0860987	0.171587	YAR031W	YARWdelta7	Tandem sens
GIM_5p_end_NAM7_SET2_12927	B	internal	YAR033W	MST28	188107	188811	188057	188911	chrI	1	188849	188944	21	34	33	22	0.657	0.198643	0.398079	0.626	0.217461	0.392082	0.067	0.895994	0.922457	-0.59	0.246358	0.396099	-0.559	0.268672	0.414832	YAR033W	YARWdelta7	Tandem sens
GIM_5p_end_NAM7_SET2_12928	I	intergenic	YAR033W_YARWdelta7	NA	NA	NA	NA	NA	chrI	1	189169	189169	0	1	0	1	0.924	0.514347	0.745419	0.17	0.905993	0.964259	1.587	0.240106	0.311829	0.663	0.611097	0.745473	1.417	0.28812	0.43679	YAR033W	YARWdelta7	Tandem sens
GIM_5p_end_NAM7_SET2_12930	O	mRNA	YAR035W	YAT1	190193	192256	189997	192397	chrI	1	190153	190163	4	3	3	3	-0.892	0.213851	0.420726	-0.68	0.311749	0.503444	-0.789	0.239879	0.311626	0.103	0.890566	0.936782	-0.109	0.877276	0.929262	YARWdelta7	YAR035W	Tandem sens
GIM_5p_end_NAM7_SET2_12933	B	internal	YAR035W	YAT1	190193	192256	189997	192397	chrI	1	191563	191597	5	5	7	5	-0.201	0.707351	0.89678	0.296	0.545304	0.721169	-0.207	0.68245	0.747168	-0.006	0.991513	0.995376	-0.503	0.308078	0.459137	YARWdelta7	YAR035C-A	Convergent
GIM_5p_end_NAM7_SET2_12935	B	internal	YAR035W	YAT1	190193	192256	189997	192397	chrI	1	191769	191780	5	6	1	1	0.156	0.773841	0.935647	-2.063	0.00288716	0.0131972	-1.909	0.00397587	0.00805099	-2.065	0.00214246	0.00786091	0.154	0.845786	0.909208	YARWdelta7	YAR035C-A	Convergent
GIM_5p_end_NAM7_SET2_12936	B	internal	YAR035W	YAT1	190193	192256	189997	192397	chrI	1	191924	192002	54	68	20	34	0.319	0.563748	0.786852	-1.419	0.0115888	0.0411114	-0.641	0.247596	0.320285	-0.959	0.0837313	0.170447	0.778	0.168108	0.290843	YARWdelta7	YAR035C-A	Convergent
GIM_5p_end_NAM7_SET2_12937	O	mRNA	YAR042W	SWH1	192619	196185	192589	196261	chrI	1	192534	192619	84	84	60	66	-0.038	0.84305	0.935647	-0.503	0.00969765	0.0355718	-0.357	0.0621337	0.0942345	-0.318	0.104106	0.203043	0.146	0.457275	0.60941	YAR035C-A	YAR042W	Divergent
GIM_5p_end_NAM7_SET2_12938	B	internal	YAR042W	SWH1	192619	196185	192589	196261	chrI	1	194622	194684	1	1	5	35	-0.692	0.468386	0.703605	1.886	0.00808374	0.0307799	4.624	5.12178e-12	4.7666e-11	5.316	1.68509e-10	2.70201e-09	2.738	1.62935e-07	1.62912e-06	YAR035C-A	YAR050W	Divergent
GIM_5p_end_NAM7_SET2_12939	B	internal	YAR042W	SWH1	192619	196185	192589	196261	chrI	1	194833	194875	1	1	12	56	0.372	0.663712	0.864725	3.45	1.99325e-07	2.76594e-06	5.756	3.84537e-19	7.61533e-18	5.384	9.90438e-17	3.49186e-15	2.305	4.61091e-12	9.85315e-11	YAR035C-A	YAR050W	Divergent
GIM_5p_end_NAM7_SET2_12942	B	internal	YAR042W	SWH1	192619	196185	192589	196261	chrI	1	195993	196013	3	3	6	6	-0.093	0.878869	0.935647	1.032	0.04702	0.124205	0.822	0.116142	0.164623	0.915	0.105443	0.204986	-0.211	0.650253	0.773026	YAR035C-A	YAR050W	Divergent
GIM_5p_end_NAM7_SET2_12943	X	XUT	XUT_1F-90	NA	197279	200030	197279	200030	chrI	1	198472	198530	10	43	10	21	2.011	4.31401e-05	0.000348049	-0.115	0.823604	0.914992	1.022	0.0391171	0.0621161	-0.988	0.0363107	0.0856602	1.137	0.0226704	0.0576331	YAR042W	YAR050W	Tandem sens
GIM_5p_end_NAM7_SET2_12944	X	XUT	XUT_1F-90	NA	197279	200030	197279	200030	chrI	1	198733	198837	77	451	135	689	2.524	1.59615e-23	1.62225e-21	0.783	0.00222969	0.0105726	3.132	1.0797e-35	8.7866e-34	0.609	0.0125093	0.0352498	2.35	2.08802e-21	1.50164e-19	YAR042W	YAR050W	Tandem sens
GIM_5p_end_NAM7_SET2_12945	X	XUT	XUT_1F-90	NA	197279	200030	197279	200030	chrI	1	198902	199018	25	87	41	103	1.776	2.64073e-07	3.44804e-06	0.725	0.0380507	0.105049	2.008	4.00134e-09	2.5297e-08	0.232	0.479241	0.637158	1.282	0.000117714	0.000623161	YAR042W	YAR050W	Tandem sens
GIM_5p_end_NAM7_SET2_12946	X	XUT	XUT_1F-90	NA	197279	200030	197279	200030	chrI	1	199071	199134	13	72	19	42	2.379	7.93831e-05	0.000602131	0.492	0.421827	0.616463	1.631	0.00688497	0.0130966	-0.748	0.202927	0.341757	1.139	0.0568646	0.122507	YAR042W	YAR050W	Tandem sens
GIM_5p_end_NAM7_SET2_12947	X	XUT	XUT_1F-90	NA	197279	200030	197279	200030	chrI	1	199256	199295	15	44	10	29	1.47	0.000188554	0.00128824	-0.604	0.154498	0.305926	0.903	0.0217582	0.0365202	-0.567	0.133649	0.24785	1.507	0.000233453	0.00114541	YAR042W	YAR050W	Tandem sens
GIM_5p_end_NAM7_SET2_12951	X	XUT	XUT_1F-93	NA	200618	202695	200618	202695	chrI	1	200618	200647	10	26	6	23	1.381	0.00426447	0.0193938	-0.787	0.13571	0.27734	1.209	0.0114981	0.0206555	-0.172	0.707617	0.817647	1.995	7.97831e-05	0.000442021	YAR042W	YAR050W	Tandem sens
GIM_5p_end_NAM7_SET2_12953	B	internal	YAR050W	FLO1	203403	208016	203353	208116	chrI	1	207082	207089	0	2	1	4	4.061	0.00415364	0.0189695	2.932	0.0423345	0.114358	4.802	0.000540119	0.00133791	0.741	0.36512	0.527057	1.869	0.0344315	0.081374	YAR042W	YARCdelta8	Convergent
GIM_5p_end_NAM7_SET2_12954	B	internal	YAR050W	FLO1	203403	208016	203353	208116	chrI	1	207159	207159	0	0	1	3	0.257	0.884592	0.935647	2.52	0.110459	0.238063	5.166	0.000535364	0.00132765	4.91	0.000987928	0.00398243	2.646	0.0121804	0.0342829	YAR042W	YARCdelta8	Convergent
GIM_5p_end_NAM7_SET2_12955	B	internal	YAR050W	FLO1	203403	208016	203353	208116	chrI	1	207253	207276	3	18	19	73	2.357	6.11872e-07	7.43245e-06	2.406	2.27073e-07	3.12358e-06	4.339	3.73361e-22	9.97796e-21	1.982	2.67599e-08	3.10601e-07	1.933	2.25336e-08	2.63667e-07	YAR042W	YARCdelta8	Convergent
GIM_5p_end_NAM7_SET2_12956	B	internal	YAR050W	FLO1	203403	208016	203353	208116	chrI	1	207612	207660	2	11	8	8	2.192	4.52964e-05	0.000362742	1.81	0.000740438	0.00417524	1.67	0.00185431	0.00406937	-0.522	0.227346	0.372491	-0.14	0.745736	0.842192	YAR042W	YARCdelta8	Convergent
GIM_5p_end_NAM7_SET2_12960	I	intergenic	YAR050W_YARCdelta8	NA	NA	NA	NA	NA	chrI	1	209216	209216	0	2	0	1	4.173	0.00601577	0.0258708	1.18	0.479304	0.663807	3.359	0.0278855	0.0457613	-0.814	0.439791	0.600148	2.179	0.106938	0.203776	YAR050W	YARCdelta8	Convergent
GIM_5p_end_NAM7_SET2_12963	I	intergenic	YARCdelta8_YAR064W	NA	NA	NA	NA	NA	chrI	1	213040	213091	8	47	1	17	2.644	7.81702e-11	1.78817e-09	-3.126	2.0771e-05	0.000184436	1.141	0.00638408	0.0122478	-1.503	4.66402e-05	0.000267791	4.268	2.47347e-09	3.4544e-08	YARCdelta8	YAR064W	Divergent
GIM_5p_end_NAM7_SET2_12964	O	mRNA	YAR066W	YAR066W	221049	221660	220999	221760	chrI	1	220942	220973	5	22	4	17	2.088	0.000216192	0.00145246	-0.329	0.594885	0.759676	1.714	0.00227455	0.00488853	-0.373	0.471417	0.629732	2.043	0.000403118	0.00184997	YAR064W	YAR066W	Tandem sens
GIM_5p_end_NAM7_SET2_12966	O	mRNA	YAR068W	YAR068W	222406	222891	222356	222991	chrI	1	222447	222447	0	0	0	2	0.24	0.893866	NA	0.005	0.997774	NA	4.594	0.00544823	0.0106404	4.354	0.00843077	0.0254003	4.589	0.00546714	0.0174373	YAR066W	YAR071W	Tandem sens
GIM_5p_end_NAM7_SET2_12967	B	internal	NA	NA	NA	NA	NA	NA	chrI	1	223013	223057	3	9	5	4	1.378	0.0148527	0.0540802	0.421	0.471371	0.657717	0.219	0.709581	0.770567	-1.159	0.0342316	0.0815823	-0.202	0.721355	0.825281	YAR068W	YAR071W	Tandem sens
GIM_5p_end_NAM7_SET2_12968	I	intergenic	YAR068W_YAR071W	NA	NA	NA	NA	NA	chrI	1	223129	223318	29	66	36	49	1.166	4.19514e-05	0.000339124	0.293	0.311084	0.502666	0.748	0.00830115	0.015463	-0.418	0.126851	0.237703	0.454	0.104159	0.199445	YAR068W	YAR071W	Tandem sens
GIM_5p_end_NAM7_SET2_12970	I	intergenic	YAR068W_YAR071W	NA	NA	NA	NA	NA	chrI	1	223723	223737	2	6	3	8	1.901	0.0139006	0.0512396	0.791	0.323423	0.516277	2.313	0.0019835	0.00432699	0.412	0.528335	0.679633	1.522	0.0270224	0.0667388	YAR068W	YAR071W	Tandem sens
GIM_5p_end_NAM7_SET2_12971	I	intergenic	YAR068W_YAR071W	NA	NA	NA	NA	NA	chrI	1	225136	225205	45	384	48	403	3.092	6.50377e-28	1.02099e-25	0.103	0.725025	0.851132	3.157	3.32775e-29	1.57973e-27	0.065	0.808305	0.886886	3.054	1.53666e-27	2.07901e-25	YAR068W	YAR071W	Tandem sens
GIM_5p_end_NAM7_SET2_12972	O	mRNA	YAR071W	PHO11	225460	226863	225410	226963	chrI	1	225393	225423	1030	622	873	494	-0.725	0.00140706	0.00751615	-0.238	0.291786	0.480931	-1.055	3.24909e-06	1.27161e-05	-0.33	0.147016	0.267369	-0.817	0.000318569	0.00150734	YAR068W	YAR071W	Tandem sens
GIM_5p_end_NAM7_SET2_12973	B	internal	YAR071W	PHO11	225460	226863	225410	226963	chrI	1	225650	225688	1	3	7	10	1.206	0.0932381	0.230794	2.316	0.000369964	0.00227657	2.858	6.86761e-06	2.5163e-05	1.652	0.00257627	0.00926542	0.542	0.229922	0.369719	YAR068W		Convergent
GIM_5p_end_NAM7_SET2_12974	C	CUT	CUT_GIM_1244	NA	227511	227702	227511	227702	chrI	1	227496	227521	3	12	3	24	1.705	0.00458496	0.0206413	-0.233	0.723971	0.850536	2.735	2.1896e-06	8.81829e-06	1.03	0.0498627	0.111628	2.968	5.39555e-07	4.8504e-06	YAR071W		Convergent
GIM_5p_end_NAM7_SET2_12977	X	XUT	XUT_1R-2	NA	5887	5236	5887	5236	chrI	-1	5475	5538	1	5	2	17	2.246	0.00155288	0.00820108	0.856	0.259931	0.441958	3.831	7.64796e-09	4.62187e-08	1.585	0.00111282	0.00442736	2.975	1.05758e-07	1.09801e-06	YAL067C	YAL067W-A	Convergent
GIM_5p_end_NAM7_SET2_12978	I	intergenic	YAL067W-A_YAL067C	NA	NA	NA	NA	NA	chrI	-1	6331	6355	2	13	1	14	2.553	9.15975e-06	8.72893e-05	-0.343	0.626831	0.783539	2.692	1.67006e-06	6.89132e-06	0.139	0.746488	0.845707	3.035	3.54347e-07	3.28784e-06	YAL067C	YAL067W-A	Convergent
GIM_5p_end_NAM7_SET2_12979	B	internal	YAL067C	SEO1	9016	7235	9260	7276	chrI	-1	8836	8851	0	6	0	1	4.379	0.000248592	0.00164224	-1.201	0.456945	0.645546	2.056	0.102864	0.147825	-2.323	0.00500387	0.0164045	3.256	0.0249827	0.0625994	YAL065C	YAL067W-A	Convergent
GIM_5p_end_NAM7_SET2_12982	O	mRNA	YAL067C	SEO1	9016	7235	9260	7276	chrI	-1	9183	9245	28	82	3	20	1.501	0.014877	0.0541497	-3.209	4.26147e-06	4.40831e-05	-0.511	0.413153	0.495596	-2.012	0.00116153	0.00459831	2.698	0.000117712	0.000623161	YAL065C	YAL067C	Tandem sens
GIM_5p_end_NAM7_SET2_12983	O	mRNA	YAL065C	YAL065C	11951	11565	12001	11465	chrI	-1	11925	11945	3	8	1	3	1.053	0.0875888	0.220069	-1.179	0.107369	0.233108	-0.095	0.882865	0.912325	-1.148	0.0618642	0.13356	1.084	0.137899	0.248427	YAL064W-B	YAL067C	Divergent
GIM_5p_end_NAM7_SET2_12984	A	antisens	YAL064W-B	YAL064W-B	12046	12426	11996	12526	chrI	-1	12182	12189	0	1	4	7	2.346	0.119739	0.279188	4.587	0.00114099	0.00601651	5.544	7.30965e-05	0.000217441	3.199	0.00318205	0.0110832	0.957	0.279442	0.427061	YAL064C-A	YAL065C	Tandem sens
GIM_5p_end_NAM7_SET2_12985	A	antisens	YAL064W-B	YAL064W-B	12046	12426	11996	12526	chrI	-1	12273	12302	2	13	15	40	2.276	0.00029658	0.001921	2.437	8.40869e-05	0.000625179	3.883	1.45362e-10	1.123e-09	1.607	0.00215571	0.00790523	1.447	0.00472186	0.0154612	YAL064C-A	YAL065C	Tandem sens
GIM_5p_end_NAM7_SET2_12987	A	antisens	YAL064W-B	YAL064W-B	12046	12426	11996	12526	chrI	-1	12464	12479	1	5	1	8	2.966	0.00118975	0.00649688	1.236	0.205213	0.377233	3.535	7.15061e-05	0.000213336	0.568	0.375168	0.536636	2.299	0.00166005	0.00638053	YAL064C-A	YAL064W-B	Convergent
GIM_5p_end_NAM7_SET2_12989	I	intergenic	YAL064C-A_YAL064W	NA	NA	NA	NA	NA	chrI	-1	14694	14741	1	3	8	17	1.79	0.0387586	0.117458	3.108	0.000113758	0.000814846	4.26	6.45899e-08	3.38542e-07	2.47	8.81241e-05	0.000473003	1.152	0.0320601	0.0767875	YAL064W	YAL064C-A	Divergent
GIM_5p_end_NAM7_SET2_12990	I	intergenic	YAL064C-A_YAL064W	NA	NA	NA	NA	NA	chrI	-1	16514	16514	0	4	0	2	3.679	0.00276397	0.0134726	-0.057	0.969453	0.996612	2.678	0.0313449	0.0507079	-1.001	0.248419	0.398543	2.735	0.0283904	0.0694347	YAL064W	YAL064C-A	Divergent
GIM_5p_end_NAM7_SET2_12991	X	XUT	XUT_1R-5	NA	17980	17191	17980	17191	chrI	-1	17825	17825	0	0	0	1	1.516	0.388717	NA	1.388	0.425756	NA	3.208	0.0542605	0.0834039	1.693	0.286948	0.443114	1.82	0.243554	0.386102	YAL064W	YAL064C-A	Divergent
GIM_5p_end_NAM7_SET2_12992	I	intergenic	YAL064C-A_YAL064W	NA	NA	NA	NA	NA	chrI	-1	19015	19065	1	14	0	11	3.29	2.84277e-06	3.06081e-05	-1.493	0.146389	0.293678	2.912	3.14528e-05	0.000101138	-0.378	0.469044	0.627682	4.405	1.99963e-06	1.60173e-05	YAL064W	YAL064C-A	Divergent
GIM_5p_end_NAM7_SET2_12993	I	intergenic	YAL064C-A_YAL064W	NA	NA	NA	NA	NA	chrI	-1	19844	19844	3	2	2	1	-0.773	0.358492	0.598574	-0.942	0.250945	0.431242	-1.337	0.11301	0.160693	-0.563	0.537777	0.688059	-0.394	0.659441	0.779752	YAL064W	YAL064C-A	Divergent
GIM_5p_end_NAM7_SET2_12997	I	intergenic	YAL063C-A_YAL063C	NA	NA	NA	NA	NA	chrI	-1	23633	23633	1	1	0	2	0.024	0.984312	0.990867	-1.563	0.249586	0.429673	1.196	0.271058	0.346089	1.172	0.299638	0.458015	2.759	0.03284	0.0782399	YAL063C	YAL063C-A	Tandem sens
GIM_5p_end_NAM7_SET2_13000	B	internal	YAL063C	FLO9	27968	24000	28018	23900	chrI	-1	24657	24657	0	1	1	3	2.187	0.190353	0.38659	2.91	0.0746676	0.176946	4.011	0.0127328	0.0226406	1.824	0.211707	0.353122	1.101	0.430906	0.585387	YAL062W	YAL063C-A	Divergent
GIM_5p_end_NAM7_SET2_13001	B	internal	YAL063C	FLO9	27968	24000	28018	23900	chrI	-1	24713	24755	36	198	135	462	2.453	1.10908e-30	2.21439e-28	1.901	5.66224e-19	3.90752e-17	3.676	1.3048e-69	6.56862e-67	1.224	8.37463e-11	1.39989e-09	1.775	6.37445e-21	4.38056e-19	YAL062W	YAL063C-A	Divergent
GIM_5p_end_NAM7_SET2_13002	B	internal	YAL063C	FLO9	27968	24000	28018	23900	chrI	-1	24886	24956	0	11	4	14	4.518	1.7543e-07	2.36262e-06	2.921	0.00105304	0.00561615	4.75	2.8012e-08	1.55921e-07	0.232	0.53492	0.685213	1.83	3.00592e-05	0.000184228	YAL062W	YAL063C-A	Divergent
GIM_5p_end_NAM7_SET2_13003	B	internal	YAL063C	FLO9	27968	24000	28018	23900	chrI	-1	25071	25122	1	4	4	15	1.731	0.0155888	0.0562922	1.537	0.0290355	0.0856039	3.581	3.10126e-08	1.71301e-07	1.849	0.000209952	0.00101811	2.044	2.10802e-05	0.000134331	YAL062W	YAL063C-A	Divergent
GIM_5p_end_NAM7_SET2_13004	S	SUT	SUT433	NA	29772	28083	29772	28083	chrI	-1	28538	28538	0	4	2	2	4.532	0.00104432	0.0058076	3.9	0.0049504	0.0206	4.092	0.00301774	0.00630489	-0.44	0.581818	0.722002	0.192	0.812809	0.887152	YAL062W	YAL063C	Divergent
GIM_5p_end_NAM7_SET2_13005	X	XUT	XUT_1R-16	NA	29746	28986	29746	28986	chrI	-1	29749	29776	6	12	4	15	0.893	0.0959344	0.235766	-0.809	0.167157	0.324209	1.185	0.022501	0.0376385	0.292	0.56345	0.708222	1.994	0.00034581	0.00161994	YAL062W	YAL063C	Divergent
GIM_5p_end_NAM7_SET2_13008	X	XUT	XUT_1R-18	NA	34448	31637	34448	31637	chrI	-1	32364	32565	18	99	36	93	2.468	9.71415e-23	9.12198e-21	1.008	0.000119845	0.000854282	2.379	1.01761e-21	2.56739e-20	-0.089	0.676966	0.795176	1.371	1.4016e-09	2.03764e-08	YAL061W	YAL063C	Divergent
GIM_5p_end_NAM7_SET2_13009	X	XUT	XUT_1R-18	NA	34448	31637	34448	31637	chrI	-1	32665	32793	36	36	72	41	-0.023	0.955721	0.97304	0.98	0.0150019	0.0507356	0.19	0.639607	0.709629	0.213	0.604117	0.739852	-0.789	0.0485967	0.107795	YAL061W	YAL063C	Divergent
GIM_5p_end_NAM7_SET2_13010	X	XUT	XUT_1R-18	NA	34448	31637	34448	31637	chrI	-1	32910	32951	2	10	7	11	2.011	0.000340369	0.00216788	1.427	0.0117164	0.0414435	2.116	0.000103827	0.000299124	0.105	0.814878	0.890763	0.689	0.130872	0.238647	YAL061W	YAL063C	Divergent
GIM_5p_end_NAM7_SET2_13011	X	XUT	XUT_1R-18	NA	34448	31637	34448	31637	chrI	-1	33772	33772	0	2	1	1	3.832	0.0127144	0.0476097	2.54	0.106954	0.232579	2.382	0.131115	0.183574	-1.45	0.225724	0.370667	-0.158	0.900567	0.942591	YAL060W	YAL062W	Tandem antisens
GIM_5p_end_NAM7_SET2_13012	X	XUT	XUT_1R-18	NA	34448	31637	34448	31637	chrI	-1	33979	33985	3	15	1	8	2.205	6.51297e-06	6.42394e-05	-0.943	0.142067	0.287137	1.243	0.0128753	0.0228622	-0.962	0.0195738	0.051204	2.186	0.000197653	0.000985436	YAL060W	YAL062W	Tandem antisens
GIM_5p_end_NAM7_SET2_13013	X	XUT	XUT_1R-18	NA	34448	31637	34448	31637	chrI	-1	34077	34089	2	5	4	9	1.187	0.066123	0.179065	1.214	0.0515189	0.13358	2.148	0.000267502	0.000707379	0.961	0.0654251	0.139712	0.934	0.0578974	0.124373	YAL060W	YAL062W	Tandem antisens
GIM_5p_end_NAM7_SET2_13014	X	XUT	XUT_1R-18	NA	34448	31637	34448	31637	chrI	-1	34237	34419	47	229	54	201	2.263	6.31776e-24	6.76691e-22	0.179	0.446437	0.637041	2.068	1.93476e-20	4.27364e-19	-0.195	0.351929	0.51398	1.889	1.4734e-17	6.48265e-16	YAL060W	YAL062W	Tandem antisens
GIM_5p_end_NAM7_SET2_13020	B	internal	YAL054C	ACS1	45022	42881	45068	43548	chrI	-1	42951	42951	0	0	2	1	0.332	0.805775	0.935647	2.188	0.0637432	0.157142	0.753	0.549076	0.627089	0.42	0.739998	0.841043	-1.435	0.179293	0.305844	YAL053W	YAL055W	Tandem antisens
GIM_5p_end_NAM7_SET2_13021	B	internal	YAL054C	ACS1	45022	42881	45068	43548	chrI	-1	43063	43129	22	16	21	13	-0.463	0.178309	0.369553	-0.028	0.93057	0.978033	-0.685	0.0405815	0.0642014	-0.222	0.533202	0.68378	-0.657	0.0502202	0.110704	YAL053W	YAL055W	Tandem antisens
GIM_5p_end_NAM7_SET2_13022	B	internal	YAL054C	ACS1	45022	42881	45068	43548	chrI	-1	43249	43330	14	31	16	42	1.097	0.00248534	0.01231	0.129	0.730245	0.854615	1.507	1.80021e-05	6.06524e-05	0.409	0.225459	0.370353	1.378	7.76894e-05	0.000431437	YAL053W	YAL055W	Tandem antisens
GIM_5p_end_NAM7_SET2_13023	B	internal	NA	NA	NA	NA	NA	NA	chrI	-1	43585	43617	13	19	16	11	0.464	0.426871	0.665305	0.226	0.697596	0.832331	-0.321	0.584807	0.659958	-0.786	0.181343	0.313968	-0.547	0.349723	0.504025	YAL053W	YAL055W	Tandem antisens
GIM_5p_end_NAM7_SET2_13024	B	internal	YAL054C	ACS1	45022	42881	45068	43548	chrI	-1	43693	43693	0	1	0	2	2.807	0.0740384	0.19523	1.923	0.229968	0.407655	4.147	0.00558048	0.0108676	1.34	0.231815	0.378227	2.224	0.0604438	0.128656	YAL053W	YAL055W	Tandem antisens
GIM_5p_end_NAM7_SET2_13025	B	internal	YAL054C	ACS1	45022	42881	45068	43548	chrI	-1	44248	44302	2	3	7	26	0.479	0.505742	0.73794	1.944	0.00198743	0.00961534	3.755	3.72697e-10	2.73114e-09	3.276	3.28722e-08	3.75308e-07	1.81	0.000136771	0.000712556	YAL053W	YAL055W	Tandem antisens
GIM_5p_end_NAM7_SET2_13026	I	intergenic	YAL054C_YAL053W	NA	NA	NA	NA	NA	chrI	-1	45655	45672	10	9	8	4	-0.241	0.735044	0.917634	-0.392	0.579301	0.748606	-1.256	0.0834115	0.122647	-1.015	0.169695	0.298076	-0.864	0.238597	0.38022	YAL053W	YAL054C	Divergent
GIM_5p_end_NAM7_SET2_13029	B	internal	YAL049C	AIM2	52595	51855	52658	51738	chrI	-1	52240	52286	1	0	5	9	-1.618	0.164127	0.351089	1.909	0.00737968	0.0285645	2.863	2.7355e-05	8.89923e-05	4.481	2.65004e-05	0.000162324	0.955	0.0575464	0.123729	YAL048C	YAL051W	Convergent
GIM_5p_end_NAM7_SET2_13030	O	mRNA	YAL049C	AIM2	52595	51855	52658	51738	chrI	-1	52616	52679	112	98	180	154	-0.184	0.312743	0.55046	0.68	9.20884e-05	0.000677324	0.458	0.00851825	0.0158346	0.643	0.000343089	0.00157668	-0.222	0.19331	0.324688	YAL048C	YAL049C	Tandem sens
GIM_5p_end_NAM7_SET2_13031	B	internal	YAL048C	GEM1	54789	52801	54842	52658	chrI	-1	53264	53274	0	0	3	13	1.391	0.377403	0.614318	4.258	0.00176586	0.00872327	6.57	8.16878e-07	3.55079e-06	5.179	2.81347e-06	2.1684e-05	2.312	2.47601e-05	0.000154819	YAL047C	YAL049C	Tandem sens
GIM_5p_end_NAM7_SET2_13032	B	internal	YAL048C	GEM1	54789	52801	54842	52658	chrI	-1	53341	53379	1	1	3	9	0.035	0.973483	0.98372	1.489	0.0915626	0.206967	3.42	3.04671e-05	9.81868e-05	3.385	0.000118037	0.00061157	1.931	0.00314355	0.0109589	YAL047C	YAL049C	Tandem sens
GIM_5p_end_NAM7_SET2_13033	B	internal	YAL048C	GEM1	54789	52801	54842	52658	chrI	-1	53446	53457	0	0	0	5	0.259	0.88364	0.935647	1.35	0.419175	0.614421	5.802	8.90719e-05	0.00026063	5.543	0.000178508	0.000882835	4.451	0.000337684	0.00158772	YAL047C	YAL049C	Tandem sens
GIM_5p_end_NAM7_SET2_13034	B	internal	YAL048C	GEM1	54789	52801	54842	52658	chrI	-1	54027	54117	1	5	2	31	2.173	0.00220001	0.0110511	1.306	0.0748594	0.177278	4.909	2.27239e-14	2.78699e-13	2.735	9.71841e-11	1.60102e-09	3.603	6.86414e-15	2.19156e-13	YAL047C	YAL049C	Tandem sens
GIM_5p_end_NAM7_SET2_13035	O	mRNA	YAL048C	GEM1	54789	52801	54842	52658	chrI	-1	54775	54799	8	25	9	23	1.509	0.0157219	0.0567129	0.104	0.870838	0.943208	1.393	0.0247519	0.0410327	-0.116	0.847465	0.911611	1.289	0.0373347	0.087042	YAL047C	YAL049C	Tandem sens
GIM_5p_end_NAM7_SET2_13037	B	internal	YAL047C	SPC72	56857	54989	56922	54954	chrI	-1	55325	55351	0	0	3	6	0.31	0.827156	0.935647	3.252	0.00405253	0.0174535	4.518	4.10252e-05	0.000128669	4.208	0.000174417	0.000864379	1.266	0.0334399	0.0793986	YAL046C	YAL048C	Tandem sens
GIM_5p_end_NAM7_SET2_13039	B	internal	YAL047C	SPC72	56857	54989	56922	54954	chrI	-1	55794	55832	0	1	16	15	0.752	0.509748	0.741002	4.936	1.56522e-07	2.20925e-06	4.823	2.94131e-07	1.37369e-06	4.071	3.7226e-06	2.799e-05	-0.113	0.839822	0.905422	YAL046C	YAL048C	Tandem sens
GIM_5p_end_NAM7_SET2_13040	B	internal	YAL047C	SPC72	56857	54989	56922	54954	chrI	-1	56148	56199	0	1	5	16	2.416	0.0891689	0.22324	4.908	0.000160543	0.00110309	6.698	1.80966e-07	8.77153e-07	4.281	2.81687e-07	2.68265e-06	1.79	0.000238164	0.00116483	YAL046C	YAL048C	Tandem sens
GIM_5p_end_NAM7_SET2_13042	B	internal	YAL047C	SPC72	56857	54989	56922	54954	chrI	-1	56473	56473	0	1	0	3	1.13	0.420011	0.657547	-0.02	0.989505	0.999987	3.703	0.00232894	0.00499252	2.573	0.0166607	0.0447184	3.722	0.00212967	0.00789266	YAL046C	YAL048C	Tandem sens
GIM_5p_end_NAM7_SET2_13043	O	mRNA	YAL047C	SPC72	56857	54989	56922	54954	chrI	-1	56844	56886	6	15	6	13	1.289	0.00158817	0.00835313	-0.058	0.896469	0.958306	1.078	0.00688896	0.013103	-0.21	0.562412	0.70737	1.136	0.00466039	0.0152877	YAL046C	YAL048C	Tandem sens
GIM_5p_end_NAM7_SET2_13045	O	mRNA	YAL046C	AIM1	57367	57029	57418	56922	chrI	-1	57347	57445	287	299	356	292	0.062	0.74014	0.921333	0.308	0.0953614	0.213489	0.02	0.912628	0.935091	-0.042	0.823365	0.896503	-0.288	0.118581	0.220602	YAL044W-A	YAL047C	Divergent
GIM_5p_end_NAM7_SET2_13046	I	intergenic	YAL046C_YAL044C	NA	NA	NA	NA	NA	chrI	-1	57544	57581	1	5	4	8	2.241	0.00429009	0.0194974	1.725	0.0286595	0.0847178	2.889	0.000118698	0.000337865	0.648	0.265189	0.418774	1.164	0.0473404	0.105647	YAL044C	YAL046C	Tandem sens
GIM_5p_end_NAM7_SET2_13047	A	antisens	YAL044W-A	YAL044W-A	57518	57850	57502	57958	chrI	-1	57747	57747	0	1	0	1	1.65	0.307548	NA	-1.206	0.488557	NA	1.54	0.335613	0.415452	-0.11	0.942027	0.967787	2.746	0.101375	0.195325	YAL044C	YAL046C	Tandem sens
GIM_5p_end_NAM7_SET2_13048	O	mRNA	YAL044C	GCV3	58462	57950	58482	57874	chrI	-1	58442	58483	4382	4049	4805	4376	-0.114	0.662108	0.863373	0.132	0.611338	0.77163	-0.002	0.994157	0.995563	0.112	0.66741	0.788856	-0.134	0.606194	0.737663	YAL043C	YAL044W-A	Convergent
GIM_5p_end_NAM7_SET2_13049	B	internal	YAL043C	PTA1	61052	58695	61090	58610	chrI	-1	58936	58936	0	1	4	5	2.487	0.0906499	0.225993	4.801	0.00041418	0.00251257	5.193	0.000123296	0.000350032	2.705	0.00385002	0.013067	0.392	0.552984	0.693023	YAL042W	YAL044C	Divergent
GIM_5p_end_NAM7_SET2_13050	B	internal	YAL043C	PTA1	61052	58695	61090	58610	chrI	-1	59075	59138	1	3	23	93	2.1	0.0246994	0.0818339	4.914	1.60418e-08	2.70189e-07	6.897	1.33562e-15	1.86289e-14	4.797	2.46652e-12	5.00871e-11	1.982	0.000700518	0.00300161	YAL042W	YAL044C	Divergent
GIM_5p_end_NAM7_SET2_13051	B	internal	YAL043C	PTA1	61052	58695	61090	58610	chrI	-1	59233	59245	0	0	8	11	-1.33	0.384473	0.619884	3.91	0.000548299	0.00320608	4.405	9.02346e-05	0.000263569	5.735	4.47652e-05	0.000258362	0.495	0.573744	0.710499	YAL042W	YAL044C	Divergent
GIM_5p_end_NAM7_SET2_13052	B	internal	YAL043C	PTA1	61052	58695	61090	58610	chrI	-1	59361	59481	2	4	43	61	1.155	0.0874352	0.219763	4.701	5.9386e-16	2.88717e-14	5.198	2.47996e-19	5.01098e-18	4.043	6.45126e-16	2.07197e-14	0.497	0.163164	0.28397	YAL042W	YAL044C	Divergent
GIM_5p_end_NAM7_SET2_13054	B	internal	YAL043C	PTA1	61052	58695	61090	58610	chrI	-1	59813	59823	0	0	4	6	-0.83	0.602789	0.817459	3.705	0.00139443	0.00712107	4.377	0.000130899	0.000369339	5.207	0.00017072	0.000847414	0.672	0.300176	0.450063	YAL042W	YAL044C	Divergent
GIM_5p_end_NAM7_SET2_13055	O	mRNA	YAL043C	PTA1	61052	58695	61090	58610	chrI	-1	61058	61094	22	16	23	18	-0.392	0.194714	0.392579	0.112	0.685734	0.824257	-0.284	0.31647	0.39494	0.108	0.723651	0.828917	-0.397	0.159004	0.27834	YAL042W	YAL043C	Divergent
GIM_5p_end_NAM7_SET2_13058	A	antisens	YAL041W	CDC24	62840	65404	62790	65606	chrI	-1	65305	65305	0	0	0	2	0.252	0.887315	NA	0.004	0.9983	NA	4.448	0.00471568	0.00935658	4.195	0.00768618	0.0235436	4.444	0.00475128	0.0155317	YAL040C	YAL042W	Convergent
GIM_5p_end_NAM7_SET2_13059	O	mRNA	YAL040C	CLN3	67520	65778	67850	65466	chrI	-1	67833	67885	100	74	124	85	-0.453	0.080704	0.207538	0.29	0.249365	0.429497	-0.233	0.357121	0.437499	0.219	0.398318	0.559169	-0.523	0.0380717	0.0884933	YAL039C	YAL040C	Tandem sens
GIM_5p_end_NAM7_SET2_13060	B	internal	YAL039C	CYC3	69525	68716	69610	68650	chrI	-1	69307	69324	2	7	6	7	1.822	0.00731357	0.0302806	1.679	0.0123256	0.0432701	1.746	0.00865221	0.0160492	-0.076	0.895176	0.939351	0.067	0.9058	0.945043	YAL038W	YAL040C	Divergent
GIM_5p_end_NAM7_SET2_13062	O	mRNA	YAL039C	CYC3	69525	68716	69610	68650	chrI	-1	69548	69648	334	384	377	414	0.198	0.53333	0.762138	0.17	0.592246	0.758141	0.306	0.334465	0.414174	0.108	0.733683	0.836249	0.136	0.667791	0.786552	YAL038W	YAL039C	Divergent
GIM_5p_end_NAM7_SET2_13064	X	XUT	XUT_1R-39	NA	71515	71123	71515	71123	chrI	-1	71501	71656	20	81	23	65	1.978	1.56157e-14	5.84948e-13	0.139	0.616295	0.775684	1.681	4.60906e-11	3.81831e-10	-0.298	0.196079	0.332956	1.542	9.74165e-10	1.44635e-08	YAL038W	YAL039C	Divergent
GIM_5p_end_NAM7_SET2_13066	X	XUT	XUT_1R-40	NA	74694	73798	74694	73798	chrI	-1	73876	73876	4	5	1	3	-0.068	0.932614	0.959493	-2.067	0.0239663	0.0735183	-0.674	0.402889	0.484905	-0.606	0.462611	0.621286	1.393	0.135744	0.245505	YAL037W	YAL037C-A	Divergent
GIM_5p_end_NAM7_SET2_13067	X	XUT	XUT_1R-40	NA	74694	73798	74694	73798	chrI	-1	74535	74573	1	12	4	23	2.867	6.48397e-07	7.84831e-06	1.211	0.0514267	0.133416	3.875	2.10139e-12	2.06392e-11	1.008	0.00357317	0.0122561	2.665	2.07861e-10	3.46922e-09	YAL036C	YAL037C-A	Tandem sens
GIM_5p_end_NAM7_SET2_13068	X	XUT	XUT_1R-40	NA	74694	73798	74694	73798	chrI	-1	74652	74735	2	3	4	15	0.866	0.190862	0.387203	1.297	0.0338627	0.0962791	3.104	2.93396e-08	1.62683e-07	2.239	1.12397e-05	7.59144e-05	1.807	4.03246e-05	0.000241133	YAL036C	YAL037C-A	Tandem sens
GIM_5p_end_NAM7_SET2_13070	O	mRNA	YAL036C	RBG1	76152	75043	76210	74874	chrI	-1	76174	76218	322	406	387	429	0.334	0.021807	0.0740034	0.266	0.0659694	0.161066	0.413	0.0040984	0.00827363	0.079	0.583116	0.723198	0.147	0.304588	0.455094	YAL035W	YAL036C	Divergent
GIM_5p_end_NAM7_SET2_13071	B	internal	YAL034C	FUN19	81951	80710	82586	80602	chrI	-1	80748	80817	1	0	15	6	-1.761	0.226852	0.4397	4.39	2.16987e-06	2.41077e-05	3.266	0.000505499	0.00126081	5.026	0.00019291	0.000943496	-1.125	0.0872165	0.173336	YAL033W	YAL034W-A	Tandem antisens
GIM_5p_end_NAM7_SET2_13072	B	internal	YAL034C	FUN19	81951	80710	82586	80602	chrI	-1	81003	81015	1	1	18	9	-0.066	0.952274	0.970937	4.817	9.12514e-10	1.89363e-08	3.812	1.68934e-06	6.96821e-06	3.878	1.33161e-05	8.81511e-05	-1.005	0.00883616	0.0261485	YAL033W	YAL034W-A	Tandem antisens
GIM_5p_end_NAM7_SET2_13073	O	mRNA	YAL034C	FUN19	81951	80710	82586	80602	chrI	-1	81978	82001	22	30	69	67	0.44	0.396259	0.631612	1.621	0.0014379	0.00732484	1.584	0.00181803	0.00400192	1.144	0.0244142	0.0617473	-0.036	0.941544	0.966861	YAL033W	YAL034C	Divergent
GIM_5p_end_NAM7_SET2_13074	O	mRNA	YAL034C	FUN19	81951	80710	82586	80602	chrI	-1	82537	82602	34	47	22	36	0.461	0.183122	0.376218	-0.637	0.0734312	0.174741	0.089	0.795092	0.842537	-0.372	0.280247	0.435969	0.726	0.0400092	0.0921525	YAL033W	YAL034C	Divergent
GIM_5p_end_NAM7_SET2_13075	B	internal	YAL032C	PRP45	84474	83335	84506	83250	chrI	-1	83364	83539	5	8	47	32	0.581	0.174739	0.365679	3.169	9.9287e-19	6.50267e-17	2.593	8.37138e-13	8.60881e-12	2.012	1.0534e-08	1.29858e-07	-0.576	0.0281118	0.0689091	YAL031C	YAL033W	Convergent
GIM_5p_end_NAM7_SET2_13076	B	internal	YAL032C	PRP45	84474	83335	84506	83250	chrI	-1	83591	83710	4	6	32	19	0.647	0.194084	0.391592	2.914	1.22072e-11	3.34276e-10	2.175	6.43885e-07	2.84395e-06	1.528	0.000293632	0.00137106	-0.739	0.0286014	0.0698876	YAL031C	YAL033W	Convergent
GIM_5p_end_NAM7_SET2_13077	B	internal	YAL032C	PRP45	84474	83335	84506	83250	chrI	-1	83817	83859	2	1	6	4	-0.685	0.375809	0.612641	1.244	0.0406304	0.110598	0.868	0.159015	0.217792	1.554	0.0329586	0.0790532	-0.376	0.491953	0.641447	YAL031C	YAL033W	Convergent
GIM_5p_end_NAM7_SET2_13079	B	internal	YAL032C	PRP45	84474	83335	84506	83250	chrI	-1	84284	84292	3	5	3	5	1.021	0.0793407	0.204959	0.07	0.908693	0.96565	1.096	0.0481092	0.0748146	0.075	0.883245	0.932995	1.025	0.0608905	0.12939	YAL031C	YAL033W	Convergent
GIM_5p_end_NAM7_SET2_13081	O	mRNA	YAL032C	PRP45	84474	83335	84506	83250	chrI	-1	84474	84515	30	32	41	36	0.088	0.762329	0.935647	0.494	0.0766138	0.18025	0.262	0.350077	0.430331	0.174	0.544272	0.693335	-0.233	0.395478	0.550825	YAL031C	YAL032C	Tandem sens
GIM_5p_end_NAM7_SET2_13083	B	internal	YAL031C	GIP4	87031	84749	87074	84738	chrI	-1	85862	85870	0	0	5	7	-1.434	0.34013	0.581573	3.423	0.000425165	0.00256752	3.989	3.15475e-05	0.000101378	5.423	5.82739e-05	0.000326463	0.565	0.310517	0.461818	YAL030W	YAL032C	Divergent
GIM_5p_end_NAM7_SET2_13084	O	mRNA	YAL031C	GIP4	87031	84749	87074	84738	chrI	-1	87060	87078	28	19	23	29	-0.594	0.0470435	0.136578	-0.293	0.296365	0.486685	0.051	0.851806	0.889186	0.645	0.0296545	0.0726414	0.344	0.215909	0.352952	YAL030W	YAL031C	Divergent
GIM_5p_end_NAM7_SET2_13085	B	internal	YAL029C	MYO4	92270	87855	92514	87698	chrI	-1	88568	88568	0	0	1	2	0.254	0.885863	0.935647	2.936	0.0622978	0.154356	4.544	0.00285109	0.00598734	4.29	0.00482117	0.0158801	1.608	0.138624	0.249422	YAL028W	YAL030W	Tandem antisens
GIM_5p_end_NAM7_SET2_13087	O	mRNA	YAL029C	MYO4	92270	87855	92514	87698	chrI	-1	92459	92547	10	10	14	15	-0.058	0.901518	0.941414	0.509	0.248911	0.429002	0.532	0.224157	0.293885	0.59	0.193469	0.329688	0.024	0.956013	0.975297	YAL028W	YAL029C	Divergent
GIM_5p_end_NAM7_SET2_13088	A	antisens	YAL028W	FRT2	92900	94486	92854	94486	chrI	-1	93904	93922	0	1	1	7	2.699	0.0749435	0.197007	2.242	0.139488	0.283455	5.794	3.92458e-05	0.000123643	3.095	0.00154644	0.00590117	3.553	0.000293521	0.00140045	YAL027W	YAL029C	Divergent
GIM_5p_end_NAM7_SET2_13089	A	antisens	YAL028W	FRT2	92900	94486	92854	94486	chrI	-1	93991	94001	0	2	0	5	2.423	0.0479701	0.138725	0.616	0.64797	0.79846	4.169	0.000263998	0.000699138	1.746	0.0277479	0.0686937	3.553	0.000428957	0.00195446	YAL027W	YAL029C	Divergent
GIM_5p_end_NAM7_SET2_13090	A	antisens	YAL028W	FRT2	92900	94486	92854	94486	chrI	-1	94096	94105	1	3	0	7	1.693	0.0528434	0.149687	-0.427	0.681451	0.822039	3.079	0.000121264	0.000344579	1.386	0.0308543	0.0749358	3.506	5.24223e-05	0.000304804	YAL027W	YAL029C	Divergent
GIM_5p_end_NAM7_SET2_13092	B	internal	YAL026C	DRS2	99697	95630	99747	95530	chrI	-1	95800	95962	1	2	44	44	0.586	0.436532	0.675402	5.164	2.77157e-19	1.97223e-17	5.17	2.28758e-19	4.64098e-18	4.584	3.91321e-17	1.4309e-15	0.006	0.980199	0.988177	YAL025C	YAL027W	Convergent
GIM_5p_end_NAM7_SET2_13093	B	internal	YAL026C	DRS2	99697	95630	99747	95530	chrI	-1	96635	96635	0	0	0	1	0.243	0.892375	NA	2.378	0.158453	NA	3.382	0.039988	0.063369	3.14	0.056575	0.124018	1.004	0.484123	0.634295	YAL025C	YAL027W	Convergent
GIM_5p_end_NAM7_SET2_13094	B	internal	YAL026C	DRS2	99697	95630	99747	95530	chrI	-1	97233	97249	0	0	7	4	-0.816	0.605409	0.81958	4.628	2.61232e-05	0.000225346	3.964	0.000352694	0.000907388	4.78	0.000454365	0.00202421	-0.664	0.200591	0.334221	YAL025C	YAL027W	Convergent
GIM_5p_end_NAM7_SET2_13097	O	mRNA	YAL026C	DRS2	99697	95630	99747	95530	chrI	-1	99764	99808	26	18	20	21	-0.523	0.22226	0.432804	-0.414	0.322957	0.515773	-0.322	0.438026	0.520528	0.201	0.640852	0.7692	0.092	0.82709	0.896712	YAL025C	YAL026C	Tandem sens
GIM_5p_end_NAM7_SET2_13099	O	mRNA	YAL025C	MAK16	101145	100225	101170	100058	chrI	-1	101088	101216	135	150	152	166	0.149	0.791221	0.935647	0.168	0.76527	0.877399	0.292	0.603545	0.67701	0.143	0.799661	0.881602	0.124	0.825418	0.895766	YAL024C	YAL026C	Tandem sens
GIM_5p_end_NAM7_SET2_13100	B	internal	YAL024C	LTE1	105872	101565	105986	101482	chrI	-1	102187	102199	0	0	13	13	0.268	0.873306	0.935647	6.391	1.66186e-06	1.88715e-05	6.408	1.53338e-06	6.37714e-06	6.141	5.90039e-06	4.22373e-05	0.017	0.975976	0.986135	YAL023C	YAL025C	Tandem sens
GIM_5p_end_NAM7_SET2_13102	B	internal	YAL024C	LTE1	105872	101565	105986	101482	chrI	-1	102364	102368	0	0	3	2	0.257	0.883132	0.935647	4.688	0.00133155	0.00685611	4.493	0.00211418	0.00458803	4.236	0.0038247	0.0130056	-0.195	0.809648	0.885353	YAL023C	YAL025C	Tandem sens
GIM_5p_end_NAM7_SET2_13103	B	internal	YAL024C	LTE1	105872	101565	105986	101482	chrI	-1	102698	102705	0	0	3	5	0.261	0.880435	0.935647	4.749	0.000785709	0.00437771	5.308	0.000157388	0.000435898	5.047	0.000335531	0.00154373	0.559	0.361223	0.515757	YAL023C	YAL025C	Tandem sens
GIM_5p_end_NAM7_SET2_13104	B	internal	YAL024C	LTE1	105872	101565	105986	101482	chrI	-1	102855	102920	0	1	26	30	1.103	0.283844	0.51493	5.672	1.26581e-11	3.45245e-10	5.911	1.51476e-12	1.50759e-11	4.807	3.52023e-12	6.95913e-11	0.239	0.392758	0.548141	YAL023C	YAL025C	Tandem sens
GIM_5p_end_NAM7_SET2_13105	B	internal	YAL024C	LTE1	105872	101565	105986	101482	chrI	-1	102980	102980	0	0	0	2	0.253	0.887028	NA	1.336	0.436156	NA	4.169	0.00773258	0.0145213	3.917	0.0123484	0.0348644	2.833	0.0464105	0.104012	YAL023C	YAL025C	Tandem sens
GIM_5p_end_NAM7_SET2_13106	B	internal	YAL024C	LTE1	105872	101565	105986	101482	chrI	-1	103745	103745	0	0	1	2	0.256	0.885337	0.935647	2.691	0.0894889	0.20315	4.555	0.00268845	0.00568217	4.3	0.00457642	0.0151554	1.864	0.0884584	0.175257	YAL023C	YAL025C	Tandem sens
GIM_5p_end_NAM7_SET2_13107	B	internal	YAL024C	LTE1	105872	101565	105986	101482	chrI	-1	103928	103928	0	0	1	3	0.254	0.885418	0.935647	3.702	0.014931	0.0505609	4.781	0.00138501	0.00313415	4.527	0.00250219	0.0090335	1.079	0.26518	0.410495	YAL023C	YAL025C	Tandem sens
GIM_5p_end_NAM7_SET2_13108	O	mRNA	YAL024C	LTE1	105872	101565	105986	101482	chrI	-1	105962	105966	2	2	3	3	-0.213	0.770814	0.935647	0.296	0.654915	0.803551	0.46	0.476462	0.558055	0.673	0.336384	0.497282	0.164	0.792787	0.873623	YAL023C	YAL024C	Tandem sens
GIM_5p_end_NAM7_SET2_13111	O	mRNA	YAL023C	PMT2	108551	106272	108666	106162	chrI	-1	108614	108708	884	831	1123	827	-0.086	0.599401	0.814718	0.346	0.034055	0.0967322	-0.096	0.55759	0.634803	-0.01	0.953061	0.973983	-0.441	0.00678974	0.020931	YAL022C	YAL023C	Tandem sens
GIM_5p_end_NAM7_SET2_13113	O	mRNA	YAL022C	FUN26	110430	108877	110466	108858	chrI	-1	110392	110474	542	604	575	568	0.157	0.257188	0.481043	0.079	0.5686	0.739979	0.069	0.617506	0.689808	-0.088	0.523176	0.675606	-0.01	0.942668	0.967564	YAL021C	YAL023C	Tandem sens
GIM_5p_end_NAM7_SET2_13114	B	internal	NA	NA	NA	NA	NA	NA	chrI	-1	110610	110616	0	2	0	6	2.082	0.0535872	0.151397	-1.83	0.227037	0.40463	3.833	0.000118211	0.00033661	1.752	0.0175456	0.0467399	5.663	3.15645e-05	0.000192635	YAL021C	YAL022C	Tandem sens
GIM_5p_end_NAM7_SET2_13115	B	internal	YAL021C	CCR4	113359	110846	113434	110618	chrI	-1	111059	111073	1	1	6	8	0.417	0.700412	0.891556	3.185	0.0003456	0.00215039	3.578	4.83172e-05	0.000149524	3.161	0.000321248	0.00148369	0.393	0.513423	0.660002	YAL020C	YAL022C	Tandem sens
GIM_5p_end_NAM7_SET2_13116	B	internal	YAL021C	CCR4	113359	110846	113434	110618	chrI	-1	111430	111484	0	1	9	10	2.003	0.17015	0.359365	5.84	5.81484e-06	5.79933e-05	6.027	2.77019e-06	1.09648e-05	4.024	1.0443e-05	7.10815e-05	0.187	0.653684	0.775359	YAL020C	YAL022C	Tandem sens
GIM_5p_end_NAM7_SET2_13117	B	internal	YAL021C	CCR4	113359	110846	113434	110618	chrI	-1	111682	111682	0	0	3	6	0.258	0.881924	0.935647	4.658	0.00124867	0.00650429	5.489	0.000124634	0.000353182	5.232	0.000267419	0.00126476	0.832	0.281684	0.429531	YAL020C	YAL022C	Tandem sens
GIM_5p_end_NAM7_SET2_13118	B	internal	YAL021C	CCR4	113359	110846	113434	110618	chrI	-1	111880	111883	0	0	2	9	0.259	0.881003	0.935647	4.134	0.00406099	0.0174826	6.184	1.15383e-05	4.03701e-05	5.925	2.81277e-05	0.000171082	2.05	0.0049247	0.015991	YAL020C	YAL022C	Tandem sens
GIM_5p_end_NAM7_SET2_13119	B	internal	YAL021C	CCR4	113359	110846	113434	110618	chrI	-1	111946	111971	0	0	2	13	0.301	0.833383	0.935647	2.664	0.0236905	0.0729114	5.49	9.37092e-07	4.03847e-06	5.189	5.35748e-06	3.87482e-05	2.826	6.36585e-05	0.000361305	YAL020C	YAL022C	Tandem sens
GIM_5p_end_NAM7_SET2_13120	B	internal	YAL021C	CCR4	113359	110846	113434	110618	chrI	-1	112114	112114	0	0	0	2	0.251	0.88823	NA	0.004	0.998314	NA	4.474	0.00477762	0.00946647	4.224	0.00772998	0.0236711	4.47	0.00481314	0.015696	YAL020C	YAL022C	Tandem sens
GIM_5p_end_NAM7_SET2_13122	O	mRNA	YAL021C	CCR4	113359	110846	113434	110618	chrI	-1	113389	113432	181	177	196	180	-0.042	0.832559	0.935647	0.117	0.546389	0.722244	-0.012	0.952177	0.964039	0.03	0.878747	0.930547	-0.129	0.506392	0.653972	YAL020C	YAL021C	Tandem sens
GIM_5p_end_NAM7_SET2_13123	B	internal	YAL020C	ATS1	114615	113614	114682	113562	chrI	-1	113890	113905	4	3	11	3	-0.451	0.535171	0.763611	1.515	0.0167128	0.0553014	-0.507	0.466488	0.548271	-0.055	0.940784	0.96719	-2.022	0.00198594	0.00742802	YAL019W	YAL021C	Divergent
GIM_5p_end_NAM7_SET2_13124	O	mRNA	YAL020C	ATS1	114615	113614	114682	113562	chrI	-1	114571	114667	485	1110	660	1343	1.186	1.27757e-05	0.000117239	0.442	0.104329	0.22854	1.459	7.66841e-08	3.9684e-07	0.273	0.314118	0.473716	1.017	0.000175888	0.000891196	YAL019W	YAL021C	Divergent
GIM_5p_end_NAM7_SET2_13126	I	intergenic	YAL018C_YAL017W	NA	NA	NA	NA	NA	chrI	-1	120107	120139	1	7	2	10	2.309	0.000444378	0.00273638	0.444	0.546711	0.722379	2.84	6.3534e-06	2.34017e-05	0.531	0.25035	0.400749	2.396	2.8657e-05	0.000176584	YAL017W	YAL018C	Divergent
GIM_5p_end_NAM7_SET2_13129	A	antisens	YAL017W	PSK1	120225	124295	119862	124446	chrI	-1	121249	121305	0	0	1	15	0.259	0.882035	0.935647	1.978	0.206041	0.378168	7.126	5.39201e-07	2.41708e-06	6.867	1.4388e-06	1.1874e-05	5.148	1.97454e-07	1.93845e-06	YAL016W	YAL018C	Divergent
GIM_5p_end_NAM7_SET2_13130	A	antisens	YAL017W	PSK1	120225	124295	119862	124446	chrI	-1	121658	121672	0	1	4	27	2.44	0.0826366	0.211003	4.549	0.000434019	0.00261288	7.482	3.57932e-09	2.2784e-08	5.041	3.86518e-10	5.89637e-09	2.933	7.76871e-10	1.17273e-08	YAL016W	YAL018C	Divergent
GIM_5p_end_NAM7_SET2_13131	A	antisens	YAL016W	TPD3	124879	126786	124798	126862	chrI	-1	124994	124994	1	0	3	1	-1.2	0.29771	0.532356	0.655	0.477555	0.662341	-0.076	0.937311	0.953387	1.124	0.327911	0.488325	-0.73	0.426075	0.580992	YAL015C	YAL017W	Convergent
GIM_5p_end_NAM7_SET2_13133	B	internal	YAL015C	NTG1	128102	126903	128074	126746	chrI	-1	127155	127278	5	6	18	24	0.292	0.546191	0.772678	1.835	1.14458e-05	0.000107138	2.24	4.70169e-08	2.51738e-07	1.949	3.12864e-06	2.38807e-05	0.405	0.23375	0.374426	YAL014C	YAL016W	Convergent
GIM_5p_end_NAM7_SET2_13136	B	internal	YAL015C	NTG1	128102	126903	128074	126746	chrI	-1	127692	127757	38	44	48	46	0.196	0.627073	0.836214	0.358	0.369648	0.566868	0.282	0.480169	0.561547	0.085	0.831869	0.902304	-0.077	0.846385	0.909544	YAL014C	YAL016W	Convergent
GIM_5p_end_NAM7_SET2_13137	B	internal	YAL015C	NTG1	128102	126903	128074	126746	chrI	-1	127886	127976	7	14	5	13	0.929	0.0146219	0.0534483	-0.431	0.304553	0.495854	0.885	0.015685	0.0272761	-0.044	0.898045	0.940947	1.316	0.000701256	0.00300417	YAL014C	YAL016W	Convergent
GIM_5p_end_NAM7_SET2_13138	O	mRNA	YAL015C	NTG1	128102	126903	128074	126746	chrI	-1	128033	128102	25	29	33	38	0.186	0.412595	0.648852	0.433	0.0409544	0.111229	0.6	0.00372529	0.00759478	0.414	0.051941	0.115497	0.167	0.396417	0.551883	YAL014C	YAL016W	Convergent
GIM_5p_end_NAM7_SET2_13141	O	mRNA	YAL014C	SYN8	129019	128252	129074	128170	chrI	-1	129019	129118	126	245	148	252	0.954	0.00535851	0.0234902	0.237	0.48992	0.672576	0.997	0.00351405	0.00721646	0.043	0.900024	0.941745	0.76	0.0258916	0.0643856	YAL013W	YAL014C	Divergent
GIM_5p_end_NAM7_SET2_13143	A	antisens	YAL012W	CYS3	130799	131983	130700	132084	chrI	-1	131943	131944	0	1	2	3	1.148	0.429739	0.668197	2.419	0.0751248	0.177579	3.142	0.0186157	0.0317994	1.994	0.108866	0.210459	0.723	0.51472	0.661137	YAL011W	YAL013W	Tandem antisens
GIM_5p_end_NAM7_SET2_13144	A	antisens	YAL012W	CYS3	130799	131983	130700	132084	chrI	-1	131996	132012	3	5	29	57	0.789	0.125777	0.290498	3.263	4.12883e-14	1.57824e-12	4.229	1.78882e-23	5.38561e-22	3.44	1.07753e-18	4.76998e-17	0.966	0.000294437	0.00140328	YAL011W	YAL012W	Tandem antisens
GIM_5p_end_NAM7_SET2_13145	A	antisens	YAL011W	SWC3	132199	134076	132196	134108	chrI	-1	132705	132705	0	0	0	2	0.25	0.888349	0.935647	0.004	0.998127	0.999987	4.925	0.00180211	0.00396929	4.675	0.0030524	0.0107143	4.921	0.00180807	0.00684731	YAL010C	YAL012W	Convergent
GIM_5p_end_NAM7_SET2_13146	B	internal	YAL010C	MDM10	135665	134184	135705	134088	chrI	-1	134625	134734	1	5	21	93	2.858	0.000228085	0.00152589	4.891	1.81646e-11	4.87669e-10	7.02	1.56317e-22	4.35496e-21	4.162	5.9041e-29	6.35851e-27	2.128	9.60917e-18	4.36995e-16	YAL009W	YAL011W	Tandem antisens
GIM_5p_end_NAM7_SET2_13148	O	mRNA	YAL010C	MDM10	135665	134184	135705	134088	chrI	-1	135672	135716	36	50	33	36	0.462	0.158799	0.343216	-0.114	0.730241	0.854615	-0.015	0.962965	0.971854	-0.477	0.144172	0.263456	0.099	0.76433	0.854255	YAL009W	YAL010C	Divergent
GIM_5p_end_NAM7_SET2_13152	O	mRNA	YAL007C	ERP2	138345	137698	138449	137569	chrI	-1	138394	138453	221	210	242	171	-0.074	0.679135	0.8765	0.123	0.483054	0.667025	-0.375	0.033912	0.0545105	-0.302	0.0921995	0.184118	-0.499	0.00478039	0.0156151	YALCdelta2	YAL007C	Tandem sens
GIM_5p_end_NAM7_SET2_13163	O	mRNA	YAL005C	SSA1	141431	139503	141681	139369	chrI	-1	141473	141522	2463	1960	4084	3617	-0.327	0.340823	0.582048	0.723	0.0351232	0.0989464	0.549	0.109277	0.156099	0.876	0.010666	0.0309209	-0.173	0.613128	0.74247	YAL003W	YAL005C	Divergent
GIM_5p_end_NAM7_SET2_13164	O	mRNA	YAL005C	SSA1	141431	139503	141681	139369	chrI	-1	141633	141678	114	183	152	235	0.675	0.00987509	0.0386527	0.406	0.119782	0.252647	1.037	6.13728e-05	0.000185783	0.363	0.159857	0.284785	0.631	0.0142133	0.0389215	YAL003W	YAL005C	Divergent
GIM_5p_end_NAM7_SET2_13165	A	antisens	YAL002W	VPS8	143707	147531	143597	147597	chrI	-1	144561	144561	0	0	0	3	0.25	0.888655	0.935647	0.005	0.997901	0.999987	5.155	0.00109309	0.0025307	4.905	0.0018887	0.00706248	5.15	0.00108843	0.00443714	YAL001C	YAL003W	Convergent
GIM_5p_end_NAM7_SET2_13166	A	antisens	YAL002W	VPS8	143707	147531	143597	147597	chrI	-1	146148	146262	1	0	30	98	-0.37	0.716552	0.904376	5.126	3.30413e-14	1.28936e-12	6.822	2.15432e-24	7.07657e-23	7.192	3.26356e-18	1.36911e-16	1.695	7.96144e-12	1.63978e-10	YAL001C	YAL003W	Convergent
GIM_5p_end_NAM7_SET2_13167	A	antisens	YAL002W	VPS8	143707	147531	143597	147597	chrI	-1	146315	146315	0	0	0	3	0.253	0.886497	0.935647	2.415	0.133681	0.273956	4.997	0.00107708	0.00249766	4.744	0.0018941	0.00708023	2.581	0.0266645	0.0659966	YAL001C	YAL003W	Convergent
GIM_5p_end_NAM7_SET2_13168	A	antisens	YAL002W	VPS8	143707	147531	143597	147597	chrI	-1	146465	146492	0	0	2	6	0.259	0.881476	0.935647	4.069	0.00492639	0.020525	5.666	6.56651e-05	0.000197589	5.406	0.000144119	0.000728231	1.596	0.0261012	0.0648248	YAL001C	YAL003W	Convergent
GIM_5p_end_NAM7_SET2_13171	B	internal	YAL001C	TFC3	151166	147594	151209	147521	chrI	-1	148563	148563	0	0	0	1	1.621	0.355227	NA	0.005	0.997816	NA	3.496	0.0330233	0.0532045	1.876	0.229161	0.374501	3.491	0.0331235	0.0788112	YAR002W	YAL002W	Tandem antisens
GIM_5p_end_NAM7_SET2_13172	B	internal	YAL001C	TFC3	151166	147594	151209	147521	chrI	-1	148632	148632	0	0	1	8	0.259	0.881939	0.935647	3.405	0.0210989	0.0665591	6.155	1.54614e-05	5.27823e-05	5.897	3.59922e-05	0.00021305	2.75	0.000541916	0.00239993	YAR002W	YAL002W	Tandem antisens
GIM_5p_end_NAM7_SET2_13173	B	internal	YAL001C	TFC3	151166	147594	151209	147521	chrI	-1	148979	149186	1	4	17	96	1.406	0.040942	0.122627	3.602	3.42704e-09	6.44215e-08	6.058	2.23178e-24	7.30882e-23	4.652	7.38312e-22	4.52755e-20	2.457	6.85561e-12	1.42285e-10	YAR002W	YAL002W	Tandem antisens
GIM_5p_end_NAM7_SET2_13174	B	internal	YAL001C	TFC3	151166	147594	151209	147521	chrI	-1	149294	149294	0	0	1	1	0.244	0.891041	0.935647	3.376	0.037261	0.103341	3.73	0.0203927	0.03452	3.486	0.0302463	0.0737404	0.355	0.78277	0.86692	YAR002W	YAL002W	Tandem antisens
GIM_5p_end_NAM7_SET2_13175	B	internal	YAL001C	TFC3	151166	147594	151209	147521	chrI	-1	149547	149573	0	0	2	15	0.262	0.878694	0.935647	3.903	0.00551114	0.0225037	6.944	3.67464e-07	1.69101e-06	6.682	1.11524e-06	9.37175e-06	3.041	1.6594e-07	1.65458e-06	YAR002W	YAL002W	Tandem antisens
GIM_5p_end_NAM7_SET2_13176	B	internal	YAL001C	TFC3	151166	147594	151209	147521	chrI	-1	149816	149823	0	0	1	6	-0.892	0.581108	0.800984	2.521	0.0404998	0.110393	4.376	0.000197972	0.00053757	5.268	0.000191244	0.000938746	1.855	0.0168408	0.0449178	YAR002W	YAL002W	Tandem antisens
GIM_5p_end_NAM7_SET2_13179	C	CUT	CUT441	NA	152033	151617	152033	151617	chrI	-1	152051	152063	1	4	3	6	2.206	0.0086101	0.0345833	1.458	0.0874238	0.199941	2.601	0.00136441	0.00309206	0.395	0.552009	0.69916	1.143	0.0938967	0.183677	YAR002W	YAL001C	Divergent
GIM_5p_end_NAM7_SET2_13182	O	mRNA	YAR002C-A	ERP1	154724	154065	154761	153897	chrI	-1	154661	154674	1	16	2	20	3.348	2.37384e-09	4.3471e-08	0.483	0.466734	0.65313	3.673	2.09361e-11	1.80559e-10	0.325	0.313193	0.472709	3.19	4.36333e-11	8.03855e-10	YAR003W	YAR002W	Tandem antisens
GIM_5p_end_NAM7_SET2_13183	O	mRNA	YAR002C-A	ERP1	154724	154065	154761	153897	chrI	-1	154731	154767	328	267	476	335	-0.291	0.210214	0.415159	0.532	0.0205378	0.0650986	0.028	0.903625	0.928194	0.319	0.169293	0.29753	-0.504	0.0279901	0.0686653	YAR003W	YAR002C-A	Divergent
GIM_5p_end_NAM7_SET2_13184	A	antisens	YAR003W	SWD1	155005	156285	154933	156805	chrI	-1	156246	156283	0	0	2	9	0.261	0.87969	0.935647	4.322	0.0022056	0.0104753	6.258	6.31759e-06	2.32936e-05	5.997	1.62461e-05	0.000105704	1.936	0.00171575	0.00656817	YAR007C	YAR002C-A	Tandem sens
GIM_5p_end_NAM7_SET2_13186	B	internal	YAR007C	RFA1	158619	156754	158697	156745	chrI	-1	157236	157362	3	1	34	75	-1.444	0.079116	0.204657	3.344	6.8839e-09	1.22569e-07	4.472	5.00336e-15	6.50497e-14	5.916	7.89191e-15	2.18461e-13	1.128	0.0187064	0.0489754	YAR008W	YAR003W	Tandem antisens
GIM_5p_end_NAM7_SET2_13187	B	internal	YAR007C	RFA1	158619	156754	158697	156745	chrI	-1	157724	157724	0	0	0	2	0.254	0.886417	NA	0.004	0.998286	NA	4.71	0.00245407	0.00523639	4.456	0.00416181	0.0139697	4.706	0.00247409	0.00894998	YAR008W	YAR003W	Tandem antisens
GIM_5p_end_NAM7_SET2_13189	B	internal	YAR007C	RFA1	158619	156754	158697	156745	chrI	-1	157919	158044	3	7	9	45	1.474	0.00399328	0.0183553	1.818	0.000180782	0.00122175	4.078	1.87003e-19	3.82975e-18	2.603	1.24213e-12	2.60294e-11	2.26	5.25564e-12	1.10886e-10	YAR008W	YAR003W	Tandem antisens
GIM_5p_end_NAM7_SET2_13190	O	mRNA	YAR007C	RFA1	158619	156754	158697	156745	chrI	-1	158646	158712	163	177	153	132	0.119	0.540491	0.767747	-0.085	0.658093	0.805743	-0.3	0.119535	0.169001	-0.419	0.0312848	0.0758029	-0.215	0.266494	0.412116	YAR008W	YAR007C	Divergent
GIM_5p_end_NAM7_SET2_13191	F	NA	YARCdelta4	YARCdelta4	160574	160238	160574	160238	chrI	-1	160331	160337	18	21	18	18	0.138	0.886831	0.935647	-0.012	0.98999	0.999987	-0.04	0.967034	0.97487	-0.178	0.854311	0.915781	-0.028	0.977057	0.986732	YARCdelta5	YARCdelta3	Tandem sens
GIM_5p_end_NAM7_SET2_13198	I	intergenic	YARCdelta4_YARCdelta5	NA	NA	NA	NA	NA	chrI	-1	164969	165160	26	46	30	76	0.817	0.00764755	0.0313666	0.208	0.501227	0.682948	1.528	2.26325e-07	1.07913e-06	0.711	0.0140505	0.0387902	1.321	6.31461e-06	4.55035e-05	YARCdelta5	YARCdelta4	Tandem sens
GIM_5p_end_NAM7_SET2_13199	I	intergenic	YARCdelta4_YARCdelta5	NA	NA	NA	NA	NA	chrI	-1	165240	165242	2	6	2	5	1.685	0.0435038	0.128432	0.437	0.615418	0.775067	1.717	0.0358007	0.0573293	0.031	0.966615	0.981303	1.279	0.104319	0.199698	YARCdelta5	YARCdelta4	Tandem sens
GIM_5p_end_NAM7_SET2_13200	F	NA	YARCdelta5	YARCdelta5	166162	165826	166162	165826	chrI	-1	165919	165925	16	24	16	19	0.532	0.501669	0.734277	0.037	0.962286	0.992996	0.254	0.747969	0.803213	-0.278	0.72428	0.829374	0.216	0.784251	0.867657	tA(UGC)A	YARCdelta4	Divergent
GIM_5p_end_NAM7_SET2_13201	F	NA	YARCdelta5	YARCdelta5	166162	165826	166162	165826	chrI	-1	166105	166105	1	3	0	1	1.662	0.125065	0.289343	-0.732	0.548329	0.723734	-0.62	0.604359	0.677642	-2.282	0.0436451	0.0999455	0.112	0.92892	0.959596	tA(UGC)A	YARCdelta4	Divergent
GIM_5p_end_NAM7_SET2_13202	B	internal	YAR014C	BUD14	168871	166742	169032	166610	chrI	-1	167087	167251	2	1	16	49	-0.583	0.492326	0.725422	3.236	1.4447e-07	2.05608e-06	4.781	2.10103e-15	2.86585e-14	5.364	2.8997e-13	6.52494e-12	1.546	0.0003395	0.00159452	YAR015W	tA(UGC)A	Tandem antisens
GIM_5p_end_NAM7_SET2_13203	B	internal	YAR014C	BUD14	168871	166742	169032	166610	chrI	-1	167356	167426	3	1	18	48	-1.364	0.0497219	0.142486	2.313	2.92076e-08	4.70364e-07	3.759	5.16431e-21	1.20206e-19	5.124	2.42332e-16	8.17098e-15	1.446	1.64322e-07	1.64164e-06	YAR015W	tA(UGC)A	Tandem antisens
GIM_5p_end_NAM7_SET2_13204	O	mRNA	YAR014C	BUD14	168871	166742	169032	166610	chrI	-1	168862	168869	2	5	4	10	1.447	0.0284916	0.091709	1.056	0.108881	0.2356	2.377	0.000112682	0.000322309	0.93	0.0832406	0.16956	1.321	0.013561	0.0374509	YAR015W	tA(UGC)A	Tandem antisens
GIM_5p_end_NAM7_SET2_13205	O	mRNA	YAR014C	BUD14	168871	166742	169032	166610	chrI	-1	168927	169061	68	58	96	109	-0.24	0.370257	0.608225	0.5	0.0523618	0.135279	0.691	0.0069716	0.0132474	0.931	0.000397674	0.00180206	0.191	0.451359	0.604502	YAR015W	YAR014C	Divergent
GIM_5p_end_NAM7_SET2_13206	B	internal	YAR018C	KIN3	171703	170396	171728	170232	chrI	-1	170679	170809	4	10	53	134	1.519	0.00062106	0.00367648	3.937	1.32752e-23	1.42935e-21	5.262	4.65274e-42	6.06734e-40	3.742	1.58076e-34	2.828e-32	1.324	3.19748e-09	4.37798e-08	YAR019C	YAR015W	Convergent
GIM_5p_end_NAM7_SET2_13207	B	internal	YAR018C	KIN3	171703	170396	171728	170232	chrI	-1	171218	171218	0	1	0	2	2.98	0.0590346	0.163574	1.192	0.476576	0.661768	4.289	0.004578	0.00911012	1.309	0.24668	0.396457	3.097	0.0199249	0.0517162	YAR019C	YAR015W	Convergent
GIM_5p_end_NAM7_SET2_13208	O	mRNA	YAR018C	KIN3	171703	170396	171728	170232	chrI	-1	171699	171768	45	73	56	79	0.675	0.00537895	0.0235608	0.286	0.238108	0.416698	0.796	0.000781957	0.00186709	0.121	0.606942	0.742076	0.51	0.0293982	0.0715601	YAR019C	YAR015W	Convergent
GIM_5p_end_NAM7_SET2_13210	B	internal	YAR019C	CDC15	175135	172211	175181	172164	chrI	-1	174292	174292	0	0	0	1	0.228	0.899661	NA	0.003	0.998487	NA	3.473	0.0444455	0.0696627	3.245	0.0603557	0.130848	3.469	0.0446556	0.100725	YAR020C	YAR018C	Tandem sens
GIM_5p_end_NAM7_SET2_13211	O	mRNA	YAR019C	CDC15	175135	172211	175181	172164	chrI	-1	175135	175180	10	12	9	6	0.312	0.414681	0.651285	-0.038	0.921144	0.97295	-0.636	0.111247	0.158515	-0.949	0.0186861	0.049221	-0.599	0.135203	0.244732	YAR020C	YAR019C	Tandem sens
GIM_5p_end_NAM7_SET2_13212	O	mRNA	YAR020C	PAU7	177023	176856	177073	176756	chrI	-1	177055	177055	0	0	1	3	1.534	0.352054	0.593101	3.553	0.0177809	0.0581804	4.67	0.00149203	0.00335564	3.136	0.0141902	0.0390957	1.117	0.243786	0.386293	YAR023C	YAR020C	Tandem sens
GIM_5p_end_NAM7_SET2_13214	I	intergenic	YAR020C_YAR023C	NA	NA	NA	NA	NA	chrI	-1	177306	177362	0	4	6	37	3.543	0.000858889	0.00489824	4.131	7.10474e-05	0.000540344	6.678	5.5822e-11	4.572e-10	3.135	8.60771e-08	9.10709e-07	2.548	1.9213e-06	1.54439e-05	YAR023C	YAR020C	Tandem sens
GIM_5p_end_NAM7_SET2_13215	I	intergenic	YAR020C_YAR023C	NA	NA	NA	NA	NA	chrI	-1	177796	177838	0	1	3	16	2.786	0.0467662	0.135993	4.171	0.00159618	0.0080023	6.782	1.45409e-07	7.15052e-07	3.996	2.21293e-07	2.15006e-06	2.611	1.36475e-06	1.13451e-05	YAR023C	YAR020C	Tandem sens
GIM_5p_end_NAM7_SET2_13216	I	intergenic	YAR020C_YAR023C	NA	NA	NA	NA	NA	chrI	-1	178012	178037	0	5	2	39	4.63	0.000237944	0.001579	3.917	0.00198806	0.00961534	7.776	2.43547e-10	1.83376e-09	3.146	8.14064e-10	1.18747e-08	3.859	5.13439e-13	1.25871e-11	YAR023C	YAR020C	Tandem sens
GIM_5p_end_NAM7_SET2_13218	I	intergenic	YAR020C_YAR023C	NA	NA	NA	NA	NA	chrI	-1	179092	179121	0	3	7	57	2.604	0.00549489	0.0240022	3.608	5.25042e-05	0.00041338	6.741	6.61411e-15	8.51729e-14	4.137	1.82442e-14	4.80453e-13	3.133	1.95727e-12	4.41805e-11	YAR023C	YAR020C	Tandem sens
GIM_5p_end_NAM7_SET2_13219	B	internal	YAR023C	YAR023C	179820	179281	179870	179181	chrI	-1	179696	179739	6	13	3	10	1.137	0.040983	0.122627	-0.859	0.164337	0.320401	0.717	0.194696	0.260498	-0.42	0.429513	0.590403	1.576	0.00813809	0.0243827	tL(CAA)A	YAR020C	Divergent
GIM_5p_end_NAM7_SET2_13220	I	intergenic	YAR023C_tL(CAA)A	NA	NA	NA	NA	NA	chrI	-1	179944	179944	1	2	3	3	1.951	0.0338345	0.105234	1.989	0.026016	0.0784717	2.196	0.0125191	0.0222972	0.245	0.717583	0.824715	0.207	0.746069	0.842497	tL(CAA)A	YAR023C	Divergent
GIM_5p_end_NAM7_SET2_13221	I	intergenic	YAR023C_tL(CAA)A	NA	NA	NA	NA	NA	chrI	-1	180023	180111	12	83	19	113	2.783	4.06665e-10	8.43051e-09	0.668	0.146982	0.294637	3.23	2.60842e-13	2.83884e-12	0.447	0.279347	0.435319	2.562	2.39402e-09	3.35427e-08	tL(CAA)A	YAR023C	Divergent
GIM_5p_end_NAM7_SET2_13222	I	intergenic	YAR023C_tL(CAA)A	NA	NA	NA	NA	NA	chrI	-1	180270	180270	1	1	1	4	0.174	0.860418	0.935647	-0.859	0.417073	0.613	1.584	0.0690644	0.103549	1.41	0.116216	0.221787	2.443	0.0120732	0.0340077	tL(CAA)A	YAR023C	Divergent
GIM_5p_end_NAM7_SET2_13224	X	XUT	XUT_1R-79	NA	180956	180277	180956	180277	chrI	-1	180993	181013	3	10	1	7	1.649	0.000873532	0.00496935	-1.19	0.0761092	0.17935	1.283	0.00872521	0.0161685	-0.366	0.375786	0.537129	2.473	5.74094e-05	0.000330428	tL(CAA)A	YAR023C	Divergent
GIM_5p_end_NAM7_SET2_13226	I	intergenic	tL(CAA)A_tS(AGA)A	NA	NA	NA	NA	NA	chrI	-1	182385	182385	1	6	1	6	3.231	0.000152333	0.00106526	-0.027	0.97933	0.999987	3.231	0.000118026	0.000336217	0	0.999502	0.999662	3.258	9.88423e-05	0.000534776	tS(AGA)A	tL(CAA)A	Convergent
GIM_5p_end_NAM7_SET2_13227	I	intergenic	tS(AGA)A_YARWdelta6	NA	NA	NA	NA	NA	chrI	-1	182809	182814	1	3	3	3	1.133	0.140071	0.314781	0.901	0.233291	0.411355	1.161	0.114444	0.162504	0.028	0.966763	0.981361	0.26	0.690511	0.802506	YARWdelta6	tS(AGA)A	Divergent
GIM_5p_end_NAM7_SET2_13229	X	XUT	XUT_1R-83	NA	183599	182874	183599	182874	chrI	-1	183494	183565	21	54	18	26	1.297	5.36184e-05	0.000421507	-0.325	0.338638	0.533167	0.265	0.417093	0.499464	-1.032	0.00104145	0.00417178	0.59	0.0769847	0.156698	YAR027W	YARWdelta6	Tandem antisens
GIM_5p_end_NAM7_SET2_13230	A	antisens	YAR027W	UIP3	183770	184477	183720	184577	chrI	-1	184090	184090	0	0	0	2	-0.422	0.772417	NA	-0.725	0.614451	NA	2.155	0.0649534	0.0979686	2.577	0.0494024	0.110747	2.88	0.0252075	0.0630755	YAR028W	YARWdelta6	Tandem antisens
GIM_5p_end_NAM7_SET2_13231	A	antisens	YAR027W	UIP3	183770	184477	183720	184577	chrI	-1	184157	184198	1	6	2	8	2.257	0.00136	0.00728723	0.468	0.550491	0.725652	2.693	6.72642e-05	0.000202091	0.436	0.386772	0.548187	2.225	0.000291484	0.00139227	YAR028W	YARWdelta6	Tandem antisens
GIM_5p_end_NAM7_SET2_13232	C	CUT	CUT_GIM_1252	NA	184668	184436	184668	184436	chrI	-1	184659	184680	13	12	22	16	-0.101	0.777529	0.935647	0.706	0.0290266	0.0856039	0.308	0.348845	0.42906	0.409	0.23852	0.386384	-0.398	0.201696	0.335545	YAR028W	YAR027W	Tandem antisens
GIM_5p_end_NAM7_SET2_13233	X	XUT	XUT_1R-87	NA	188135	187092	188135	187092	chrI	-1	187186	187257	5	27	2	12	2.237	3.32707e-06	3.52142e-05	-1.593	0.011708	0.0414274	1.071	0.0292582	0.0477065	-1.167	0.00821845	0.0248818	2.664	1.00333e-05	6.86664e-05	YAR033W	YAR029W	Tandem antisens
GIM_5p_end_NAM7_SET2_13234	X	XUT	XUT_1R-87	NA	188135	187092	188135	187092	chrI	-1	187901	187924	0	4	1	3	3.617	0.00163752	0.00857102	1.142	0.369801	0.566942	3.24	0.00459661	0.0091396	-0.377	0.588057	0.727343	2.098	0.0226452	0.0575868	YAR033W	YAR031W	Tandem antisens
GIM_5p_end_NAM7_SET2_13235	A	antisens	YAR033W	MST28	188107	188811	188057	188911	chrI	-1	188645	188661	11	13	11	8	0.2	0.609424	0.822902	0.028	0.940954	0.983018	-0.414	0.294067	0.370981	-0.614	0.126262	0.236866	-0.442	0.261415	0.405877	YARWdelta7	YAR031W	Tandem antisens
GIM_5p_end_NAM7_SET2_13236	X	XUT	XUT_1R-90	NA	189114	188795	189114	188795	chrI	-1	189049	189092	26	81	25	50	1.64	2.80746e-05	0.000237009	-0.056	0.888792	0.95368	0.945	0.0159128	0.027639	-0.694	0.0689396	0.145676	1.002	0.0108952	0.0311514	YARWdelta7	YAR033W	Tandem antisens
GIM_5p_end_NAM7_SET2_13237	I	intergenic	YAR033W_YAR035W	NA	NA	NA	NA	NA	chrI	-1	189511	189527	7	12	8	11	0.744	0.0890233	0.222992	0.25	0.570402	0.741457	0.703	0.0959708	0.139055	-0.041	0.920202	0.954333	0.453	0.271321	0.418027	YAR035W	YAR033W	Tandem antisens
GIM_5p_end_NAM7_SET2_13238	X	XUT	XUT_1R-91	NA	190047	189574	190047	189574	chrI	-1	190022	190066	172	307	228	374	0.819	0.11517	0.270961	0.401	0.440556	0.632357	1.102	0.0337631	0.0542832	0.283	0.585192	0.724786	0.701	0.176495	0.301883	YAR035W	YARWdelta7	Tandem antisens
GIM_5p_end_NAM7_SET2_13239	A	antisens	YAR042W	SWH1	192619	196185	192589	196261	chrI	-1	194623	194703	0	0	17	21	-1.265	0.380129	0.616047	5.13	5.9205e-09	1.0699e-07	5.43	6.3601e-10	4.52736e-09	6.695	1.28708e-07	1.30804e-06	0.3	0.397967	0.553441	YAR050W	YAR035C-A	Divergent
GIM_5p_end_NAM7_SET2_13241	I	intergenic	YAR042W_YAR050W	NA	NA	NA	NA	NA	chrI	-1	198217	198290	6	22	7	17	1.817	0.000694	0.00405458	0.146	0.794818	0.895361	1.429	0.00733176	0.0138588	-0.387	0.438339	0.599074	1.283	0.0152555	0.0412743	YAR050W	YAR042W	Tandem antisens
GIM_5p_end_NAM7_SET2_13243	I	intergenic	YAR042W_YAR050W	NA	NA	NA	NA	NA	chrI	-1	198936	199032	24	120	26	74	2.288	5.13403e-11	1.21219e-09	0.113	0.755936	0.871568	1.594	4.9227e-06	1.85421e-05	-0.694	0.0369369	0.0868345	1.481	2.06163e-05	0.000131646	YAR050W	YAR042W	Tandem antisens
GIM_5p_end_NAM7_SET2_13244	C	CUT	CUT442	NA	200426	199986	200426	199986	chrI	-1	200413	200431	3	5	2	5	0.563	0.366659	0.605699	-0.462	0.486803	0.670043	0.842	0.150756	0.207662	0.279	0.628881	0.75986	1.304	0.0355254	0.0836015	YAR050W	YAR042W	Tandem antisens
GIM_5p_end_NAM7_SET2_13245	I	intergenic	YAR042W_YAR050W	NA	NA	NA	NA	NA	chrI	-1	202455	202469	0	4	0	5	3.712	0.00260526	0.0128236	0.609	0.660439	0.807139	3.808	0.00178557	0.00393689	0.096	0.912566	0.949739	3.2	0.00418231	0.0139177	YAR050W	YAR042W	Tandem antisens
GIM_5p_end_NAM7_SET2_13247	X	XUT	XUT_1R-103	NA	207482	206733	207482	206733	chrI	-1	206915	207053	0	2	6	23	2.237	NA	NA	4.304	NA	NA	6.072	NA	NA	3.835	NA	NA	1.768	NA	NA	YARCdelta8	YAR042W	Convergent
GIM_5p_end_NAM7_SET2_13249	X	XUT	XUT_1R-103	NA	207482	206733	207482	206733	chrI	-1	207158	207172	0	1	5	12	0.976	0.450077	0.687523	4.175	0.000102468	0.000743039	5.241	7.60699e-07	3.32798e-06	4.265	4.88226e-06	3.56446e-05	1.066	0.033936	0.0803822	YARCdelta8	YAR042W	Convergent
GIM_5p_end_NAM7_SET2_13251	A	antisens	YAR050W	FLO1	203403	208016	203353	208116	chrI	-1	207665	207677	1	6	2	4	2.051	0.0046754	0.0209888	-0.202	0.808119	0.904827	1.513	0.0367067	0.0586327	-0.538	0.383558	0.544921	1.715	0.0209856	0.0539967	YARCdelta8	YAR042W	Convergent
GIM_5p_end_NAM7_SET2_13252	A	antisens	NA	NA	NA	NA	NA	NA	chrI	-1	208077	208077	0	2	1	1	2.437	0.0697703	0.186486	1.47	0.285415	0.472825	1.679	0.215414	0.284143	-0.758	0.501189	0.656416	0.209	0.85873	0.917746	YARCdelta8	YAR050W	Convergent
GIM_5p_end_NAM7_SET2_13254	I	intergenic	YAR050W_YARCdelta8	NA	NA	NA	NA	NA	chrI	-1	208773	208821	6	40	1	9	2.662	4.4068e-09	7.75149e-08	-2.195	0.00100224	0.00538428	0.472	0.327165	0.406529	-2.19	3.75667e-07	3.47673e-06	2.668	4.36767e-05	0.000258962	YARCdelta8	YAR050W	Convergent
GIM_5p_end_NAM7_SET2_13255	I	intergenic	YAR050W_YARCdelta8	NA	NA	NA	NA	NA	chrI	-1	209226	209231	1	9	0	1	2.74	0.000233606	0.00155674	-2.219	0.0607944	0.151608	-0.111	0.898157	0.9242	-2.85	0.000123823	0.000637279	2.109	0.0745633	0.152645	YARCdelta8	YAR050W	Convergent
GIM_5p_end_NAM7_SET2_13256	I	intergenic	YAR050W_YARCdelta8	NA	NA	NA	NA	NA	chrI	-1	209300	209328	1	12	0	5	4.213	8.0277e-07	9.53724e-06	-1.119	0.367374	0.564295	2.814	0.00123334	0.00281835	-1.399	0.00996607	0.0292087	3.934	0.000289681	0.00138485	YARCdelta8	YAR050W	Convergent
GIM_5p_end_NAM7_SET2_13261	A	antisens	YAR068W	YAR068W	222406	222891	222356	222991	chrI	-1	222848	222975	8	26	21	80	1.659	2.73173e-08	4.31143e-07	1.353	4.8785e-06	4.9765e-05	3.244	1.31605e-32	8.18635e-31	1.584	6.79902e-13	1.46155e-11	1.891	2.99661e-18	1.4383e-16	YAR071W	YAR066W	Tandem antisens
GIM_5p_end_NAM7_SET2_13262	A	antisens	NA	NA	NA	NA	NA	NA	chrI	-1	223039	223040	0	2	1	2	1.945	0.0849948	0.215261	0.769	0.517094	0.696855	1.898	0.0845263	0.124109	-0.047	0.958993	0.977065	1.129	0.251956	0.395416	YAR071W	YAR068W	Tandem antisens
GIM_5p_end_NAM7_SET2_13264	A	antisens	YAR071W	PHO11	225460	226863	225410	226963	chrI	-1	226805	226805	0	4	0	5	3.171	0.00127911	0.0069169	-0.059	0.960973	0.992188	3.333	0.00054373	0.00134562	0.162	0.789257	0.874758	3.393	0.000453238	0.00205646		YAR068W	Convergent
GIM_5p_end_NAM7_SET2_13265	I	intergenic	YAR071W_	NA	NA	NA	NA	NA	chrI	-1	227262	227286	9	16	11	18	0.756	0.108896	0.259647	0.331	0.482746	0.666735	1.031	0.0237765	0.0395642	0.274	0.539283	0.689438	0.699	0.117866	0.219583		YAR071W	Convergent
GIM_5p_end_NAM7_SET2_1653	A	antisens	YBL111C	YBL111C	5009	2907	5059	2807	chrII	1	4016	4044	3	12	16	23	1.774	0.000904824	0.00512327	2.215	1.8414e-05	0.000165799	2.699	1.15054e-07	5.75854e-07	0.924	0.0371239	0.0872078	0.483	0.252065	0.39551	YBL112C	YBL108C-A	Tandem antisens
GIM_5p_end_NAM7_SET2_1654	A	antisens	YBL111C	YBL111C	5009	2907	5059	2807	chrII	1	4659	4659	1	2	2	5	0.967	0.334226	0.574551	0.612	0.540102	0.717242	2.066	0.0287261	0.0469625	1.099	0.22543	0.370352	1.454	0.107043	0.203939	YBL112C	YBL108C-A	Tandem antisens
GIM_5p_end_NAM7_SET2_1655	A	antisens	YBL111C	YBL111C	5009	2907	5059	2807	chrII	1	4854	4890	2	6	2	8	1.692	0.00503893	0.0223331	0.317	0.630124	0.785602	2.174	0.000134898	0.000379091	0.482	0.299391	0.457757	1.858	0.000513046	0.00228705	YBL112C	YBL108C-A	Tandem antisens
GIM_5p_end_NAM7_SET2_1657	I	intergenic	YBL108C-A_YBLWdelta1	NA	NA	NA	NA	NA	chrII	1	8418	8513	1	19	0	8	4.004	5.31232e-09	9.2583e-08	-2.87	0.0311361	0.09021	2.835	4.59026e-05	0.000142725	-1.17	0.0116205	0.0332032	5.704	5.76119e-06	4.19201e-05	YBL108C-A	YBLWdelta1	Divergent
GIM_5p_end_NAM7_SET2_1659	F	NA	YBLWdelta2	YBLWdelta2	9093	9424	9093	9424	chrII	1	9333	9333	5	14	7	12	1.482	0.03571	0.109953	0.57	0.425273	0.619387	1.247	0.0750728	0.111545	-0.235	0.728272	0.832463	0.677	0.323658	0.476222	YBLWdelta1	YBLWdelta3	Tandem sens
GIM_5p_end_NAM7_SET2_1660	F	NA	tL(UAA)B1	tL(UAA)B1	9583	9666	9583	9666	chrII	1	9572	9583	2	3	2	2	0.592	0.437641	0.676038	0.232	0.759267	0.87361	-0.127	0.869574	0.902597	-0.719	0.345615	0.507357	-0.36	0.635201	0.760866	YBLWdelta3	tL(UAA)B1	Tandem sens
GIM_5p_end_NAM7_SET2_1662	X	XUT	XUT_2F-2	NA	10621	13764	10621	13764	chrII	1	12309	12309	0	0	0	1	0.244	0.891636	NA	0.004	0.998365	NA	4.062	0.0131565	0.023306	3.818	0.0197771	0.051636	4.058	0.0132394	0.0367098	YBL107C	YBL105C	Tandem antisens
GIM_5p_end_NAM7_SET2_1663	X	XUT	XUT_2F-2	NA	10621	13764	10621	13764	chrII	1	13302	13305	0	0	1	9	2.104	0.178951	0.370122	2.663	0.0757982	0.178801	6.029	2.20478e-05	7.31138e-05	3.925	0.000404	0.00182728	3.366	0.000488269	0.00219195	YBL107C	YBL105C	Tandem antisens
GIM_5p_end_NAM7_SET2_1664	A	antisens	YBL104C	SEA4	21293	18177	21309	18085	chrII	1	18735	18735	0	0	5	13	1.383	0.377315	0.614223	4.944	0.000275072	0.00177054	6.431	1.73525e-06	7.14261e-06	5.048	9.58889e-06	6.58955e-05	1.487	0.0235994	0.0596725	YBL105C	YBL103C	Tandem antisens
GIM_5p_end_NAM7_SET2_1665	A	antisens	YBL104C	SEA4	21293	18177	21309	18085	chrII	1	18903	18906	0	0	2	6	0.256	0.883355	0.935647	3.751	0.0116701	0.0413356	5.635	0.000105506	0.000303413	5.379	0.000221088	0.00106828	1.884	0.0298184	0.0723713	YBL105C	YBL103C	Tandem antisens
GIM_5p_end_NAM7_SET2_1666	A	antisens	YBL103C	RTG3	23536	22076	23798	21854	chrII	1	22004	22004	0	0	1	3	0.25	0.887764	0.935647	3.549	0.0229178	0.0710907	4.546	0.00307379	0.00640702	4.297	0.00521111	0.0169836	0.997	0.364443	0.519225	YBL104C	YBL103C	Tandem antisens
GIM_5p_end_NAM7_SET2_1668	A	antisens	YBL103C	RTG3	23536	22076	23798	21854	chrII	1	22775	22821	0	1	7	35	3.319	0.0111852	0.0428749	5.264	2.38842e-05	0.00020919	7.652	5.26722e-10	3.80192e-09	4.333	3.10736e-11	5.48206e-10	2.387	2.48479e-07	2.39698e-06	YBL104C	YBL102W	Divergent
GIM_5p_end_NAM7_SET2_1669	O	mRNA	YBL102W	SFT2	24098	24745	23993	24889	chrII	1	23980	24085	1702	2082	3238	2478	0.289	0.273016	0.501212	0.923	0.000459762	0.00274775	0.539	0.0408132	0.0645161	0.25	0.343031	0.504516	-0.384	0.144746	0.258333	YBL103C	YBL102W	Divergent
GIM_5p_end_NAM7_SET2_1670	B	internal	YBL102W	SFT2	24098	24745	23993	24889	chrII	1	24153	24226	10	21	9	10	1.032	0.0079075	0.0322847	-0.19	0.643782	0.795588	-0.077	0.848105	0.886154	-1.109	0.00416162	0.0139697	0.113	0.782901	0.86692	YBL103C	YBL101C	Tandem antisens
GIM_5p_end_NAM7_SET2_1673	A	antisens	YBL101C	ECM21	28299	24946	28605	24949	chrII	1	27583	27583	0	0	0	4	1.561	0.353407	0.594019	1.296	0.436806	0.629408	5.341	0.000340437	0.000878787	3.78	0.00378288	0.0128755	4.044	0.00147651	0.00575997	YBL102W	YBL100W-C	Tandem sens
GIM_5p_end_NAM7_SET2_1674	O	mRNA	YBL100W-C	YBL100W-C	28427	28546	28377	28646	chrII	1	28353	28434	56	209	115	220	1.841	0.00285451	0.0138418	1.005	0.103876	0.227825	1.913	0.00191967	0.00420045	0.072	0.907154	0.946305	0.908	0.139389	0.250527	YBL101C	YBLWdelta4	Divergent
GIM_5p_end_NAM7_SET2_1675	B	internal	YBL100W-C	YBL100W-C	28427	28546	28377	28646	chrII	1	28496	28496	0	2	1	2	1.988	0.0932263	0.230793	1.205	0.3176	0.50987	2.084	0.071117	0.106244	0.096	0.922782	0.955992	0.88	0.38873	0.544333	YBL101C	YBLWdelta4	Divergent
GIM_5p_end_NAM7_SET2_1676	B	internal	YBL100W-C	YBL100W-C	28427	28546	28377	28646	chrII	1	28564	28564	0	1	1	3	1.021	0.438666	0.676756	0.563	0.669984	0.813498	2.568	0.034466	0.0553395	1.547	0.176292	0.307113	2.005	0.0804683	0.162536	YBL100W-C	YBLWdelta4	Tandem sens
GIM_5p_end_NAM7_SET2_1677	B	internal	NA	NA	NA	NA	NA	NA	chrII	1	28678	28687	3	10	8	22	1.824	0.0631803	0.172444	1.521	0.120704	0.253984	2.958	0.00222269	0.00479133	1.134	0.224439	0.369238	1.437	0.12317	0.227273	YBL100W-C	YBLWdelta4	Tandem sens
GIM_5p_end_NAM7_SET2_1678	I	intergenic	YBL100W-C_YBLWdelta4	NA	NA	NA	NA	NA	chrII	1	29389	29576	30	115	20	54	1.903	2.42678e-24	2.81959e-22	-0.612	0.0057818	0.0234152	0.814	2.24375e-05	7.43463e-05	-1.088	1.65469e-10	2.65721e-09	1.426	6.84457e-12	1.42192e-10	YBL100W-C	YBLWdelta4	Tandem sens
GIM_5p_end_NAM7_SET2_1679	F	NA	YBLWdelta4	YBLWdelta4	29644	29975	29644	29975	chrII	1	29884	29884	6	13	5	10	1.003	0.404641	0.639668	-0.135	0.911076	0.967033	0.619	0.607062	0.680003	-0.385	0.747998	0.846636	0.754	0.531585	0.674911	YBL100W-C	YBLWdelta5	Tandem sens
GIM_5p_end_NAM7_SET2_1680	I	intergenic	YBLWdelta4_YBLWdelta5	NA	NA	NA	NA	NA	chrII	1	30536	30536	0	0	1	2	2.216	0.178136	0.369403	2.14	0.187654	0.353075	4.044	0.00907764	0.0167488	1.828	0.164082	0.29044	1.904	0.134299	0.243449	YBLWdelta4	YBLWdelta5	Tandem sens
GIM_5p_end_NAM7_SET2_1682	F	NA	YBLWdelta5	YBLWdelta5	35271	35602	35271	35602	chrII	1	35511	35511	4	15	5	11	1.847	0.0382005	0.116107	0.343	0.705834	0.83827	1.382	0.120503	0.17017	-0.465	0.590122	0.728854	1.039	0.239069	0.380748	YBLWdelta4	YBLWdelta6	Tandem sens
GIM_5p_end_NAM7_SET2_1684	O	mRNA	YBL099W	ATP1	37053	38690	36732	38932	chrII	1	36699	36766	802	581	1110	781	-0.461	0.205841	0.408642	0.463	0.203406	0.374993	-0.039	0.914199	0.936168	0.422	0.247015	0.396848	-0.502	0.167643	0.290208	tF(GAA)B	YBL099W	Tandem sens
GIM_5p_end_NAM7_SET2_1687	O	mRNA	YBL099W	ATP1	37053	38690	36732	38932	chrII	1	37039	37039	1	4	5	3	2.026	0.0226825	0.0764454	2.36	0.00607334	0.024408	1.886	0.0303952	0.0493029	-0.14	0.844815	0.910334	-0.473	0.483851	0.634091	tF(GAA)B	YBL099W	Tandem sens
GIM_5p_end_NAM7_SET2_1690	B	internal	NA	NA	NA	NA	NA	NA	chrII	1	38937	38937	0	0	0	1	-1.098	0.527933	NA	0.489	0.76428	NA	1.951	0.210145	0.278295	3.049	0.0665559	0.141582	1.462	0.334191	0.487289	YBL099W	YBL098W	Tandem sens
GIM_5p_end_NAM7_SET2_1691	O	mRNA	YBL098W	BNA4	39145	40527	39124	40564	chrII	1	39098	39145	148	83	191	148	-0.819	0.0700555	0.187054	0.361	0.420687	0.615755	-0.009	0.984091	0.988337	0.81	0.0730377	0.152803	-0.369	0.409054	0.564754	YBL099W	YBL098W	Tandem sens
GIM_5p_end_NAM7_SET2_1694	B	internal	YBL098W	BNA4	39145	40527	39124	40564	chrII	1	39991	40067	62	394	38	224	2.669	4.13045e-43	2.29575e-40	-0.709	0.00101001	0.00541755	1.849	1.96712e-21	4.78452e-20	-0.82	6.34854e-06	4.52062e-05	2.558	7.25069e-36	2.49136e-33	YBL099W	YBL097W	Tandem sens
GIM_5p_end_NAM7_SET2_1695	B	internal	YBL098W	BNA4	39145	40527	39124	40564	chrII	1	40179	40225	24	24	17	14	-0.019	0.965277	0.979131	-0.521	0.222983	0.399412	-0.759	0.0767448	0.113772	-0.74	0.0891972	0.179314	-0.238	0.585878	0.720268	YBL099W	YBL097W	Tandem sens
GIM_5p_end_NAM7_SET2_1696	O	mRNA	YBL097W	BRN1	40831	43095	40788	43148	chrII	1	40761	40813	9	5	9	9	-0.635	0.282191	0.512701	0.101	0.854224	0.933825	-0.04	0.942711	0.956557	0.596	0.311683	0.471127	-0.141	0.797564	0.877146	YBL098W	YBL097W	Tandem sens
GIM_5p_end_NAM7_SET2_1697	B	internal	YBL097W	BRN1	40831	43095	40788	43148	chrII	1	41755	41771	0	0	0	3	0.257	0.884627	0.935647	2.138	0.184333	0.34842	5.207	0.000505235	0.00126044	4.95	0.000933502	0.00378347	3.069	0.00640033	0.0199206	YBL098W	YBL095W	Tandem sens
GIM_5p_end_NAM7_SET2_1700	B	internal	YBL097W	BRN1	40831	43095	40788	43148	chrII	1	42283	42283	0	0	1	4	0.258	0.883433	0.935647	2.924	0.0562506	0.142937	5.265	0.000318317	0.000827403	5.007	0.00061445	0.0026297	2.341	0.0108889	0.0311375	YBL098W	YBL095W	Tandem sens
GIM_5p_end_NAM7_SET2_1701	B	internal	YBL097W	BRN1	40831	43095	40788	43148	chrII	1	42502	42560	1	2	10	39	1.035	0.220953	0.431069	3.243	1.17371e-05	0.000109665	5.199	5.64516e-13	5.92345e-12	4.163	9.74219e-11	1.60372e-09	1.956	5.75649e-05	0.000331147	YBL098W	YBL095W	Tandem sens
GIM_5p_end_NAM7_SET2_1702	B	internal	YBL097W	BRN1	40831	43095	40788	43148	chrII	1	42619	42619	0	0	0	1	0.251	0.887991	NA	0.004	0.99831	NA	4.165	0.00883805	0.0163589	3.914	0.0138756	0.0383952	4.161	0.0088997	0.0262898	YBL098W	YBL095W	Tandem sens
GIM_5p_end_NAM7_SET2_1703	O	mRNA	YBL095W	YBL095W	43277	44089	43148	44204	chrII	1	43240	43316	140	161	261	239	0.188	0.601703	0.816667	0.886	0.0134562	0.046415	0.758	0.0346	0.055538	0.569	0.113192	0.217164	-0.129	0.718372	0.823218	YBL097W	YBL093C	Convergent
GIM_5p_end_NAM7_SET2_1704	I	intergenic	YBL095W_YBL092W	NA	NA	NA	NA	NA	chrII	1	44882	44882	0	1	0	2	2.568	0.114349	0.269518	0.003	0.998531	0.999987	4.492	0.00319082	0.00662203	1.924	0.105527	0.205039	4.488	0.00293856	0.0103534	YBL095W	YBL092W	Tandem sens
GIM_5p_end_NAM7_SET2_1705	I	intergenic	YBL093C_YBL092W	NA	NA	NA	NA	NA	chrII	1	45134	45134	0	2	1	2	4.388	0.00236937	0.0118009	1.913	0.217213	0.391894	3.887	0.00702928	0.0133453	-0.501	0.546184	0.694709	1.974	0.0669858	0.139898	YBL093C	YBL092W	Divergent
GIM_5p_end_NAM7_SET2_1706	I	intergenic	YBL093C_YBL092W	NA	NA	NA	NA	NA	chrII	1	45295	45371	11	21	31	24	0.845	0.0648597	0.176247	1.396	0.0017059	0.00846367	1.029	0.0212984	0.035845	0.184	0.674533	0.793997	-0.367	0.388382	0.544125	YBL093C	YBL092W	Divergent
GIM_5p_end_NAM7_SET2_1707	O	mRNA	YBL092W	RPL32	45645	46370	45548	46484	chrII	1	45572	45616	17746	27465	20692	15232	0.578	0.561824	0.785393	0.203	0.838496	0.924445	-0.202	0.839478	0.879193	-0.78	0.433806	0.594492	-0.405	0.684464	0.798651	YBL093C	YBL092W	Divergent
GIM_5p_end_NAM7_SET2_1708	B	internal	YBL092W	RPL32	45645	46370	45548	46484	chrII	1	45903	45910	9	8	21	15	0.005	0.992577	0.995627	1.278	0.00623845	0.0249647	0.756	0.109549	0.156415	0.751	0.123226	0.232136	-0.522	0.242478	0.384843	YBL093C	YBL091C-A	Tandem antisens
GIM_5p_end_NAM7_SET2_1711	A	antisens	YBL091C-A	SCS22	47180	46565	47176	46528	chrII	1	46575	46604	10	35	21	31	1.746	3.2142e-06	3.41426e-05	1.029	0.00667586	0.0263713	1.585	1.84366e-05	6.20102e-05	-0.161	0.635971	0.765511	0.556	0.107203	0.204172	YBL092W	YBL091C	Convergent
GIM_5p_end_NAM7_SET2_1712	S	SUT	SUT005	NA	46788	47132	46788	47132	chrII	1	46772	46782	34	30	38	42	-0.203	0.644443	0.849006	0.131	0.762287	0.87567	0.289	0.501351	0.582166	0.492	0.260168	0.412561	0.158	0.71234	0.818733	YBL092W	YBL091C	Convergent
GIM_5p_end_NAM7_SET2_1713	I	intergenic	YBL091C_YBL090W	NA	NA	NA	NA	NA	chrII	1	48642	48676	6	18	8	17	1.464	0.000149976	0.00105014	0.413	0.308591	0.500053	1.484	7.05234e-05	0.000210772	0.02	0.951114	0.972682	1.071	0.00238061	0.00866831	YBL091C	YBL090W	Divergent
GIM_5p_end_NAM7_SET2_1714	O	mRNA	YBL090W	MRP21	48825	49358	48780	49428	chrII	1	48753	48842	776	720	774	654	-0.11	0.663691	0.864725	-0.004	0.988814	0.999987	-0.247	0.327973	0.407392	-0.137	0.588044	0.727343	-0.243	0.335046	0.488038	YBL091C	YBL089W	Divergent
GIM_5p_end_NAM7_SET2_1716	B	internal	YBL090W	MRP21	48825	49358	48780	49428	chrII	1	49142	49231	30	31	21	24	-0.009	0.980137	0.988017	-0.534	0.142375	0.287573	-0.36	0.315815	0.394259	-0.351	0.336711	0.49763	0.174	0.635253	0.760876	YBL091C	YBL089W	Divergent
GIM_5p_end_NAM7_SET2_1717	O	mRNA	YBL089W	AVT5	49574	50953	49548	51028	chrII	1	49535	49590	24	34	28	25	0.466	0.189569	0.385416	0.155	0.660586	0.807161	0.033	0.924557	0.943873	-0.432	0.220475	0.364188	-0.122	0.728806	0.830477	YBL090W	YBL088C	Convergent
GIM_5p_end_NAM7_SET2_1720	A	antisens	YBL088C	TEL1	59382	51019	59649	50912	chrII	1	56056	56056	0	0	1	3	0.255	0.885467	0.935647	2.623	0.0981403	0.218568	4.888	0.00122423	0.00280018	4.633	0.00216034	0.00791821	2.265	0.0383247	0.0890241	YBL089W	YBL087C	Convergent
GIM_5p_end_NAM7_SET2_1721	A	antisens	YBL088C	TEL1	59382	51019	59649	50912	chrII	1	57709	57726	0	0	1	5	0.255	0.884907	0.935647	2.628	0.0934744	0.210336	5.49	0.000220302	0.000592923	5.234	0.000428154	0.00192048	2.862	0.00578469	0.0182831	YBL089W	YBL087C	Convergent
GIM_5p_end_NAM7_SET2_1722	A	antisens	YBL088C	TEL1	59382	51019	59649	50912	chrII	1	57981	57981	7	5	8	6	-0.595	0.472217	0.707508	0.005	0.994673	0.999987	-0.228	0.77603	0.826537	0.367	0.658482	0.781866	-0.234	0.771153	0.859055	YBL089W	YBL087C	Convergent
GIM_5p_end_NAM7_SET2_1724	C	CUT	CUT_GIM_0090	NA	59519	59830	59519	59830	chrII	1	59775	59775	0	0	0	2	0.248	0.889346	NA	0.004	0.998234	NA	4.729	0.00303034	0.00632878	4.481	0.00497116	0.0163071	4.725	0.00304858	0.0106853	YBL088C	YBL087C	Tandem antisens
GIM_5p_end_NAM7_SET2_1725	A	antisens	YBL087C	RPL23A	60739	59822	60849	59729	chrII	1	60176	60179	0	0	0	4	1.705	0.311765	0.549301	0.002	0.999108	0.999987	5.478	0.000244089	0.000651354	3.773	0.00339555	0.0117324	5.476	0.000210702	0.00104205	YBL088C	YBL086C	Tandem antisens
GIM_5p_end_NAM7_SET2_1726	O	mRNA	YBL085W	BOI1	63876	66818	63540	66924	chrII	1	63661	63745	33	21	32	25	-0.636	0.0892705	0.223448	-0.063	0.860595	0.937107	-0.412	0.253508	0.326861	0.224	0.553056	0.699898	-0.349	0.334961	0.487952	YBL086C	YBL085W	Divergent
GIM_5p_end_NAM7_SET2_1727	B	internal	YBL085W	BOI1	63876	66818	63540	66924	chrII	1	65862	65862	0	0	0	2	0.246	0.890474	0.935647	1.96	0.244775	0.424255	4.56	0.00436378	0.0087336	4.314	0.00698119	0.0217567	2.6	0.0593014	0.126791	YBL086C	YBL084C	Tandem antisens
GIM_5p_end_NAM7_SET2_1728	B	internal	YBL085W	BOI1	63876	66818	63540	66924	chrII	1	65913	65956	0	2	2	15	3.399	0.0129931	0.0484237	3.939	0.00311211	0.0140506	6.577	3.94156e-07	1.80616e-06	3.178	1.03124e-05	7.02208e-05	2.638	2.17897e-05	0.000138161	YBL086C	YBL084C	Tandem antisens
GIM_5p_end_NAM7_SET2_1729	B	internal	YBL085W	BOI1	63876	66818	63540	66924	chrII	1	66195	66195	0	0	1	1	0.253	0.887205	NA	2.899	0.0707328	NA	3.793	0.0155539	0.0270742	3.541	0.0238485	0.0605854	0.894	0.454403	0.606964	YBL086C	YBL084C	Tandem antisens
GIM_5p_end_NAM7_SET2_1730	B	internal	YBL085W	BOI1	63876	66818	63540	66924	chrII	1	66312	66344	0	0	5	10	0.262	0.877903	0.935647	5.106	0.00020248	0.00134932	6.219	5.00715e-06	1.88504e-05	5.957	1.45091e-05	9.5262e-05	1.113	0.0410536	0.0939813	YBL086C	YBL084C	Tandem antisens
GIM_5p_end_NAM7_SET2_1731	B	internal	YBL085W	BOI1	63876	66818	63540	66924	chrII	1	66487	66627	9	16	728	899	0.786	0.0888398	0.222641	6.257	1.92385e-48	1.27626e-45	6.558	4.45384e-53	1.02566e-50	5.772	2.20034e-43	7.80833e-41	0.301	0.428113	0.582743	YBL086C	YBL084C	Tandem antisens
GIM_5p_end_NAM7_SET2_1732	A	antisens	YBL082C	ALG3	71127	69751	71177	69651	chrII	1	69748	69784	0	1	6	18	1.964	0.178424	0.369656	5.311	4.05343e-05	0.000331707	6.862	8.69205e-08	4.45869e-07	4.898	1.19557e-07	1.22309e-06	1.551	0.00100125	0.00411505	YBL084C	YBL081W	Divergent
GIM_5p_end_NAM7_SET2_1733	O	mRNA	YBL081W	YBL081W	71866	72972	71564	73060	chrII	1	71549	71566	19	14	17	11	-0.451	0.383899	0.619497	-0.165	0.743923	0.863997	-0.802	0.118328	0.167426	-0.351	0.507169	0.661926	-0.637	0.217402	0.354647	YBL082C	YBL081W	Divergent
GIM_5p_end_NAM7_SET2_1735	O	mRNA	YBL079W	NUP170	75259	79767	75188	79828	chrII	1	75178	75214	38	28	30	30	-0.431	0.366645	0.605699	-0.345	0.464366	0.65109	-0.328	0.485695	0.567151	0.103	0.829718	0.900838	0.017	0.970622	0.983066	YBL080C	YBL079W	Divergent
GIM_5p_end_NAM7_SET2_1739	I	intergenic	YBL074C_snR56	NA	NA	NA	NA	NA	chrII	1	88035	88109	50	36	133	74	-0.488	0.300829	0.536422	1.369	0.00291132	0.01329	0.547	0.235611	0.306765	1.035	0.0271871	0.0675604	-0.821	0.0722136	0.148721	YBL074C	snR56	Divergent
GIM_5p_end_NAM7_SET2_1740	O	mRNA	YBL071W-A	KTI11	89978	90226	89947	90467	chrII	1	89889	90005	150	704	226	755	2.213	3.16506e-13	9.877e-12	0.591	0.0528736	0.1364	2.312	2.42429e-14	2.96154e-13	0.099	0.740937	0.84165	1.721	1.19575e-08	1.48412e-07	YBL071C-B	YBL069W	Divergent
GIM_5p_end_NAM7_SET2_1741	O	mRNA	YBL069W	AST1	90741	92030	90691	92130	chrII	1	90631	90712	256	282	293	301	0.141	0.710627	0.899215	0.191	0.615883	0.775368	0.233	0.539051	0.617399	0.092	0.808745	0.887035	0.043	0.910617	0.94779	YBL071W-A	YBL069W	Tandem sens
GIM_5p_end_NAM7_SET2_1742	B	internal	YBL069W	AST1	90741	92030	90691	92130	chrII	1	91456	91488	1	1	6	5	0.724	0.483581	0.717384	3.271	0.000149732	0.00103862	2.894	0.000855935	0.00202563	2.171	0.00780948	0.0238774	-0.377	0.503761	0.651662	YBL071W-A	YBL068W	Tandem sens
GIM_5p_end_NAM7_SET2_1743	B	internal	YBL069W	AST1	90741	92030	90691	92130	chrII	1	91590	91590	0	0	2	2	0.283	0.850855	0.935647	2.532	0.0480159	0.126369	3.061	0.0149166	0.0260782	2.778	0.0298131	0.0729401	0.529	0.573283	0.710149	YBL071W-A	YBL068W	Tandem sens
GIM_5p_end_NAM7_SET2_1744	O	mRNA	YBL068W	PRS4	92414	93394	92347	93576	chrII	1	92336	92421	75	94	106	77	0.318	0.159397	0.344112	0.499	0.0246966	0.0752675	0.023	0.916929	0.938179	-0.295	0.190196	0.325634	-0.475	0.0314392	0.0756518	YBL069W	YBL067C	Convergent
GIM_5p_end_NAM7_SET2_1746	C	CUT	CUT006	NA	96352	96568	96352	96568	chrII	1	96270	96370	6	5	10	9	-0.414	0.459579	0.695404	0.626	0.209746	0.382872	0.45	0.367658	0.448883	0.864	0.111213	0.214108	-0.176	0.714186	0.820289	YBL067C	YBL066C	Tandem antisens
GIM_5p_end_NAM7_SET2_1749	A	antisens	YBL066C	SEF1	99020	96669	100169	96444	chrII	1	98717	98777	0	0	5	19	1.34	0.385775	0.621361	5.068	0.00010878	0.00078411	7.025	5.62096e-08	2.97353e-07	5.685	1.10074e-07	1.13628e-06	1.957	6.06321e-06	4.38377e-05	YBL067C	YBL064C	Tandem antisens
GIM_5p_end_NAM7_SET2_1750	I	intergenic	YBL066C_YBL064C	NA	NA	NA	NA	NA	chrII	1	99114	99262	2	2	32	87	0.034	0.964712	0.978752	4.141	2.07431e-12	6.31972e-11	5.57	1.12351e-21	2.81815e-20	5.537	1.08784e-18	4.80579e-17	1.429	0.000275925	0.00132585	YBL066C	YBL064C	Tandem antisens
GIM_5p_end_NAM7_SET2_1751	I	intergenic	YBL066C_YBL064C	NA	NA	NA	NA	NA	chrII	1	99406	99472	1	3	15	32	2.049	0.0183025	0.0641787	4.374	3.14352e-08	5.03478e-07	5.505	1.86064e-12	1.84167e-11	3.456	3.28454e-10	5.05333e-09	1.13	0.00507251	0.0163716	YBL066C	YBL064C	Tandem antisens
GIM_5p_end_NAM7_SET2_1752	O	mRNA	YBL063W	KIP1	101886	105221	101869	105221	chrII	1	101846	101916	77	84	70	62	0.124	0.647336	0.850962	-0.129	0.63278	0.787671	-0.297	0.269531	0.344403	-0.421	0.121145	0.229074	-0.168	0.532941	0.676037	YBL064C	YBL061C	Tandem antisens
GIM_5p_end_NAM7_SET2_1753	B	internal	YBL063W	KIP1	101886	105221	101869	105221	chrII	1	104227	104227	0	0	4	7	0.261	0.879125	0.935647	4.961	0.000359879	0.00222462	5.827	2.39634e-05	7.89311e-05	5.565	5.9287e-05	0.000331453	0.866	0.122391	0.226057	YBL064C	YBL061C	Tandem antisens
GIM_5p_end_NAM7_SET2_1756	O	mRNA	YBL060W	YEL1	107932	109995	107685	109989	chrII	1	107645	107747	4	26	4	41	2.667	1.01852e-09	1.96861e-08	0.035	0.944999	0.984293	3.288	9.08838e-15	1.15253e-13	0.621	0.0614171	0.132803	3.253	1.03309e-14	3.19617e-13	YBL061C	YBL060W	Divergent
GIM_5p_end_NAM7_SET2_1757	O	mRNA	YBL060W	YEL1	107932	109995	107685	109989	chrII	1	107870	107974	17	20	18	26	0.196	0.488697	0.722246	0.101	0.711752	0.842345	0.585	0.0244051	0.0405073	0.389	0.14461	0.264122	0.484	0.0595824	0.12721	YBL061C	YBL059C-A	Tandem antisens
GIM_5p_end_NAM7_SET2_1759	B	internal	YBL060W	YEL1	107932	109995	107685	109989	chrII	1	108714	108776	0	1	5	17	1.74	0.144128	0.321021	4.02	0.000148281	0.00103055	5.732	3.42143e-08	1.8755e-07	3.992	1.91196e-07	1.88988e-06	1.712	0.000432186	0.00196834	YBL061C	YBL059C-A	Tandem antisens
GIM_5p_end_NAM7_SET2_1760	B	internal	YBL060W	YEL1	107932	109995	107685	109989	chrII	1	109068	109137	1	0	12	20	-0.704	0.559086	0.783908	4.193	9.08205e-08	1.34562e-06	4.938	1.99891e-10	1.51826e-09	5.641	3.15958e-08	3.61689e-07	0.744	0.0361586	0.0848115	YBL061C	YBL059C-A	Tandem antisens
GIM_5p_end_NAM7_SET2_1761	B	internal	YBL060W	YEL1	107932	109995	107685	109989	chrII	1	109285	109315	0	0	4	6	2.047	0.174006	0.364719	4.905	0.00029029	0.00184481	5.456	4.96884e-05	0.000153417	3.409	0.000599682	0.002576	0.551	0.361582	0.516133	YBL061C	YBL059C-A	Tandem antisens
GIM_5p_end_NAM7_SET2_1762	B	internal	YBL060W	YEL1	107932	109995	107685	109989	chrII	1	109439	109536	2	2	184	293	0.569	0.416575	0.65351	6.606	6.09627e-31	1.16083e-28	7.268	3.40132e-37	3.11984e-35	6.699	1.06365e-33	1.78487e-31	0.662	0.0738333	0.151538	YBL061C	YBL059C-A	Tandem antisens
GIM_5p_end_NAM7_SET2_1763	O	mRNA	YBL059W	YBL059W	110711	111244	110677	111405	chrII	1	110656	110747	172	215	145	193	0.303	0.243027	0.462825	-0.254	0.328565	0.521933	0.16	0.535551	0.614072	-0.143	0.58062	0.721165	0.415	0.110283	0.208499	YBL059C-A	YBL058W	Divergent
GIM_5p_end_NAM7_SET2_1764	B	internal	YBL059W	YBL059W	110711	111244	110677	111405	chrII	1	110855	110869	13	23	10	11	0.742	0.0603215	0.166467	-0.453	0.274201	0.458899	-0.292	0.472127	0.553937	-1.034	0.00963131	0.0283408	0.161	0.699688	0.809951	YBL059C-A	YBL058W	Divergent
GIM_5p_end_NAM7_SET2_1765	O	mRNA	YBL058W	SHP1	111437	112708	111405	112821	chrII	1	111394	111452	533	615	679	803	0.204	0.29358	0.527243	0.349	0.0707404	0.169911	0.59	0.00221825	0.00478272	0.386	0.0455893	0.10363	0.241	0.211048	0.346759	YBL059W	YBL057C	Convergent
GIM_5p_end_NAM7_SET2_1767	B	internal	YBL058W	SHP1	111437	112708	111405	112821	chrII	1	111890	111890	1	0	2	1	-0.923	0.525638	0.755134	1.241	0.309807	0.501266	-0.154	0.906407	0.930257	0.769	0.597307	0.73432	-1.395	0.25477	0.398681	YBL059W	YBL057C	Convergent
GIM_5p_end_NAM7_SET2_1769	B	internal	YBL058W	SHP1	111437	112708	111405	112821	chrII	1	112525	112549	2	2	17	22	-0.048	0.947549	0.968362	3.14	1.01274e-08	1.7635e-07	3.48	1.40358e-10	1.08667e-09	3.527	3.75519e-09	4.98091e-08	0.34	0.347354	0.501578	YBL059W	YBL057C	Convergent
GIM_5p_end_NAM7_SET2_1770	O	mRNA	YBL056W	PTC3	113762	115168	113636	115556	chrII	1	113622	113716	4727	5967	6979	6441	0.334	0.141872	0.317544	0.56	0.0139422	0.0477947	0.445	0.0508554	0.0786109	0.11	0.628869	0.75986	-0.115	0.612692	0.742232	YBL057C	YBL056W	Divergent
GIM_5p_end_NAM7_SET2_1773	I	intergenic	YBL055C_YBL054W	NA	NA	NA	NA	NA	chrII	1	117099	117099	0	1	2	1	1.314	0.27226	0.500584	2.281	0.0399844	0.109316	0.352	0.776119	0.82656	-0.962	0.395778	0.556892	-1.929	0.0631036	0.13329	YBL055C	YBL054W	Divergent
GIM_5p_end_NAM7_SET2_1774	I	intergenic	YBL055C_YBL054W	NA	NA	NA	NA	NA	chrII	1	117183	117269	34	40	55	34	0.244	0.377471	0.61438	0.699	0.00851937	0.032094	-0.003	0.990749	0.993023	-0.247	0.368524	0.530062	-0.702	0.0078252	0.0236119	YBL055C	YBL054W	Divergent
GIM_5p_end_NAM7_SET2_1777	B	internal	YBL054W	TOD6	117589	119166	117539	119266	chrII	1	118530	118611	1	2	24	29	0.75	0.344312	0.585385	4.288	6.45114e-11	1.60227e-09	4.546	3.44973e-12	3.29697e-11	3.796	4.70868e-10	7.07839e-09	0.259	0.522929	0.667995	YBL055C	YBL052C	Tandem antisens
GIM_5p_end_NAM7_SET2_1779	B	internal	YBL054W	TOD6	117589	119166	117539	119266	chrII	1	118773	118960	2	4	124	156	0.968	0.130105	0.298351	6.093	1.19229e-30	2.18924e-28	6.415	6.68316e-34	4.63687e-32	5.447	1.88062e-31	2.51295e-29	0.322	0.268228	0.414308	YBL055C	YBL052C	Tandem antisens
GIM_5p_end_NAM7_SET2_1780	A	antisens	YBL052C	SAS3	121874	119379	122136	119368	chrII	1	120188	120188	0	0	0	2	0.25	0.88849	NA	0.004	0.998221	NA	4.815	0.00233778	0.00500999	4.565	0.00390774	0.0132359	4.811	0.00235133	0.00857321	YBL054W	YBL051C	Convergent
GIM_5p_end_NAM7_SET2_1781	A	antisens	YBL052C	SAS3	121874	119379	122136	119368	chrII	1	120264	120286	0	0	3	21	0.264	0.876595	0.935647	4.439	0.00120795	0.00631777	7.294	5.75331e-08	3.03983e-07	7.03	2.28346e-07	2.21561e-06	2.855	1.77569e-07	1.75839e-06	YBL054W	YBL051C	Convergent
GIM_5p_end_NAM7_SET2_1782	A	antisens	YBL052C	SAS3	121874	119379	122136	119368	chrII	1	120642	120745	0	0	13	17	0.269	0.872261	0.935647	6.364	1.89393e-06	2.12486e-05	6.767	3.8671e-07	1.77317e-06	6.498	1.68033e-06	1.36385e-05	0.403	0.516144	0.662102	YBL054W	YBL051C	Convergent
GIM_5p_end_NAM7_SET2_1783	A	antisens	YBL052C	SAS3	121874	119379	122136	119368	chrII	1	120815	120815	0	0	1	4	0.257	0.883318	0.935647	3.57	0.0167744	0.0554713	5.194	0.000354617	0.00091187	4.937	0.000700337	0.00295233	1.624	0.0536234	0.116697	YBL054W	YBL051C	Convergent
GIM_5p_end_NAM7_SET2_1784	A	antisens	YBL052C	SAS3	121874	119379	122136	119368	chrII	1	121183	121183	0	0	1	2	0.252	0.887008	0.935647	3.631	0.0197893	0.0632524	4.043	0.00884029	0.0163616	3.791	0.0140772	0.0388439	0.412	0.706214	0.814591	YBL054W	YBL051C	Convergent
GIM_5p_end_NAM7_SET2_1785	A	antisens	YBL052C	SAS3	121874	119379	122136	119368	chrII	1	121420	121420	0	1	3	3	1.896	0.138987	0.313068	3.243	0.00666604	0.0263376	3.282	0.00583389	0.0113068	1.386	0.149234	0.270333	0.039	0.962104	0.97811	YBL054W	YBL051C	Convergent
GIM_5p_end_NAM7_SET2_1786	A	antisens	YBL052C	SAS3	121874	119379	122136	119368	chrII	1	121722	121798	8	18	15	36	1.078	0.0473242	0.137209	0.832	0.123794	0.258454	2.087	7.32332e-05	0.000217758	1.009	0.0487217	0.109418	1.255	0.0137185	0.0378251	YBL054W	YBL051C	Convergent
GIM_5p_end_NAM7_SET2_1787	I	intergenic	YBL052C_YBL051C	NA	NA	NA	NA	NA	chrII	1	121891	121922	4	16	5	13	1.977	0.00010999	0.000800686	0.275	0.618575	0.777804	1.655	0.00108111	0.00250618	-0.322	0.468435	0.627062	1.381	0.00492503	0.015991	YBL052C	YBL051C	Tandem antisens
GIM_5p_end_NAM7_SET2_1790	O	mRNA	YBL050W	SEC17	125125	126119	125052	126188	chrII	1	125031	125094	625	663	604	611	0.081	0.765822	0.935647	-0.05	0.854846	0.934036	-0.034	0.901936	0.926629	-0.115	0.673773	0.793666	0.016	0.952308	0.972984	YBL051C	YBL050W	Divergent
GIM_5p_end_NAM7_SET2_1793	I	intergenic	YBL050W_YBL049W	NA	NA	NA	NA	NA	chrII	1	126518	126717	41	50	132	140	0.261	0.521071	0.751407	1.659	3.01991e-05	0.000255049	1.747	1.08616e-05	3.82374e-05	1.486	0.000194289	0.000949597	0.088	0.822068	0.893452	YBL050W	YBL049W	Tandem sens
GIM_5p_end_NAM7_SET2_1794	I	intergenic	YBL049W_YBL047C	NA	NA	NA	NA	NA	chrII	1	127485	127485	2	2	2	2	-0.481	0.54028	0.767747	-0.163	0.821225	0.913681	-0.214	0.764863	0.817589	0.267	0.735529	0.837527	-0.051	0.943734	0.9682	YBL049W	YBL047C	Convergent
GIM_5p_end_NAM7_SET2_1795	I	intergenic	YBL049W_YBL047C	NA	NA	NA	NA	NA	chrII	1	127536	127555	14	27	13	21	0.899	0.0315195	0.0995086	-0.107	0.803153	0.901325	0.604	0.144353	0.199591	-0.295	0.467157	0.625777	0.711	0.0880916	0.17468	YBL049W	YBL047C	Convergent
GIM_5p_end_NAM7_SET2_1796	O	mRNA	YBL046W	PSY4	132424	133749	132420	133868	chrII	1	132396	132426	18	21	25	27	0.178	0.624097	0.833845	0.393	0.263385	0.446085	0.567	0.101268	0.145861	0.39	0.268346	0.422493	0.175	0.606585	0.738011	YBL047C	YBL045C	Tandem antisens
GIM_5p_end_NAM7_SET2_1797	B	internal	YBL046W	PSY4	132424	133749	132420	133868	chrII	1	132634	132634	1	5	1	6	2.426	0.00459745	0.0206885	-0.075	0.94062	0.982955	2.733	0.000981091	0.00229497	0.307	0.625593	0.756971	2.808	0.000780531	0.00329938	YBL047C	YBL045C	Tandem antisens
GIM_5p_end_NAM7_SET2_1798	B	internal	YBL046W	PSY4	132424	133749	132420	133868	chrII	1	132772	132801	2	2	2	4	0.088	0.925204	0.954922	0.039	0.966109	0.994641	1.376	0.104994	0.150567	1.288	0.141305	0.259333	1.337	0.114216	0.214324	YBL047C	YBL045C	Tandem antisens
GIM_5p_end_NAM7_SET2_1800	B	internal	YBL046W	PSY4	132424	133749	132420	133868	chrII	1	133420	133459	0	1	35	37	0.763	0.477917	0.712717	6.111	5.08228e-13	1.68848e-11	6.173	2.82322e-13	3.05724e-12	5.409	2.0943e-12	4.27692e-11	0.061	0.847437	0.910169	YBL047C	YBL045C	Tandem antisens
GIM_5p_end_NAM7_SET2_1801	B	internal	YBL044W	YBL044W	135998	136366	135948	136466	chrII	1	136073	136106	12	25	14	21	0.964	0.000956918	0.00539447	0.167	0.579182	0.748499	0.738	0.00955116	0.0175349	-0.226	0.398948	0.559799	0.571	0.0406493	0.0933124	YBL045C	YBL043W	Divergent
GIM_5p_end_NAM7_SET2_1803	O	mRNA	YBL043W	ECM13	136688	137461	136564	137596	chrII	1	136527	136555	15	11	10	10	-0.543	0.307475	0.544168	-0.575	0.270715	0.454767	-0.605	0.244098	0.316331	-0.061	0.909696	0.947605	-0.03	0.95547	0.974972	YBL044W	YBL043W	Tandem sens
GIM_5p_end_NAM7_SET2_1804	I	intergenic	YBL043W_YBL042C	NA	NA	NA	NA	NA	chrII	1	137753	137771	0	6	2	3	4.342	5.37409e-05	0.000422308	2.726	0.0142216	0.0485503	3.227	0.00305572	0.00637379	-1.115	0.0559448	0.122911	0.501	0.447453	0.600757	YBL043W	YBL042C	Convergent
GIM_5p_end_NAM7_SET2_1805	A	antisens	NA	NA	NA	NA	NA	NA	chrII	1	138115	138115	0	2	1	2	2.998	0.016026	0.0575776	1.097	0.413179	0.609547	2.687	0.0295929	0.0481785	-0.311	0.730096	0.833697	1.59	0.130922	0.238698	YBL043W	YBL042C	Convergent
GIM_5p_end_NAM7_SET2_1806	O	mRNA	YBL041W	PRE7	141247	141972	140988	142116	chrII	1	140991	141033	135	184	105	155	0.433	0.17558	0.366727	-0.372	0.247133	0.427033	0.187	0.557767	0.634938	-0.246	0.440081	0.600317	0.559	0.081206	0.163705	YBL042C	YBL041W	Divergent
GIM_5p_end_NAM7_SET2_1807	O	mRNA	YBL041W	PRE7	141247	141972	140988	142116	chrII	1	141191	141253	1339	1209	1658	1493	-0.151	0.190611	0.386873	0.308	0.00716664	0.0278816	0.157	0.169851	0.230982	0.308	0.00745157	0.0229223	-0.151	0.187116	0.316842	YBL042C	YBL040C	Tandem antisens
GIM_5p_end_NAM7_SET2_1810	A	antisens	YBL040C	ERD2	142868	142112	142920	142008	chrII	1	142175	142175	0	1	0	2	2.52	0.136056	0.308013	0.01	0.995736	0.999987	4.202	0.00972303	0.0178097	1.682	0.235655	0.382955	4.192	0.00942263	0.0275824	YBL041W	YBL039W-B	Tandem sens
GIM_5p_end_NAM7_SET2_1811	O	mRNA	YBL039W-B	YBL039W-B	143393	143572	143100	143644	chrII	1	143082	143191	89	195	94	199	1.121	7.22347e-08	1.03736e-06	0.079	0.709117	0.840518	1.16	1.73896e-08	1.00115e-07	0.039	0.846125	0.911066	1.081	1.44942e-07	1.46683e-06	YBL040C	YBL039W-B	Divergent
GIM_5p_end_NAM7_SET2_1812	O	mRNA	YBL039W-B	YBL039W-B	143393	143572	143100	143644	chrII	1	143278	143321	11	4	10	10	-1.393	0.00689673	0.0288696	-0.091	0.831845	0.919726	-0.11	0.795668	0.843024	1.283	0.012775	0.035905	-0.019	0.964481	0.979366	YBL040C	YBL039W-B	Divergent
GIM_5p_end_NAM7_SET2_1814	O	mRNA	YBL038W	MRPL16	146187	146885	146116	146900	chrII	1	146095	146136	1067	939	993	930	-0.186	0.495055	0.727689	-0.104	0.701037	0.834935	-0.198	0.465803	0.547675	-0.013	0.963218	0.979425	-0.094	0.729921	0.831435	YBL039C	YBL038W	Divergent
GIM_5p_end_NAM7_SET2_1815	O	mRNA	YBL037W	APL3	147209	150286	147116	150380	chrII	1	147091	147204	280	219	220	238	-0.354	0.183952	0.37749	-0.347	0.191099	0.358082	-0.23	0.384477	0.466367	0.124	0.642369	0.769996	0.117	0.660357	0.780652	YBL038W	YBL037W	Tandem sens
GIM_5p_end_NAM7_SET2_1816	B	internal	YBL037W	APL3	147209	150286	147116	150380	chrII	1	148694	148694	0	0	0	2	0.252	0.8875	NA	0.004	0.998303	NA	4.427	0.00499225	0.00984668	4.175	0.00810234	0.0245956	4.424	0.00502962	0.0162599	YBL038W	YBL036C	Convergent
GIM_5p_end_NAM7_SET2_1817	B	internal	YBL037W	APL3	147209	150286	147116	150380	chrII	1	149014	149048	0	0	26	19	-1.237	0.389047	0.624571	5.722	1.06033e-10	2.53851e-09	5.281	2.69133e-09	1.75235e-08	6.518	2.51563e-07	2.42457e-06	-0.441	0.249268	0.392286	YBL038W	YBL036C	Convergent
GIM_5p_end_NAM7_SET2_1818	B	internal	YBL037W	APL3	147209	150286	147116	150380	chrII	1	149242	149242	0	0	1	1	0.252	0.887272	0.935647	3.652	0.0197722	0.0632275	3.774	0.0155285	0.0270322	3.522	0.0238348	0.0605578	0.122	0.913356	0.949818	YBL038W	YBL036C	Convergent
GIM_5p_end_NAM7_SET2_1821	B	internal	YBL037W	APL3	147209	150286	147116	150380	chrII	1	150058	150058	0	0	2	1	0.253	0.886713	0.935647	4.293	0.00541777	0.0221945	3.158	0.0445007	0.0697392	2.905	0.0643517	0.137841	-1.135	0.305996	0.456694	YBL038W	YBL036C	Convergent
GIM_5p_end_NAM7_SET2_1823	X	XUT	XUT_2F-43	NA	151405	153136	151405	153136	chrII	1	151458	151495	2	6	2	8	1.732	0.00834069	0.0337119	-0.046	0.950214	0.985981	2.269	0.000267987	0.000708402	0.538	0.300347	0.458635	2.316	0.000211268	0.00104457	YBL036C	YBL034C	Tandem antisens
GIM_5p_end_NAM7_SET2_1824	X	XUT	XUT_2F-43	NA	151405	153136	151405	153136	chrII	1	152113	152113	0	0	1	3	-0.939	0.572108	0.793488	1.746	0.203529	0.375119	3.586	0.00575808	0.0111756	4.525	0.00242137	0.00877802	1.84	0.0796453	0.161114	YBL036C	YBL034C	Tandem antisens
GIM_5p_end_NAM7_SET2_1825	X	XUT	XUT_2F-43	NA	151405	153136	151405	153136	chrII	1	152268	152286	1	1	3	10	0.879	0.337336	0.57835	1.898	0.0201	0.0639619	3.606	2.61514e-06	1.03967e-05	2.727	8.84032e-05	0.000474031	1.707	0.0017986	0.00681794	YBL036C	YBL034C	Tandem antisens
GIM_5p_end_NAM7_SET2_1829	A	antisens	YBL034C	STU1	158098	153848	158448	153736	chrII	1	156476	156476	0	0	1	2	0.255	0.885473	0.935647	3.071	0.0499944	0.130557	4.208	0.00581758	0.0112793	3.953	0.00951994	0.0280799	1.137	0.28774	0.436429	YBL035C	YBL033C	Tandem antisens
GIM_5p_end_NAM7_SET2_1830	A	antisens	YBL033C	RIB1	159693	158656	159712	158568	chrII	1	158666	158666	1	1	3	2	0.589	0.523046	0.752989	1.696	0.0384487	0.105878	0.782	0.364395	0.445427	0.193	0.818706	0.893633	-0.914	0.206564	0.341153	YBL034C	YBL032W	Divergent
GIM_5p_end_NAM7_SET2_1831	I	intergenic	YBL033C_YBL032W	NA	NA	NA	NA	NA	chrII	1	159860	159860	0	3	0	0	5.152	0.000627122	0.003706	0.002	0.999032	0.999987	2.042	0.206069	0.273499	-3.109	0.00672059	0.021075	2.04	0.203377	0.337512	YBL033C	YBL032W	Divergent
GIM_5p_end_NAM7_SET2_1832	O	mRNA	YBL032W	HEK2	160184	161329	160100	161444	chrII	1	160085	160124	1351	1378	1568	1239	0.028	0.858104	0.935647	0.214	0.176185	0.337047	-0.125	0.429677	0.512294	-0.153	0.333579	0.494216	-0.339	0.0321332	0.0768948	YBL033C	YBL032W	Divergent
GIM_5p_end_NAM7_SET2_1840	O	mRNA	YBL031W	SHE1	161699	162715	161676	162780	chrII	1	161654	161724	60	85	62	57	0.502	0.058388	0.162198	0.046	0.861111	0.937467	-0.081	0.761461	0.814515	-0.583	0.027866	0.0689064	-0.127	0.632113	0.758464	YBL032W	YBL030C	Convergent
GIM_5p_end_NAM7_SET2_1841	A	antisens	YBL030C	PET9	163997	163041	164144	162768	chrII	1	162953	163001	1	3	4	21	1.132	0.104385	0.251102	1.775	0.0054058	0.0221587	3.917	3.19525e-11	2.6924e-10	2.785	2.61323e-08	3.04296e-07	2.142	1.83413e-07	1.81129e-06	YBL031W	YBL030C	Convergent
GIM_5p_end_NAM7_SET2_1842	X	XUT	XUT_2F-50	NA	164470	165004	164470	165004	chrII	1	164447	164479	15	23	11	26	0.668	0.0351404	0.108459	-0.409	0.223065	0.399524	0.779	0.0103514	0.0188063	0.112	0.707783	0.817751	1.188	0.000180628	0.000912072	YBL030C	YBL029C-A	Tandem antisens
GIM_5p_end_NAM7_SET2_1845	B	internal	YBL029W	YBL029W	166134	167264	166092	167356	chrII	1	166938	167185	144	124	80	102	-0.222	0.610313	0.823562	-0.839	0.053899	0.138399	-0.489	0.259165	0.33308	-0.268	0.538505	0.688624	0.35	0.42249	0.577485	YBL029C-A	YBL028C	Tandem antisens
GIM_5p_end_NAM7_SET2_1848	O	mRNA	YBL027W	RPL19B	168423	169376	168372	169508	chrII	1	168384	168415	9637	9401	11138	9715	-0.036	0.799233	0.935647	0.208	0.135769	0.27743	0.012	0.934111	0.951115	0.047	0.736116	0.837963	-0.197	0.158781	0.278039	YBL028C	YBL027W	Divergent
GIM_5p_end_NAM7_SET2_1849	B	internal	YBL027W	RPL19B	168423	169376	168372	169508	chrII	1	168897	168897	2	3	3	4	0.696	0.30626	0.542963	0.139	0.84069	0.925958	0.856	0.18145	0.24497	0.16	0.79554	0.878222	0.718	0.252812	0.396423	YBL028C	YBL026W	Divergent
GIM_5p_end_NAM7_SET2_1852	B	internal	YBL027W	RPL19B	168423	169376	168372	169508	chrII	1	169205	169205	5	1	1	1	-1.845	0.0677009	0.182258	-1.692	0.080405	0.187334	-2.344	0.0197066	0.0334737	-0.499	0.650732	0.776624	-0.652	0.540598	0.682351	YBL028C	YBL026W	Divergent
GIM_5p_end_NAM7_SET2_1854	I	intergenic	YBL027W_YBL026W	NA	NA	NA	NA	NA	chrII	1	169644	169721	5	36	11	33	2.691	1.46273e-10	3.22413e-09	0.935	0.0351669	0.0990288	2.524	1.2578e-09	8.58102e-09	-0.166	0.633074	0.762987	1.589	2.48872e-05	0.000155523	YBL027W	YBL026W	Tandem sens
GIM_5p_end_NAM7_SET2_1855	I	intergenic	YBL027W_YBL026W	NA	NA	NA	NA	NA	chrII	1	170081	170081	1	2	0	4	1.616	0.109122	0.260095	0.211	0.847022	0.928766	2.577	0.00611418	0.0117962	0.961	0.225191	0.370166	2.366	0.00892646	0.0263545	YBL027W	YBL026W	Tandem sens
GIM_5p_end_NAM7_SET2_1856	I	intergenic	YBL027W_YBL026W	NA	NA	NA	NA	NA	chrII	1	170285	170383	22	56	35	66	1.319	0.000676928	0.00397063	0.669	0.0864203	0.198153	1.565	4.33663e-05	0.00013554	0.246	0.50892	0.66333	0.896	0.0168772	0.0449982	YBL027W	YBL026W	Tandem sens
GIM_5p_end_NAM7_SET2_1857	O	mRNA	YBL026W	LSM2	170623	171038	170548	171132	chrII	1	170539	170616	920	834	947	909	-0.144	0.296445	0.530959	0.042	0.761689	0.875189	-0.017	0.899629	0.924949	0.127	0.357838	0.519735	-0.059	0.667482	0.786253	YBL027W	YBL026W	Tandem sens
GIM_5p_end_NAM7_SET2_1859	B	internal	YBL026W	LSM2	170623	171038	170548	171132	chrII	1	170993	170996	1	3	1	5	1.345	0.0969098	0.237489	0.07	0.93592	0.980935	2.064	0.00619439	0.011935	0.72	0.276465	0.431824	1.994	0.00726761	0.0221768	YBL027W	YBL025W	Tandem sens
GIM_5p_end_NAM7_SET2_1860	B	internal	NA	NA	NA	NA	NA	NA	chrII	1	171173	171223	4	22	4	31	2.486	1.08753e-09	2.09215e-08	0.093	0.845639	0.928107	2.989	2.91523e-14	3.53337e-13	0.502	0.0824665	0.168395	2.896	4.42388e-14	1.27176e-12	YBL026W	YBL025W	Tandem sens
GIM_5p_end_NAM7_SET2_1861	O	mRNA	YBL025W	RRN10	171481	171918	171420	172204	chrII	1	171355	171483	82	288	77	230	1.811	1.94648e-17	1.0134e-15	-0.091	0.680645	0.821573	1.481	3.09377e-12	2.9712e-11	-0.329	0.109092	0.210717	1.572	1.77742e-13	4.65245e-12	YBL026W	YBL024W	Tandem sens
GIM_5p_end_NAM7_SET2_1862	B	internal	YBL025W	RRN10	171481	171918	171420	172204	chrII	1	171619	171706	20	83	41	97	2.034	9.9885e-09	1.66732e-07	1.029	0.00419927	0.0179576	2.281	8.1151e-11	6.5038e-10	0.247	0.458032	0.617066	1.252	0.000208162	0.00103185	YBL026W	YBL024W	Tandem sens
GIM_5p_end_NAM7_SET2_1865	O	mRNA	YBL024W	NCL1	172534	174588	172500	174684	chrII	1	172469	172530	494	455	455	403	-0.117	0.665899	0.866229	-0.118	0.661918	0.808047	-0.293	0.277527	0.353016	-0.176	0.514698	0.668327	-0.175	0.516896	0.662459	YBL025W	YBL024W	Tandem sens
GIM_5p_end_NAM7_SET2_1867	B	internal	YBL024W	NCL1	172534	174588	172500	174684	chrII	1	174021	174021	0	0	0	2	0.248	0.889349	NA	0.004	0.998331	NA	4.445	0.00549796	0.0107249	4.197	0.00876359	0.0262532	4.441	0.00553755	0.0176204	YBL025W	YBL023C	Convergent
GIM_5p_end_NAM7_SET2_1868	I	intergenic	YBL024W_YBL023C	NA	NA	NA	NA	NA	chrII	1	174810	174851	0	0	0	10	0.306	0.833982	0.935647	0.661	0.625799	0.782676	5.173	5.22191e-06	1.95806e-05	4.867	2.55664e-05	0.000157271	4.512	4.29768e-06	3.20799e-05	YBL024W	YBL023C	Convergent
GIM_5p_end_NAM7_SET2_1869	A	antisens	YBL023C	MCM2	177526	174920	177608	174936	chrII	1	176470	176530	1	3	27	32	1.775	0.0558141	0.156528	5.18	6.09282e-10	1.29978e-08	5.451	6.65212e-11	5.38715e-10	3.676	2.93875e-08	3.38422e-07	0.271	0.599487	0.73164	YBL024W	YBL022C	Convergent
GIM_5p_end_NAM7_SET2_1870	A	antisens	YBL021C	HAP3	182094	181660	182144	181504	chrII	1	181586	181602	3	12	2	9	2.132	3.85338e-05	0.000314589	-0.516	0.421189	0.6161	1.786	0.000490634	0.00122741	-0.346	0.400035	0.560635	2.303	4.04371e-05	0.000241607	YBL022C	YBL021C	Tandem antisens
GIM_5p_end_NAM7_SET2_1871	O	mRNA	YBL020W	RFT1	182401	184125	182332	184204	chrII	1	182285	182357	104	161	130	143	0.641	0.00162251	0.00850765	0.321	0.113735	0.243135	0.458	0.0229551	0.0383417	-0.183	0.361474	0.5234	0.137	0.492365	0.641753	YBL021C	YBL020W	Divergent
GIM_5p_end_NAM7_SET2_1873	B	internal	YBL020W	RFT1	182401	184125	182332	184204	chrII	1	183207	183356	4	3	15	42	-0.681	0.221713	0.432141	1.618	8.13552e-05	0.00060861	3.237	5.82592e-17	9.36256e-16	3.918	9.68509e-16	3.04286e-14	1.619	1.39145e-07	1.41279e-06	YBL021C	YBL019W	Divergent
GIM_5p_end_NAM7_SET2_1874	B	internal	YBL020W	RFT1	182401	184125	182332	184204	chrII	1	183798	183801	0	0	3	2	0.259	0.882089	0.935647	5.036	0.000461344	0.00275641	4.446	0.00209862	0.00455782	4.188	0.00383504	0.0130325	-0.59	0.423144	0.578087	YBL021C	YBL019W	Divergent
GIM_5p_end_NAM7_SET2_1875	B	internal	YBL020W	RFT1	182401	184125	182332	184204	chrII	1	183962	183962	0	0	1	1	0.251	0.888182	NA	3.859	0.0147635	NA	2.836	0.0785959	0.116245	2.585	0.108663	0.210115	-1.023	0.405362	0.561017	YBL021C	YBL019W	Divergent
GIM_5p_end_NAM7_SET2_1876	B	internal	YBL020W	RFT1	182401	184125	182332	184204	chrII	1	184147	184161	1	3	3	18	2.166	0.0177755	0.0626055	2.012	0.0254863	0.077145	4.696	2.43305e-08	1.36623e-07	2.53	4.8558e-05	0.000277784	2.684	8.20657e-06	5.74912e-05	YBL020W	YBL019W	Tandem sens
GIM_5p_end_NAM7_SET2_1877	O	mRNA	YBL019W	APN2	184353	185915	184260	185972	chrII	1	184293	184533	103	251	104	250	1.277	1.46101e-05	0.000131895	0.01	0.9726	0.998229	1.273	1.44552e-05	4.95977e-05	-0.004	0.98782	0.993419	1.263	1.71623e-05	0.000111532	YBL020W	YBL018C	Convergent
GIM_5p_end_NAM7_SET2_1878	B	internal	YBL019W	APN2	184353	185915	184260	185972	chrII	1	184603	184612	1	11	2	8	3.176	4.49292e-06	4.60832e-05	0.662	0.397698	0.595064	2.719	8.13598e-05	0.000239567	-0.457	0.34592	0.50767	2.058	0.000751463	0.00318834	YBL020W	YBL018C	Convergent
GIM_5p_end_NAM7_SET2_1879	B	internal	YBL019W	APN2	184353	185915	184260	185972	chrII	1	184689	184734	2	10	2	11	2.583	1.91968e-05	0.000168351	-0.143	0.84473	0.927941	2.633	8.38784e-06	3.02317e-05	0.05	0.908829	0.947204	2.776	4.3164e-06	3.21975e-05	YBL020W	YBL018C	Convergent
GIM_5p_end_NAM7_SET2_1881	B	internal	YBL019W	APN2	184353	185915	184260	185972	chrII	1	185091	185119	1	3	8	10	1.409	0.0548511	0.154353	2.711	4.41143e-05	0.000356608	3.004	4.54769e-06	1.72739e-05	1.594	0.0031176	0.0109096	0.292	0.50113	0.649656	YBL020W	YBL018C	Convergent
GIM_5p_end_NAM7_SET2_1883	A	antisens	YBL017C	PEP1	191583	186844	191792	186776	chrII	1	189736	189736	0	0	0	1	2.324	0.157577	NA	1.92	0.242361	NA	3.426	0.0282358	0.0462555	1.102	0.399371	0.559994	1.506	0.247991	0.390847	YBL018C	YBL016W	Divergent
GIM_5p_end_NAM7_SET2_1888	O	mRNA	YBL016W	FUS3	192451	193512	192401	193612	chrII	1	192341	192504	128	104	86	78	-0.29	0.182159	0.374909	-0.563	0.00921954	0.0341745	-0.718	0.000885209	0.0020892	-0.429	0.0521053	0.115756	-0.156	0.478825	0.629372	YBL017C	YBL015W	Divergent
GIM_5p_end_NAM7_SET2_1889	B	internal	YBL016W	FUS3	192451	193512	192401	193612	chrII	1	193285	193297	1	2	3	1	1.307	0.15131	0.332658	1.823	0.0331085	0.0946452	0.718	0.432227	0.514909	-0.589	0.471202	0.629597	-1.105	0.142376	0.25486	YBL017C	YBL015W	Divergent
GIM_5p_end_NAM7_SET2_1891	I	intergenic	YBL016W_YBL015W	NA	NA	NA	NA	NA	chrII	1	193951	193953	6	32	8	41	2.391	5.94504e-10	1.19511e-08	0.507	0.226313	0.403759	2.709	6.33974e-13	6.61699e-12	0.318	0.30755	0.46634	2.202	4.14393e-10	6.62998e-09	YBL016W	YBL015W	Tandem sens
GIM_5p_end_NAM7_SET2_1892	O	mRNA	YBL015W	ACH1	194122	195702	194028	195860	chrII	1	194019	194053	371	355	709	556	-0.065	0.902049	0.941683	0.913	0.0854346	0.19647	0.568	0.284076	0.360246	0.634	0.232656	0.379296	-0.344	0.516284	0.662155	YBL016W	YBL015W	Tandem sens
GIM_5p_end_NAM7_SET2_1893	O	mRNA	YBL015W	ACH1	194122	195702	194028	195860	chrII	1	194155	194182	4	12	7	11	1.551	0.015169	0.0550567	0.763	0.23916	0.417798	1.478	0.01879	0.0320652	-0.073	0.901781	0.942927	0.715	0.233543	0.374204	YBL016W	YBLCdelta7	Convergent
GIM_5p_end_NAM7_SET2_1895	B	internal	YBL015W	ACH1	194122	195702	194028	195860	chrII	1	194977	194977	0	0	1	1	0.251	0.887995	NA	2.734	0.0920406	NA	3.554	0.0250113	0.0414309	3.303	0.037258	0.0874659	0.82	0.514251	0.660692	YBL016W	YBLCdelta7	Convergent
GIM_5p_end_NAM7_SET2_1896	B	internal	YBL015W	ACH1	194122	195702	194028	195860	chrII	1	195165	195192	1	1	2	5	0.476	0.637658	0.843531	1.407	0.118958	0.251385	2.569	0.00260165	0.00551738	2.092	0.0131084	0.0366428	1.161	0.0971245	0.188662	YBL016W	YBLCdelta7	Convergent
GIM_5p_end_NAM7_SET2_1897	S	SUT	SUT007	NA	196308	196732	196308	196732	chrII	1	196293	196333	10	17	5	12	0.657	0.15246	0.334428	-1.022	0.0417053	0.112911	0.162	0.723928	0.782683	-0.496	0.273263	0.428429	1.184	0.0169162	0.0450912	YBL015W	YBLCdelta7	Convergent
GIM_5p_end_NAM7_SET2_1898	F	NA	YBLWsigma1	YBLWsigma1	197714	198054	197714	198054	chrII	1	197740	197756	27	30	21	23	0.097	0.734496	0.917396	-0.394	0.172054	0.331238	-0.268	0.343051	0.423136	-0.366	0.206361	0.34642	0.125	0.666295	0.78524	tG(GCC)B	YBL014C	Tandem antisens
GIM_5p_end_NAM7_SET2_1900	A	antisens	NA	NA	NA	NA	NA	NA	chrII	1	198921	198931	1	2	3	8	1.439	0.136046	0.308013	2.057	0.0227142	0.0705935	3.585	2.88458e-05	9.33788e-05	2.147	0.00249203	0.00900424	1.528	0.0128733	0.0358865	YBLWsigma1	YBL014C	Convergent
GIM_5p_end_NAM7_SET2_1901	O	mRNA	YBL013W	FMT1	202056	203261	202012	203437	chrII	1	201990	201990	4	2	4	2	-0.92	0.209009	0.413256	-0.095	0.882226	0.949795	-0.886	0.194597	0.260381	0.035	0.964139	0.979959	-0.791	0.250163	0.393295	YBL014C	YBL013W	Divergent
GIM_5p_end_NAM7_SET2_1902	B	internal	YBL013W	FMT1	202056	203261	202012	203437	chrII	1	202602	202616	6	16	10	31	1.494	4.70858e-05	0.000375755	0.663	0.0804457	0.187357	2.302	1.78953e-11	1.55512e-10	0.808	0.00583376	0.0187059	1.639	1.03864e-07	1.08041e-06	YBL014C	YBL011W	Divergent
GIM_5p_end_NAM7_SET2_1903	B	internal	YBL013W	FMT1	202056	203261	202012	203437	chrII	1	203344	203379	21	73	15	47	1.787	1.05609e-07	1.46846e-06	-0.521	0.151303	0.301156	1.167	0.000523184	0.00130162	-0.62	0.0525056	0.116513	1.689	1.25757e-06	1.0531e-05	YBL013W	YBL011W	Tandem sens
GIM_5p_end_NAM7_SET2_1904	O	mRNA	YBL011W	SCT1	203538	205817	203437	205949	chrII	1	203431	203508	340	387	413	395	0.185	0.344776	0.585824	0.278	0.154503	0.305926	0.218	0.263301	0.337567	0.033	0.867064	0.923733	-0.06	0.758606	0.850328	YBL013W	YBL011W	Tandem sens
GIM_5p_end_NAM7_SET2_1905	B	internal	YBL011W	SCT1	203538	205817	203437	205949	chrII	1	203595	203670	5	20	14	19	2.08	1.49388e-05	0.000134567	1.495	0.00198595	0.00961417	1.977	2.95893e-05	9.56141e-05	-0.103	0.803651	0.883963	0.481	0.250698	0.393994	YBL013W	YBL010C	Convergent
GIM_5p_end_NAM7_SET2_1908	B	internal	YBL011W	SCT1	203538	205817	203437	205949	chrII	1	205647	205782	15	15	158	132	0.059	0.867434	0.935647	3.412	7.77333e-29	1.21105e-26	3.162	5.85652e-25	2.02195e-23	3.103	1.84971e-22	1.17687e-20	-0.25	0.346717	0.500894	YBL013W	YBL010C	Convergent
GIM_5p_end_NAM7_SET2_1909	O	mRNA	YBL009W	ALK2	207194	209224	207157	209309	chrII	1	207141	207172	12	13	17	10	0.225	0.602924	0.817507	0.536	0.19673	0.365998	-0.198	0.644114	0.713532	-0.422	0.330176	0.490516	-0.734	0.0786021	0.159445	YBL010C	YBL009W	Divergent
GIM_5p_end_NAM7_SET2_1910	C	CUT	CUT_GIM_0099	NA	209220	209491	209220	209491	chrII	1	209218	209220	1	1	3	2	0.34	0.74039	0.921484	2.028	0.0212742	0.0669218	1.494	0.0958276	0.138875	1.154	0.202891	0.341757	-0.534	0.463282	0.615294	YBL010C	YBL008W-A	Divergent
GIM_5p_end_NAM7_SET2_1911	O	mRNA	YBL008W	HIR1	209653	212175	209603	212275	chrII	1	209570	209627	12	12	8	8	-0.017	0.975635	0.985168	-0.483	0.378329	0.575681	-0.539	0.32288	0.401901	-0.522	0.347062	0.508932	-0.056	0.919308	0.953717	YBL009W	YBL008W	Tandem sens
GIM_5p_end_NAM7_SET2_1912	B	internal	YBL008W	HIR1	209653	212175	209603	212275	chrII	1	210622	210634	0	1	8	6	2.505	0.0791361	0.204657	5.796	8.83895e-06	8.50599e-05	5.409	3.48109e-05	0.000110787	2.903	0.000760765	0.00316211	-0.388	0.464688	0.61643	YBL008W-A	YBL007C	Convergent
GIM_5p_end_NAM7_SET2_1913	B	internal	YBL008W	HIR1	209653	212175	209603	212275	chrII	1	211243	211246	0	0	0	6	0.258	0.883982	0.935647	1.315	0.432112	0.625978	6.005	5.16939e-05	0.000159155	5.747	0.000105139	0.000551478	4.69	0.000179599	0.000907302	YBL008W-A	YBL007C	Convergent
GIM_5p_end_NAM7_SET2_1914	B	internal	YBL008W	HIR1	209653	212175	209603	212275	chrII	1	211373	211471	0	2	7	39	2.451	0.0244422	0.0811519	4.267	2.27233e-05	0.000200093	6.889	2.81391e-12	2.7181e-11	4.438	2.44273e-14	6.3251e-13	2.622	1.2886e-12	3.01234e-11	YBL008W-A	YBL007C	Convergent
GIM_5p_end_NAM7_SET2_1915	B	internal	YBL008W	HIR1	209653	212175	209603	212275	chrII	1	211663	211666	0	0	12	8	0.263	0.876296	0.935647	6.34	3.21826e-06	3.42742e-05	5.827	1.92906e-05	6.45515e-05	5.563	5.78598e-05	0.000324312	-0.513	0.426952	0.581711	YBL008W-A	YBL007C	Convergent
GIM_5p_end_NAM7_SET2_1917	A	antisens	YBL006C	LDB7	217129	216587	217161	216473	chrII	1	216622	216701	5	22	13	29	1.906	0.000266332	0.00174486	1.173	0.0263318	0.0792151	2.314	6.18203e-06	2.28512e-05	0.408	0.387631	0.549045	1.141	0.0169604	0.0451923	YBL007C	YBL005W	Divergent
GIM_5p_end_NAM7_SET2_1918	A	antisens	YBL006C	LDB7	217129	216587	217161	216473	chrII	1	216824	216824	0	0	1	0	2.261	0.175005	NA	3.173	0.0474485	NA	1.978	0.23104	0.301775	-0.284	0.846803	0.911207	-1.196	0.379476	0.535029	YBL007C	YBL005W	Divergent
GIM_5p_end_NAM7_SET2_1919	O	mRNA	YBL005W	PDR3	217470	220400	217420	220500	chrII	1	217351	217543	51	62	62	72	0.315	0.173459	0.363999	0.28	0.217854	0.392515	0.502	0.0250069	0.0414268	0.187	0.406839	0.567488	0.222	0.315934	0.467274	YBL006C	YBLWdelta8	Divergent
GIM_5p_end_NAM7_SET2_1920	B	internal	YBL005W	PDR3	217470	220400	217420	220500	chrII	1	219001	219039	0	0	10	11	-0.746	0.62982	0.838228	4.993	2.34421e-06	2.57801e-05	5.238	6.67513e-07	2.94231e-06	5.985	5.4821e-06	3.95043e-05	0.246	0.538125	0.680421	YBL006C	YBLWdelta8	Divergent
GIM_5p_end_NAM7_SET2_1921	B	internal	YBL005W	PDR3	217470	220400	217420	220500	chrII	1	220052	220067	0	0	0	3	-0.416	0.768432	0.935647	0.348	0.781589	0.887328	2.932	0.00727042	0.0137548	3.348	0.00703844	0.0218752	2.584	0.0123132	0.0345757	YBL006C	YBLWdelta8	Divergent
GIM_5p_end_NAM7_SET2_1922	F	NA	YBLWdelta8	YBLWdelta8	220895	221036	220895	221036	chrII	1	220885	220977	42	30	76	49	-0.487	0.244079	0.464208	0.83	0.0401113	0.109591	0.197	0.628521	0.699914	0.684	0.100362	0.19718	-0.633	0.115407	0.216071	YBL005W	YBLWdelta9	Tandem sens
GIM_5p_end_NAM7_SET2_1923	F	NA	YBLWdelta9	YBLWdelta9	221037	221370	221037	221370	chrII	1	221038	221067	8	10	7	9	0.294	0.580938	0.800951	-0.339	0.530186	0.708649	0.1	0.8484	0.886357	-0.194	0.712324	0.82072	0.439	0.411308	0.566855	YBLWdelta8	YBLWdelta10	Tandem sens
GIM_5p_end_NAM7_SET2_1924	I	intergenic	YBLWdelta9_YBLWdelta10	NA	NA	NA	NA	NA	chrII	1	221954	221954	2	0	1	1	-2.164	0.0948842	0.234052	-0.86	0.416602	0.612615	-1.453	0.19092	0.256094	0.71	0.605774	0.741236	-0.593	0.612181	0.74201	YBLWdelta9	YBLWdelta10	Tandem sens
GIM_5p_end_NAM7_SET2_1925	I	intergenic	YBLWdelta9_YBLWdelta10	NA	NA	NA	NA	NA	chrII	1	222041	222145	6	12	6	15	1.061	0.0320694	0.100857	0.216	0.67048	0.813813	1.349	0.00459619	0.0091396	0.289	0.523622	0.6759	1.133	0.0153434	0.0414707	YBLWdelta9	YBLWdelta10	Tandem sens
GIM_5p_end_NAM7_SET2_1930	F	NA	YBLWdelta10	YBLWdelta10	226621	226952	226621	226952	chrII	1	226638	226655	6	6	6	8	-0.101	0.905203	0.943513	-0.02	0.98039	0.999987	0.35	0.66975	0.735458	0.451	0.589684	0.728631	0.37	0.65231	0.774239	YBLWdelta9	tS(AGA)B	Tandem sens
GIM_5p_end_NAM7_SET2_1931	F	NA	YBLWdelta10	YBLWdelta10	226621	226952	226621	226952	chrII	1	226851	226860	37	41	21	26	0.159	NA	NA	-0.806	NA	NA	-0.487	NA	NA	-0.646	NA	NA	0.319	NA	NA	YBLWdelta9	tS(AGA)B	Tandem sens
GIM_5p_end_NAM7_SET2_1932	F	NA	tS(AGA)B	tS(AGA)B	227075	227156	227075	227156	chrII	1	227066	227066	1	3	1	1	0.592	0.474225	0.709268	-1.462	0.143819	0.289567	-1.163	0.218775	0.28798	-1.755	0.0604162	0.130927	0.299	0.782773	0.86692	YBLWdelta10	tS(AGA)B	Tandem sens
GIM_5p_end_NAM7_SET2_1933	O	mRNA	YBL004W	UTP20	227636	235117	227525	235213	chrII	1	227529	227543	6	3	6	2	-0.812	0.161408	0.346792	-0.055	0.915281	0.969346	-1.275	0.0262219	0.0432707	-0.463	0.466253	0.624886	-1.22	0.0340312	0.0805684	tS(AGA)B	YBL004W	Tandem sens
GIM_5p_end_NAM7_SET2_1935	B	internal	YBL004W	UTP20	227636	235117	227525	235213	chrII	1	234605	234605	0	0	2	1	-0.984	0.551031	0.777012	2.828	0.0258696	0.0780986	2.242	0.0820631	0.120878	3.226	0.030923	0.0750862	-0.585	0.527165	0.671362	tS(AGA)B	YBL003C	Convergent
GIM_5p_end_NAM7_SET2_1937	B	internal	YBL004W	UTP20	227636	235117	227525	235213	chrII	1	234944	234948	1	1	3	4	-0.185	0.845807	0.935647	1.365	0.0813743	0.189113	1.693	0.0267511	0.0440566	1.878	0.0262077	0.065495	0.328	0.610437	0.740774	tS(AGA)B	YBL003C	Convergent
GIM_5p_end_NAM7_SET2_1938	B	internal	YBL004W	UTP20	227636	235117	227525	235213	chrII	1	235027	235027	0	1	1	2	0.999	0.483192	0.716995	1.845	0.162904	0.318091	2.509	0.0506031	0.0782862	1.51	0.204521	0.344052	0.664	0.522297	0.667228	tS(AGA)B	YBL003C	Convergent
GIM_5p_end_NAM7_SET2_1939	O	mRNA	YBL002W	HTB2	236492	236887	236053	237150	chrII	1	236037	236056	20	38	23	29	0.868	0.000511584	0.00309342	0.211	0.407836	0.604941	0.534	0.0300104	0.0487605	-0.334	0.156078	0.279446	0.323	0.179863	0.306605	YBL003C	YBL002W	Divergent
GIM_5p_end_NAM7_SET2_1940	O	mRNA	YBL002W	HTB2	236492	236887	236053	237150	chrII	1	236364	236480	2170	2103	2734	1759	-0.044	0.802407	0.935647	0.333	0.0589419	0.148093	-0.303	0.0860574	0.126058	-0.258	0.143101	0.261918	-0.635	0.000311804	0.00147791	YBL003C	YBL002W	Divergent
GIM_5p_end_NAM7_SET2_1942	C	CUT	CUT008	NA	237742	237926	237742	237926	chrII	1	237726	237737	2	1	6	5	-1.723	0.112208	0.265603	1.319	0.106025	0.231244	1.108	0.175248	0.237501	2.832	0.00691683	0.0215934	-0.211	0.781742	0.866334	YBL001C	YBR001C	Tandem antisens
GIM_5p_end_NAM7_SET2_1943	X	XUT	XUT_2F-78	NA	238484	238951	238484	238951	chrII	1	238447	238533	30	71	19	52	1.248	2.82763e-07	3.66647e-06	-0.576	0.0302675	0.0883787	0.787	0.00113615	0.00262059	-0.461	0.0457341	0.103905	1.364	8.48135e-08	8.97779e-07	YBL001C	YBR001C	Tandem antisens
GIM_5p_end_NAM7_SET2_1944	S	SUT	SUT009	NA	241686	242790	241686	242790	chrII	1	241674	241674	1	2	2	3	1.569	0.123669	0.286758	1.418	0.157017	0.309474	2.208	0.0215918	0.036283	0.639	0.439662	0.600048	0.79	0.325893	0.47857	YBR001C	YBR002C	Tandem antisens
GIM_5p_end_NAM7_SET2_1946	O	mRNA	YBR003W	COQ1	242809	244230	242790	244358	chrII	1	242775	242808	124	104	164	120	-0.256	0.556287	0.78121	0.391	0.366379	0.563291	-0.045	0.918094	0.939047	0.212	0.626763	0.758005	-0.435	0.314107	0.465388	YBR002C	YBR003W	Divergent
GIM_5p_end_NAM7_SET2_1948	B	internal	YBR003W	COQ1	242809	244230	242790	244358	chrII	1	243145	243145	1	2	3	2	0.454	0.613354	0.825902	0.98	0.235974	0.414239	0.692	0.408374	0.490735	0.238	0.775245	0.865467	-0.288	0.701872	0.811658	YBR002C	YBR004C	Tandem antisens
GIM_5p_end_NAM7_SET2_1950	B	internal	YBR003W	COQ1	242809	244230	242790	244358	chrII	1	243553	243679	1	2	12	21	0.018	0.981475	0.988977	2.909	8.8484e-07	1.06165e-05	3.728	1.20176e-10	9.41527e-10	3.71	4.33001e-09	5.68761e-08	0.819	0.0287949	0.0703128	YBR002C	YBR004C	Tandem antisens
GIM_5p_end_NAM7_SET2_1952	B	internal	YBR003W	COQ1	242809	244230	242790	244358	chrII	1	244096	244129	3	1	35	39	-1.286	0.107454	0.257043	3.554	1.84701e-11	4.9458e-10	3.748	1.11462e-12	1.13278e-11	5.033	4.4051e-12	8.60624e-11	0.194	0.632132	0.758464	YBR002C	YBR004C	Tandem antisens
GIM_5p_end_NAM7_SET2_1954	A	antisens	YBR004C	GPI18	245667	244366	245706	244290	chrII	1	245546	245573	0	3	0	4	2.439	0.0204007	0.0700167	-0.065	0.958393	0.991215	3.206	0.00140202	0.00317065	0.766	0.291156	0.448141	3.27	0.00118547	0.00477164	YBR003W	YBR005W	Tandem sens
GIM_5p_end_NAM7_SET2_1955	O	mRNA	YBR005W	RCR1	245906	246547	245830	246670	chrII	1	245813	245956	190	271	219	185	0.507	0.223911	0.435148	0.203	0.625733	0.782642	-0.042	0.920174	0.940685	-0.549	0.187912	0.322708	-0.245	0.556431	0.695603	YBR004C	YBR006W	Divergent
GIM_5p_end_NAM7_SET2_1957	O	mRNA	YBR006W	UGA2	247010	248503	246766	248598	chrII	1	246856	246897	55	38	61	56	-0.544	0.195408	0.393536	0.166	0.685591	0.824257	0.041	0.920482	0.940795	0.585	0.162935	0.288984	-0.125	0.759803	0.851185	YBR005W	YBR006W	Tandem sens
GIM_5p_end_NAM7_SET2_1958	O	mRNA	YBR006W	UGA2	247010	248503	246766	248598	chrII	1	246957	246971	30	31	41	38	0.021	0.958401	0.974706	0.455	0.258488	0.440085	0.343	0.394741	0.4766	0.321	0.431115	0.592117	-0.113	0.777242	0.863335	YBR005W	YBR006W	Tandem sens
GIM_5p_end_NAM7_SET2_1959	B	internal	YBR006W	UGA2	247010	248503	246766	248598	chrII	1	247580	247619	2	3	4	5	0.161	0.824503	0.935647	0.404	0.551504	0.726379	0.966	0.135425	0.188792	0.806	0.228155	0.37328	0.562	0.363702	0.518408	YBR005W	YBR007C	Convergent
GIM_5p_end_NAM7_SET2_1960	B	internal	YBR006W	UGA2	247010	248503	246766	248598	chrII	1	247792	247792	1	1	0	1	-0.097	0.925018	0.954867	-1.288	0.247419	0.427399	-0.918	0.385037	0.466967	-0.821	0.453856	0.613309	0.37	0.752543	0.846846	YBR005W	YBR007C	Convergent
GIM_5p_end_NAM7_SET2_1962	B	internal	YBR006W	UGA2	247010	248503	246766	248598	chrII	1	247964	248091	12	54	24	87	2.159	5.62173e-15	2.20211e-13	1.049	0.00025008	0.00162288	2.863	4.79145e-27	1.99462e-25	0.704	0.00140001	0.00541179	1.814	7.61615e-15	2.40331e-13	YBR005W	YBR007C	Convergent
GIM_5p_end_NAM7_SET2_1963	B	internal	YBR006W	UGA2	247010	248503	246766	248598	chrII	1	248173	248204	4	13	17	20	1.584	0.000773222	0.00445415	1.978	1.24266e-05	0.00011553	2.214	7.19784e-07	3.15984e-06	0.63	0.10527	0.204764	0.236	0.520075	0.665174	YBR005W	YBR007C	Convergent
GIM_5p_end_NAM7_SET2_1965	A	antisens	YBR007C	DSF2	251016	248806	251099	248602	chrII	1	248727	248773	1	7	2	15	3.079	7.30114e-05	0.000558991	0.72	0.411965	0.608637	4.118	3.66456e-08	1.99916e-07	1.039	0.0302203	0.0736936	3.399	1.03095e-07	1.07448e-06	YBR006W	YBR007C	Convergent
GIM_5p_end_NAM7_SET2_1967	A	antisens	YBR007C	DSF2	251016	248806	251099	248602	chrII	1	249166	249166	0	0	0	1	0.226	0.900518	NA	0.003	0.9985	NA	3.265	0.0604241	0.0918926	3.039	0.0804843	0.16511	3.261	0.0606917	0.129069	YBR006W	YBR008C	Convergent
GIM_5p_end_NAM7_SET2_1968	A	antisens	YBR007C	DSF2	251016	248806	251099	248602	chrII	1	249467	249467	0	0	0	3	1.596	0.342774	0.583756	1.289	0.440224	0.632325	5.012	0.000759376	0.00181638	3.416	0.00841849	0.0253739	3.723	0.00337408	0.0116285	YBR006W	YBR008C	Convergent
GIM_5p_end_NAM7_SET2_1969	I	intergenic	YBR007C_YBR008C	NA	NA	NA	NA	NA	chrII	1	251104	251211	7	43	12	39	2.567	8.75061e-14	2.91192e-12	0.666	0.0739187	0.175596	2.434	7.6112e-13	7.86442e-12	-0.132	0.630428	0.761162	1.768	1.24815e-08	1.53953e-07	YBR007C	YBR008C	Tandem antisens
GIM_5p_end_NAM7_SET2_1970	X	XUT	XUT_2F-87	NA	251288	252147	251288	252147	chrII	1	251560	251565	3	5	6	7	0.827	0.291069	0.524015	1.158	0.127532	0.264358	1.338	0.0753633	0.111915	0.51	0.486658	0.643929	0.179	0.799759	0.878466	YBR007C	YBR008C	Tandem antisens
GIM_5p_end_NAM7_SET2_1972	X	XUT	XUT_2F-87	NA	251288	252147	251288	252147	chrII	1	251686	251717	1	8	1	2	2.554	0.000270177	0.00176611	0.212	0.791001	0.892415	0.678	0.37128	0.452259	-1.876	0.00263569	0.00944614	0.466	0.52621	0.670643	YBR007C	YBR008C	Tandem antisens
GIM_5p_end_NAM7_SET2_1973	A	antisens	YBR008C	FLR1	254209	252563	255198	252419	chrII	1	252814	252904	1	0	5	17	-0.74	0.549067	0.774881	2.863	0.000727948	0.00411629	4.695	8.51954e-09	5.11574e-08	5.436	2.80512e-07	2.67264e-06	1.832	0.000148571	0.000765927	YBR007C	YBR009C	Tandem antisens
GIM_5p_end_NAM7_SET2_1974	A	antisens	YBR008C	FLR1	254209	252563	255198	252419	chrII	1	253425	253425	0	0	1	2	0.252	0.887386	NA	2.24	0.172365	NA	4.376	0.00499022	0.00984447	4.124	0.00811811	0.0246311	2.136	0.0885361	0.175379	YBR007C	YBR009C	Tandem antisens
GIM_5p_end_NAM7_SET2_1975	A	antisens	YBR008C	FLR1	254209	252563	255198	252419	chrII	1	253796	253802	0	0	1	5	0.258	0.882712	0.935647	3.359	0.0242114	0.0741265	5.609	9.67867e-05	0.0002807	5.351	0.000205871	0.00100078	2.25	0.00596506	0.0187574	YBR007C	YBR009C	Tandem antisens
GIM_5p_end_NAM7_SET2_1976	X	XUT	XUT_2F-89	NA	254627	254916	254627	254916	chrII	1	254614	254615	1	1	3	0	0.724	0.482018	0.715977	1.487	0.122258	0.256242	-1.154	0.32538	0.404566	-1.878	0.102932	0.201134	-2.641	0.0158624	0.0426817	YBR008C	YBR009C	Tandem antisens
GIM_5p_end_NAM7_SET2_1977	I	intergenic	YBR008C_YBR009C	NA	NA	NA	NA	NA	chrII	1	255132	255132	4	3	5	2	-0.578	0.382577	0.618092	-0.096	0.873688	0.94491	-0.827	0.196085	0.262109	-0.249	0.721196	0.827024	-0.731	0.256584	0.400452	YBR008C	YBR009C	Tandem antisens
GIM_5p_end_NAM7_SET2_1978	O	mRNA	YBR010W	HHT1	256331	256741	256306	256898	chrII	1	256291	256324	2876	2470	2620	1560	-0.218	0.435494	0.674697	-0.134	0.631821	0.786859	-0.877	0.00170396	0.00378004	-0.659	0.0184477	0.0486938	-0.743	0.00785562	0.0236806	YBR009C	YBR010W	Divergent
GIM_5p_end_NAM7_SET2_1979	B	internal	YBR010W	HHT1	256331	256741	256306	256898	chrII	1	256531	256536	3	5	5	2	0.855	0.250055	0.472038	1.069	0.13846	0.281785	-0.178	0.816418	0.860754	-1.033	0.166365	0.293552	-1.247	0.0852821	0.170368	YBR009C	YBR011C	Tandem antisens
GIM_5p_end_NAM7_SET2_1980	C	CUT	CUT_GIM_0111	NA	257005	257141	257005	257141	chrII	1	257051	257067	0	2	0	5	3.871	0.00775142	0.0317546	1.836	0.234233	0.412168	5.216	0.000223333	0.000600408	1.345	0.117746	0.223916	3.38	0.00149384	0.00581603	YBR010W	YBR011C	Convergent
GIM_5p_end_NAM7_SET2_1983	I	intergenic	YBRCdelta11_YBRWdelta12	NA	NA	NA	NA	NA	chrII	1	259176	259199	1	12	1	5	3.122	6.21349e-06	6.1581e-05	-0.056	0.945966	0.984553	1.723	0.0156384	0.0272039	-1.399	0.0105054	0.0305413	1.779	0.0130088	0.036177	YBRCdelta11	YBRWdelta12	Divergent
GIM_5p_end_NAM7_SET2_1984	F	NA	YBRWdelta12	YBRWdelta12	259578	259909	259578	259909	chrII	1	259579	259598	9	4	6	6	-1.155	0.0251086	0.0829325	-0.454	0.314234	0.506008	-0.6	0.18386	0.247791	0.554	0.295948	0.453485	-0.146	0.754235	0.847756	YBRCdelta11	YBRWdelta13	Divergent
GIM_5p_end_NAM7_SET2_1985	F	NA	YBRWdelta12	YBRWdelta12	259578	259909	259578	259909	chrII	1	259808	259817	20	25	24	22	0.26	0.592486	0.809599	0.211	0.661093	0.807518	0.061	0.899147	0.924766	-0.199	0.680638	0.797972	-0.15	0.754163	0.847756	YBRCdelta11	YBRWdelta13	Divergent
GIM_5p_end_NAM7_SET2_1986	I	intergenic	YBRWdelta12_YBRWdelta13	NA	NA	NA	NA	NA	chrII	1	260493	260495	0	4	0	4	2.971	0.00316678	0.0151032	-0.687	0.602545	0.764954	3.191	0.0011594	0.00266768	0.22	0.734956	0.83716	3.879	0.000507963	0.00226626	YBRWdelta12	YBRWdelta13	Tandem sens
GIM_5p_end_NAM7_SET2_1987	I	intergenic	YBRWdelta12_YBRWdelta13	NA	NA	NA	NA	NA	chrII	1	260580	260763	13	32	18	59	1.264	0.00485422	0.0216357	0.456	0.315176	0.507088	2.128	1.14593e-06	4.86389e-06	0.864	0.0413875	0.0956664	1.672	9.92974e-05	0.000537104	YBRWdelta12	YBRWdelta13	Tandem sens
GIM_5p_end_NAM7_SET2_1993	F	NA	YBRWdelta13	YBRWdelta13	265163	265494	265163	265494	chrII	1	265395	265401	20	21	18	22	0.068	0.922911	0.953752	-0.192	0.783077	0.888123	0.115	0.867715	0.901229	0.048	0.945267	0.969478	0.307	0.658458	0.77893	YBRWdelta12	YBR013C	Convergent
GIM_5p_end_NAM7_SET2_1994	O	mRNA	YBR016W	YBR016W	270247	270633	270208	270880	chrII	1	270194	270244	1716	1559	1878	1425	-0.137	0.61811	0.829407	0.13	0.636795	0.790802	-0.267	0.331657	0.411087	-0.13	0.637224	0.766333	-0.396	0.149035	0.264573	YBR015C	YBR016W	Divergent
GIM_5p_end_NAM7_SET2_1995	B	internal	YBR016W	YBR016W	270247	270633	270208	270880	chrII	1	270371	270398	14	23	28	22	0.673	0.211426	0.417271	0.966	0.068647	0.166144	0.658	0.216316	0.285107	-0.015	0.976987	0.987799	-0.309	0.553378	0.693307	YBR015C	YBR017C	Tandem antisens
GIM_5p_end_NAM7_SET2_1996	B	internal	YBR016W	YBR016W	270247	270633	270208	270880	chrII	1	270463	270497	21	30	21	17	0.462	0.235934	0.453411	-0.025	0.948394	0.985485	-0.259	0.509843	0.590475	-0.721	0.066082	0.140814	-0.233	0.553138	0.693088	YBR015C	YBR017C	Tandem antisens
GIM_5p_end_NAM7_SET2_1997	B	internal	NA	NA	NA	NA	NA	NA	chrII	1	270834	270855	0	3	3	10	4.028	0.00501259	0.0222307	4.096	0.00408507	0.0175532	5.654	6.02861e-05	0.000182877	1.626	0.124196	0.233662	1.558	0.13465	0.243935	YBR016W	YBR017C	Convergent
GIM_5p_end_NAM7_SET2_1998	A	antisens	YBR017C	KAP104	273703	270947	273836	270684	chrII	1	270983	270983	0	0	0	1	2.408	0.151387	NA	0.007	0.996913	NA	3.817	0.016769	0.0289797	1.409	0.304659	0.463291	3.81	0.0164428	0.0440134	YBR016W	YBR018C	Convergent
GIM_5p_end_NAM7_SET2_2000	S	SUT	SUT013	NA	276760	278816	276760	278816	chrII	1	276742	276816	3	7	4	13	0.956	0.0564053	0.157863	0.093	0.858846	0.936438	1.795	8.29776e-05	0.000244051	0.839	0.0459047	0.104194	1.702	0.000143712	0.000744242	YBR018C	YBR020W	Divergent
GIM_5p_end_NAM7_SET2_2002	O	mRNA	YBR021W	FUR4	281443	283344	281344	283512	chrII	1	281307	281307	1	5	1	3	1.601	0.076519	0.200053	-1.215	0.256321	0.437412	0.85	0.35041	0.430641	-0.751	0.376598	0.537959	2.065	0.0444962	0.10046	YBR020W	YBR021W	Tandem sens
GIM_5p_end_NAM7_SET2_2003	B	internal	YBR021W	FUR4	281443	283344	281344	283512	chrII	1	282588	282628	1	1	7	8	0.373	0.705916	0.895899	2.98	0.00023086	0.00151198	3.168	7.94483e-05	0.000234659	2.794	0.000540863	0.00235669	0.187	0.735658	0.835245	YBR020W	YBR022W	Tandem sens
GIM_5p_end_NAM7_SET2_2005	B	internal	YBR021W	FUR4	281443	283344	281344	283512	chrII	1	282991	282991	0	1	0	2	1.12	0.386887	0.622464	0.036	0.978913	0.999987	1.8	0.13965	0.193832	0.68	0.549125	0.696934	1.764	0.145325	0.259131	YBR020W	YBR022W	Tandem sens
GIM_5p_end_NAM7_SET2_2006	B	internal	YBR021W	FUR4	281443	283344	281344	283512	chrII	1	283137	283192	5	10	20	24	0.873	0.057995	0.161367	1.927	5.56554e-06	5.58591e-05	2.146	3.05322e-07	1.42227e-06	1.273	0.00133453	0.00518831	0.219	0.535273	0.677923	YBR020W	YBR022W	Tandem sens
GIM_5p_end_NAM7_SET2_2007	B	internal	NA	NA	NA	NA	NA	NA	chrII	1	283486	283486	0	2	0	2	2.597	0.0439869	0.129585	-1.258	0.440358	0.632355	2.975	0.017213	0.0296624	0.378	0.68159	0.79857	4.233	0.0034689	0.0119004	YBR021W	YBR022W	Tandem sens
GIM_5p_end_NAM7_SET2_2008	O	mRNA	YBR022W	POA1	283738	284271	283664	284392	chrII	1	283622	283743	159	143	139	128	-0.16	0.530223	0.759281	-0.195	0.442513	0.634021	-0.31	0.221057	0.290418	-0.15	0.558199	0.703762	-0.115	0.650252	0.773026	YBR021W	YBR023C	Convergent
GIM_5p_end_NAM7_SET2_2011	X	XUT	XUT_2F-101	NA	288253	288844	288253	288844	chrII	1	288252	288330	6	50	10	58	2.962	3.18407e-18	1.83419e-16	0.656	0.0820049	0.190278	3.178	1.71997e-21	4.21177e-20	0.216	0.388608	0.549817	2.521	4.05255e-17	1.66778e-15	YBR023C	YBR024W	Divergent
GIM_5p_end_NAM7_SET2_2012	O	mRNA	YBR024W	SCO2	289445	290350	289344	290560	chrII	1	289319	289413	246	217	243	251	-0.192	0.296303	0.530791	-0.022	0.904753	0.963578	0.03	0.868214	0.901662	0.222	0.226081	0.371016	0.052	0.775146	0.862045	YBR023C	YBR024W	Divergent
GIM_5p_end_NAM7_SET2_2013	O	mRNA	YBR024W	SCO2	289445	290350	289344	290560	chrII	1	289495	289591	6	28	6	38	2.272	6.90647e-08	9.95316e-07	0.048	0.91824	0.971262	2.746	2.02657e-11	1.75126e-10	0.475	0.172297	0.301805	2.698	3.30064e-11	6.19678e-10	YBR023C	YBR025C	Tandem antisens
GIM_5p_end_NAM7_SET2_2014	B	internal	YBR024W	SCO2	289445	290350	289344	290560	chrII	1	289974	289984	1	2	3	6	0.765	0.337946	0.579155	1.37	0.059088	0.148405	2.387	0.000471274	0.00118253	1.622	0.0108148	0.0312931	1.018	0.0588976	0.126071	YBR023C	YBR025C	Tandem antisens
GIM_5p_end_NAM7_SET2_2016	B	internal	YBR024W	SCO2	289445	290350	289344	290560	chrII	1	290449	290449	0	0	0	1	1.581	0.355843	NA	1.943	0.240348	NA	3.632	0.0206906	0.0349503	2.051	0.15209	0.274335	1.689	0.199428	0.332847	YBR024W	YBR025C	Convergent
GIM_5p_end_NAM7_SET2_2018	C	CUT	CUT_GIM_0082	NA	292268	292896	292268	292896	chrII	1	292268	292268	1	3	0	2	1.997	0.0296902	0.0948397	-0.473	0.664819	0.810135	1.463	0.110664	0.157789	-0.533	0.488985	0.645903	1.937	0.0482499	0.10718	YBR025C	YBR026C	Tandem antisens
GIM_5p_end_NAM7_SET2_2019	C	CUT	CUT_GIM_0082	NA	292268	292896	292268	292896	chrII	1	292340	292340	0	4	2	3	4.593	0.000839194	0.00479421	3.681	0.00802474	0.0305892	4.284	0.00176356	0.00389509	-0.309	0.685985	0.801853	0.603	0.448651	0.602067	YBR025C	YBR026C	Tandem antisens
GIM_5p_end_NAM7_SET2_2020	C	CUT	CUT_GIM_0082	NA	292268	292896	292268	292896	chrII	1	292464	292495	36	72	43	60	0.974	0.0408106	0.122343	0.227	0.634635	0.789138	0.713	0.133394	0.18638	-0.262	0.579141	0.720167	0.485	0.305505	0.456181	YBR025C	YBR026C	Tandem antisens
GIM_5p_end_NAM7_SET2_2022	I	intergenic	YBR028C_YBR029C	NA	NA	NA	NA	NA	chrII	1	296224	296228	5	9	8	5	0.588	0.309442	0.546439	0.446	0.433355	0.626763	-0.074	0.899177	0.924766	-0.661	0.251194	0.401727	-0.52	0.359799	0.514267	YBR028C	YBR029C	Tandem antisens
GIM_5p_end_NAM7_SET2_2023	C	CUT	CUT010	NA	296288	296576	296288	296576	chrII	1	296278	296285	2	6	4	16	1.553	0.00908911	0.0361683	0.979	0.103759	0.227654	2.888	1.22555e-07	6.10156e-07	1.335	0.00335956	0.0116189	1.909	3.8793e-05	0.000232361	YBR028C	YBR029C	Tandem antisens
GIM_5p_end_NAM7_SET2_2024	O	mRNA	YBR030W	RKM3	298292	299950	298016	300016	chrII	1	297998	298114	2	37	5	51	3.883	5.78256e-17	2.85176e-15	1.235	0.0160205	0.0534666	4.359	1.25936e-21	3.12989e-20	0.476	0.0840082	0.170898	3.124	8.93246e-19	4.5604e-17	YBR029C	YBR030W	Divergent
GIM_5p_end_NAM7_SET2_2025	O	mRNA	YBR030W	RKM3	298292	299950	298016	300016	chrII	1	298203	298226	8	5	5	7	-0.518	0.305445	0.542254	-0.586	0.228231	0.405838	-0.168	0.717416	0.777117	0.35	0.489474	0.646233	0.418	0.39117	0.546649	YBR029C	YBR030W	Divergent
GIM_5p_end_NAM7_SET2_2027	B	internal	YBR030W	RKM3	298292	299950	298016	300016	chrII	1	299412	299549	7	17	89	150	1.295	0.00026995	0.00176519	3.669	9.04944e-31	1.70736e-28	4.429	5.82602e-45	8.69764e-43	3.134	2.09319e-30	2.53135e-28	0.76	0.000630248	0.002739	YBR029C	YBR031W	Divergent
GIM_5p_end_NAM7_SET2_2028	O	mRNA	YBR031W	RPL4A	300166	301254	300104	301392	chrII	1	300142	300160	7521	9248	7769	6062	0.298	0.0747636	0.196638	0.046	0.78108	0.887128	-0.31	0.0633075	0.0958267	-0.608	0.000274243	0.00129139	-0.357	0.0327713	0.0781191	YBR030W	YBR031W	Tandem sens
GIM_5p_end_NAM7_SET2_2032	B	internal	YBR033W	EDS1	301944	304703	301894	304803	chrII	1	303830	303880	24	54	31	97	1.098	0.00394911	0.0181767	0.309	0.421543	0.616224	1.964	1.37868e-07	6.81063e-07	0.866	0.0178202	0.0473201	1.654	7.48839e-06	5.29743e-05	YBR031W	YBR034C	Convergent
GIM_5p_end_NAM7_SET2_2033	B	internal	YBR033W	EDS1	301944	304703	301894	304803	chrII	1	303962	304047	22	24	35	30	0.053	0.919901	0.952552	0.602	0.242965	0.422186	0.423	0.412136	0.494595	0.37	0.477167	0.635198	-0.179	0.725764	0.828536	YBR031W	YBR034C	Convergent
GIM_5p_end_NAM7_SET2_2035	B	internal	YBR033W	EDS1	301944	304703	301894	304803	chrII	1	304409	304489	34	29	44	41	-0.26	0.513992	0.745137	0.357	0.356465	0.55326	0.25	0.517904	0.597574	0.51	0.197095	0.334235	-0.107	0.780466	0.865599	YBR031W	YBR034C	Convergent
GIM_5p_end_NAM7_SET2_2037	X	XUT	XUT_2F-118	NA	307029	307344	307029	307344	chrII	1	307169	307169	0	2	0	2	2.284	0.0447659	0.131403	-0.743	0.593295	0.758914	2.198	0.0491809	0.0763551	-0.087	0.92349	0.956268	2.941	0.0175876	0.0464972	YBR035C	snR161	Tandem antisens
GIM_5p_end_NAM7_SET2_2038	I	intergenic	snR161_YBR036C	NA	NA	NA	NA	NA	chrII	1	307556	307612	971	753	2115	1247	-0.364	0.142483	0.318426	1.117	6.43476e-06	6.36206e-05	0.358	0.148256	0.204505	0.723	0.00361384	0.0123819	-0.758	0.00215821	0.00798204	snR161	YBR036C	Tandem antisens
GIM_5p_end_NAM7_SET2_2039	I	intergenic	snR161_YBR036C	NA	NA	NA	NA	NA	chrII	1	308192	308192	1	1	0	1	-1.169	0.324778	0.564731	-1.639	0.169294	0.327551	-0.851	0.431545	0.514182	0.319	0.79676	0.87921	0.789	0.525722	0.670306	snR161	YBR036C	Tandem antisens
GIM_5p_end_NAM7_SET2_2042	C	CUT	CUT_GIM_0095	NA	310585	310856	310585	310856	chrII	1	310585	310585	0	0	1	3	0.255	0.885086	0.935647	3.44	0.0245718	0.0749621	4.742	0.00151681	0.00340605	4.487	0.00270352	0.00966207	1.302	0.180845	0.308005	YBR036C	YBR038W	Divergent
GIM_5p_end_NAM7_SET2_2043	O	mRNA	YBR038W	CHS2	311898	314789	311833	314961	chrII	1	311816	311861	24	19	29	24	-0.384	0.24361	0.463531	0.271	0.377903	0.575179	-0.017	0.956492	0.96708	0.368	0.262487	0.415432	-0.288	0.346067	0.500288	YBR037C	YBR038W	Divergent
GIM_5p_end_NAM7_SET2_2044	B	internal	YBR038W	CHS2	311898	314789	311833	314961	chrII	1	313140	313152	0	0	2	7	0.261	0.880421	0.935647	4.216	0.00310522	0.0140288	5.877	2.67676e-05	8.72647e-05	5.617	6.20712e-05	0.000345857	1.661	0.0091606	0.0269209	YBR037C	YBR039W	Divergent
GIM_5p_end_NAM7_SET2_2045	B	internal	YBR038W	CHS2	311898	314789	311833	314961	chrII	1	313203	313203	0	0	0	2	1.561	0.359995	0.599753	1.285	0.447929	0.638312	4.7	0.00227764	0.00489419	3.139	0.0236017	0.060036	3.415	0.0120703	0.0340038	YBR037C	YBR039W	Divergent
GIM_5p_end_NAM7_SET2_2046	B	internal	YBR038W	CHS2	311898	314789	311833	314961	chrII	1	313293	313293	0	1	2	1	2.323	0.143128	0.319347	3.679	0.0140572	0.0481032	3.652	0.0145588	0.0255165	1.329	0.265353	0.419002	-0.027	0.97886	0.987507	YBR037C	YBR039W	Divergent
GIM_5p_end_NAM7_SET2_2047	B	internal	YBR038W	CHS2	311898	314789	311833	314961	chrII	1	314005	314005	0	0	2	3	0.257	0.883353	0.935647	4.372	0.00294546	0.013422	4.697	0.00131378	0.00298827	4.44	0.0024344	0.0088167	0.325	0.693187	0.804752	YBR037C	YBR039W	Divergent
GIM_5p_end_NAM7_SET2_2048	B	internal	YBR038W	CHS2	311898	314789	311833	314961	chrII	1	314334	314334	0	0	1	3	0.255	0.885281	0.935647	3.285	0.0328525	0.0940569	4.849	0.00120329	0.00275665	4.594	0.00216354	0.0079272	1.564	0.115944	0.21687	YBR037C	YBR039W	Divergent
GIM_5p_end_NAM7_SET2_2049	O	mRNA	YBR039W	ATP3	315575	316510	315496	316656	chrII	1	315483	315552	700	512	711	628	-0.447	0.204631	0.406631	0.024	0.94665	0.984967	-0.155	0.658385	0.725887	0.291	0.408178	0.569026	-0.179	0.610735	0.740878	YBR038W	YBR039W	Tandem sens
GIM_5p_end_NAM7_SET2_2051	O	mRNA	YBR041W	FAT1	318266	320275	318200	320360	chrII	1	318177	318253	62	64	50	49	0.022	0.948917	0.968839	-0.311	0.358186	0.554844	-0.343	0.309941	0.387821	-0.365	0.284745	0.440718	-0.032	0.925984	0.957719	YBR040W	YBR041W	Tandem sens
GIM_5p_end_NAM7_SET2_2052	B	internal	YBR041W	FAT1	318266	320275	318200	320360	chrII	1	319285	319358	0	0	32	57	1.779	0.202388	0.403658	7.403	9.99131e-10	2.05677e-08	8.222	1.07126e-11	9.59831e-11	6.443	7.01471e-13	1.50493e-11	0.819	0.049058	0.108559	YBR040W	YBR042C	Convergent
GIM_5p_end_NAM7_SET2_2053	B	internal	YBR041W	FAT1	318266	320275	318200	320360	chrII	1	319663	319663	0	0	1	3	0.257	0.883691	0.935647	3.194	0.035744	0.100242	5.048	0.000586438	0.00144175	4.79	0.00110278	0.00439063	1.854	0.040661	0.0933193	YBR040W	YBR042C	Convergent
GIM_5p_end_NAM7_SET2_2054	B	internal	YBR041W	FAT1	318266	320275	318200	320360	chrII	1	319715	319766	1	2	20	84	1.412	0.0883361	0.221676	4.448	6.29669e-10	1.34049e-08	6.552	2.46114e-20	5.38143e-19	5.14	1.13626e-19	5.53978e-18	2.104	1.92893e-08	2.28815e-07	YBR040W	YBR042C	Convergent
GIM_5p_end_NAM7_SET2_2057	A	antisens	YBR042C	CST26	321609	320416	321668	320476	chrII	1	321155	321258	4	28	19	90	2.598	9.73954e-08	1.3644e-06	2.052	2.72127e-05	0.000233471	4.276	1.41653e-19	2.91757e-18	1.678	3.11049e-05	0.000187296	2.224	3.9959e-08	4.47487e-07	YBR041W	YBR043C	Convergent
GIM_5p_end_NAM7_SET2_2058	A	antisens	YBR043C	QDR3	323945	321876	324116	321780	chrII	1	323143	323174	0	0	5	12	0.964	0.454589	0.690802	4.2	8.20404e-05	0.000611956	5.285	5.02027e-07	2.26356e-06	4.32	3.00759e-06	2.3038e-05	1.084	0.0226743	0.0576364	YBR042C	YBR044C	Tandem antisens
GIM_5p_end_NAM7_SET2_2060	X	XUT	XUT_2F-125	NA	324373	325105	324373	325105	chrII	1	324330	324330	0	2	0	1	3.872	0.0135781	0.0502308	1.184	0.484097	0.66789	3.045	0.0536038	0.0824999	-0.827	0.491064	0.64778	1.861	0.193546	0.324984	YBR043C	YBR044C	Tandem antisens
GIM_5p_end_NAM7_SET2_2061	X	XUT	XUT_2F-125	NA	324373	325105	324373	325105	chrII	1	324410	324462	1	9	2	4	3.431	6.92958e-06	6.78281e-05	1.539	0.0598552	0.149847	2.206	0.00481412	0.0095318	-1.225	0.0174128	0.0464091	0.667	0.26358	0.408435	YBR043C	tV(UAC)B	Tandem antisens
GIM_5p_end_NAM7_SET2_2063	C	CUT	CUT_GIM_0109.CUT_GIM_0103	.	326329	326635	326329	326635	chrII	1	326282	326329	8	7	8	6	-0.169	0.759162	0.935197	0.053	0.920235	0.97262	-0.404	0.452092	0.534339	-0.235	0.673963	0.793666	-0.457	0.394476	0.549744	YBR044C	tV(UAC)B	Tandem antisens
GIM_5p_end_NAM7_SET2_2064	A	antisens	YBR045C	GIP1	330092	328173	330230	328149	chrII	1	328866	328866	0	0	0	2	-1.182	0.487539	NA	-1.431	0.399879	NA	3.015	0.0290285	0.0473856	4.198	0.00680442	0.0213119	4.446	0.00401148	0.0134609	YBRWdelta16	YBR046C	Convergent
GIM_5p_end_NAM7_SET2_2066	I	intergenic	YBR046C_YBR047W	NA	NA	NA	NA	NA	chrII	1	331651	331662	1	3	1	5	2.198	0.0237945	0.0794465	-0.097	0.931363	0.978317	3.048	0.00100249	0.00234124	0.85	0.244895	0.394174	3.145	0.000791517	0.00334061	YBR046C	YBR047W	Divergent
GIM_5p_end_NAM7_SET2_2067	O	mRNA	YBR047W	FMP23	331833	332360	331786	332426	chrII	1	331732	331902	135	235	140	279	0.796	1.03267e-09	1.99407e-08	0.058	0.660463	0.807139	1.041	2.02482e-16	3.07372e-15	0.245	0.0484783	0.108962	0.983	7.51461e-15	2.3782e-13	YBR046C	YBR048W	Divergent
GIM_5p_end_NAM7_SET2_2068	B	internal	YBR047W	FMP23	331833	332360	331786	332426	chrII	1	331956	332092	16	57	15	69	1.838	8.60609e-07	1.01832e-05	-0.05	0.899096	0.960082	2.138	6.15066e-09	3.76963e-08	0.3	0.387567	0.549006	2.188	3.21392e-09	4.39591e-08	YBR046C	YBR048W	Divergent
GIM_5p_end_NAM7_SET2_2069	O	mRNA	YBR048W	RPS11B	332831	333812	332738	334042	chrII	1	332779	332821	30188	35635	32407	27053	0.239	0.0964481	0.236689	0.102	0.477526	0.662341	-0.158	0.271788	0.346919	-0.397	0.00575889	0.0185042	-0.26	0.0704135	0.145596	YBR047W	YBR048W	Tandem sens
GIM_5p_end_NAM7_SET2_2070	B	internal	YBR048W	RPS11B	332831	333812	332738	334042	chrII	1	332999	333047	0	7	0	3	4.714	4.40042e-05	0.000353357	-0.062	0.965446	0.994344	3.265	0.00534732	0.010465	-1.449	0.0437947	0.100225	3.327	0.00468941	0.0153689	YBR047W	YBR049C	Convergent
GIM_5p_end_NAM7_SET2_2075	A	antisens	YBR049C	REB1	336818	334386	336950	334206	chrII	1	334257	334257	0	0	0	1	0.244	0.891667	NA	0.004	0.998366	NA	4.106	0.0121665	0.0217408	3.862	0.0183591	0.0484775	4.102	0.0122438	0.0344208	YBR048W	YBR049C	Convergent
GIM_5p_end_NAM7_SET2_2079	X	XUT	XUT_2F-132	NA	336693	337671	336693	337671	chrII	1	337193	337222	13	37	10	34	1.434	0.00344772	0.0162322	-0.542	0.29332	0.482879	1.326	0.00639001	0.0122563	-0.108	0.819805	0.894154	1.868	0.000183278	0.000923298	YBR049C	YBR052C	Tandem antisens
GIM_5p_end_NAM7_SET2_2082	I	intergenic	YBR049C_YBR052C	NA	NA	NA	NA	NA	chrII	1	338170	338174	5	11	2	7	1.304	0.0351296	0.108442	-1.034	0.141419	0.286333	0.599	0.336127	0.415946	-0.706	0.235082	0.382333	1.632	0.0166298	0.0444151	YBR049C	YBR052C	Tandem antisens
GIM_5p_end_NAM7_SET2_2084	A	antisens	YBR053C	YBR053C	340751	339675	340774	339638	chrII	1	340068	340068	0	0	2	1	2.23	0.166049	0.353463	3.91	0.00946872	0.0348905	2.888	0.0604826	0.0919752	0.658	0.606241	0.741597	-1.022	0.34271	0.496562	YBR052C	YBR054W	Divergent
GIM_5p_end_NAM7_SET2_2085	C	CUT	CUT017	NA	341018	342578	341018	342578	chrII	1	340977	340994	1	4	4	6	1.892	0.033311	0.103968	1.867	0.032688	0.0936905	2.444	0.00422798	0.00850427	0.552	0.452194	0.611638	0.577	0.41965	0.574801	YBR053C	YBR054W	Divergent
GIM_5p_end_NAM7_SET2_2086	X	XUT	XUT_2F-136	NA	341435	342157	341435	342157	chrII	1	341407	341484	32	243	40	292	2.893	1.95785e-23	1.96406e-21	0.298	0.325563	0.518838	3.154	7.80507e-28	3.42711e-26	0.26	0.337584	0.498545	2.856	1.27551e-23	1.16013e-21	YBR053C	YBR054W	Divergent
GIM_5p_end_NAM7_SET2_2087	C	CUT	CUT017	NA	341018	342578	341018	342578	chrII	1	341579	341636	3	8	2	8	1.463	0.0100164	0.0390793	-1.359	0.063851	0.157295	1.393	0.0118846	0.0212828	-0.07	0.889033	0.936442	2.752	5.63957e-05	0.000325373	YBR053C	YBR054W	Divergent
GIM_5p_end_NAM7_SET2_2088	C	CUT	CUT017	NA	341018	342578	341018	342578	chrII	1	341699	341751	4	6	14	7	0.572	0.307841	0.544486	1.596	0.00202613	0.00976271	0.575	0.286355	0.362753	0.003	0.995504	0.997301	-1.022	0.0354125	0.0833778	YBR053C	YBR054W	Divergent
GIM_5p_end_NAM7_SET2_2090	O	mRNA	YBR054W	YRO2	343101	344135	342578	344586	chrII	1	342512	342596	10	35	14	19	1.755	2.05611e-06	2.27945e-05	0.46	0.23272	0.41085	0.877	0.0191053	0.0325417	-0.878	0.0107532	0.0311611	0.417	0.248443	0.391288	YBR053C	YBR054W	Divergent
GIM_5p_end_NAM7_SET2_2092	O	mRNA	YBR054W	YRO2	343101	344135	342578	344586	chrII	1	342752	342802	133	109	322	270	-0.289	0.530877	0.759795	1.249	0.00630044	0.0251762	0.998	0.0290771	0.0474506	1.287	0.00508504	0.0166328	-0.251	0.581678	0.717142	YBR053C	YBR054W	Divergent
GIM_5p_end_NAM7_SET2_2093	B	internal	YBR054W	YRO2	343101	344135	342578	344586	chrII	1	343344	343344	0	0	1	1	2.151	0.192308	NA	2.703	0.0903199	NA	3.586	0.0215909	0.036283	1.435	0.284349	0.44023	0.883	0.475654	0.626344	YBR053C	YBR055C	Tandem antisens
GIM_5p_end_NAM7_SET2_2094	B	internal	YBR054W	YRO2	343101	344135	342578	344586	chrII	1	343889	343889	0	1	0	2	2.048	0.115681	0.271875	1.333	0.313509	0.505316	2.991	0.0149857	0.0261799	0.944	0.33892	0.50008	1.658	0.10391	0.199075	YBR053C	YBR055C	Tandem antisens
GIM_5p_end_NAM7_SET2_2096	B	internal	YBR054W	YRO2	343101	344135	342578	344586	chrII	1	344275	344295	4	4	10	5	-0.147	0.803698	0.935647	1.104	0.0336675	0.0958301	0.26	0.631461	0.702386	0.408	0.47983	0.63772	-0.844	0.0921188	0.180969	YBR054W	YBR055C	Convergent
GIM_5p_end_NAM7_SET2_2097	B	internal	YBR054W	YRO2	343101	344135	342578	344586	chrII	1	344433	344433	0	1	3	1	1.17	0.428903	0.667251	3.1	0.0232539	0.0719229	1.465	0.302916	0.380262	0.295	0.825405	0.897957	-1.635	0.170211	0.293418	YBR054W	YBR055C	Convergent
GIM_5p_end_NAM7_SET2_2098	F	NA	tL(UAA)B2	tL(UAA)B2	347603	347686	347603	347686	chrII	1	347591	347603	2	2	3	1	-0.203	0.785765	0.935647	0.184	0.786625	0.889723	-0.854	0.259733	0.333617	-0.651	0.419215	0.580413	-1.038	0.163837	0.284867	YBR055C	tL(UAA)B2	Divergent
GIM_5p_end_NAM7_SET2_2099	O	mRNA	YBR056W	YBR056W	347879	349384	347818	349458	chrII	1	347806	347885	1211	1001	1085	891	-0.27	0.595558	0.812222	-0.156	0.759421	0.873706	-0.433	0.394465	0.476346	-0.163	0.748592	0.847021	-0.278	0.585569	0.720094	tL(UAA)B2	YBRWdelta17	Tandem sens
GIM_5p_end_NAM7_SET2_2102	B	internal	YBR056W	YBR056W	347879	349384	347818	349458	chrII	1	348712	348800	1	3	4	20	1.397	0.0542864	0.153057	1.823	0.00745797	0.0288025	4.064	1.20404e-10	9.42978e-10	2.667	1.68595e-07	1.68175e-06	2.242	3.59992e-07	3.33451e-06	tL(UAA)B2	YBRWdelta17	Tandem sens
GIM_5p_end_NAM7_SET2_2103	B	internal	YBR056W	YBR056W	347879	349384	347818	349458	chrII	1	348920	348990	4	11	29	209	1.411	0.000810587	0.00465245	2.879	3.31043e-14	1.28937e-12	5.702	3.34716e-55	8.62571e-53	4.291	5.95411e-48	2.63038e-45	2.823	1.35606e-34	3.86245e-32	tL(UAA)B2	YBRWdelta17	Tandem sens
GIM_5p_end_NAM7_SET2_2104	B	internal	YBR056W	YBR056W	347879	349384	347818	349458	chrII	1	349112	349193	1	3	11	24	0.829	0.222225	0.432804	2.569	1.31345e-05	0.000121617	3.792	3.11672e-11	2.6334e-10	2.963	1.81449e-08	2.16052e-07	1.224	0.0022072	0.00813402	tL(UAA)B2	YBRWdelta17	Tandem sens
GIM_5p_end_NAM7_SET2_2105	I	intergenic	YBR056W_YBRWdelta17	NA	NA	NA	NA	NA	chrII	1	349586	349604	3	7	6	21	1.264	0.0424289	0.125964	1.023	0.0968161	0.21604	2.821	1.08683e-06	4.63214e-06	1.557	0.00337041	0.0116511	1.798	0.000597349	0.00261545	YBR056W	YBRWdelta17	Tandem sens
GIM_5p_end_NAM7_SET2_2106	X	XUT	XUT_2F-141	NA	349753	350791	349753	350791	chrII	1	350015	350073	10	26	11	16	1.319	6.12712e-05	0.000476206	0.146	0.676293	0.818645	0.654	0.0484347	0.0752775	-0.665	0.0290689	0.0714655	0.508	0.118701	0.220786	YBR056W	YBRWdelta17	Tandem sens
GIM_5p_end_NAM7_SET2_2107	X	XUT	XUT_2F-141	NA	349753	350791	349753	350791	chrII	1	350140	350197	5	22	4	20	2.056	3.73294e-07	4.72127e-06	-0.305	0.520153	0.699467	1.913	1.46481e-06	6.10958e-06	-0.142	0.668273	0.789462	2.218	9.49711e-08	9.94601e-07	YBR056W	YBRWdelta17	Tandem sens
GIM_5p_end_NAM7_SET2_2108	C	CUT	CUT_GIM_0105	NA	351068	351588	351068	351588	chrII	1	351058	351060	0	4	0	3	3.214	0.00112055	0.0061648	0.73	0.514318	0.694208	2.741	0.00533234	0.0104404	-0.473	0.461124	0.619997	2.011	0.0180658	0.0475986	tQ(UUG)B	YBR057C	Convergent
GIM_5p_end_NAM7_SET2_2109	C	CUT	CUT_GIM_0105	NA	351068	351588	351068	351588	chrII	1	351157	351157	1	6	2	2	2.535	0.000844294	0.00482035	0.741	0.373565	0.570883	1.255	0.113208	0.160947	-1.281	0.036934	0.0868345	0.514	0.46646	0.617847	tQ(UUG)B	YBR057C	Convergent
GIM_5p_end_NAM7_SET2_2110	C	CUT	CUT_GIM_0105	NA	351068	351588	351068	351588	chrII	1	351211	351249	155	505	138	142	1.655	0.00572567	0.0247787	-0.163	0.786483	0.889721	-0.126	0.833242	0.874234	-1.781	0.00293981	0.0103797	0.036	0.951802	0.972651	tQ(UUG)B	YBR057C	Convergent
GIM_5p_end_NAM7_SET2_2111	I	intergenic	tQ(UUG)B_YBR057C	NA	NA	NA	NA	NA	chrII	1	351618	351649	10	16	8	8	0.598	0.167735	0.355725	-0.249	0.57585	0.746022	-0.324	0.464248	0.546113	-0.922	0.0357759	0.0846662	-0.075	0.867464	0.923454	tQ(UUG)B	YBR057C	Convergent
GIM_5p_end_NAM7_SET2_2112	A	antisens	YBR058C	UBP14	356017	353672	356062	353574	chrII	1	353809	353809	0	0	1	2	0.256	0.885498	NA	2.596	0.104246	NA	4.244	0.00554343	0.0108039	3.988	0.00910677	0.027038	1.649	0.146258	0.26058	YBR057C	YBR058C-A	Tandem antisens
GIM_5p_end_NAM7_SET2_2113	A	antisens	YBR058C	UBP14	356017	353672	356062	353574	chrII	1	355261	355266	0	0	3	5	-1.495	0.328765	0.569399	2.843	0.00598633	0.0241201	3.272	0.00132133	0.00300514	4.768	0.000601327	0.00258221	0.429	0.529897	0.673588	YBR057C	YBR058C-A	Tandem antisens
GIM_5p_end_NAM7_SET2_2116	C	CUT	CUT_GIM_0097	NA	360688	361037	360688	361037	chrII	1	360612	360688	3	7	5	21	1.418	0.00632205	0.0269792	0.735	0.165693	0.322344	2.88	9.55907e-10	6.66426e-09	1.462	0.000243857	0.00116452	2.145	2.11042e-07	2.05878e-06	YBR059C	YBR061C	Tandem antisens
GIM_5p_end_NAM7_SET2_2118	X	XUT	XUT_2F-145	NA	362765	364715	362765	364715	chrII	1	362812	362889	52	455	57	410	3.111	6.07462e-25	7.48052e-23	0.125	0.688405	0.826423	2.963	7.73308e-23	2.20261e-21	-0.149	0.609226	0.744155	2.838	3.63317e-21	2.57017e-19	YBR060C	YBR061C	Tandem antisens
GIM_5p_end_NAM7_SET2_2119	X	XUT	XUT_2F-145	NA	362765	364715	362765	364715	chrII	1	362950	362950	0	1	0	0	3.99	0.0140475	NA	0.008	0.99651	NA	2.053	0.221832	0.291313	-1.937	0.168742	0.296682	2.045	0.222132	0.360187	YBR060C	YBR061C	Tandem antisens
GIM_5p_end_NAM7_SET2_2121	X	XUT	XUT_2F-145	NA	362765	364715	362765	364715	chrII	1	363589	363634	0	2	1	8	3.664	0.00849633	0.0342334	2.808	0.046861	0.12385	5.891	9.86623e-06	3.50754e-05	2.227	0.00128119	0.00500794	3.083	3.90213e-05	0.000233663	YBR060C	YBR061C	Tandem antisens
GIM_5p_end_NAM7_SET2_2122	X	XUT	XUT_2F-145	NA	362765	364715	362765	364715	chrII	1	364295	364383	0	2	108	107	2.684	0.0321177	0.100992	8.914	7.76752e-15	3.32098e-13	8.909	7.97747e-15	1.01821e-13	6.226	6.15489e-20	3.08414e-18	-0.005	0.989449	0.99358	YBR060C	YBR061C	Tandem antisens
GIM_5p_end_NAM7_SET2_2123	C	CUT	CUT_GIM_0083	NA	365876	366370	365876	366370	chrII	1	365894	365921	14	14	10	11	-0.126	0.729942	0.913538	-0.529	0.145508	0.292223	-0.471	0.187582	0.25218	-0.345	0.355363	0.517344	0.058	0.876015	0.928552	YBR061C	YBR062C	Tandem antisens
GIM_5p_end_NAM7_SET2_2124	X	XUT	XUT_2F-146	NA	365890	367098	365890	367098	chrII	1	366750	366800	9	22	21	62	1.235	0.00131588	0.00709336	1.295	0.000567384	0.00330733	2.811	4.98767e-15	6.48846e-14	1.576	2.28213e-06	1.79641e-05	1.517	2.68714e-06	2.10298e-05	YBR062C	YBR063C	Tandem antisens
GIM_5p_end_NAM7_SET2_2125	I	intergenic	YBR062C_YBR065C	NA	NA	NA	NA	NA	chrII	1	367134	367147	0	0	3	6	0.26	0.880643	0.935647	4.694	0.000954165	0.00516515	5.601	6.89802e-05	0.000206702	5.341	0.000153937	0.000770827	0.907	0.173583	0.298024	YBR062C	YBR065C	Tandem antisens
GIM_5p_end_NAM7_SET2_2126	C	CUT	CUT020	NA	370073	370545	370073	370545	chrII	1	370014	370024	1	5	1	10	2.725	0.00419378	0.0191358	1.192	0.235344	0.41352	3.809	3.25369e-05	0.000104314	1.084	0.11945	0.226581	2.617	0.000700038	0.00300035	YBR065C	YBR066C	Tandem antisens
GIM_5p_end_NAM7_SET2_2127	X	XUT	XUT_2F-149	NA	370386	370953	370386	370953	chrII	1	370514	370589	58	48	61	47	-0.258	0.267647	0.494223	0.083	0.710377	0.841381	-0.293	0.194925	0.260723	-0.034	0.8833	0.932995	-0.376	0.0954724	0.186203	YBR065C	YBR067C	Tandem antisens
GIM_5p_end_NAM7_SET2_2128	X	XUT	XUT_2F-150	NA	371468	373701	371468	373701	chrII	1	371420	371470	7	11	6	15	0.659	0.116483	0.273206	-0.115	0.790455	0.892319	1.097	0.00518474	0.0101837	0.438	0.251792	0.402551	1.212	0.00229618	0.0084104	YBR066C	YBR067C	Tandem antisens
GIM_5p_end_NAM7_SET2_2130	X	XUT	XUT_2F-150	NA	371468	373701	371468	373701	chrII	1	371756	371786	1	14	2	14	3.976	1.28977e-07	1.76946e-06	1.466	0.0736135	0.174993	3.991	8.5774e-08	4.40614e-07	0.015	0.973443	0.9856	2.524	6.84636e-06	4.88958e-05	YBR066C	YBR067C	Tandem antisens
GIM_5p_end_NAM7_SET2_2131	X	XUT	XUT_2F-150	NA	371468	373701	371468	373701	chrII	1	371855	371963	12	207	14	162	4.008	5.85565e-17	2.88089e-15	0.189	0.70688	0.838855	3.66	2.05284e-14	2.52344e-13	-0.348	0.439108	0.599719	3.471	2.9494e-13	7.45861e-12	YBR066C	YBR067C	Tandem antisens
GIM_5p_end_NAM7_SET2_2132	X	XUT	XUT_2F-150	NA	371468	373701	371468	373701	chrII	1	372028	372139	14	33	21	29	1.198	0.00589157	0.0254431	0.582	0.183275	0.347057	1.06	0.0137968	0.0243088	-0.138	0.74081	0.84165	0.477	0.256822	0.400691	YBR066C	YBR068C	Tandem antisens
GIM_5p_end_NAM7_SET2_2133	X	XUT	XUT_2F-150	NA	371468	373701	371468	373701	chrII	1	372824	372824	1	1	0	2	0.43	0.688933	0.883556	-1.599	0.218659	0.39362	1.141	0.241024	0.312815	0.711	0.464016	0.622802	2.74	0.0255021	0.0636362	YBR067C	YBR068C	Tandem antisens
GIM_5p_end_NAM7_SET2_2134	X	XUT	XUT_2F-150	NA	371468	373701	371468	373701	chrII	1	372973	372973	0	1	0	2	3.259	0.0375665	0.114537	-0.001	0.999493	0.999987	4.524	0.00268154	0.00566924	1.265	0.228664	0.373875	4.525	0.00239638	0.00871693	YBR067C	YBR068C	Tandem antisens
GIM_5p_end_NAM7_SET2_2135	X	XUT	XUT_2F-150	NA	371468	373701	371468	373701	chrII	1	373068	373068	1	1	0	2	-0.283	0.802722	0.935647	-1.234	0.305064	0.49641	0.702	0.48091	0.562321	0.985	0.36064	0.522681	1.936	0.0930066	0.182316	YBR067C	YBR068C	Tandem antisens
GIM_5p_end_NAM7_SET2_2137	I	intergenic	YBR067C_YBR068C	NA	NA	NA	NA	NA	chrII	1	373762	373786	1	0	3	5	-1.358	0.215113	0.422681	0.931	0.261477	0.443725	1.533	0.055599	0.0852193	2.891	0.00518295	0.0169147	0.602	0.41331	0.568781	YBR067C	YBR068C	Tandem antisens
GIM_5p_end_NAM7_SET2_2138	A	antisens	YBR069C	TAT1	378433	376574	378550	375854	chrII	1	375916	375916	1	4	3	9	1.461	0.04659	0.13552	0.728	0.33237	0.52631	2.413	0.000431419	0.00109061	0.951	0.112482	0.216089	1.685	0.00656843	0.0203589	YBR068C	YBR069C	Tandem antisens
GIM_5p_end_NAM7_SET2_2139	C	CUT	CUT_GIM_0101	NA	376361	376794	376361	376794	chrII	1	376361	376529	8	28	10	31	1.781	9.91123e-08	1.38562e-06	0.211	0.563345	0.736268	1.919	3.08402e-09	1.98631e-08	0.138	0.619427	0.75199	1.709	5.15385e-08	5.65174e-07	YBR068C	YBR069C	Tandem antisens
GIM_5p_end_NAM7_SET2_2140	C	CUT	CUT021	NA	376378	376834	376378	376834	chrII	1	376700	376771	1	6	0	15	2.138	0.00228205	0.0114057	-2.152	0.0570441	0.144401	3.39	2.74311e-07	1.28919e-06	1.253	0.0141275	0.0389479	5.542	9.92379e-08	1.03628e-06	YBR068C	YBR070C	Tandem antisens
GIM_5p_end_NAM7_SET2_2142	I	intergenic	YBR069C_YBR070C	NA	NA	NA	NA	NA	chrII	1	378773	378773	1	3	3	2	1.254	0.223991	0.435221	1.379	0.170823	0.329486	1.352	0.177671	0.240332	0.098	0.917238	0.95283	-0.028	0.975759	0.986135	YBR069C	YBR070C	Tandem antisens
GIM_5p_end_NAM7_SET2_2144	O	mRNA	YBR071W	YBR071W	380411	381046	380242	381378	chrII	1	380284	380450	592	486	521	324	-0.279	0.479317	0.71349	-0.18	0.648434	0.798793	-0.856	0.0301423	0.0489417	-0.577	0.144622	0.264122	-0.676	0.0868839	0.172802	YBR070C	YBR072W	Divergent
GIM_5p_end_NAM7_SET2_2146	X	XUT	XUT_2F-161	NA	381464	381740	381464	381740	chrII	1	381465	381471	0	4	1	2	4.954	0.000352056	0.00222907	2.931	0.0417759	0.113087	3.617	0.0101248	0.0184581	-1.336	0.0780079	0.16105	0.687	0.439296	0.593195	YBR071W	YBR072W	Tandem sens
GIM_5p_end_NAM7_SET2_2147	C	CUT	CUT023	NA	381378	381642	381378	381642	chrII	1	381521	381546	5	21	3	16	2.16	4.54973e-05	0.000364067	-0.333	0.575254	0.745574	1.757	0.000861333	0.00203729	-0.403	0.393763	0.55497	2.09	0.000128161	0.000671662	YBR071W	YBR072W	Tandem sens
GIM_5p_end_NAM7_SET2_2148	I	intergenic	YBR071W_YBR072W	NA	NA	NA	NA	NA	chrII	1	381689	381726	3	9	3	12	1.587	0.0327369	0.10258	0.107	0.891408	0.95508	2.066	0.00430899	0.00864393	0.479	0.479244	0.637158	1.959	0.00641274	0.0199478	YBR071W	YBR072W	Tandem sens
GIM_5p_end_NAM7_SET2_2149	O	mRNA	YBR072W	HSP26	382030	382674	381946	382804	chrII	1	381789	381899	29	35	40	37	0.242	0.572771	0.794163	0.43	0.30991	0.501321	0.321	0.4471	0.529597	0.079	0.851772	0.914112	-0.108	0.796022	0.87582	YBR071W	YBR072W	Tandem sens
GIM_5p_end_NAM7_SET2_2150	O	mRNA	YBR072W	HSP26	382030	382674	381946	382804	chrII	1	381950	381970	146	75	393	214	-0.921	0.172236	0.362281	1.376	0.0403022	0.109966	0.532	0.427784	0.510375	1.453	0.0310793	0.0754035	-0.844	0.208267	0.343258	YBR071W	YBR072W	Tandem sens
GIM_5p_end_NAM7_SET2_2151	O	mRNA	YBR073W	RDH54	383214	385988	383140	385996	chrII	1	383086	383158	173	125	151	138	-0.451	0.181415	0.373753	-0.185	0.581686	0.750378	-0.319	0.34086	0.420889	0.132	0.696437	0.809872	-0.135	0.688711	0.801365	YBR072C-A	YBR073W	Divergent
GIM_5p_end_NAM7_SET2_2152	B	internal	YBR073W	RDH54	383214	385988	383140	385996	chrII	1	384525	384671	2	2	23	60	0.219	0.742171	0.922902	3.493	4.91085e-12	1.43863e-10	4.938	1.68995e-23	5.10214e-22	4.719	7.69255e-20	3.82806e-18	1.445	1.68743e-07	1.68099e-06	YBR072C-A	YBR074W	Divergent
GIM_5p_end_NAM7_SET2_2153	O	mRNA	YBR074W	YBR074W	386286	389216	386276	389308	chrII	1	386231	386327	120	298	115	265	1.311	2.57841e-06	2.79667e-05	-0.058	0.838118	0.924227	1.137	4.31386e-05	0.000134887	-0.174	0.528097	0.679408	1.195	1.7887e-05	0.000115963	YBR073W	YBR076W	Tandem sens
GIM_5p_end_NAM7_SET2_2154	B	internal	YBR074W	YBR074W	386286	389216	386276	389308	chrII	1	387660	387773	2	2	68	146	0.26	0.717659	0.905379	5.055	1.57499e-18	1.01408e-16	6.15	6.50594e-27	2.69281e-25	5.891	1.40367e-23	9.64612e-22	1.095	0.00573376	0.0181513	YBR073W	YBR076W	Tandem sens
GIM_5p_end_NAM7_SET2_2157	B	internal	YBR074W	YBR074W	386286	389216	386276	389308	chrII	1	388925	388925	0	0	1	5	0.257	0.883248	0.935647	3.386	0.0238066	0.0731676	5.451	0.000170167	0.000467651	5.194	0.00034944	0.00160329	2.065	0.0152798	0.0413244	YBR073W	YBR076W	Tandem sens
GIM_5p_end_NAM7_SET2_2160	C	CUT	CUT_GIM_0106	NA	391911	392037	391911	392037	chrII	1	391877	391919	5	7	3	5	0.459	0.489929	0.723287	-0.969	0.174201	0.334276	0.012	0.985445	0.989244	-0.447	0.498368	0.65433	0.981	0.166323	0.288285	YBR076W	YBR078W	Tandem sens
GIM_5p_end_NAM7_SET2_2162	O	mRNA	YBR078W	ECM33	393123	394742	392948	395301	chrII	1	392870	393001	1145	780	1463	903	-0.55	0.0508658	0.145164	0.351	0.212062	0.385552	-0.341	0.225528	0.295324	0.209	0.457736	0.616781	-0.691	0.0138978	0.0382756	YBR077C	YBR078W	Divergent
GIM_5p_end_NAM7_SET2_2163	B	internal	YBR078W	ECM33	393123	394742	392948	395301	chrII	1	393461	393513	12	66	19	71	2.425	2.24762e-10	4.80482e-09	0.619	0.120156	0.253307	2.524	2.56531e-11	2.18971e-10	0.099	0.775688	0.865535	1.905	1.77733e-07	1.75921e-06	YBR077C	YBR079C	Tandem antisens
GIM_5p_end_NAM7_SET2_2165	A	antisens	YBR080C	SEC18	400890	398614	400929	398473	chrII	1	398544	398544	0	0	0	2	0.254	0.886176	NA	0.004	0.998282	NA	4.842	0.00176568	0.00389897	4.588	0.00304882	0.0107042	4.838	0.00178057	0.0067613	YBR079C	YBR080C	Tandem antisens
GIM_5p_end_NAM7_SET2_2167	A	antisens	NA	NA	NA	NA	NA	NA	chrII	1	401119	401156	1	2	2	9	1.001	0.225903	0.438273	0.658	0.42237	0.61695	2.842	0.000100337	0.000289715	1.84	0.00570008	0.018337	2.183	0.000896937	0.00373313	YBR080C	YBR081C	Tandem antisens
GIM_5p_end_NAM7_SET2_2169	C	CUT	CUT_GIM_0077	NA	405960	406663	405960	406663	chrII	1	406116	406120	1	4	2	6	1.381	0.0910931	0.22685	-0.049	0.955185	0.989189	1.939	0.0128864	0.0228766	0.559	0.432965	0.593701	1.989	0.0111649	0.0318135	tD(GUC)B	YBR082C	Convergent
GIM_5p_end_NAM7_SET2_2171	O	mRNA	YBR083W	TEC1	409169	410629	407341	410693	chrII	1	407356	407363	2	3	7	4	0.051	0.941881	0.965207	1.398	0.020815	0.0658352	0.611	0.330114	0.409464	0.561	0.392807	0.554027	-0.786	0.160208	0.279995	YBR082C	YBR083W	Divergent
GIM_5p_end_NAM7_SET2_2174	O	mRNA	YBR083W	TEC1	409169	410629	407341	410693	chrII	1	408270	408321	1	12	0	5	3.378	2.50262e-06	2.72165e-05	-0.596	0.522587	0.70196	2.209	0.00251212	0.00534709	-1.169	0.0293971	0.0721414	2.805	0.000535432	0.00237608	YBR082C	YBR083W	Divergent
GIM_5p_end_NAM7_SET2_2176	O	mRNA	YBR083W	TEC1	409169	410629	407341	410693	chrII	1	408894	408967	9	22	11	24	1.225	0.0044932	0.0202949	0.234	0.59756	0.761882	1.349	0.00134888	0.00306038	0.123	0.757943	0.853697	1.114	0.00714025	0.0218405	YBR082C	YBR083W	Divergent
GIM_5p_end_NAM7_SET2_2177	O	mRNA	YBR083W	TEC1	409169	410629	407341	410693	chrII	1	409093	409169	57	43	52	39	-0.439	0.3418	0.583135	-0.153	0.737413	0.859364	-0.55	0.229286	0.299774	-0.112	0.809591	0.887481	-0.397	0.386608	0.542378	YBR082C	YBR083W	Divergent
GIM_5p_end_NAM7_SET2_2179	B	internal	YBR083W	TEC1	409169	410629	407341	410693	chrII	1	409399	409406	1	5	5	9	2.08	0.00261574	0.0128629	1.969	0.00367878	0.0161511	2.867	1.02938e-05	3.64279e-05	0.788	0.0999764	0.196637	0.898	0.050428	0.111027	YBR082C	YBR084W	Divergent
GIM_5p_end_NAM7_SET2_2182	O	mRNA	YBR084W	MIS1	411054	413981	410981	414149	chrII	1	410971	411056	68	61	77	60	-0.146	0.710047	0.898979	0.188	0.627674	0.784094	-0.191	0.62279	0.694853	-0.045	0.907769	0.946646	-0.379	0.328461	0.481264	YBR083W	YBR084C-A	Convergent
GIM_5p_end_NAM7_SET2_2184	B	internal	YBR084W	MIS1	411054	413981	410981	414149	chrII	1	413346	413346	0	0	0	3	0.256	0.885189	0.935647	1.329	0.433354	0.626763	4.918	0.00120635	0.00276307	4.662	0.00214957	0.00788407	3.59	0.00718481	0.0219519	YBR083W	YBR084C-A	Convergent
GIM_5p_end_NAM7_SET2_2186	B	internal	YBR084W	MIS1	411054	413981	410981	414149	chrII	1	413727	413794	1	1	7	21	-0.128	0.887042	0.935647	2.21	0.00284872	0.0130389	3.834	8.37786e-08	4.31183e-07	3.962	3.79442e-07	3.51016e-06	1.624	0.00484181	0.0157771	YBR083W	YBR084C-A	Convergent
GIM_5p_end_NAM7_SET2_2187	O	mRNA	YBR085W	AAC3	415983	416906	415877	417189	chrII	1	415827	415940	81	164	84	150	1.014	0.000327954	0.0021004	0.054	0.850798	0.931368	0.878	0.00177359	0.00391404	-0.136	0.623951	0.755914	0.824	0.00333693	0.0115262	YBR084C-A	YBR085W	Divergent
GIM_5p_end_NAM7_SET2_2189	I	intergenic	YBR085W_YBR085C-A	NA	NA	NA	NA	NA	chrII	1	418343	418398	12	18	11	5	0.565	0.188768	0.384206	-0.203	0.643262	0.795141	-1.064	0.0217243	0.0364689	-1.628	0.000410053	0.00184964	-0.861	0.0664401	0.138978	YBR085W	YBR085C-A	Convergent
GIM_5p_end_NAM7_SET2_2191	I	intergenic	YBR085C-A_YBR086C	NA	NA	NA	NA	NA	chrII	1	419732	419767	5	8	8	9	0.605	0.190918	0.387279	0.588	0.187398	0.352784	0.713	0.103455	0.148567	0.107	0.801891	0.883341	0.125	0.761122	0.85209	YBR085C-A	YBR086C	Tandem antisens
GIM_5p_end_NAM7_SET2_2192	I	intergenic	YBR085C-A_YBR086C	NA	NA	NA	NA	NA	chrII	1	419923	419923	1	1	1	2	-0.516	0.626726	0.83611	0.018	0.985022	0.999987	0.317	0.730471	0.788182	0.833	0.418753	0.579921	0.299	0.744346	0.841007	YBR085C-A	YBR086C	Tandem antisens
GIM_5p_end_NAM7_SET2_2194	C	CUT	CUT_GIM_0080	NA	423495	423697	423495	423697	chrII	1	423586	423631	1	12	3	21	3.829	1.87072e-06	2.09198e-05	1.927	0.0221068	0.0690712	4.605	5.34752e-09	3.30171e-08	0.776	0.146826	0.267111	2.678	6.65699e-06	4.77165e-05	YBR086C	YBR087W	Divergent
GIM_5p_end_NAM7_SET2_2195	O	mRNA	YBR087W	RFC5	423765	424829	423749	424885	chrII	1	423735	423803	34	42	43	41	0.331	0.150011	0.330687	0.275	0.221	0.396861	0.239	0.284007	0.360179	-0.093	0.680836	0.798127	-0.036	0.870013	0.924963	YBR086C	YBR088C	Tandem antisens
GIM_5p_end_NAM7_SET2_2196	B	internal	YBR087W	RFC5	423765	424829	423749	424885	chrII	1	424431	424439	0	0	5	6	1.416	0.370337	0.608306	5.217	0.000130044	0.000914625	5.43	6.4816e-05	0.000195251	4.014	0.000449256	0.00200558	0.213	0.728354	0.830218	YBR086C	YBR088C	Tandem antisens
GIM_5p_end_NAM7_SET2_2197	A	antisens	YBR088C	POL30	425766	424990	425817	424897	chrII	1	425018	425065	1	5	2	10	1.742	0.0115677	0.0440536	0.987	0.162665	0.317774	2.839	8.80523e-06	3.15864e-05	1.097	0.0316814	0.0765154	1.852	0.000531487	0.00236002	YBR087W	YBR089C-A	Convergent
GIM_5p_end_NAM7_SET2_2199	X	XUT	XUT_2F-177	NA	427127	431732	427127	431732	chrII	1	427129	427157	5	39	4	36	3.013	1.34944e-13	4.42604e-12	-0.167	0.731619	0.855441	2.918	4.15497e-13	4.42631e-12	-0.095	0.76094	0.855914	3.085	7.5329e-14	2.08256e-12	YBR090C	YBR092C	Tandem antisens
GIM_5p_end_NAM7_SET2_2200	X	XUT	XUT_2F-177	NA	427127	431732	427127	431732	chrII	1	427716	427756	6	25	5	24	2.084	8.80253e-07	1.03977e-05	-0.216	0.653169	0.802223	2.003	1.57453e-06	6.53077e-06	-0.081	0.822964	0.896279	2.218	2.21514e-07	2.1551e-06	YBR091C	YBR093C	Tandem antisens
GIM_5p_end_NAM7_SET2_2201	X	XUT	XUT_2F-177	NA	427127	431732	427127	431732	chrII	1	429553	429614	7	50	11	51	2.837	1.16946e-20	9.0413e-19	0.603	0.0782526	0.18335	2.863	9.46724e-22	2.40537e-20	0.026	0.903253	0.943765	2.26	1.89339e-17	8.16458e-16	YBR092C	YBR094W	Divergent
GIM_5p_end_NAM7_SET2_2202	C	CUT	CUT025	NA	429669	431781	429669	431781	chrII	1	430682	430706	0	7	1	9	5.65	1.15073e-05	0.000106887	2.639	0.0538409	0.138266	5.825	5.40826e-06	2.02233e-05	0.175	0.701376	0.813466	3.186	6.91614e-06	4.93128e-05	YBR092C	YBR094W	Divergent
GIM_5p_end_NAM7_SET2_2205	O	mRNA	YBR094W	PBY1	432036	434297	431981	434397	chrII	1	431968	432050	21	23	23	25	0.073	0.8378	0.935647	0.111	0.751835	0.869257	0.23	0.506662	0.587546	0.156	0.658104	0.781586	0.119	0.729814	0.831357	YBR093C	YBR095C	Tandem antisens
GIM_5p_end_NAM7_SET2_2207	B	internal	YBR094W	PBY1	432036	434297	431981	434397	chrII	1	433450	433479	0	0	26	30	0.328	0.804154	0.935647	6.319	1.33693e-10	3.16023e-09	6.562	2.40282e-11	2.05751e-10	6.233	4.30229e-10	6.50815e-09	0.242	0.329388	0.482165	YBR093C	YBR095C	Tandem antisens
GIM_5p_end_NAM7_SET2_2208	B	internal	YBR094W	PBY1	432036	434297	431981	434397	chrII	1	434111	434111	0	0	1	2	0.257	0.884165	0.935647	3.732	0.0138518	0.0475324	3.953	0.0086829	0.0161006	3.695	0.0140513	0.0387902	0.22	0.81517	0.888907	YBR093C	YBR095C	Tandem antisens
GIM_5p_end_NAM7_SET2_2209	O	mRNA	YBR096W	YBR096W	436021	436713	435941	436781	chrII	1	435930	435999	60	65	84	66	0.099	0.761431	0.935647	0.477	0.135975	0.277718	0.118	0.713873	0.774317	0.019	0.953293	0.974082	-0.359	0.259134	0.403213	YBR095C	YBR096W	Divergent
GIM_5p_end_NAM7_SET2_2211	O	mRNA	YBR097W	VPS15	436951	441315	436909	441293	chrII	1	436883	436920	26	18	21	23	-0.453	0.168298	0.356552	-0.328	0.300051	0.490855	-0.186	0.550143	0.628142	0.268	0.417556	0.578671	0.142	0.654597	0.776059	YBR096W	YBR097W	Tandem sens
GIM_5p_end_NAM7_SET2_2212	B	internal	YBR097W	VPS15	436951	441315	436909	441293	chrII	1	439380	439449	1	1	5	31	0.689	0.484769	0.718158	2.91	0.000331024	0.00207104	5.539	8.41951e-13	8.65008e-12	4.85	1.59242e-11	2.8943e-10	2.629	2.85595e-10	4.67999e-09	YBR096W	YBR098W	Tandem sens
GIM_5p_end_NAM7_SET2_2213	B	internal	YBR097W	VPS15	436951	441315	436909	441293	chrII	1	439590	439590	0	0	2	2	0.255	0.884858	0.935647	3.758	0.013334	0.0460787	4.319	0.00401017	0.00811292	4.063	0.00678664	0.0212606	0.561	0.555885	0.695161	YBR096W	YBR098W	Tandem sens
GIM_5p_end_NAM7_SET2_2214	B	internal	YBR097W	VPS15	436951	441315	436909	441293	chrII	1	439695	439726	0	0	1	9	-1.575	0.310837	0.548041	0.739	0.537633	0.715441	4.31	4.01615e-05	0.000126161	5.885	3.14143e-05	0.000188739	3.571	0.000118051	0.000624498	YBR096W	YBR098W	Tandem sens
GIM_5p_end_NAM7_SET2_2215	B	internal	YBR097W	VPS15	436951	441315	436909	441293	chrII	1	440443	440562	1	2	12	14	1.404	0.116839	0.273917	4.221	3.48958e-08	5.57601e-07	4.419	6.57832e-09	4.02006e-08	3.015	3.02419e-07	2.85622e-06	0.198	0.554408	0.694276	YBR096W	YBR098W	Tandem sens
GIM_5p_end_NAM7_SET2_2217	O	mRNA	YBR098W	MMS4	441515	443590	441501	443749	chrII	1	441517	441522	2	12	2	10	2.452	4.01159e-05	0.000325823	-0.015	0.982387	0.999987	2.201	0.000191329	0.000521886	-0.251	0.595101	0.732773	2.216	0.000170432	0.000865431	YBR097W	YBR101C	Convergent
GIM_5p_end_NAM7_SET2_2219	B	internal	YBR098W	MMS4	441515	443590	441501	443749	chrII	1	442601	442601	3	2	2	3	-0.921	0.357878	0.598209	-0.589	0.538786	0.716234	-0.369	0.695461	0.758458	0.552	0.584598	0.724414	0.22	0.819948	0.891772	YBR097W	YBR101C	Convergent
GIM_5p_end_NAM7_SET2_2220	B	internal	YBR098W	MMS4	441515	443590	441501	443749	chrII	1	442973	443015	0	0	4	20	0.264	0.876454	0.935647	4.793	0.000470553	0.00280572	7.159	1.16862e-07	5.83554e-07	6.895	4.68607e-07	4.25144e-06	2.365	8.87226e-05	0.000485485	YBR097W	YBR101C	Convergent
GIM_5p_end_NAM7_SET2_2222	B	internal	YBR098W	MMS4	441515	443590	441501	443749	chrII	1	443193	443223	0	1	6	12	2.037	0.170383	0.359636	5.316	7.75293e-05	0.000583373	6.191	3.66786e-06	1.41909e-05	4.153	4.93988e-05	0.000281924	0.875	0.214427	0.351086	YBR097W	YBR101C	Convergent
GIM_5p_end_NAM7_SET2_2223	B	internal	YBR098W	MMS4	441515	443590	441501	443749	chrII	1	443361	443419	0	1	12	25	1.374	0.260586	0.485632	5.145	8.93721e-07	1.06919e-05	6.222	2.149e-09	1.42001e-08	4.849	9.58688e-09	1.19269e-07	1.078	0.0306108	0.0739948	YBR097W	YBR101C	Convergent
GIM_5p_end_NAM7_SET2_2224	O	mRNA	YBR103W	SIF2	447709	449316	447557	449325	chrII	1	447506	447603	175	146	247	220	-0.266	0.285251	0.516544	0.489	0.0455855	0.121106	0.331	0.175815	0.23809	0.597	0.0158826	0.0429335	-0.158	0.516371	0.662155	YBR102C	YBR103W	Divergent
GIM_5p_end_NAM7_SET2_2225	O	mRNA	YBR103W	SIF2	447709	449316	447557	449325	chrII	1	447711	447752	4	15	2	9	1.856	0.000228962	0.00153075	-0.911	0.142483	0.287693	1.292	0.0102951	0.0187213	-0.564	0.202956	0.341765	2.203	0.000123421	0.000650206	YBR102C	YBR104W	Divergent
GIM_5p_end_NAM7_SET2_2226	B	internal	YBR103W	SIF2	447709	449316	447557	449325	chrII	1	448057	448062	0	0	0	3	2.214	0.16849	0.356848	1.874	0.241824	0.420915	4.954	0.000805678	0.00191823	2.74	0.0196176	0.0512877	3.081	0.00784389	0.0236584	YBR102C	YBR104W	Divergent
GIM_5p_end_NAM7_SET2_2227	B	internal	YBR103W	SIF2	447709	449316	447557	449325	chrII	1	448263	448368	1	2	12	152	0.707	0.31309	0.550834	3.081	6.05831e-08	9.27693e-07	6.746	2.18853e-35	1.71649e-33	6.039	1.01937e-33	1.72392e-31	3.666	1.32018e-41	7.52049e-39	YBR102C	YBR104W	Divergent
GIM_5p_end_NAM7_SET2_2228	O	mRNA	YBR104W	YMC2	449667	450656	449581	450765	chrII	1	449547	449607	200	291	157	178	0.528	0.30841	0.545119	-0.344	0.506636	0.687878	-0.162	0.754436	0.80871	-0.69	0.18309	0.31641	0.182	0.725164	0.828283	YBR103W	YBR104W	Tandem sens
GIM_5p_end_NAM7_SET2_2230	B	internal	YBR104W	YMC2	449667	450656	449581	450765	chrII	1	450086	450086	0	1	2	2	2.684	0.076571	0.200163	3.973	0.0057723	0.023386	4.155	0.00369959	0.00754736	1.471	0.153866	0.276655	0.182	0.831742	0.899644	YBR103W	YBR105C	Convergent
GIM_5p_end_NAM7_SET2_2231	I	intergenic	YBR105C_YBR106W	NA	NA	NA	NA	NA	chrII	1	452205	452205	0	2	0	0	3.843	0.0196909	NA	0.009	0.995937	NA	2.067	0.222379	0.291943	-1.776	0.22169	0.365802	2.057	0.223037	0.361356	YBR105C	YBR106W	Divergent
GIM_5p_end_NAM7_SET2_2232	O	mRNA	YBR106W	PHO88	452658	453224	452581	453517	chrII	1	452577	452635	2803	3074	3590	2379	0.134	0.474541	0.709638	0.356	0.0566646	0.143705	-0.236	0.20741	0.275061	-0.369	0.0482613	0.108542	-0.592	0.00154157	0.00597714	YBR105C	YBR106W	Divergent
GIM_5p_end_NAM7_SET2_2234	S	SUT	SUT017	NA	453557	454701	453557	454701	chrII	1	453577	453648	9	21	17	30	1.23	0.000254037	0.0016723	0.931	0.00522284	0.0215116	1.691	1.04018e-07	5.24747e-07	0.461	0.110596	0.213147	0.76	0.00779482	0.0235373	YBR106W	YBR107C	Convergent
GIM_5p_end_NAM7_SET2_2235	O	mRNA	YBR108W	AIM3	454822	457665	454813	457830	chrII	1	454743	454815	107	89	87	91	-0.27	0.266705	0.493059	-0.297	0.216449	0.390943	-0.233	0.329759	0.409087	0.037	0.878675	0.930516	0.064	0.789846	0.871403	YBR107C	YBR108W	Divergent
GIM_5p_end_NAM7_SET2_2236	B	internal	YBR108W	AIM3	454822	457665	454813	457830	chrII	1	455724	455876	1	3	31	43	1.212	0.0806564	0.207467	4.423	1.07142e-13	3.85879e-12	4.871	1.82345e-16	2.78562e-15	3.659	2.2967e-13	5.24438e-12	0.448	0.190434	0.321127	YBR107C	YBR109C	Tandem antisens
GIM_5p_end_NAM7_SET2_2238	B	internal	YBR108W	AIM3	454822	457665	454813	457830	chrII	1	456097	456124	0	0	3	6	1.422	0.370951	0.608778	4.676	0.00066131	0.00378088	5.566	4.23342e-05	0.000132487	4.143	0.000262006	0.00124215	0.89	0.126421	0.232135	YBR107C	YBR109C	Tandem antisens
GIM_5p_end_NAM7_SET2_2239	B	internal	YBR108W	AIM3	454822	457665	454813	457830	chrII	1	456175	456202	0	0	0	10	0.26	0.88224	0.935647	1.962	0.213324	0.387101	6.601	3.88694e-06	1.4961e-05	6.341	9.1966e-06	6.34413e-05	4.639	3.58789e-06	2.71848e-05	YBR107C	YBR109C	Tandem antisens
GIM_5p_end_NAM7_SET2_2241	B	internal	YBR108W	AIM3	454822	457665	454813	457830	chrII	1	456569	456688	0	1	80	96	2.892	0.0190948	0.0663544	8.562	4.99191e-14	1.88019e-12	8.818	8.46543e-15	1.07721e-13	5.927	3.32164e-23	2.22612e-21	0.256	0.310186	0.461452	YBR107C	YBR109C	Tandem antisens
GIM_5p_end_NAM7_SET2_2242	B	internal	YBR108W	AIM3	454822	457665	454813	457830	chrII	1	457531	457546	0	0	9	5	-0.296	0.819606	0.935647	4.243	4.69188e-06	4.8076e-05	3.572	0.000134409	0.000378011	3.868	0.00036649	0.00167339	-0.67	0.17892	0.305343	YBR107C	YBR109C	Tandem antisens
GIM_5p_end_NAM7_SET2_2243	I	intergenic	YBR109C_YBR110W	NA	NA	NA	NA	NA	chrII	1	458657	458694	7	7	13	8	0.063	0.904408	0.943129	0.772	0.11571	0.246306	0.129	0.798045	0.844963	0.066	0.898799	0.941009	-0.644	0.182601	0.310532	YBR109C	YBR110W	Divergent
GIM_5p_end_NAM7_SET2_2244	O	mRNA	YBR110W	ALG1	458872	460221	458822	460321	chrII	1	458808	458831	15	11	16	17	-0.474	0.232829	0.448747	0.075	0.838316	0.924332	0.176	0.628484	0.699914	0.651	0.0968643	0.191858	0.101	0.781092	0.865938	YBR109C	YBR110W	Divergent
GIM_5p_end_NAM7_SET2_2246	B	internal	YBR110W	ALG1	458872	460221	458822	460321	chrII	1	459662	459676	0	0	1	5	-1.58	0.30499	0.541634	1.558	0.152143	0.302359	3.517	0.000462304	0.00116231	5.097	0.000258782	0.00122902	1.959	0.00945254	0.0276475	YBR109C	YBR111C	Tandem antisens
GIM_5p_end_NAM7_SET2_2248	I	intergenic	YBR111C_YBR111W-A	NA	NA	NA	NA	NA	chrII	1	461841	461880	0	8	2	7	3.974	5.03331e-05	0.000397963	2.19	0.0319244	0.0919633	3.748	0.000119783	0.000340729	-0.226	0.723479	0.828763	1.558	0.0273744	0.0674299	YBR111C	YBR111W-A	Divergent
GIM_5p_end_NAM7_SET2_2249	O	mRNA	YBR111W-A	SUS1	462139	462579	462110	462726	chrII	1	462093	462260	336	435	330	380	0.372	0.249176	0.47094	-0.025	0.937321	0.981751	0.178	0.581949	0.657419	-0.195	0.546391	0.69489	0.203	0.529309	0.673106	YBR111C	YBR112C	Tandem antisens
GIM_5p_end_NAM7_SET2_2250	B	internal	YBR111W-A	SUS1	462139	462579	462110	462726	chrII	1	462312	462312	3	5	3	2	0.353	0.591835	0.808979	-0.25	0.707896	0.83966	-0.612	0.369754	0.450908	-0.965	0.159696	0.284615	-0.362	0.602882	0.734748	YBR111C	YBR112C	Tandem antisens
GIM_5p_end_NAM7_SET2_2251	I	intergenic	YBR112C_YBR114W	NA	NA	NA	NA	NA	chrII	1	466127	466161	7	18	12	17	1.425	0.000100505	0.000739227	0.808	0.0296935	0.0870364	1.302	0.000261318	0.000692721	-0.123	0.698554	0.811505	0.495	0.125385	0.230623	YBR112C	YBR114W	Divergent
GIM_5p_end_NAM7_SET2_2252	O	mRNA	YBR114W	RAD16	467248	469620	467166	469670	chrII	1	467130	467236	29	36	33	47	0.329	0.434134	0.67325	0.159	0.703169	0.836506	0.686	0.0960979	0.139211	0.358	0.387578	0.549006	0.527	0.200032	0.333567	YBR112C	YBR114W	Divergent
GIM_5p_end_NAM7_SET2_2253	B	internal	YBR114W	RAD16	467248	469620	467166	469670	chrII	1	467349	467411	4	28	6	25	2.86	4.07647e-10	8.44236e-09	0.652	0.193833	0.361722	2.701	2.38794e-09	1.56737e-08	-0.159	0.655625	0.780228	2.049	6.77105e-07	5.97282e-06	YBR112C	YBR115C	Tandem antisens
GIM_5p_end_NAM7_SET2_2254	B	internal	YBR114W	RAD16	467248	469620	467166	469670	chrII	1	467554	467554	0	2	0	2	1.94	0.100065	0.24353	-0.023	0.985763	0.999987	2.464	0.0293652	0.047845	0.524	0.581599	0.721855	2.488	0.0278114	0.0683043	YBR112C	YBR115C	Tandem antisens
GIM_5p_end_NAM7_SET2_2255	B	internal	YBR114W	RAD16	467248	469620	467166	469670	chrII	1	468040	468071	1	0	3	9	-0.786	0.533687	0.762543	1.843	0.0417044	0.112911	3.81	6.08684e-06	2.25388e-05	4.596	2.61152e-05	0.000160146	1.967	0.000808651	0.00340495	YBR112C	YBR115C	Tandem antisens
GIM_5p_end_NAM7_SET2_2256	B	internal	YBR114W	RAD16	467248	469620	467166	469670	chrII	1	468229	468229	0	0	0	2	0.25	0.888349	NA	0.004	0.998315	NA	4.56	0.00402339	0.00813737	4.309	0.00655962	0.020657	4.556	0.00405376	0.0135629	YBR112C	YBR115C	Tandem antisens
GIM_5p_end_NAM7_SET2_2257	B	internal	YBR114W	RAD16	467248	469620	467166	469670	chrII	1	468385	468420	0	0	8	10	-1.367	0.356601	0.597065	4.077	1.34206e-05	0.000124043	4.443	1.77128e-06	7.27438e-06	5.81	1.09779e-05	7.43315e-05	0.366	0.44848	0.601912	YBR112C	YBR115C	Tandem antisens
GIM_5p_end_NAM7_SET2_2258	B	internal	YBR114W	RAD16	467248	469620	467166	469670	chrII	1	468707	468754	0	0	19	37	0.328	0.804933	0.935647	5.866	3.36678e-09	6.33465e-08	6.835	4.45364e-12	4.17893e-11	6.507	8.94858e-11	1.48551e-09	0.969	0.00045334	0.00205646	YBR112C	YBR115C	Tandem antisens
GIM_5p_end_NAM7_SET2_2259	B	internal	YBR114W	RAD16	467248	469620	467166	469670	chrII	1	468940	468940	0	0	1	2	0.245	0.891257	NA	2.526	0.129304	NA	3.87	0.0169385	0.0292585	3.625	0.0252384	0.0634758	1.344	0.325025	0.477717	YBR112C	YBR115C	Tandem antisens
GIM_5p_end_NAM7_SET2_2260	B	internal	YBR114W	RAD16	467248	469620	467166	469670	chrII	1	469101	469150	1	0	10	9	-1.773	0.217292	0.425744	3.952	3.00693e-06	3.22574e-05	3.818	6.36635e-06	2.34455e-05	5.591	2.07139e-05	0.000131109	-0.133	0.784601	0.867827	YBR112C	YBR115C	Tandem antisens
GIM_5p_end_NAM7_SET2_2262	A	antisens	YBR115C	LYS2	473926	469748	474034	469650	chrII	1	472319	472319	0	0	3	4	-0.863	0.590268	0.808144	3.367	0.00401923	0.0173286	4.099	0.000367003	0.00094018	4.963	0.000370366	0.00168928	0.733	0.267028	0.412764	YBR114W	YBR117C	Convergent
GIM_5p_end_NAM7_SET2_2263	A	antisens	YBR115C	LYS2	473926	469748	474034	469650	chrII	1	472386	472386	0	0	0	4	0.25	0.888643	0.935647	1.238	0.471484	0.657729	5.304	0.000731658	0.00175648	5.054	0.00128017	0.00500665	4.066	0.00416793	0.0138847	YBR114W	YBR117C	Convergent
GIM_5p_end_NAM7_SET2_2264	C	CUT	CUT_GIM_0081.CUT_GIM_0086	.	474388	474519	474388	474519	chrII	1	474277	474408	13	93	17	108	2.806	4.69206e-24	5.16001e-22	0.384	0.209273	0.382312	3.031	1.24275e-28	5.79782e-27	0.225	0.322133	0.482242	2.647	3.16576e-24	3.11496e-22	YBR115C	YBR118W	Divergent
GIM_5p_end_NAM7_SET2_2266	C	CUT	CUT_GIM_0086	NA	474388	474661	474388	474661	chrII	1	474527	474553	3	20	3	8	2.385	1.14187e-07	1.58345e-06	-0.621	0.273589	0.45806	1.08	0.0211188	0.0355737	-1.305	0.000666002	0.00282569	1.701	0.00100337	0.00412298	YBR115C	YBR118W	Divergent
GIM_5p_end_NAM7_SET2_2271	I	intergenic	YBR117C_YBR118W	NA	NA	NA	NA	NA	chrII	1	477489	477489	0	0	1	1	0.245	0.890498	0.935647	3.416	0.0341395	0.0968785	3.773	0.0183813	0.031447	3.528	0.027508	0.0681779	0.357	0.777226	0.863335	YBR117C	YBR118W	Divergent
GIM_5p_end_NAM7_SET2_2272	O	mRNA	YBR118W	TEF2	477671	479047	477566	479134	chrII	1	477559	477650	11181	12619	12254	9776	0.174	0.261358	0.486762	0.132	0.39595	0.593406	-0.193	0.213077	0.281592	-0.368	0.0178801	0.0474326	-0.325	0.0362572	0.0850151	YBR117C	YBR118W	Divergent
GIM_5p_end_NAM7_SET2_2274	O	mRNA	YBR119W	MUD1	479338	480323	479262	480446	chrII	1	479268	479338	47	62	56	55	0.36	0.0707026	0.18822	0.234	0.230781	0.408538	0.215	0.267639	0.34241	-0.145	0.456462	0.615603	-0.019	0.919981	0.954187	YBR118W	YBR119W	Tandem sens
GIM_5p_end_NAM7_SET2_2276	B	internal	YBR119W	MUD1	479338	480323	479262	480446	chrII	1	479731	479731	0	0	1	2	-0.405	0.779733	0.935647	1.223	0.32255	0.515476	1.885	0.114198	0.162176	2.29	0.0827679	0.168881	0.662	0.529258	0.673101	YBR118W	YBR120C	Convergent
GIM_5p_end_NAM7_SET2_2277	B	internal	YBR119W	MUD1	479338	480323	479262	480446	chrII	1	479855	479907	1	5	6	15	2.238	0.00156023	0.00823144	2.713	5.9122e-05	0.000458982	3.843	3.93421e-09	2.49017e-08	1.606	0.000215955	0.00104511	1.13	0.00270123	0.00964874	YBR118W	YBR120C	Convergent
GIM_5p_end_NAM7_SET2_2278	C	CUT	CUT_GIM_0107	NA	483793	483944	483793	483944	chrII	1	483782	483836	3	10	6	16	1.431	0.00740482	0.0305906	0.739	0.173726	0.333551	2.134	2.47108e-05	8.11037e-05	0.704	0.121608	0.229749	1.395	0.00272771	0.00972121	YBR121C	YBR122C	Tandem antisens
GIM_5p_end_NAM7_SET2_2279	C	CUT	CUT_GIM_0076.CUT_GIM_0100	.	484744	485253	484744	485253	chrII	1	484772	484772	0	1	2	1	1.062	0.467783	0.703089	2.475	0.0643417	0.158045	1.154	0.411843	0.494326	0.093	0.943955	0.968931	-1.32	0.255586	0.399553	YBR122C	YBR125C	Tandem antisens
GIM_5p_end_NAM7_SET2_2281	A	antisens	YBR123C	TFC1	486691	484742	486762	484674	chrII	1	485875	485921	0	1	6	11	0.736	0.519281	0.749607	3.499	0.000228704	0.00150073	4.493	1.45038e-06	6.05755e-06	3.756	1.59086e-05	0.000103698	0.994	0.0726706	0.149548	YBR122C	YBR125C	Tandem antisens
GIM_5p_end_NAM7_SET2_2282	A	antisens	YBR123C	TFC1	486691	484742	486762	484674	chrII	1	486026	486026	0	1	1	4	2.746	0.0677329	0.182313	3.235	0.0259976	0.0784276	4.851	0.000562659	0.00138802	2.105	0.0284359	0.0701049	1.617	0.0539616	0.117292	YBR122C	YBR125C	Tandem antisens
GIM_5p_end_NAM7_SET2_2284	I	intergenic	YBR125C_YBR126C	NA	NA	NA	NA	NA	chrII	1	488673	488676	3	3	10	12	0.127	0.844945	0.935647	1.708	0.00237853	0.0111626	1.905	0.000599461	0.00147043	1.778	0.00206178	0.00760848	0.197	0.680133	0.795786	YBR125C	YBR126C	Tandem antisens
GIM_5p_end_NAM7_SET2_2285	A	antisens	NA	NA	NA	NA	NA	NA	chrII	1	488728	488786	33	51	77	103	0.625	0.00352264	0.016532	1.232	1.02128e-09	2.09397e-08	1.652	6.31292e-17	1.01227e-15	1.027	1.17867e-07	1.2075e-06	0.42	0.0198062	0.0514823	YBR125C	YBR126C	Tandem antisens
GIM_5p_end_NAM7_SET2_2287	I	intergenic	YBR126C_YBR127C	NA	NA	NA	NA	NA	chrII	1	490619	490632	5	7	8	5	0.562	0.346748	0.587616	0.788	0.171042	0.329785	0.124	0.833729	0.874481	-0.438	0.455784	0.614918	-0.664	0.239962	0.381894	YBR126C	YBR127C	Tandem antisens
GIM_5p_end_NAM7_SET2_2288	I	intergenic	YBR126C_YBR127C	NA	NA	NA	NA	NA	chrII	1	490811	490836	18866	22639	20186	16294	0.262	0.31824	0.556916	0.097	0.711423	0.842345	-0.21	0.422084	0.504575	-0.472	0.0717243	0.15066	-0.307	0.240894	0.383035	YBR126C	YBR127C	Tandem antisens
GIM_5p_end_NAM7_SET2_2289	C	CUT	CUT027	NA	493094	493686	493094	493686	chrII	1	493045	493107	20	22	28	26	0.121	0.815678	0.935647	0.461	0.365083	0.562056	0.335	0.509739	0.590386	0.214	0.675787	0.794696	-0.126	0.803071	0.880562	YBR127C	YBR129C	Tandem antisens
GIM_5p_end_NAM7_SET2_2291	A	antisens	YBR130C	SHE3	496869	495592	496938	495530	chrII	1	495571	495594	3	15	9	38	2.431	9.60801e-07	1.13102e-05	1.621	0.00134894	0.00692832	3.711	4.07759e-15	5.33985e-14	1.28	0.0003887	0.00176657	2.091	2.27433e-08	2.6569e-07	YBR129C	YBR131W	Divergent
GIM_5p_end_NAM7_SET2_2292	O	mRNA	YBR131W	CCZ1	497163	499277	497150	499462	chrII	1	497119	497171	10	14	6	8	0.445	0.206581	0.409835	-0.715	0.0622724	0.15433	-0.339	0.34689	0.42706	-0.784	0.0294516	0.0722588	0.375	0.337048	0.490294	YBR130C	YBR132C	Tandem antisens
GIM_5p_end_NAM7_SET2_2293	B	internal	YBR131W	CCZ1	497163	499277	497150	499462	chrII	1	497785	497832	1	0	19	44	-0.882	0.377989	0.614882	4.01	5.01742e-10	1.09189e-08	5.164	4.7149e-16	6.92894e-15	6.046	2.93259e-12	5.86166e-11	1.154	0.00172933	0.00660808	YBR130C	YBR132C	Tandem antisens
GIM_5p_end_NAM7_SET2_2294	B	internal	YBR131W	CCZ1	497163	499277	497150	499462	chrII	1	498022	498022	0	0	1	1	0.239	0.893982	NA	2.982	0.0756964	NA	2.861	0.0882211	0.128939	2.622	0.11818	0.224623	-0.121	0.933912	0.963006	YBR130C	YBR132C	Tandem antisens
GIM_5p_end_NAM7_SET2_2295	B	internal	YBR131W	CCZ1	497163	499277	497150	499462	chrII	1	498321	498386	0	0	53	65	-1.118	0.421636	0.659237	6.662	1.76946e-14	7.19148e-13	6.968	9.92369e-16	1.40221e-14	8.085	2.72444e-11	4.83014e-10	0.305	0.4204	0.575392	YBR130C	YBR132C	Tandem antisens
GIM_5p_end_NAM7_SET2_2297	B	internal	YBR131W	CCZ1	497163	499277	497150	499462	chrII	1	498593	498593	0	0	1	1	0.244	0.891677	NA	2.271	0.177233	NA	3.743	0.0215761	0.0362678	3.499	0.0317112	0.0765788	1.472	0.295485	0.445228	YBR130C	YBR132C	Tandem antisens
GIM_5p_end_NAM7_SET2_2298	B	internal	YBR131W	CCZ1	497163	499277	497150	499462	chrII	1	498983	499002	0	0	7	15	0.268	0.873406	0.935647	5.78	1.22125e-05	0.000113797	6.776	2.54578e-07	1.20245e-06	6.508	1.07488e-06	9.08192e-06	0.996	0.0127795	0.0356859	YBR130C	YBR132C	Tandem antisens
GIM_5p_end_NAM7_SET2_2299	B	internal	YBR131W	CCZ1	497163	499277	497150	499462	chrII	1	499397	499397	0	0	1	3	0.256	0.884913	0.935647	2.605	0.0993575	0.220634	4.885	0.00115263	0.00265439	4.629	0.00204947	0.00757208	2.28	0.0330977	0.0787672	YBR131W	YBR132C	Convergent
GIM_5p_end_NAM7_SET2_2301	I	intergenic	YBR133C_YBR135W	NA	NA	NA	NA	NA	chrII	1	504573	504624	31	67	50	73	1.07	2.02976e-05	0.000177098	0.655	0.00913085	0.0339313	1.193	1.13767e-06	4.83265e-06	0.123	0.60359	0.739438	0.538	0.022864	0.058057	YBR133C	YBR135W	Divergent
GIM_5p_end_NAM7_SET2_2302	O	mRNA	YBR135W	CKS1	504854	505306	504766	505454	chrII	1	504745	504827	596	644	491	369	0.114	0.58128	0.801155	-0.279	0.177277	0.338537	-0.688	0.000885398	0.00208942	-0.802	0.000110082	0.000575034	-0.41	0.0484245	0.107501	YBR133C	YBR135W	Divergent
GIM_5p_end_NAM7_SET2_2303	O	mRNA	YBR136W	MEC1	505668	512774	505630	512966	chrII	1	505617	505668	21	18	13	12	-0.265	0.437202	0.675664	-0.763	0.026137	0.0787441	-0.874	0.0107132	0.0193839	-0.609	0.0890469	0.179128	-0.111	0.758652	0.850336	YBR135W	YBR136W	Tandem sens
GIM_5p_end_NAM7_SET2_2304	B	internal	YBR136W	MEC1	505668	512774	505630	512966	chrII	1	506732	506732	0	0	0	2	-1.055	0.531232	NA	0.776	0.599627	NA	2.703	0.0453788	0.0709662	3.758	0.0141558	0.039011	1.927	0.115084	0.215616	YBR135W	YBR137W	Tandem sens
GIM_5p_end_NAM7_SET2_2305	B	internal	YBR136W	MEC1	505668	512774	505630	512966	chrII	1	508115	508128	0	0	1	4	0.258	0.883181	0.935647	2.87	0.060313	0.150681	5.515	0.000147118	0.000410077	5.257	0.00029693	0.00138407	2.645	0.003431	0.011789	YBR135W	YBR137W	Tandem sens
GIM_5p_end_NAM7_SET2_2308	B	internal	YBR136W	MEC1	505668	512774	505630	512966	chrII	1	511289	511299	0	0	3	10	0.261	0.879889	0.935647	4.141	0.00353122	0.0156303	6.337	5.05187e-06	1.90055e-05	6.076	1.29359e-05	8.59996e-05	2.196	0.000549134	0.0024284	YBR135W	YBR137W	Tandem sens
GIM_5p_end_NAM7_SET2_2309	B	internal	YBR136W	MEC1	505668	512774	505630	512966	chrII	1	511899	511899	0	1	0	3	3.12	0.0385102	0.116826	2.288	0.135396	0.276836	4.46	0.00193696	0.00423528	1.341	0.158555	0.283025	2.172	0.0314643	0.0757034	YBR135W	YBR137W	Tandem sens
GIM_5p_end_NAM7_SET2_2310	B	internal	YBR136W	MEC1	505668	512774	505630	512966	chrII	1	512462	512462	0	0	0	1	0.248	0.876986	NA	0.703	0.644666	NA	2.141	0.134921	0.18821	1.892	0.192906	0.329012	1.438	0.28471	0.433062	YBR135W	YBR137W	Tandem sens
GIM_5p_end_NAM7_SET2_2311	O	mRNA	YBR137W	YBR137W	513044	513583	512966	513774	chrII	1	512916	512991	345	334	298	261	-0.049	0.853062	0.935647	-0.212	0.426593	0.620577	-0.397	0.13585	0.189323	-0.348	0.193076	0.329251	-0.185	0.486898	0.636658	YBR136W	YBR137W	Tandem sens
GIM_5p_end_NAM7_SET2_2312	B	internal	YBR137W	YBR137W	513044	513583	512966	513774	chrII	1	513110	513116	3	9	6	15	1.746	0.00215098	0.0108499	1.113	0.0531888	0.136934	2.443	6.27277e-06	2.3152e-05	0.697	0.131751	0.245165	1.329	0.00480655	0.0156816	YBR136W	YBR138C	Convergent
GIM_5p_end_NAM7_SET2_2313	B	internal	YBR137W	YBR137W	513044	513583	512966	513774	chrII	1	513238	513374	39	75	46	98	0.927	0.000311951	0.0020098	0.245	0.346929	0.542308	1.321	1.34224e-07	6.64276e-07	0.393	0.10831	0.209563	1.076	1.40902e-05	9.34465e-05	YBR136W	YBR138C	Convergent
GIM_5p_end_NAM7_SET2_2315	A	antisens	YBR138C	YBR138C	515336	513762	515418	513658	chrII	1	514090	514090	0	0	0	1	0.249	0.889287	NA	1.441	0.402448	NA	3.983	0.0127904	0.0227299	3.735	0.0195852	0.0512216	2.542	0.0817565	0.164585	YBR137W	YBR139W	Tandem sens
GIM_5p_end_NAM7_SET2_2316	A	antisens	YBR138C	YBR138C	515336	513762	515418	513658	chrII	1	514140	514140	0	0	4	10	1.384	0.378072	0.614969	4.751	0.000408095	0.00248151	6.256	2.39239e-06	9.57441e-06	4.872	9.29279e-06	6.40257e-05	1.506	0.00230813	0.00844843	YBR137W	YBR139W	Tandem sens
GIM_5p_end_NAM7_SET2_2317	O	mRNA	YBR139W	YBR139W	515664	517190	515654	517358	chrII	1	515612	515723	110	137	151	191	0.299	0.493174	0.725994	0.443	0.308499	0.500012	0.778	0.073563	0.109505	0.478	0.271616	0.426373	0.334	0.441048	0.594777	YBR138C	YBR140C	Tandem antisens
GIM_5p_end_NAM7_SET2_2318	B	internal	YBR139W	YBR139W	515664	517190	515654	517358	chrII	1	516306	516363	1	6	6	12	2.389	0.00099975	0.00559084	2.475	0.00048083	0.00286036	3.477	3.94693e-07	1.80747e-06	1.088	0.0237045	0.0602833	1.002	0.0269762	0.0666461	YBR138C	YBR140C	Tandem antisens
GIM_5p_end_NAM7_SET2_2319	B	internal	YBR139W	YBR139W	515664	517190	515654	517358	chrII	1	516581	516581	0	0	1	3	-0.976	0.558458	0.78335	1.278	0.36387	0.561028	3.464	0.00773112	0.0145198	4.44	0.00300925	0.0105852	2.185	0.0460884	0.10344	YBR138C	YBR140C	Tandem antisens
GIM_5p_end_NAM7_SET2_2320	B	internal	YBR139W	YBR139W	515664	517190	515654	517358	chrII	1	516900	516926	0	1	2	5	1.733	0.184011	0.37749	2.874	0.0185765	0.0602089	4.12	0.000534109	0.00132484	2.386	0.015393	0.041866	1.245	0.141622	0.253729	YBR138C	YBR140C	Tandem antisens
GIM_5p_end_NAM7_SET2_2321	A	antisens	YBR140C	IRA1	526628	517350	526898	517234	chrII	1	521447	521447	0	0	0	2	0.254	0.886362	NA	0.004	0.998246	NA	4.967	0.00134164	0.00304717	4.713	0.00234318	0.00853489	4.963	0.00135092	0.00534222	YBR139W	YBR141C	Convergent
GIM_5p_end_NAM7_SET2_2322	A	antisens	YBR140C	IRA1	526628	517350	526898	517234	chrII	1	523662	523727	0	0	5	53	1.296	0.392266	0.627666	4.932	0.000111445	0.00080107	8.432	1.90247e-11	1.64731e-10	7.136	5.76392e-12	1.10908e-10	3.499	2.33342e-20	1.48128e-18	YBR139W	YBR141C	Convergent
GIM_5p_end_NAM7_SET2_2323	A	antisens	YBR140C	IRA1	526628	517350	526898	517234	chrII	1	523800	523800	0	0	0	2	0.253	0.887089	NA	1.368	0.422704	NA	4.662	0.002689	0.00568278	4.409	0.00453205	0.0150307	3.294	0.0175132	0.0463515	YBR139W	YBR141C	Convergent
GIM_5p_end_NAM7_SET2_2325	A	antisens	YBR141C	YBR141C	528038	527025	528058	526898	chrII	1	527129	527225	26	106	55	194	2.05	1.64547e-16	7.58726e-15	1.093	1.55173e-05	0.000141639	2.903	4.61443e-33	2.99068e-31	0.853	0.000114419	0.000595248	1.81	1.19182e-15	4.19503e-14	YBR140C	YBR142W	Divergent
GIM_5p_end_NAM7_SET2_2326	O	mRNA	YBR142W	MAK5	528317	530638	528246	530806	chrII	1	528232	528340	48	61	66	68	0.341	0.441373	0.679404	0.454	0.302874	0.493863	0.487	0.267484	0.342252	0.146	0.739922	0.841043	0.034	0.938767	0.96517	YBR141C	YBR143C	Tandem antisens
GIM_5p_end_NAM7_SET2_2327	B	internal	YBR142W	MAK5	528317	530638	528246	530806	chrII	1	529463	529463	0	0	1	3	0.256	0.884746	0.935647	2.815	0.0717467	0.171766	4.941	0.000959345	0.00224848	4.684	0.00172342	0.00650512	2.126	0.0384386	0.0892183	YBR141C	YBR143C	Tandem antisens
GIM_5p_end_NAM7_SET2_2328	B	internal	YBR142W	MAK5	528317	530638	528246	530806	chrII	1	529821	529882	1	1	3	20	-0.712	0.493962	0.726736	1.632	0.027827	0.0827557	4.288	2.19864e-10	1.66296e-09	5	1.83552e-08	2.18435e-07	2.656	2.26091e-08	2.64409e-07	YBR141C	YBR143C	Tandem antisens
GIM_5p_end_NAM7_SET2_2329	B	internal	YBR142W	MAK5	528317	530638	528246	530806	chrII	1	530171	530174	0	0	2	7	0.256	0.882775	0.935647	4.132	0.00485787	0.0202924	5.854	4.94207e-05	0.000152699	5.598	0.000109454	0.000572033	1.722	0.0414679	0.0946695	YBR141C	YBR143C	Tandem antisens
GIM_5p_end_NAM7_SET2_2330	B	internal	YBR142W	MAK5	528317	530638	528246	530806	chrII	1	530232	530303	1	3	12	61	1.507	0.0272593	0.0885605	3.313	3.57718e-08	5.69169e-07	5.641	2.70502e-22	7.33778e-21	4.134	1.33486e-21	8.00437e-20	2.327	9.73082e-17	3.89359e-15	YBR141C	YBR143C	Tandem antisens
GIM_5p_end_NAM7_SET2_2332	B	internal	YBR142W	MAK5	528317	530638	528246	530806	chrII	1	530416	530501	1	1	53	66	-0.229	0.76974	0.935647	5.033	1.42166e-20	1.1648e-18	5.356	3.04538e-23	9.00594e-22	5.585	1.40712e-18	6.10419e-17	0.323	0.233115	0.373685	YBR141C	YBR143C	Tandem antisens
GIM_5p_end_NAM7_SET2_2333	X	XUT	XUT_2F-206	NA	532462	533319	532462	533319	chrII	1	532468	532509	5	48	6	48	3.312	9.68921e-21	7.57638e-19	0.207	0.625473	0.782524	3.292	5.12588e-21	1.1944e-19	-0.02	0.931257	0.961551	3.085	2.19079e-20	1.39894e-18	YBR143C	YBR145W	Divergent
GIM_5p_end_NAM7_SET2_2335	I	intergenic	YBR143C_YBR145W	NA	NA	NA	NA	NA	chrII	1	533485	533493	2	4	4	7	1.017	0.189701	0.385646	1.071	0.156426	0.308612	1.818	0.0127429	0.0226549	0.801	0.246341	0.396099	0.747	0.26298	0.407847	YBR143C	YBR145W	Divergent
GIM_5p_end_NAM7_SET2_2336	O	mRNA	YBR145W	ADH5	533762	534817	533606	534966	chrII	1	533628	533742	190	303	144	211	0.668	0.0106085	0.0410467	-0.41	0.119321	0.252011	0.147	0.572651	0.648444	-0.521	0.0458819	0.104175	0.558	0.0337998	0.0801034	YBR143C	YBR145W	Divergent
GIM_5p_end_NAM7_SET2_2337	O	mRNA	YBR146W	MRPS9	535260	536096	535198	536294	chrII	1	535171	535253	845	750	1140	1074	-0.171	0.585165	0.804406	0.428	0.171127	0.329887	0.342	0.27391	0.349112	0.513	0.101233	0.198585	-0.086	0.783474	0.867291	YBR145W	YBR146W	Tandem sens
GIM_5p_end_NAM7_SET2_2341	I	intergenic	YBR146W_YBR147W	NA	NA	NA	NA	NA	chrII	1	536416	536453	21	36	20	19	0.711	0.0729302	0.193051	-0.165	0.683044	0.822845	-0.176	0.660791	0.727835	-0.887	0.0255972	0.0642438	-0.011	0.977789	0.987019	YBR146W	YBR147W	Tandem sens
GIM_5p_end_NAM7_SET2_2342	O	mRNA	YBR147W	RTC2	536575	537465	536525	537565	chrII	1	536544	536550	8	22	5	10	1.486	7.93935e-05	0.000602131	-0.583	0.181153	0.344086	0.433	0.265222	0.339739	-1.052	0.00304331	0.0106894	1.016	0.0149656	0.0405964	YBR146W	YBR147W	Tandem sens
GIM_5p_end_NAM7_SET2_2344	B	internal	YBR148W	YSW1	537876	539705	537934	539638	chrII	1	538521	538550	1	13	1	6	3.027	1.53386e-06	1.73795e-05	-0.286	0.715642	0.844599	1.954	0.0023503	0.00503285	-1.073	0.0241641	0.0612292	2.24	0.000874838	0.0036545	YBR147W	YBR149W	Tandem sens
GIM_5p_end_NAM7_SET2_2345	B	internal	YBR148W	YSW1	537876	539705	537934	539638	chrII	1	538734	538734	1	2	1	1	1.583	0.10397	0.25034	-0.41	0.712992	0.842877	0.684	0.492319	0.573524	-0.898	0.311653	0.471114	1.095	0.295611	0.445247	YBR147W	YBR149W	Tandem sens
GIM_5p_end_NAM7_SET2_2346	B	internal	YBR148W	YSW1	537876	539705	537934	539638	chrII	1	539466	539522	19	21	11	18	0.142	0.723416	0.909633	-0.735	0.0748783	0.177279	-0.067	0.865416	0.899575	-0.209	0.601853	0.738	0.668	0.104665	0.200219	YBR147W	YBR149W	Tandem sens
GIM_5p_end_NAM7_SET2_2347	O	mRNA	YBR149W	ARA1	539987	541021	539822	541262	chrII	1	539872	540023	468	448	564	478	-0.064	0.866388	0.935647	0.265	0.482835	0.666812	0.031	0.934963	0.95181	0.094	0.802745	0.883631	-0.234	0.535052	0.677825	YBR148W	YBR150C	Convergent
GIM_5p_end_NAM7_SET2_2348	B	internal	YBR149W	ARA1	539987	541021	539822	541262	chrII	1	540205	540205	0	2	0	1	3.784	0.0192569	0.0668048	0.005	0.997791	0.999987	3.643	0.0233002	0.0388492	-0.141	0.912513	0.949739	3.638	0.022507	0.0573033	YBR148W	YBR150C	Convergent
GIM_5p_end_NAM7_SET2_2349	B	internal	YBR149W	ARA1	539987	541021	539822	541262	chrII	1	540542	540542	1	2	1	2	1.511	0.136402	0.308568	0.566	0.589381	0.755886	0.972	0.337615	0.417382	-0.539	0.558138	0.703762	0.406	0.671632	0.789509	YBR148W	YBR150C	Convergent
GIM_5p_end_NAM7_SET2_2352	A	antisens	YBR150C	TBS1	544493	541209	544522	541138	chrII	1	542087	542087	0	0	1	3	0.955	0.492807	0.725713	1.515	0.242433	0.421551	3.555	0.00296548	0.00620468	2.6	0.0172795	0.0461164	2.04	0.0295507	0.0718424	YBR149W	YBR151W	Tandem sens
GIM_5p_end_NAM7_SET2_2353	A	antisens	YBR150C	TBS1	544493	541209	544522	541138	chrII	1	542952	542985	0	0	2	15	0.262	0.87875	0.935647	4.071	0.00375577	0.0164195	6.955	3.83665e-07	1.76069e-06	6.693	1.21102e-06	1.01099e-05	2.884	3.37813e-06	2.58032e-05	YBR149W	YBR151W	Tandem sens
GIM_5p_end_NAM7_SET2_2354	O	mRNA	YBR151W	APD1	545028	545978	544886	546174	chrII	1	544863	544996	302	350	417	481	0.21	0.294919	0.528953	0.462	0.0204005	0.0647631	0.669	0.000766824	0.00183338	0.459	0.0214654	0.0553236	0.206	0.296958	0.446717	YBR150C	YBR151W	Divergent
GIM_5p_end_NAM7_SET2_2355	O	mRNA	YBR151W	APD1	545028	545978	544886	546174	chrII	1	545049	545184	27	75	18	62	1.462	1.55753e-09	2.9467e-08	-0.589	0.0288488	0.0851918	1.183	7.82462e-07	3.4101e-06	-0.279	0.213991	0.356055	1.771	2.82794e-12	6.24657e-11	YBR150C	YBR152W	Divergent
GIM_5p_end_NAM7_SET2_2357	O	mRNA	YBR152W	SPP381	546376	547251	546326	547351	chrII	1	546306	546378	17	17	20	36	-0.01	0.984492	0.990949	0.164	0.731594	0.855441	1.033	0.0276572	0.0454245	1.043	0.0289278	0.0711716	0.869	0.0631076	0.13329	YBR151W	YBR153W	Tandem sens
GIM_5p_end_NAM7_SET2_2358	O	mRNA	YBR153W	RIB7	547460	548194	547410	548294	chrII	1	547396	547410	4	2	6	5	-1.027	0.11477	0.270267	0.518	0.312338	0.504139	0.252	0.626525	0.698076	1.279	0.0444932	0.101523	-0.266	0.590194	0.723631	YBR152W	YBR153W	Tandem sens
GIM_5p_end_NAM7_SET2_2359	B	internal	YBR153W	RIB7	547460	548194	547410	548294	chrII	1	547668	547684	1	5	4	5	2.861	0.00106844	0.0059161	2.541	0.00351936	0.0155881	2.936	0.000601687	0.00147505	0.075	0.898496	0.940947	0.395	0.495418	0.644077	YBR152W	YBR154C	Convergent
GIM_5p_end_NAM7_SET2_2360	B	internal	YBR153W	RIB7	547460	548194	547410	548294	chrII	1	547933	547951	3	3	11	13	-0.258	0.664351	0.864878	1.71	0.000266943	0.00172199	1.901	3.83681e-05	0.000121107	2.159	3.69322e-05	0.000218018	0.191	0.607224	0.738237	YBR152W	YBR154C	Convergent
GIM_5p_end_NAM7_SET2_2362	O	mRNA	YBR155W	CNS1	549771	550928	549710	551046	chrII	1	549674	549773	66	47	70	77	-0.463	0.349398	0.590271	0.093	0.848753	0.929892	0.217	0.65609	0.72391	0.68	0.167972	0.295665	0.124	0.799297	0.87827	YBR154C	YBR156C	Tandem antisens
GIM_5p_end_NAM7_SET2_2365	B	internal	YBR155W	CNS1	549771	550928	549710	551046	chrII	1	550743	550745	0	0	5	8	0.263	0.877892	0.935647	5.261	0.000121017	0.000861444	5.939	1.27044e-05	4.40582e-05	5.676	3.42206e-05	0.000203454	0.679	0.166722	0.288861	YBR154C	YBR156C	Tandem antisens
GIM_5p_end_NAM7_SET2_2367	A	antisens	YBR156C	SLI15	553200	551104	553250	550946	chrII	1	551884	551931	0	0	8	15	0.266	0.874734	0.935647	5.659	2.60422e-05	0.000225024	6.748	4.56353e-07	2.07187e-06	6.482	1.8195e-06	1.46093e-05	1.089	0.048966	0.108437	YBR155W	YBR157C	Convergent
GIM_5p_end_NAM7_SET2_2368	S	SUT	SUT020	NA	553478	556206	553478	556206	chrII	1	553411	553484	2	21	2	17	3.207	4.18216e-07	5.24427e-06	-0.223	0.765346	0.877399	2.969	2.41727e-06	9.6597e-06	-0.238	0.640261	0.768744	3.193	8.57497e-07	7.4249e-06	YBR156C	YBR157C	Tandem antisens
GIM_5p_end_NAM7_SET2_2369	S	SUT	SUT020	NA	553478	556206	553478	556206	chrII	1	554525	554525	0	0	0	2	0.253	0.887142	NA	0.004	0.998297	NA	4.535	0.00385221	0.0078314	4.283	0.00635159	0.0200954	4.531	0.00388197	0.0130893	YBR157C	YBR158W	Divergent
GIM_5p_end_NAM7_SET2_2370	S	SUT	SUT020	NA	553478	556206	553478	556206	chrII	1	554623	554680	4	18	4	19	2.017	1.86408e-05	0.000164105	-0.019	0.971599	0.997857	2.124	3.84691e-06	1.48175e-05	0.107	0.786103	0.873013	2.143	3.24728e-06	2.4962e-05	YBR157C	YBR158W	Divergent
GIM_5p_end_NAM7_SET2_2371	S	SUT	SUT020	NA	553478	556206	553478	556206	chrII	1	554919	555000	14	38	15	35	1.416	0.000194713	0.0013246	0.036	0.927242	0.976047	1.27	0.000717578	0.00172613	-0.146	0.68427	0.800713	1.234	0.00100669	0.00413323	YBR157C	YBR158W	Divergent
GIM_5p_end_NAM7_SET2_2372	S	SUT	SUT020	NA	553478	556206	553478	556206	chrII	1	555077	555103	3	9	6	13	1.452	0.00534449	0.0234398	0.892	0.0899957	0.204062	1.959	7.15096e-05	0.000213336	0.507	0.241549	0.389817	1.067	0.0150392	0.0407808	YBR157C	YBR158W	Divergent
GIM_5p_end_NAM7_SET2_2373	S	SUT	SUT020	NA	553478	556206	553478	556206	chrII	1	555226	555362	44	57	92	67	0.352	0.380187	0.61607	1.055	0.00755009	0.0290709	0.611	0.122859	0.173181	0.259	0.51386	0.667679	-0.444	0.255633	0.399553	YBR157C	YBR158W	Divergent
GIM_5p_end_NAM7_SET2_2374	S	SUT	SUT020	NA	553478	556206	553478	556206	chrII	1	555435	555586	13	68	20	86	2.328	3.88617e-13	1.20179e-11	0.501	0.139892	0.284108	2.671	2.2398e-17	3.79382e-16	0.343	0.2216	0.365706	2.17	6.88955e-13	1.6653e-11	YBR157C	YBR158W	Divergent
GIM_5p_end_NAM7_SET2_2375	S	SUT	SUT020	NA	553478	556206	553478	556206	chrII	1	556064	556064	1	1	0	0	-0.485	0.751955	NA	-1.749	0.271639	NA	-1.026	0.502909	0.583798	-0.542	0.730871	0.834397	0.723	0.656966	0.777761	YBR157C	YBR158W	Divergent
GIM_5p_end_NAM7_SET2_2376	O	mRNA	YBR158W	AMN1	556549	558198	556286	558342	chrII	1	556139	556311	142	139	175	144	-0.03	0.936323	0.961813	0.298	0.424802	0.618964	0.028	0.940737	0.955614	0.058	0.877592	0.930142	-0.27	0.468818	0.620211	YBR157C	YBR158W	Divergent
GIM_5p_end_NAM7_SET2_2377	B	internal	YBR158W	AMN1	556549	558198	556286	558342	chrII	1	556701	556709	1	0	3	8	-1.879	0.205781	0.408563	2.326	0.0170223	0.056136	3.555	0.000161904	0.000447203	5.434	7.77913e-05	0.000422678	1.229	0.0834593	0.167468	YBR157C	YBR159W	Divergent
GIM_5p_end_NAM7_SET2_2383	B	internal	NA	NA	NA	NA	NA	NA	chrII	1	558380	558498	2	24	6	44	3.255	4.54655e-08	6.84479e-07	1.219	0.0523472	0.135261	4.102	2.20852e-12	2.15925e-11	0.848	0.07219	0.151468	2.883	1.982e-08	2.34578e-07	YBR158W	YBR159W	Tandem sens
GIM_5p_end_NAM7_SET2_2384	O	mRNA	YBR159W	IFA38	558685	559728	558638	559854	chrII	1	558605	558707	577	694	967	924	0.267	NA	NA	0.742	NA	NA	0.677	NA	NA	0.41	NA	NA	-0.065	NA	NA	YBR158W	YBR160W	Tandem sens
GIM_5p_end_NAM7_SET2_2385	O	mRNA	YBR160W	CDC28	560078	560974	559966	561062	chrII	1	559930	560031	356	375	348	295	0.073	0.649127	0.8525	-0.036	0.82123	0.913681	-0.268	0.0922565	0.134158	-0.341	0.0334562	0.0800605	-0.232	0.145455	0.259299	YBR159W	YBR160W	Tandem sens
GIM_5p_end_NAM7_SET2_2387	O	mRNA	YBR161W	CSH1	561634	562764	561493	562917	chrII	1	561405	561460	11	7	26	15	-0.641	0.152871	0.334846	1.236	0.00126333	0.00656844	0.435	0.26902	0.343872	1.077	0.0136892	0.0380153	-0.801	0.0300911	0.0729104	YBR160W	YBR161W	Tandem sens
GIM_5p_end_NAM7_SET2_2388	O	mRNA	YBR161W	CSH1	561634	562764	561493	562917	chrII	1	561559	561666	28	42	35	35	0.565	0.038946	0.117852	0.294	0.278129	0.464059	0.325	0.226215	0.296153	-0.239	0.369452	0.53104	0.031	0.906469	0.94543	YBR160W	YBR162C	Convergent
GIM_5p_end_NAM7_SET2_2389	B	internal	YBR161W	CSH1	561634	562764	561493	562917	chrII	1	562420	562420	1	1	3	2	-0.048	0.96682	0.979915	1.49	0.140876	0.285487	0.956	0.354214	0.4347	1.004	0.355404	0.517344	-0.535	0.560408	0.699251	YBR160W	YBR162C	Convergent
GIM_5p_end_NAM7_SET2_2392	I	intergenic	YBR162C_YBR162W-A	NA	NA	NA	NA	NA	chrII	1	564849	564860	8	49	7	52	2.612	9.17293e-09	1.53867e-07	-0.02	0.96797	0.995614	2.678	2.80417e-09	1.82069e-08	0.065	0.873367	0.927482	2.697	2.38938e-09	3.35022e-08	YBR162C	YBR162W-A	Divergent
GIM_5p_end_NAM7_SET2_2393	I	intergenic	YBR162C_YBR162W-A	NA	NA	NA	NA	NA	chrII	1	564974	565019	16	114	16	116	2.789	2.48199e-12	6.88827e-11	0.055	0.896621	0.958418	2.814	1.21103e-12	1.22278e-11	0.026	0.945104	0.969478	2.76	3.10127e-12	6.80174e-11	YBR162C	YBR162W-A	Divergent
GIM_5p_end_NAM7_SET2_2394	O	mRNA	YBR162W-A	YSY6	565231	565428	565181	565525	chrII	1	565178	565230	2382	2548	2445	2270	0.097	0.480764	0.714901	0.038	0.779778	0.886465	-0.069	0.614044	0.686581	-0.166	0.22672	0.371776	-0.108	0.43309	0.587522	YBR162C	YBR162W-A	Divergent
GIM_5p_end_NAM7_SET2_2395	O	mRNA	YBR163W	EXO5	565723	567480	565629	567821	chrII	1	565604	565728	163	310	233	292	0.921	0.00960354	0.0378166	0.512	0.149843	0.298973	0.836	0.0184928	0.0316153	-0.085	0.810445	0.887972	0.324	0.360259	0.514755	YBR162W-A	YBR164C	Convergent
GIM_5p_end_NAM7_SET2_2396	B	internal	YBR163W	EXO5	565723	567480	565629	567821	chrII	1	565827	565866	2	10	3	10	2.113	6.74301e-05	0.000520338	0.162	0.788264	0.890646	2.016	0.000100692	0.000290702	-0.097	0.812141	0.888888	1.854	0.000216226	0.00106693	YBR162W-A	YBR164C	Convergent
GIM_5p_end_NAM7_SET2_2397	B	internal	YBR163W	EXO5	565723	567480	565629	567821	chrII	1	565987	565987	1	0	0	0	-1.884	0.20154	NA	-2.2	0.131972	NA	-1.477	0.278868	0.354496	0.407	0.79281	0.876814	0.723	0.638228	0.763215	YBR162W-A	YBR164C	Convergent
GIM_5p_end_NAM7_SET2_2398	B	internal	YBR163W	EXO5	565723	567480	565629	567821	chrII	1	566050	566050	1	2	0	1	1.479	0.185442	0.379502	-2.732	0.0749788	0.177403	-0.377	0.757016	0.811003	-1.856	0.104894	0.204195	2.355	0.128231	0.23492	YBR162W-A	YBR164C	Convergent
GIM_5p_end_NAM7_SET2_2399	B	internal	YBR163W	EXO5	565723	567480	565629	567821	chrII	1	567472	567484	0	0	1	5	1.504	0.353355	0.594002	3.528	0.0150462	0.0508671	5.463	0.00010505	0.000302234	3.959	0.000837314	0.003442	1.935	0.0132249	0.0366836	YBR162W-A	YBR164C	Convergent
GIM_5p_end_NAM7_SET2_2400	O	mRNA	YBR165W	UBS1	568852	569685	568773	569813	chrII	1	568757	568768	1006	1266	1422	1172	0.323	0.529824	0.758973	0.488	0.342689	0.5376	0.215	0.675425	0.740863	-0.108	0.833919	0.903185	-0.273	0.595965	0.728614	YBR164C	YBR165W	Divergent
GIM_5p_end_NAM7_SET2_2402	O	mRNA	YBR168W	PEX32	572371	573612	572005	573781	chrII	1	572001	572091	5	16	7	12	1.587	0.000230827	0.00154072	0.423	0.351064	0.546859	1.095	0.0107395	0.0194283	-0.492	0.199322	0.337219	0.672	0.100066	0.193301	YBR167C	YBR168W	Divergent
GIM_5p_end_NAM7_SET2_2403	O	mRNA	YBR168W	PEX32	572371	573612	572005	573781	chrII	1	572241	572269	15	24	22	25	0.654	0.114325	0.269518	0.553	0.176249	0.337106	0.704	0.0820002	0.120793	0.051	0.899522	0.941539	0.151	0.702695	0.812303	YBR167C	YBR168W	Divergent
GIM_5p_end_NAM7_SET2_2404	O	mRNA	YBR168W	PEX32	572371	573612	572005	573781	chrII	1	572419	572441	1	1	2	3	0.387	0.68193	0.87891	1.294	0.123298	0.257807	1.74	0.0324261	0.0523242	1.353	0.0974919	0.192731	0.446	0.515271	0.661378	YBR167C	YBR169C	Tandem antisens
GIM_5p_end_NAM7_SET2_2405	B	internal	YBR168W	PEX32	572371	573612	572005	573781	chrII	1	572751	572751	0	0	1	2	0.252	0.887542	0.935647	2.242	0.172487	0.331755	4.355	0.00528514	0.0103574	4.103	0.00856342	0.0257354	2.113	0.0935831	0.183164	YBR167C	YBR169C	Tandem antisens
GIM_5p_end_NAM7_SET2_2407	B	internal	YBR168W	PEX32	572371	573612	572005	573781	chrII	1	573161	573206	0	1	4	17	0.989	0.438147	0.676501	3.927	0.000202351	0.0013489	5.815	1.80106e-08	1.03223e-07	4.826	7.33287e-08	7.84262e-07	1.888	1.66619e-05	0.000108541	YBR167C	YBR169C	Tandem antisens
GIM_5p_end_NAM7_SET2_2408	B	internal	YBR168W	PEX32	572371	573612	572005	573781	chrII	1	573352	573479	0	1	17	23	1.137	0.273203	0.501511	5.108	2.16875e-09	4.23152e-08	5.502	9.61594e-11	7.62477e-10	4.365	4.82074e-10	7.23679e-09	0.393	0.220269	0.358137	YBR167C	YBR169C	Tandem antisens
GIM_5p_end_NAM7_SET2_2409	C	CUT	CUT_GIM_0085	NA	576327	576676	576327	576676	chrII	1	576336	576368	1	2	6	7	-0.024	0.978591	0.986942	1.966	0.00944145	0.0348025	1.988	0.00829494	0.0154541	2.012	0.0116808	0.0333352	0.022	0.972317	0.984353	YBR169C	YBR171W	Divergent
GIM_5p_end_NAM7_SET2_2410	O	mRNA	YBR171W	SEC66	578364	578984	578325	579125	chrII	1	578315	578342	1260	1082	1267	1049	-0.221	0.29508	0.529107	0.008	0.970527	0.997196	-0.264	0.20936	0.27739	-0.043	0.836773	0.90506	-0.272	0.19633	0.328663	YBR170C	YBR171W	Divergent
GIM_5p_end_NAM7_SET2_2411	B	internal	YBR171W	SEC66	578364	578984	578325	579125	chrII	1	578676	578676	1	1	0	1	0.877	0.459146	0.694902	-1.266	0.3604	0.55747	0.947	0.405722	0.488007	0.07	0.948493	0.971057	2.213	0.0925362	0.18164	YBR170C	YBR172C	Tandem antisens
GIM_5p_end_NAM7_SET2_2414	A	antisens	YBR173C	UMP1	582172	581726	582209	581601	chrII	1	581704	581715	1	7	1	5	2.064	0.00311858	0.0149182	-0.936	0.295199	0.485234	1.563	0.0248355	0.0411587	-0.502	0.388041	0.549373	2.499	0.00206818	0.00768715	YBR172C	YBR173C	Tandem antisens
GIM_5p_end_NAM7_SET2_2415	O	mRNA	YBR175W	SWD3	582408	583355	582389	583461	chrII	1	582365	582444	70	156	100	173	1.16	2.87505e-06	3.08749e-05	0.518	0.0377553	0.104447	1.307	9.81733e-08	4.98278e-07	0.147	0.542097	0.691698	0.79	0.00111166	0.0045126	YBR173C	YBR176W	Divergent
GIM_5p_end_NAM7_SET2_2416	O	mRNA	YBR176W	ECM31	583720	584658	583637	584749	chrII	1	583586	583663	56	64	72	63	0.162	0.668921	0.868846	0.35	0.351328	0.547146	0.165	0.660713	0.727835	0.003	0.994271	0.9968	-0.185	0.6205	0.748758	YBR175W	YBR176W	Tandem sens
GIM_5p_end_NAM7_SET2_2417	A	antisens	YBR177C	EHT1	586162	584807	586225	584617	chrII	1	585957	585957	0	0	1	3	0.31	0.809556	0.935647	0.742	0.532047	0.710397	2.55	0.0170408	0.0294093	2.24	0.0390559	0.0909568	1.808	0.0567322	0.122282	YBR176W	YBR179C	Convergent
GIM_5p_end_NAM7_SET2_2418	I	intergenic	YBR179C_YBR180W	NA	NA	NA	NA	NA	chrII	1	589409	589409	0	0	0	1	0.251	0.887991	NA	0.004	0.99831	NA	4.165	0.00883805	0.0163589	3.914	0.0138756	0.0383952	4.161	0.0088997	0.0262898	YBR179C	YBR180W	Divergent
GIM_5p_end_NAM7_SET2_2419	A	antisens	YBR181C	RPS6B	592774	591712	592833	591593	chrII	1	592596	592617	0	6	2	6	3.478	0.000214768	0.00144384	2.04	0.0373982	0.103666	3.641	7.97297e-05	0.000235426	0.163	0.764572	0.857979	1.601	0.00956053	0.027903	YBR180W	YBR182C	Convergent
GIM_5p_end_NAM7_SET2_2420	A	antisens	YBR181C	RPS6B	592774	591712	592833	591593	chrII	1	592670	592670	0	2	0	1	4.146	0.00812836	0.0330174	1.24	0.463425	0.65018	2.61	0.1031	0.148135	-1.536	0.213396	0.355317	1.369	0.347474	0.501719	YBR180W	YBR182C	Convergent
GIM_5p_end_NAM7_SET2_2421	X	XUT	XUT_2F-225	NA	593262	595507	593262	595507	chrII	1	593184	593277	12	90	20	138	2.816	2.99313e-13	9.36889e-12	0.654	0.104659	0.228993	3.427	2.78339e-19	5.58407e-18	0.611	0.0802785	0.164813	2.774	5.01265e-14	1.42963e-12	YBR181C	YBR182C	Tandem antisens
GIM_5p_end_NAM7_SET2_2423	X	XUT	XUT_2F-225	NA	593262	595507	593262	595507	chrII	1	595002	595058	2	40	3	40	3.889	1.29495e-18	7.74145e-17	0.237	0.661494	0.807862	3.882	6.36712e-19	1.23282e-17	-0.006	0.980775	0.989567	3.645	6.0229e-19	3.15685e-17	YBR182C	YBR182C-A	Tandem antisens
GIM_5p_end_NAM7_SET2_2424	O	mRNA	YBR183W	YPC1	596115	597065	595909	597133	chrII	1	595887	596151	222	183	331	243	-0.282	0.531959	0.760761	0.568	0.205556	0.377698	0.128	0.77606	0.826537	0.41	0.363304	0.525277	-0.441	0.32615	0.478752	YBR182C-A	YBR184W	Divergent
GIM_5p_end_NAM7_SET2_2425	O	mRNA	YBR184W	YBR184W	597363	598934	597349	598941	chrII	1	597325	597418	23	34	24	50	0.596	0.0945199	0.233338	0.106	0.767285	0.878673	1.114	0.00123659	0.00282517	0.519	0.13002	0.242435	1.009	0.00335429	0.0115747	YBR183W	YBR185C	Convergent
GIM_5p_end_NAM7_SET2_2427	B	internal	YBR184W	YBR184W	597363	598934	597349	598941	chrII	1	598387	598464	0	8	8	55	3.944	4.28764e-06	4.42684e-05	3.952	3.31192e-06	3.51988e-05	6.679	7.54643e-16	1.08041e-14	2.735	1.77531e-13	4.10141e-12	2.727	6.13435e-15	1.97018e-13	YBR183W	YBR185C	Convergent
GIM_5p_end_NAM7_SET2_2428	B	internal	YBR184W	YBR184W	597363	598934	597349	598941	chrII	1	598568	598683	6	96	57	637	4.12	6.83015e-31	1.39071e-28	3.348	1.0057e-20	8.45981e-19	6.822	9.48604e-85	8.21377e-82	2.702	6.85702e-28	6.8089e-26	3.474	6.01314e-44	4.19892e-41	YBR183W	YBR185C	Convergent
GIM_5p_end_NAM7_SET2_2432	O	mRNA	YBR189W	RPS9B	604508	605508	604469	605573	chrII	1	604454	604504	23231	22410	24404	18833	-0.052	0.721177	0.908039	0.071	0.624288	0.781616	-0.302	0.0368028	0.0587645	-0.251	0.0835026	0.170045	-0.373	0.009946	0.0288067	YBR188C	YBR189W	Divergent
GIM_5p_end_NAM7_SET2_2438	I	intergenic	YBR189W_YBR191W	NA	NA	NA	NA	NA	chrII	1	606026	606098	5	15	7	19	1.56	0.000201347	0.00136342	0.539	0.219346	0.394512	1.897	2.24086e-06	9.013e-06	0.336	0.333984	0.494613	1.357	0.000256816	0.00124452	YBR189W	YBR191W	Tandem sens
GIM_5p_end_NAM7_SET2_2439	O	mRNA	YBR191W	RPL21A	606270	607140	606220	607240	chrII	1	606203	606263	4958	5474	5226	3901	0.143	0.406727	0.642027	0.076	0.660482	0.807139	-0.345	0.0453339	0.0709115	-0.488	0.00464958	0.0153687	-0.421	0.0146586	0.0399289	YBR189W	YBR191W	Tandem sens
GIM_5p_end_NAM7_SET2_2442	O	mRNA	YBR192W	RIM2	607652	608785	607461	609029	chrII	1	607452	607511	23	19	21	21	-0.271	0.485547	0.718883	-0.123	0.745539	0.864895	-0.085	0.819814	0.863284	0.186	0.63219	0.762481	0.037	0.92134	0.954864	YBR191W	YBR192W	Tandem sens
GIM_5p_end_NAM7_SET2_2444	O	mRNA	YBR194W	AIM4	610038	610409	609917	610581	chrII	1	609839	610096	101	110	124	99	0.12	0.799427	0.935647	0.289	0.540556	0.717566	-0.029	0.950889	0.963099	-0.15	0.752253	0.849941	-0.318	0.500352	0.648998	YBR193C	YBR195C	Tandem antisens
GIM_5p_end_NAM7_SET2_2445	A	antisens	YBR195C	MSI1	611882	610614	611921	610497	chrII	1	610794	610794	0	0	0	2	0.254	0.886391	NA	0.004	0.998286	NA	4.754	0.0022114	0.00477033	4.5	0.00377021	0.0128384	4.75	0.00222963	0.00820302	YBR194W	YBR196C	Convergent
GIM_5p_end_NAM7_SET2_2446	A	antisens	YBR195C	MSI1	611882	610614	611921	610497	chrII	1	610979	610979	0	0	3	4	2.106	0.168803	0.357255	4.415	0.00151858	0.00768444	4.955	0.000332575	0.000860947	2.849	0.00571646	0.0183842	0.539	0.434055	0.5885	YBR194W	YBR196C	Convergent
GIM_5p_end_NAM7_SET2_2447	A	antisens	YBR195C	MSI1	611882	610614	611921	610497	chrII	1	611079	611167	0	2	6	19	2.135	0.0292607	0.0937591	3.645	5.7026e-05	0.000444725	5.203	4.16362e-09	2.62387e-08	3.068	4.44239e-07	4.05586e-06	1.558	0.000770169	0.00326068	YBR194W	YBR196C	Convergent
GIM_5p_end_NAM7_SET2_2448	X	XUT	XUT_2F-242	NA	614215	616167	614215	616167	chrII	1	614202	614230	19	95	17	41	2.281	1.80885e-13	5.83058e-12	-0.218	0.518135	0.697665	1.075	0.000629938	0.00153735	-1.206	3.57274e-05	0.000211714	1.293	5.3304e-05	0.000309598	YBR196C-A	YBR196C-B	Tandem antisens
GIM_5p_end_NAM7_SET2_2449	C	CUT	CUT_GIM_0094	NA	614519	614855	614519	614855	chrII	1	614398	614553	72	104	111	108	0.527	0.0837811	0.213	0.626	0.0385665	0.106131	0.575	0.0568723	0.0869493	0.048	0.87395	0.927827	-0.051	0.865402	0.921915	YBR196C-A	YBR197C	Tandem antisens
GIM_5p_end_NAM7_SET2_2450	C	CUT	CUT_GIM_0094	NA	614519	614855	614519	614855	chrII	1	614629	614657	1	3	2	3	1.804	0.0336934	0.10489	1.211	0.158139	0.311029	1.501	0.0731213	0.10896	-0.303	0.670665	0.791381	0.29	0.68815	0.80103	YBR196C-A	YBR197C	Tandem antisens
GIM_5p_end_NAM7_SET2_2452	X	XUT	XUT_2F-242	NA	614215	616167	614215	616167	chrII	1	615397	615453	63	56	97	54	-0.183	0.683605	0.880076	0.607	0.170335	0.328823	-0.235	0.598332	0.672522	-0.052	0.908082	0.94679	-0.841	0.0576051	0.123827	YBR196C-B	YBR198C	Tandem antisens
GIM_5p_end_NAM7_SET2_2453	X	XUT	XUT_2F-242	NA	614215	616167	614215	616167	chrII	1	615578	615642	23	23	30	18	-0.037	0.922461	0.95365	0.327	0.376376	0.573896	-0.443	0.241694	0.313534	-0.406	0.293712	0.450824	-0.771	0.0399163	0.0920005	YBR196C-B	YBR198C	Tandem antisens
GIM_5p_end_NAM7_SET2_2455	O	mRNA	YBR199W	KTR4	618909	620303	618821	620429	chrII	1	618804	618864	626	625	787	758	-0.003	0.994247	0.99667	0.328	0.377327	0.57464	0.274	0.460262	0.542308	0.277	0.456264	0.615451	-0.054	0.885019	0.9339	YBR198C	YBR199W	Divergent
GIM_5p_end_NAM7_SET2_2458	O	mRNA	YBR200W	BEM1	620872	622527	620821	622717	chrII	1	620761	620841	158	166	148	166	0.07	0.625558	0.835285	-0.098	0.490563	0.673145	0.064	0.648185	0.71712	-0.006	0.965486	0.980755	0.163	0.250946	0.39424	YBR199W	YBR200W	Tandem sens
GIM_5p_end_NAM7_SET2_2460	O	mRNA	YBR201W	DER1	623576	624211	623437	624308	chrII	1	623392	623485	158	174	170	193	0.126	0.52093	0.751262	0.107	0.580856	0.749768	0.286	0.138725	0.192721	0.16	0.411485	0.572365	0.179	0.354553	0.508885	YBR200W-A	YBR201W	Tandem sens
GIM_5p_end_NAM7_SET2_2465	O	mRNA	YBR202W	MCM7	625772	628309	625693	628429	chrII	1	625682	625763	73	58	75	52	-0.318	0.266838	0.493217	0.039	0.890019	0.954247	-0.465	0.0994017	0.143488	-0.147	0.610127	0.744877	-0.504	0.0743684	0.152335	YBR201C-A	YBR202W	Divergent
GIM_5p_end_NAM7_SET2_2466	O	mRNA	YBR203W	COS111	629168	631942	628941	631901	chrII	1	628942	628989	127	243	443	293	0.902	0.195996	0.394466	1.736	0.0127055	0.0443013	1.162	0.0954457	0.138396	0.26	0.708825	0.818507	-0.574	0.409127	0.564819	YBR202W	YBR203W	Tandem sens
GIM_5p_end_NAM7_SET2_2469	B	internal	YBR203W	COS111	629168	631942	628941	631901	chrII	1	629985	630038	15	57	11	37	1.883	7.99607e-07	9.50516e-06	-0.472	0.253781	0.434773	1.271	0.000869984	0.00205573	-0.612	0.0902589	0.180927	1.743	9.95899e-06	6.82586e-05	YBR202W	YBR204C	Convergent
GIM_5p_end_NAM7_SET2_2470	A	antisens	YBR204C	LDH1	633381	632254	633425	631977	chrII	1	632138	632163	0	1	5	15	2.226	0.0512908	0.146134	4.007	0.000137542	0.00096373	5.55	7.32943e-08	3.8048e-07	3.325	1.18779e-06	9.93511e-06	1.543	0.00139077	0.00546688	YBR203W	YBR204C	Convergent
GIM_5p_end_NAM7_SET2_2471	O	mRNA	YBR205W	KTR3	633622	634836	633572	634936	chrII	1	633563	633691	592	537	782	574	-0.141	0.544511	0.77131	0.399	0.0854104	0.196451	-0.046	0.844415	0.883174	0.096	0.6814	0.798504	-0.444	0.0552209	0.119572	YBR204C	YBR207W	Divergent
GIM_5p_end_NAM7_SET2_2472	O	mRNA	YBR207W	FTH1	635146	636543	635069	636669	chrII	1	635057	635146	43	32	74	64	-0.415	0.179756	0.371226	0.77	0.00828733	0.0314039	0.559	0.0554241	0.0849752	0.974	0.00134668	0.00522523	-0.211	0.460903	0.612885	YBR205W	YBR207W	Tandem sens
GIM_5p_end_NAM7_SET2_2474	B	internal	YBR207W	FTH1	635146	636543	635069	636669	chrII	1	635790	635793	0	1	4	6	1.001	0.458441	0.694603	3.672	0.00164442	0.00821613	4.234	0.000242579	0.000647884	3.233	0.00193184	0.00720015	0.562	0.441766	0.595356	YBR205W	YBR208C	Convergent
GIM_5p_end_NAM7_SET2_2475	A	antisens	YBR208C	DUR1,2	642210	636703	642673	636585	chrII	1	640146	640146	0	0	0	1	-1.864	0.269251	NA	-2.099	0.211456	NA	1.787	0.203396	0.270515	3.651	0.0241461	0.0611978	3.887	0.0158004	0.0425411	YBR207W	tC(GCA)B	Convergent
GIM_5p_end_NAM7_SET2_2476	X	XUT	XUT_2F-252	NA	640342	642246	640342	642246	chrII	1	641311	641506	3	26	21	88	2.768	1.31793e-07	1.80568e-06	2.454	2.77125e-06	2.99636e-05	4.501	1.06478e-18	2.02543e-17	1.733	5.61643e-05	0.00031538	2.047	1.79411e-06	1.45186e-05	YBR207W	tC(GCA)B	Convergent
GIM_5p_end_NAM7_SET2_2478	I	intergenic	tC(GCA)B_YBRCtau2	NA	NA	NA	NA	NA	chrII	1	643288	643288	0	1	1	1	2.181	0.0990574	0.241534	2.188	0.0920247	0.207708	2.355	0.0668084	0.100445	0.174	0.869066	0.924861	0.167	0.869736	0.924856	tC(GCA)B	YBRCtau2	Tandem antisens
GIM_5p_end_NAM7_SET2_2479	O	mRNA	YBR210W	ERV15	645550	645978	645341	646181	chrII	1	645328	645397	47	73	44	49	0.618	0.00481129	0.0214583	-0.106	0.635687	0.789952	0.047	0.830136	0.871566	-0.571	0.00855219	0.0257088	0.153	0.489611	0.639358	tE(UUC)B	YBR210W	Tandem sens
GIM_5p_end_NAM7_SET2_2480	O	mRNA	YBR210W	ERV15	645550	645978	645341	646181	chrII	1	645506	645567	149	150	152	148	0.001	0.99484	0.997031	0.028	0.876761	0.946885	-0.013	0.941443	0.955927	-0.014	0.937143	0.964821	-0.041	0.818907	0.891363	tE(UUC)B	YBR211C	Convergent
GIM_5p_end_NAM7_SET2_2482	O	mRNA	YBR212W	NGR1	647886	649904	647453	650061	chrII	1	647434	647540	27	22	25	19	-0.294	0.414429	0.651087	-0.185	0.597549	0.761882	-0.484	0.170278	0.231504	-0.19	0.603567	0.739438	-0.299	0.401323	0.556816	YBR211C	YBR212W	Divergent
GIM_5p_end_NAM7_SET2_2484	O	mRNA	YBR213W	MET8	650368	651192	650253	651325	chrII	1	650225	650351	211	188	132	113	-0.171	0.484167	0.717783	-0.673	0.00596517	0.0240584	-0.894	0.000265426	0.000702406	-0.723	0.00344734	0.0118848	-0.22	0.373188	0.528483	YBR212W	YBR213W	Tandem sens
GIM_5p_end_NAM7_SET2_2487	B	internal	YBR213W	MET8	650368	651192	650253	651325	chrII	1	650956	650956	1	2	0	2	1.512	0.161526	0.346923	-0.844	0.496847	0.678866	1.131	0.291149	0.367857	-0.381	0.699553	0.812102	1.974	0.0912776	0.17961	YBR212W	YBR214W	Tandem sens
GIM_5p_end_NAM7_SET2_2488	O	mRNA	YBR214W	SDS24	651415	652998	651325	653133	chrII	1	651293	651359	279	307	442	392	0.135	0.714593	0.9029	0.658	0.0744606	0.176593	0.487	0.186356	0.250655	0.352	0.340365	0.501455	-0.171	0.643243	0.767385	YBR213W	YBR214W	Tandem sens
GIM_5p_end_NAM7_SET2_2490	B	internal	YBR214W	SDS24	651415	652998	651325	653133	chrII	1	652912	652915	1	3	3	3	1.671	0.0578459	0.161062	1.559	0.0721032	0.172279	1.411	0.103723	0.148892	-0.26	0.731695	0.83495	-0.148	0.842097	0.906946	YBR213W	YBR215W	Tandem sens
GIM_5p_end_NAM7_SET2_2491	O	mRNA	YBR215W	HPC2	653356	655317	653293	655429	chrII	1	653282	653334	14	8	11	9	-0.966	0.0127383	0.0476816	-0.323	0.341925	0.536777	-0.709	0.0422867	0.0666166	0.257	0.524722	0.676675	-0.386	0.281389	0.429232	YBR214W	YBR215W	Tandem sens
GIM_5p_end_NAM7_SET2_2493	B	internal	YBR215W	HPC2	653356	655317	653293	655429	chrII	1	654699	654775	1	1	10	15	0.689	0.48885	0.722272	3.969	7.37812e-07	8.98881e-06	4.474	1.75444e-08	1.00845e-07	3.785	3.30989e-07	3.09366e-06	0.505	0.219773	0.357594	YBR214W	YBR216C	Convergent
GIM_5p_end_NAM7_SET2_2495	B	internal	YBR215W	HPC2	653356	655317	653293	655429	chrII	1	654893	654997	2	1	10	16	-1.01	0.255141	0.478564	2.554	1.00704e-05	9.58088e-05	3.243	9.36507e-09	5.60016e-08	4.254	6.20114e-08	6.72863e-07	0.689	0.0747261	0.152935	YBR214W	YBR216C	Convergent
GIM_5p_end_NAM7_SET2_2496	O	mRNA	YBR217W	ATG12	657832	658392	657781	658685	chrII	1	657738	657838	201	669	190	552	1.731	1.83797e-34	5.47794e-32	-0.089	0.541012	0.718043	1.453	6.05295e-25	2.08312e-23	-0.278	0.0420157	0.0968908	1.542	1.18585e-27	1.61448e-25	YBR216C	YBR218C	Tandem antisens
GIM_5p_end_NAM7_SET2_2498	B	internal	YBR217W	ATG12	657832	658392	657781	658685	chrII	1	658448	658519	1	2	24	27	1.649	0.0341401	0.105997	4.824	8.42954e-13	2.70216e-11	4.949	1.85183e-13	2.05151e-12	3.299	7.14593e-12	1.35335e-10	0.125	0.636909	0.762143	YBR217W	YBR218C	Convergent
GIM_5p_end_NAM7_SET2_2501	I	intergenic	YBR223C_YBR225W	NA	NA	NA	NA	NA	chrII	1	670474	670496	14	19	18	15	0.403	0.457454	0.69372	0.339	0.528868	0.707521	0.107	0.843025	0.881976	-0.297	0.582268	0.72243	-0.232	0.664138	0.783564	YBR223C	YBR225W	Divergent
GIM_5p_end_NAM7_SET2_2505	B	internal	YBR225W	YBR225W	670627	673329	670577	673429	chrII	1	672109	672178	1	1	39	77	0.101	0.90646	0.944198	5.223	7.53668e-18	4.45379e-16	6.193	9.04355e-25	3.06843e-23	6.092	1.81496e-20	9.74901e-19	0.971	3.69986e-07	3.42122e-06	YBR223C	YBR227C	Tandem antisens
GIM_5p_end_NAM7_SET2_2506	B	internal	YBR225W	YBR225W	670627	673329	670577	673429	chrII	1	672567	672593	0	0	1	9	0.26	0.881023	0.935647	3.419	0.0192942	0.0619495	6.37	5.91895e-06	2.19472e-05	6.11	1.45528e-05	9.55197e-05	2.952	5.64245e-05	0.000325452	YBR223C	YBR227C	Tandem antisens
GIM_5p_end_NAM7_SET2_2507	B	internal	YBR225W	YBR225W	670627	673329	670577	673429	chrII	1	672930	673016	2	2	77	90	-0.214	0.744175	0.924487	4.932	1.94149e-25	2.39082e-23	5.14	1.24555e-27	5.3925e-26	5.354	6.57827e-23	4.26347e-21	0.209	0.470807	0.622081	YBR223C	YBR227C	Tandem antisens
GIM_5p_end_NAM7_SET2_2508	X	XUT	XUT_2F-274	NA	674950	675269	674950	675269	chrII	1	674978	674997	1	3	1	10	1.532	0.0387981	0.117526	-0.56	0.532763	0.71103	3.052	5.09804e-06	1.91559e-05	1.52	0.00507662	0.0166103	3.612	1.47198e-06	1.21294e-05	YBR225W	YBR228W	Tandem sens
GIM_5p_end_NAM7_SET2_2509	O	mRNA	YBR228W	SLX1	675313	676227	675317	676349	chrII	1	675301	675389	44	129	35	121	1.552	3.84755e-08	5.87415e-07	-0.321	0.275729	0.461043	1.461	1.85413e-07	8.97502e-07	-0.091	0.737723	0.83911	1.782	3.77485e-10	6.0828e-09	YBR227C	YBR229C	Tandem antisens
GIM_5p_end_NAM7_SET2_2510	B	internal	YBR228W	SLX1	675313	676227	675317	676349	chrII	1	675642	675708	16	33	37	77	1.031	0.000563146	0.00336074	1.224	2.40061e-05	0.000209862	2.283	3.0187e-16	4.50972e-15	1.252	2.23332e-06	1.76048e-05	1.059	3.12464e-05	0.000190748	YBR227C	YBR229C	Tandem antisens
GIM_5p_end_NAM7_SET2_2511	B	internal	YBR228W	SLX1	675313	676227	675317	676349	chrII	1	675798	675919	9	28	35	103	1.754	8.83275e-10	1.72503e-08	2.006	2.78436e-13	9.51167e-12	3.586	3.56317e-43	4.94436e-41	1.832	2.02763e-19	9.77551e-18	1.58	2.51845e-17	1.06478e-15	YBR227C	YBR229C	Tandem antisens
GIM_5p_end_NAM7_SET2_2512	B	internal	YBR228W	SLX1	675313	676227	675317	676349	chrII	1	676024	676051	0	1	5	9	3.093	0.0236381	0.0790307	5.204	5.27947e-05	0.000415508	5.85	4.82675e-06	1.82283e-05	2.757	9.09519e-05	0.000485449	0.646	0.154919	0.2726	YBR227C	YBR229C	Tandem antisens
GIM_5p_end_NAM7_SET2_2513	B	internal	YBR228W	SLX1	675313	676227	675317	676349	chrII	1	676107	676107	0	0	0	2	0.25	0.888481	NA	2.143	0.19641	NA	4.337	0.00592879	0.0114723	4.087	0.00948598	0.0279949	2.194	0.0930525	0.182373	YBR227C	YBR229C	Tandem antisens
GIM_5p_end_NAM7_SET2_2515	A	antisens	YBR229C	ROT2	679221	676357	679249	676233	chrII	1	676588	676588	0	0	1	3	0.251	0.887643	0.935647	2.679	0.0948524	0.212742	4.895	0.00149481	0.00336049	4.644	0.00258463	0.00928931	2.216	0.0590205	0.126259	YBR228W	YBR230C	Convergent
GIM_5p_end_NAM7_SET2_2516	A	antisens	YBR229C	ROT2	679221	676357	679249	676233	chrII	1	677893	677959	0	0	1	14	1.439	0.365291	0.604415	3.361	0.0172093	0.0565801	6.822	4.4837e-07	2.03862e-06	5.383	1.48245e-06	1.22017e-05	3.461	2.47788e-07	2.39138e-06	YBR228W	YBR230C	Convergent
GIM_5p_end_NAM7_SET2_2517	O	mRNA	YBR230W-A	YBR230W-A	680362	680562	680285	680709	chrII	1	680284	680419	211	227	258	182	0.1	0.804513	0.935647	0.284	0.479666	0.664085	-0.212	0.598191	0.672397	-0.311	0.43917	0.599719	-0.496	0.217206	0.354429	YBR230C	LSR1	Tandem antisens
GIM_5p_end_NAM7_SET2_2518	O	mRNA	YBR233W	PBP2	683428	684669	683309	684797	chrII	1	683270	683383	67	52	58	43	-0.351	0.107371	0.256904	-0.21	0.318186	0.510572	-0.631	0.00321736	0.00666632	-0.279	0.211331	0.352604	-0.42	0.0522419	0.114288	YBR231C	YBR233W	Divergent
GIM_5p_end_NAM7_SET2_2519	O	mRNA	YBR233W	PBP2	683428	684669	683309	684797	chrII	1	683436	683436	1	3	1	2	1.475	0.203994	0.405838	-0.509	0.683861	0.823326	0.961	0.407196	0.489508	-0.514	0.641452	0.769536	1.47	0.220612	0.35859	YBR231C	YBR233W-A	Divergent
GIM_5p_end_NAM7_SET2_2522	O	mRNA	YBR233W-A	DAD3	684977	685261	684941	685509	chrII	1	684825	684994	287	317	297	361	0.144	0.464457	0.699774	0.052	0.790885	0.892337	0.331	0.088797	0.129702	0.187	0.337357	0.498278	0.279	0.151234	0.267551	YBR233W	YBR234C	Convergent
GIM_5p_end_NAM7_SET2_2524	O	mRNA	YBR235W	YBR235W	686901	690263	686821	690333	chrII	1	686820	686843	11	5	6	10	-1.011	0.0613672	0.168584	-0.839	0.10128	0.22367	-0.043	0.929042	0.947217	0.968	0.0723585	0.151748	0.796	0.11873	0.220806	YBR234C	YBR235W	Divergent
GIM_5p_end_NAM7_SET2_2526	B	internal	YBR235W	YBR235W	686901	690263	686821	690333	chrII	1	688666	688716	0	1	16	13	1.941	0.17674	0.367922	6.633	1.28439e-07	1.84581e-06	6.34	4.55239e-07	2.06768e-06	4.399	8.2944e-07	7.16445e-06	-0.293	0.412982	0.568473	YBR234C	YBR236C	Tandem antisens
GIM_5p_end_NAM7_SET2_2527	B	internal	YBR235W	YBR235W	686901	690263	686821	690333	chrII	1	688886	688901	0	0	1	7	0.26	0.881581	0.935647	3.369	0.0220606	0.0689581	6.055	1.91283e-05	6.40481e-05	5.795	4.4413e-05	0.000256649	2.685	0.000377455	0.00174851	YBR234C	YBR236C	Tandem antisens
GIM_5p_end_NAM7_SET2_2528	B	internal	YBR235W	YBR235W	686901	690263	686821	690333	chrII	1	689106	689163	0	0	38	67	1.768	0.201425	0.402246	7.637	1.64863e-10	3.84399e-09	8.445	1.47606e-12	1.47246e-11	6.677	2.23921e-14	5.84003e-13	0.808	0.0229108	0.0581555	YBR234C	YBR236C	Tandem antisens
GIM_5p_end_NAM7_SET2_2530	B	internal	YBR235W	YBR235W	686901	690263	686821	690333	chrII	1	689810	689853	0	0	19	22	-0.257	0.839018	0.935647	5.209	6.60414e-09	1.17931e-07	5.443	1.21498e-09	8.31511e-09	5.7	4.02563e-08	4.51985e-07	0.234	0.586249	0.720358	YBR234C	YBR236C	Tandem antisens
GIM_5p_end_NAM7_SET2_2531	B	internal	YBR235W	YBR235W	686901	690263	686821	690333	chrII	1	690017	690054	0	0	6	7	0.262	0.877952	0.935647	5.455	6.85955e-05	0.000524022	5.845	1.86119e-05	6.25416e-05	5.582	4.98834e-05	0.000284165	0.39	0.466355	0.61782	YBR234C	YBR236C	Tandem antisens
GIM_5p_end_NAM7_SET2_2532	O	mRNA	YBR237W	PRP5	691969	694518	691925	694637	chrII	1	691908	691981	73	194	60	182	1.397	9.6034e-05	0.000711434	-0.26	0.473712	0.659216	1.308	0.000249633	0.000664431	-0.089	0.800934	0.882556	1.568	1.24191e-05	8.35153e-05	YBR236C	YBR238C	Tandem antisens
GIM_5p_end_NAM7_SET2_2533	A	antisens	YBR238C	YBR238C	697302	695107	697393	694593	chrII	1	694812	694812	14	17	15	11	0.215	0.837979	0.935647	0.086	0.934424	0.98005	-0.352	0.737679	0.79485	-0.567	0.590185	0.728875	-0.439	0.676583	0.792875	YBR237W	YBR238C	Convergent
GIM_5p_end_NAM7_SET2_2534	X	XUT	XUT_2F-282	NA	697854	698284	697854	698284	chrII	1	697832	697957	189	355	275	492	0.898	0.00214681	0.0108315	0.534	0.0677486	0.164298	1.369	2.5925e-06	1.03161e-05	0.471	0.104672	0.203872	0.835	0.00403244	0.0135103	YBR238C	YBR239C	Tandem antisens
GIM_5p_end_NAM7_SET2_2535	X	XUT	XUT_2F-282	NA	697854	698284	697854	698284	chrII	1	698105	698132	3	3	5	5	-0.165	0.810993	0.935647	0.488	0.441545	0.633087	0.39	0.536831	0.61528	0.556	0.406399	0.566983	-0.097	0.873246	0.926943	YBR238C	YBR239C	Tandem antisens
GIM_5p_end_NAM7_SET2_2537	A	antisens	YBR239C	ERT1	699943	698354	700161	698305	chrII	1	698860	698865	1	2	2	10	1.047	0.248888	0.470699	1.369	0.108674	0.2353	3.553	5.0561e-06	1.90103e-05	2.506	0.000267776	0.0012659	2.184	0.000323854	0.00152967	YBR238C	YBR240C	Tandem antisens
GIM_5p_end_NAM7_SET2_2538	A	antisens	YBR239C	ERT1	699943	698354	700161	698305	chrII	1	699118	699195	1	2	13	24	1.746	0.0589424	0.163385	4.145	7.0224e-07	8.61669e-06	5.091	7.29356e-10	5.1495e-09	3.346	2.29375e-07	2.2236e-06	0.946	0.0580801	0.124691	YBR238C	YBR240C	Tandem antisens
GIM_5p_end_NAM7_SET2_2539	I	intergenic	YBR238C_YBR240C	NA	NA	NA	NA	NA	chrII	1	699938	699938	0	2	1	1	4.149	0.00506072	0.0224152	3.213	0.0318497	0.0917609	2.983	0.0468641	0.0730674	-1.166	0.26641	0.420305	-0.23	0.831777	0.899644	YBR238C	YBR240C	Tandem antisens
GIM_5p_end_NAM7_SET2_2540	I	intergenic	YBR239C_YBR240C	NA	NA	NA	NA	NA	chrII	1	700206	700247	9	9	4	3	-0.109	0.81681	0.935647	-1.304	0.0109472	0.039206	-1.521	0.00341106	0.00703097	-1.412	0.00855081	0.0257083	-0.217	0.705197	0.813937	YBR239C	YBR240C	Tandem antisens
GIM_5p_end_NAM7_SET2_2544	O	mRNA	YBR242W	YBR242W	704670	705386	704517	705453	chrII	1	704454	704562	137	171	201	220	0.323	0.197113	0.395824	0.554	0.0254434	0.0770381	0.679	0.00601228	0.0116183	0.357	0.150266	0.271769	0.125	0.610769	0.740878	YBR241C	YBR242W	Divergent
GIM_5p_end_NAM7_SET2_2545	O	mRNA	YBR242W	YBR242W	704670	705386	704517	705453	chrII	1	704639	704735	10	40	17	40	1.958	7.21561e-05	0.00055369	0.783	0.118963	0.251385	1.974	5.38474e-05	0.000164964	0.017	0.971368	0.984097	1.192	0.0119893	0.0338197	YBR241C	YBR243C	Tandem antisens
GIM_5p_end_NAM7_SET2_2548	B	internal	YBR242W	YBR242W	704670	705386	704517	705453	chrII	1	705032	705117	4	7	8	24	0.768	0.106177	0.25458	1.051	0.0189548	0.0611172	2.441	4.80202e-09	2.99049e-08	1.673	2.2466e-05	0.000140637	1.39	0.000116383	0.000617184	YBR241C	YBR243C	Tandem antisens
GIM_5p_end_NAM7_SET2_2549	A	antisens	YBR243C	ALG7	706793	705447	706841	705273	chrII	1	705858	705894	0	0	1	8	0.259	0.882089	0.935647	3.09	0.0384211	0.105831	6.138	1.65059e-05	5.60389e-05	5.879	3.83047e-05	0.000224772	3.048	0.000186563	0.000936796	YBR242W	YBR244W	Tandem sens
GIM_5p_end_NAM7_SET2_2550	A	antisens	YBR243C	ALG7	706793	705447	706841	705273	chrII	1	706378	706378	0	2	0	1	3.705	0.0131503	0.0489036	2.289	0.139009	0.282649	3.567	0.0158587	0.0275517	-0.138	0.887904	0.935757	1.278	0.242295	0.384785	YBR242W	YBR244W	Tandem sens
GIM_5p_end_NAM7_SET2_2552	O	mRNA	YBR244W	GPX2	707528	708016	707317	708165	chrII	1	707302	707367	12	60	10	54	2.317	7.97056e-14	2.67834e-12	-0.289	0.414981	0.611149	2.165	1.64508e-12	1.63353e-11	-0.152	0.56838	0.711733	2.454	1.07511e-14	3.31994e-13	YBR243C	YBR244W	Divergent
GIM_5p_end_NAM7_SET2_2553	O	mRNA	YBR244W	GPX2	707528	708016	707317	708165	chrII	1	707432	707564	229	254	178	188	0.157	0.46729	0.70273	-0.359	0.0960907	0.214771	-0.283	0.188943	0.253678	-0.439	0.0420051	0.0968767	0.077	0.722791	0.82634	YBR243C	YBR245C	Tandem antisens
GIM_5p_end_NAM7_SET2_2554	B	internal	YBR244W	GPX2	707528	708016	707317	708165	chrII	1	707688	707753	14	17	19	40	0.22	0.651893	0.854771	0.399	0.40386	0.601358	1.474	0.00154308	0.00345997	1.254	0.00765048	0.0234409	1.075	0.0192937	0.050295	YBR243C	YBR245C	Tandem antisens
GIM_5p_end_NAM7_SET2_2555	B	internal	YBR244W	GPX2	707528	708016	707317	708165	chrII	1	707819	707822	1	3	4	3	1.75	0.043291	0.127941	2.084	0.0119815	0.0422423	1.653	0.0496753	0.0770232	-0.097	0.889298	0.936442	-0.431	0.506	0.653544	YBR243C	YBR245C	Tandem antisens
GIM_5p_end_NAM7_SET2_2558	O	mRNA	YBR246W	RRT2	711591	712754	711557	712901	chrII	1	711538	711591	133	242	133	197	0.858	0.000259939	0.00170733	-0.002	0.992652	0.999987	0.567	0.0154624	0.0269302	-0.291	0.210495	0.351643	0.569	0.0151786	0.0411073	YBR245C	YBR246W	Divergent
GIM_5p_end_NAM7_SET2_2559	B	internal	YBR246W	RRT2	711591	712754	711557	712901	chrII	1	712065	712065	0	0	0	2	0.251	0.888251	NA	0.004	0.998314	NA	4.481	0.00471489	0.00935587	4.231	0.00763237	0.0233945	4.477	0.00474997	0.0155298	YBR245C	YBR247C	Tandem antisens
GIM_5p_end_NAM7_SET2_2561	B	internal	YBR246W	RRT2	711591	712754	711557	712901	chrII	1	712822	712834	0	0	4	7	0.258	0.881125	0.935647	5.009	0.000435709	0.00262229	5.718	5.34806e-05	0.000164003	5.46	0.000127618	0.000653705	0.709	0.351647	0.505766	YBR246W	YBR247C	Convergent
GIM_5p_end_NAM7_SET2_2562	A	antisens	YBR247C	ENP1	714455	713004	714497	712897	chrII	1	713031	713042	0	0	5	8	0.262	0.87799	0.935647	5.317	0.000105658	0.000764285	5.939	1.3398e-05	4.62488e-05	5.677	3.63523e-05	0.000214842	0.622	0.238203	0.3799	YBR246W	YBR248C	Convergent
GIM_5p_end_NAM7_SET2_2564	I	intergenic	YBR248C_YBR249C	NA	NA	NA	NA	NA	chrII	1	716697	716697	1	1	1	1	-0.274	0.817149	0.935647	0.193	0.861568	0.937815	-0.11	0.921577	0.941675	0.164	0.890122	0.936681	-0.304	0.783937	0.867615	YBR248C	YBR249C	Tandem antisens
GIM_5p_end_NAM7_SET2_2565	O	mRNA	YBR250W	SPO23	719033	720604	718333	720629	chrII	1	718436	718470	1	2	2	2	0.732	0.372272	0.610051	0.38	0.640627	0.793501	0.357	0.658232	0.725755	-0.375	0.63031	0.761105	-0.023	0.976339	0.986363	YBR249C	YBR250W	Divergent
GIM_5p_end_NAM7_SET2_2566	B	internal	YBR250W	SPO23	719033	720604	718333	720629	chrII	1	719151	719177	1	11	1	5	3.137	1.02838e-05	9.67956e-05	-0.865	0.369241	0.566379	2.014	0.00553749	0.0107942	-1.123	0.035282	0.0836528	2.879	0.000711754	0.00304363	YBR249C	YBR251W	Divergent
GIM_5p_end_NAM7_SET2_2569	O	mRNA	YBR251W	MRPS5	721390	722313	721325	722397	chrII	1	721303	721372	141	108	157	155	-0.383	0.20776	0.411221	0.152	0.612115	0.772327	0.137	0.64705	0.716272	0.52	0.0862967	0.174569	-0.015	0.960108	0.977364	YBR250W	YBR251W	Tandem sens
GIM_5p_end_NAM7_SET2_2571	O	mRNA	YBR252W	DUT1	722611	723054	722581	723125	chrII	1	722559	722609	350	292	516	298	-0.253	0.154771	0.337559	0.561	0.00135481	0.0069515	-0.228	0.196739	0.262759	0.026	0.88511	0.934051	-0.789	6.88135e-06	4.91133e-05	YBR251W	YBR252W	Tandem sens
GIM_5p_end_NAM7_SET2_2572	O	mRNA	YBR253W	SRB6	723270	723635	723221	723717	chrII	1	723200	723272	255	446	281	447	0.803	2.80766e-11	6.85742e-10	0.143	0.237974	0.416677	0.808	1.08855e-11	9.74922e-11	0.005	0.963267	0.979425	0.665	2.0382e-08	2.40703e-07	YBR252W	YBR254C	Convergent
GIM_5p_end_NAM7_SET2_2573	B	internal	YBR253W	SRB6	723270	723635	723221	723717	chrII	1	723408	723408	4	7	3	2	0.624	0.40284	0.637974	-0.304	0.691476	0.828586	-1.116	0.164986	0.22503	-1.74	0.0291485	0.0716044	-0.812	0.319983	0.471941	YBR252W	YBR254C	Convergent
GIM_5p_end_NAM7_SET2_2574	O	mRNA	YBR255W	MTC4	724456	726540	724397	726677	chrII	1	724396	724433	29	23	26	28	-0.313	0.394251	0.629455	-0.144	0.687173	0.825498	-0.03	0.932715	0.950006	0.283	0.439596	0.599996	0.114	0.748885	0.844284	YBR254C	YBR255W	Divergent
GIM_5p_end_NAM7_SET2_2575	B	internal	YBR255W	MTC4	724456	726540	724397	726677	chrII	1	725575	725695	1	1	56	282	-0.207	0.822327	0.935647	5.716	2.4477e-19	1.76621e-17	8.024	5.32914e-37	4.84706e-35	8.23	9.66226e-29	1.03034e-26	2.308	4.75277e-16	1.74972e-14	YBR254C	YBR255C-A	Tandem antisens
GIM_5p_end_NAM7_SET2_2576	B	internal	YBR255W	MTC4	724456	726540	724397	726677	chrII	1	725767	725868	0	0	9	43	1.284	0.393402	0.628618	5.739	4.78999e-06	4.8935e-05	8.087	8.06587e-11	6.46674e-10	6.803	3.35819e-11	5.90534e-10	2.348	1.236e-13	3.31956e-12	YBR254C	YBR255C-A	Tandem antisens
GIM_5p_end_NAM7_SET2_2582	I	intergenic	YBR255C-A_YBR256C	NA	NA	NA	NA	NA	chrII	1	727219	727242	4	10	4	4	1.303	0.0145055	0.0531267	0.16	0.776084	0.884385	-0.002	0.99656	0.997435	-1.305	0.0130202	0.0364569	-0.162	0.770028	0.858287	YBR255C-A	YBR256C	Tandem antisens
GIM_5p_end_NAM7_SET2_2583	O	mRNA	YBR257W	POP4	728885	729724	728845	729861	chrII	1	728817	728902	10	22	18	28	1.128	0.000560379	0.00334908	0.861	0.00775732	0.0297629	1.495	1.40289e-06	5.87281e-06	0.367	0.199113	0.336997	0.634	0.0244476	0.0614654	YBR256C	YBR258C	Tandem antisens
GIM_5p_end_NAM7_SET2_2584	O	mRNA	YBR259W	YBR259W	730387	732453	730341	732597	chrII	1	730282	730396	89	137	98	164	0.619	0.00422655	0.019264	0.136	0.530709	0.709302	0.873	3.9447e-05	0.000124169	0.254	0.228895	0.374124	0.737	0.000499901	0.00223582	YBR258C	YBR260C	Tandem antisens
GIM_5p_end_NAM7_SET2_2585	O	mRNA	YBR263W	SHM1	736264	737736	736189	737813	chrII	1	736164	736273	609	769	785	678	0.339	0.0378589	0.115309	0.366	0.0247048	0.0752675	0.153	0.346964	0.427109	-0.186	0.253796	0.405126	-0.213	0.190869	0.321662	YBR262C	YBR264C	Tandem antisens
GIM_5p_end_NAM7_SET2_2586	B	internal	YBR263W	SHM1	736264	737736	736189	737813	chrII	1	736453	736453	1	2	1	2	0.482	0.606964	0.820875	-0.222	0.816568	0.910372	0.271	0.76629	0.818769	-0.211	0.816629	0.892085	0.494	0.596036	0.728654	YBR262C	YBR264C	Tandem antisens
GIM_5p_end_NAM7_SET2_2587	B	internal	YBR263W	SHM1	736264	737736	736189	737813	chrII	1	737217	737256	4	2	18	22	-1.053	0.127033	0.292873	2.038	0.000120444	0.000858258	2.287	1.32778e-05	4.58559e-05	3.34	1.95518e-07	1.92424e-06	0.249	0.590662	0.723931	YBR262C	YBR264C	Tandem antisens
GIM_5p_end_NAM7_SET2_2590	B	internal	YBR263W	SHM1	736264	737736	736189	737813	chrII	1	737616	737638	2	1	20	9	-1.552	0.111068	0.263634	3.321	2.51484e-08	4.0916e-07	2.306	0.000152075	0.000422536	3.858	1.91835e-05	0.000122588	-1.015	0.0251456	0.0629425	YBR262C	YBR264C	Tandem antisens
GIM_5p_end_NAM7_SET2_2592	O	mRNA	YBR265W	TSC10	738582	739544	738525	739629	chrII	1	738489	738604	420	366	492	367	-0.196	0.379394	0.615694	0.229	0.302532	0.493579	-0.192	0.386655	0.468667	0.004	0.986013	0.992447	-0.421	0.0578162	0.124211	YBR264C	YBR267W	Divergent
GIM_5p_end_NAM7_SET2_2596	O	mRNA	YBR267W	REI1	739841	741022	739821	741109	chrII	1	739789	739850	21	35	42	38	0.667	0.341072	0.582328	0.932	0.181459	0.344465	0.777	0.265606	0.34013	0.109	0.875533	0.928734	-0.156	0.822106	0.893452	YBR265W	YBR268W	Tandem sens
GIM_5p_end_NAM7_SET2_2598	B	internal	YBR267W	REI1	739841	741022	739821	741109	chrII	1	740673	740673	0	0	0	2	1.639	0.337325	NA	1.924	0.246845	NA	4.059	0.01009	0.0184039	2.42	0.0915916	0.183139	2.135	0.112171	0.211366	YBR265W	YBR268W	Tandem sens
GIM_5p_end_NAM7_SET2_2599	O	mRNA	YBR268W	MRPL37	741299	741616	741277	741757	chrII	1	741269	741307	769	801	1128	1217	0.057	0.753666	0.931384	0.552	0.0023567	0.0110905	0.661	0.000266394	0.000704707	0.604	0.000893558	0.00364204	0.109	0.546474	0.687727	YBR267W	YBR269C	Convergent
GIM_5p_end_NAM7_SET2_2600	S	SUT	SUT022	NA	741829	742005	741829	742005	chrII	1	741832	741891	15	17	4	6	0.082	0.812462	0.935647	-1.698	3.21864e-05	0.000269728	-1.18	0.00159033	0.00355493	-1.262	0.000967898	0.00390824	0.518	0.23839	0.380086	YBR268W	YBR269C	Convergent
GIM_5p_end_NAM7_SET2_2601	X	XUT	XUT_2F-313	NA	742771	743069	742771	743069	chrII	1	742771	742785	1	2	2	5	1.144	0.253418	0.476456	1.347	0.162096	0.316964	2.535	0.00569345	0.011066	1.391	0.0971147	0.192196	1.188	0.132727	0.241277	YBR269C	YBR271W	Divergent
GIM_5p_end_NAM7_SET2_2602	A	antisens	YBR270C	BIT2	744398	742761	744721	742729	chrII	1	743694	743751	1	1	4	19	0.467	0.686811	0.882601	2.592	0.0113687	0.0405124	4.671	2.77683e-06	1.0989e-05	4.204	2.20707e-05	0.000138603	2.078	0.0107598	0.0308255	YBR269C	YBR271W	Divergent
GIM_5p_end_NAM7_SET2_2603	A	antisens	YBR270C	BIT2	744398	742761	744721	742729	chrII	1	743818	743865	1	3	2	17	1.218	0.150242	0.331026	0.763	0.368277	0.565238	3.778	7.17134e-07	3.14885e-06	2.56	0.000192737	0.00094319	3.015	1.20327e-05	8.11435e-05	YBR269C	YBR271W	Divergent
GIM_5p_end_NAM7_SET2_2604	A	antisens	YBR270C	BIT2	744398	742761	744721	742729	chrII	1	743992	744036	1	1	1	6	0.328	0.769015	0.935647	0.546	0.600685	0.764014	3.226	0.000338833	0.00087516	2.898	0.00150683	0.00577461	2.68	0.000960454	0.00396622	YBR269C	YBR271W	Divergent
GIM_5p_end_NAM7_SET2_2605	I	intergenic	YBR270C_YBR271W	NA	NA	NA	NA	NA	chrII	1	744585	744594	0	2	0	4	3.492	0.0193442	0.0670849	1.143	0.483987	0.66782	5.193	0.000293346	0.000768122	1.701	0.0551823	0.121531	4.05	0.000814655	0.00342823	YBR270C	YBR271W	Divergent
GIM_5p_end_NAM7_SET2_2606	O	mRNA	YBR271W	YBR271W	744852	746111	744829	746213	chrII	1	744762	744876	90	94	64	81	0.063	0.904422	0.943129	-0.482	0.360996	0.558102	-0.149	0.776976	0.827309	-0.212	0.687193	0.802702	0.333	0.528037	0.672031	YBR270C	YBR272C	Tandem antisens
GIM_5p_end_NAM7_SET2_2607	A	antisens	YBR272C	HSM3	747803	746361	747825	746145	chrII	1	747595	747600	3	2	1	2	-0.764	0.319472	0.55825	-1.668	0.0408451	0.111006	-0.859	0.238994	0.310684	-0.095	0.905908	0.945434	0.809	0.342399	0.496212	YBR271W	YBR273C	Convergent
GIM_5p_end_NAM7_SET2_2608	A	antisens	YBR273C	UBX7	749371	748061	749401	748025	chrII	1	748007	748018	0	3	1	11	4.147	0.00231564	0.0115501	2.502	0.0776315	0.182206	6.241	2.22525e-06	8.95521e-06	2.094	0.000902903	0.00367459	3.739	2.08892e-06	1.66859e-05	YBR272C	YBR273C	Tandem antisens
GIM_5p_end_NAM7_SET2_2609	O	mRNA	YBR274W	CHK1	749594	751177	749549	751389	chrII	1	749532	749561	25	35	25	26	0.519	0.0293525	0.0939801	0.012	0.959941	0.991917	0.063	0.789733	0.83772	-0.456	0.051544	0.114803	0.051	0.829083	0.897846	YBR273C	YBR274W	Divergent
GIM_5p_end_NAM7_SET2_2611	B	internal	YBR274W	CHK1	749594	751177	749549	751389	chrII	1	751002	751061	2	1	35	61	-0.42	0.547255	0.773597	4.037	1.77992e-18	1.12765e-16	4.84	1.85977e-26	7.40046e-25	5.259	4.18821e-20	2.14839e-18	0.803	0.000182937	0.000921796	YBR273C	YBR275C	Tandem antisens
GIM_5p_end_NAM7_SET2_2612	A	antisens	YBR275C	RIF1	757106	751356	757241	751265	chrII	1	753570	753570	0	0	1	2	0.242	0.892472	NA	2.237	0.185443	NA	4.014	0.0139899	0.0246091	3.772	0.0209032	0.0540675	1.777	0.21103	0.346759	YBR274W	YBR276C	Convergent
GIM_5p_end_NAM7_SET2_2613	A	antisens	YBR275C	RIF1	757106	751356	757241	751265	chrII	1	753873	753873	0	0	0	2	0.252	0.887489	NA	2.014	0.224547	NA	4.388	0.00488816	0.00966338	4.136	0.00798432	0.0242987	2.375	0.0656091	0.137553	YBR274W	YBR276C	Convergent
GIM_5p_end_NAM7_SET2_2614	A	antisens	YBR275C	RIF1	757106	751356	757241	751265	chrII	1	754012	754075	0	0	6	60	1.873	0.190189	0.386333	5.17	4.04905e-05	0.000331483	8.486	8.56413e-12	7.75356e-11	6.613	1.78705e-13	4.12412e-12	3.316	8.42824e-15	2.64799e-13	YBR274W	YBR276C	Convergent
GIM_5p_end_NAM7_SET2_2615	A	antisens	YBR275C	RIF1	757106	751356	757241	751265	chrII	1	754272	754272	0	0	1	1	0.248	0.889567	NA	2.641	0.108255	NA	3.673	0.0220093	0.0368984	3.425	0.0326754	0.0785219	1.032	0.431671	0.586223	YBR274W	YBR276C	Convergent
GIM_5p_end_NAM7_SET2_2617	O	mRNA	YBR278W	DPB3	760294	760899	760260	761068	chrII	1	760247	760354	236	502	227	528	1.082	2.90349e-05	0.000244214	-0.056	0.828174	0.91764	1.154	7.77899e-06	2.81639e-05	0.072	0.77999	0.86872	1.21	2.79807e-06	2.17877e-05	YBR276C	YBR279W	Divergent
GIM_5p_end_NAM7_SET2_2618	B	internal	YBR278W	DPB3	760294	760899	760260	761068	chrII	1	760470	760523	6	41	4	45	2.688	9.50529e-15	3.62665e-13	-0.647	0.145285	0.291891	2.834	7.62882e-17	1.2116e-15	0.146	0.57857	0.719655	3.481	9.39016e-20	5.50864e-18	YBR276C	YBR279W	Divergent
GIM_5p_end_NAM7_SET2_2619	B	internal	YBR278W	DPB3	760294	760899	760260	761068	chrII	1	760585	760585	6	6	4	7	0.213	0.649378	0.852721	-0.82	0.105071	0.2297	0.33	0.450905	0.533228	0.117	0.794041	0.87729	1.15	0.0185504	0.0486278	YBR276C	YBR279W	Divergent
GIM_5p_end_NAM7_SET2_2620	O	mRNA	YBR279W	PAF1	761257	762594	761220	762740	chrII	1	761210	761232	25	15	23	31	-0.679	0.162783	0.349011	-0.13	0.781882	0.887328	0.288	0.535808	0.614269	0.967	0.0452314	0.102957	0.418	0.370487	0.525793	YBR278W	YBR279W	Tandem sens
GIM_5p_end_NAM7_SET2_2626	B	internal	YBR279W	PAF1	761257	762594	761220	762740	chrII	1	762439	762493	2	2	12	15	0.053	0.941082	0.964799	2.803	3.31069e-07	4.40961e-06	3.139	6.81289e-09	4.15199e-08	3.085	1.55732e-07	1.55854e-06	0.335	0.327718	0.480599	YBR278W	YBR280C	Convergent
GIM_5p_end_NAM7_SET2_2628	A	antisens	YBR280C	SAF1	764697	762784	764720	762640	chrII	1	764186	764186	0	2	0	1	2.664	0.0666665	0.180195	-0.075	0.962562	0.993009	1.193	0.4253	0.507888	-1.471	0.263533	0.416599	1.268	0.398655	0.554141	YBR279W	YBR281C	Convergent
GIM_5p_end_NAM7_SET2_2629	A	antisens	YBR281C	DUG2	767606	764970	767664	764824	chrII	1	766186	766196	0	0	1	4	0.258	0.882922	0.935647	3.391	0.0233744	0.0721754	5.227	0.000306895	0.000800405	4.969	0.000607143	0.00260151	1.837	0.0263533	0.0653534	YBR280C	YBR282W	Divergent
GIM_5p_end_NAM7_SET2_2630	A	antisens	YBR281C	DUG2	767606	764970	767664	764824	chrII	1	767392	767457	6	55	6	51	3.169	1.98738e-23	1.984e-21	-0.11	0.780004	0.886673	3.044	3.00848e-22	8.11017e-21	-0.124	0.565598	0.70985	3.155	4.91416e-23	4.20462e-21	YBR280C	YBR282W	Divergent
GIM_5p_end_NAM7_SET2_2631	X	XUT	XUT_2F-319	NA	767868	768159	767868	768159	chrII	1	767846	767895	6	15	4	13	1.294	0.0254357	0.0837071	-0.789	0.215576	0.389836	1.107	0.0530168	0.0816661	-0.187	0.732799	0.835725	1.896	0.00186067	0.00702563	YBR281C	YBR282W	Divergent
GIM_5p_end_NAM7_SET2_2632	O	mRNA	YBR282W	MRPL27	768240	768680	768212	768764	chrII	1	768193	768251	691	660	834	1002	-0.067	0.794306	0.935647	0.271	0.289729	0.478125	0.534	0.0367197	0.0586491	0.6	0.0189745	0.0498413	0.263	0.30316	0.453368	YBR281C	YBR283C	Tandem antisens
GIM_5p_end_NAM7_SET2_2633	B	internal	YBR282W	MRPL27	768240	768680	768212	768764	chrII	1	768384	768395	2	1	3	5	-1.002	0.210872	0.416338	-0.018	0.97827	0.999987	0.811	0.186383	0.250677	1.812	0.0173725	0.0463189	0.829	0.177117	0.302776	YBR281C	YBR283C	Tandem antisens
GIM_5p_end_NAM7_SET2_2634	A	antisens	YBR283C	SSH1	770415	768943	770608	768792	chrII	1	768952	768987	5	7	8	25	0.395	0.482084	0.716023	0.774	0.147527	0.295499	2.293	5.99676e-06	2.22166e-05	1.897	0.000189036	0.000929013	1.518	0.0014633	0.00571358	YBR282W	YBR284W	Tandem sens
GIM_5p_end_NAM7_SET2_2635	O	mRNA	YBR284W	YBR284W	771239	773632	770892	773780	chrII	1	770864	770884	1	10	2	18	3.559	9.92684e-07	1.16655e-05	0.676	0.425761	0.619863	4.374	6.30606e-10	4.49185e-09	0.815	0.0346486	0.0823172	3.698	4.97083e-10	7.87152e-09	YBR283C	YBR284W	Divergent
GIM_5p_end_NAM7_SET2_2636	O	mRNA	YBR284W	YBR284W	771239	773632	770892	773780	chrII	1	771219	771254	8	18	14	24	1.023	0.0334345	0.104258	0.779	0.102836	0.226088	1.508	0.00117491	0.00269857	0.486	0.279678	0.43549	0.729	0.101715	0.19591	YBR283C	YBR285W	Divergent
GIM_5p_end_NAM7_SET2_2638	B	internal	YBR284W	YBR284W	771239	773632	770892	773780	chrII	1	772013	772029	2	3	3	7	0.424	0.510702	0.741918	0.187	0.766951	0.878486	1.518	0.0067485	0.0128709	1.093	0.0504299	0.112681	1.331	0.0139941	0.0384673	YBR283C	YBR285W	Divergent
GIM_5p_end_NAM7_SET2_2639	B	internal	YBR284W	YBR284W	771239	773632	770892	773780	chrII	1	773299	773345	4	9	4	15	1.137	0.0997819	0.242928	0.137	0.846802	0.928574	1.92	0.00397671	0.00805124	0.784	0.222385	0.366633	1.783	0.00706593	0.0216407	YBR283C	YBR285W	Divergent
GIM_5p_end_NAM7_SET2_2640	O	mRNA	YBR285W	YBR285W	773922	774356	773780	774372	chrII	1	773763	773785	18	22	14	19	0.252	0.744948	0.925056	-0.336	0.664722	0.810135	0.051	0.947707	0.96053	-0.201	0.794551	0.87762	0.386	0.617502	0.746179	YBR284W	YBR285W	Tandem sens
GIM_5p_end_NAM7_SET2_2641	O	mRNA	YBR285W	YBR285W	773922	774356	773780	774372	chrII	1	773837	773846	5	8	3	7	0.466	0.570666	0.792206	-1.035	0.228597	0.406212	0.481	0.552519	0.630257	0.015	0.985375	0.99202	1.516	0.0737971	0.151478	YBR284W	YBR285W	Tandem sens
GIM_5p_end_NAM7_SET2_2642	B	internal	YBR285W	YBR285W	773922	774356	773780	774372	chrII	1	774141	774141	1	3	0	1	1.136	0.176993	0.368109	-1.566	0.14846	0.296934	0.235	0.785356	0.834344	-0.901	0.266318	0.420267	1.801	0.0897854	0.17737	YBR284W	YBR286W	Tandem sens
GIM_5p_end_NAM7_SET2_2643	O	mRNA	YBR286W	APE3	774700	776313	774668	776380	chrII	1	774668	774696	2184	2057	3007	1951	-0.085	0.825669	0.935647	0.456	0.237873	0.416595	-0.161	0.677405	0.742696	-0.076	0.844893	0.910358	-0.616	0.110408	0.208697	YBR285W	YBR286W	Tandem sens
GIM_5p_end_NAM7_SET2_2655	O	mRNA	YBR287W	YBR287W	776571	777854	776500	778020	chrII	1	776480	776546	203	236	295	241	0.211	0.363574	0.603344	0.529	0.0215769	0.0677243	0.246	0.284949	0.361077	0.035	0.878001	0.930212	-0.282	0.217798	0.355181	YBR286W	YBR287W	Tandem sens
GIM_5p_end_NAM7_SET2_2656	B	internal	YBR287W	YBR287W	776571	777854	776500	778020	chrII	1	776637	776637	1	1	1	2	0.962	0.383128	0.618593	0.834	0.439706	0.632037	1.308	0.208552	0.276472	0.345	0.723071	0.828516	0.474	0.615818	0.744851	YBR286W	YBR288C	Convergent
GIM_5p_end_NAM7_SET2_2657	B	internal	YBR287W	YBR287W	776571	777854	776500	778020	chrII	1	776751	776768	5	5	10	4	-0.076	0.890813	0.935647	0.93	0.0610388	0.152024	-0.277	0.604503	0.677698	-0.201	0.71987	0.826291	-1.207	0.0166237	0.0444099	YBR286W	YBR288C	Convergent
GIM_5p_end_NAM7_SET2_2660	A	antisens	YBR288C	APM3	779463	778012	779528	777904	chrII	1	778499	778499	0	2	3	8	3.75	0.00555435	0.0242018	4.192	0.00154933	0.00780933	5.683	1.23244e-05	4.28364e-05	1.933	0.00322131	0.0111983	1.491	0.00909889	0.0267796	YBR287W	YBR289W	Tandem sens
GIM_5p_end_NAM7_SET2_2661	O	mRNA	YBR289W	SNF5	779667	782384	779652	782412	chrII	1	779630	779653	10	7	10	10	-0.608	0.187727	0.382655	0.044	0.916215	0.970063	-0.008	0.985128	0.989058	0.6	0.190273	0.325729	-0.051	0.900677	0.942591	YBR288C	YBR289W	Divergent
GIM_5p_end_NAM7_SET2_2662	B	internal	YBR289W	SNF5	779667	782384	779652	782412	chrII	1	781659	781696	0	0	13	15	0.327	0.809168	0.935647	5.404	1.14955e-07	1.67189e-06	5.58	4.10079e-08	2.21758e-07	5.253	3.70585e-07	3.43704e-06	0.176	0.596997	0.729465	YBR288C	YBR290W	Divergent
GIM_5p_end_NAM7_SET2_2663	B	internal	YBR289W	SNF5	779667	782384	779652	782412	chrII	1	782039	782132	2	2	45	79	-0.489	0.50151	0.73427	4.26	1.41476e-16	7.20162e-15	5.066	3.89692e-23	1.13535e-21	5.555	3.32699e-19	1.57248e-17	0.806	0.0175798	0.046488	YBR288C	YBR290W	Divergent
GIM_5p_end_NAM7_SET2_2664	O	mRNA	YBR290W	BSD2	782591	783556	782564	783676	chrII	1	782550	782601	503	534	555	656	0.086	0.710346	0.899	0.143	0.537354	0.715301	0.383	0.0971632	0.140632	0.297	0.199487	0.337419	0.24	0.297754	0.447571	YBR289W	YBR291C	Convergent
GIM_5p_end_NAM7_SET2_2666	A	antisens	YBR291C	CTP1	784572	783673	784632	783616	chrII	1	784448	784448	3	1	1	1	-0.952	0.263829	0.48992	-1.478	0.0867364	0.198723	-1.936	0.0326873	0.0527181	-0.984	0.32275	0.482899	-0.458	0.647721	0.771159	YBR290W	YBR293W	Tandem sens
GIM_5p_end_NAM7_SET2_2667	S	SUT	SUT023	NA	785452	786476	785452	786476	chrII	1	785411	785518	3	101	7	107	4.809	3.4031e-35	1.11087e-32	0.938	0.0351386	0.0989628	4.884	1.11677e-36	9.94845e-35	0.075	0.741172	0.84165	3.946	1.07943e-35	3.59485e-33	YBR291C	YBR293W	Divergent
GIM_5p_end_NAM7_SET2_2668	S	SUT	SUT023	NA	785452	786476	785452	786476	chrII	1	785960	786009	6	5	5	4	-0.476	0.344721	0.585824	-0.532	0.26695	0.450379	-0.676	0.159956	0.218983	-0.2	0.705387	0.816333	-0.144	0.77596	0.862634	YBR291C	YBR293W	Divergent
GIM_5p_end_NAM7_SET2_2670	C	CUT	CUT_GIM_0096	NA	786608	786761	786608	786761	chrII	1	786588	786716	10	51	3	28	2.255	1.90734e-05	0.000167555	-1.677	0.00623264	0.0249463	1.383	0.00903708	0.0166802	-0.873	0.0845846	0.171796	3.059	2.71244e-07	2.59118e-06	YBR291C	YBR293W	Divergent
GIM_5p_end_NAM7_SET2_2672	O	mRNA	YBR293W	VBA2	787006	788430	787093	788661	chrII	1	787012	787252	63	169	67	172	1.413	8.66009e-05	0.000650693	0.079	0.828972	0.918277	1.441	5.81347e-05	0.000176822	0.028	0.936634	0.964573	1.362	0.000143351	0.000743083	YBR291C	YBR294W	Divergent
GIM_5p_end_NAM7_SET2_2673	B	internal	YBR294W	SUL1	789235	791814	789185	791914	chrII	1	790039	790039	0	0	0	1	0.241	0.893173	NA	0.004	0.998389	NA	3.948	0.0172473	0.0297113	3.707	0.025348	0.0637218	3.945	0.0173499	0.0460318	YBR293W	YBR295W	Tandem sens
GIM_5p_end_NAM7_SET2_2674	O	mRNA	YBR295W	PCA1	792849	796499	792798	796606	chrII	1	792767	792833	28	51	28	53	0.884	0.00735974	0.0304288	0.007	0.983451	0.999987	0.936	0.00391324	0.0079428	0.052	0.870277	0.925608	0.929	0.0042389	0.0140692	YBR294W	YBR295W	Tandem sens
GIM_5p_end_NAM7_SET2_2675	B	internal	YBR295W	PCA1	792849	796499	792798	796606	chrII	1	793880	793884	0	1	7	56	1.39	0.241826	0.460946	4.364	1.61006e-05	0.000146314	7.426	6.70855e-14	7.85822e-13	6.036	4.38531e-15	1.24906e-13	3.062	7.64285e-17	3.08666e-15	YBR294W	YBR296C	Convergent
GIM_5p_end_NAM7_SET2_2676	B	internal	YBR295W	PCA1	792849	796499	792798	796606	chrII	1	794685	794754	0	1	38	30	2.238	0.0959635	0.235809	7.712	9.78963e-11	2.36295e-09	7.384	5.92832e-10	4.24935e-09	5.145	8.54264e-12	1.60106e-10	-0.328	0.16481	0.286235	YBR294W	YBR296C	Convergent
GIM_5p_end_NAM7_SET2_2677	B	internal	YBR295W	PCA1	792849	796499	792798	796606	chrII	1	795528	795609	0	1	17	55	2.58	0.0498551	0.142716	6.595	3.4973e-08	5.584e-07	8.234	4.72573e-12	4.41891e-11	5.653	2.04686e-16	6.97768e-15	1.639	2.62785e-09	3.65585e-08	YBR294W	YBR296C	Convergent
GIM_5p_end_NAM7_SET2_2679	A	antisens	YBR296C	PHO89	798522	796798	798586	796570	chrII	1	796658	796658	0	2	0	3	2.455	0.0210086	0.0717441	-1.854	0.223257	0.39976	3.028	0.00299276	0.00625875	0.573	0.435268	0.595857	4.882	0.000396774	0.00182395	YBR295W	YBR296C	Convergent
GIM_5p_end_NAM7_SET2_2680	A	antisens	YBR296C	PHO89	798522	796798	798586	796570	chrII	1	796738	796738	0	3	0	4	2.848	0.00636752	0.0271226	-1.807	0.2331	0.411236	3.212	0.00154322	0.00345997	0.363	0.601769	0.738	5.019	0.000242652	0.00118464	YBR295W	YBR296C	Convergent
GIM_5p_end_NAM7_SET2_2684	O	mRNA	YBR297W	MAL33	800523	801929	800486	802150	chrII	1	800459	800543	87	134	134	147	0.59	0.398099	0.63322	0.591	0.396874	0.5944	0.728	0.296517	0.373615	0.138	0.843215	0.909108	0.137	0.84423	0.908272	YBR296C-A	YBR298C	Tandem antisens
GIM_5p_end_NAM7_SET2_2685	B	internal	YBR297W	MAL33	800523	801929	800486	802150	chrII	1	801238	801287	15	19	24	26	0.313	0.400998	0.636355	0.655	0.0674233	0.163683	0.758	0.0325918	0.0525679	0.444	0.214104	0.35616	0.103	0.764455	0.854274	YBR296C-A	YBR298C	Tandem antisens
GIM_5p_end_NAM7_SET2_2686	A	antisens	YBR298C-A	YBR298C-A	805256	805035	805306	804935	chrII	1	805132	805141	2	9	2	11	2.006	0.001507	0.00797518	-0.108	0.87954	0.948534	2.311	0.000160882	0.000444665	0.305	0.557123	0.70311	2.419	9.70891e-05	0.000527003	YBR298C	YBR299W	Divergent
GIM_5p_end_NAM7_SET2_2688	O	mRNA	YBR299W	MAL32	805351	807105	805301	807205	chrII	1	805323	805323	1	1	1	3	0.45	0.697308	0.889532	-0.266	0.821915	0.914077	1.895	0.0712981	0.106492	1.445	0.168013	0.295668	2.162	0.0450824	0.101561	YBR298C-A	YBR299W	Divergent
GIM_5p_end_NAM7_SET2_2690	B	internal	YBR299W	MAL32	805351	807105	805301	807205	chrII	1	806315	806315	0	3	0	2	3.113	0.0154375	0.0558044	-1.218	0.453887	0.643048	3.123	0.0137137	0.0241738	0.01	0.991907	0.995679	4.341	0.00283588	0.0100571	YBR298C-A	YBR301W	Divergent
GIM_5p_end_NAM7_SET2_2691	B	internal	YBR299W	MAL32	805351	807105	805301	807205	chrII	1	806622	806653	7	15	10	21	1.191	0.0075393	0.0309967	0.552	0.221642	0.397788	1.642	0.000119703	0.000340544	0.451	0.259441	0.411753	1.09	0.00734554	0.0223551	YBR298C-A	YBR301W	Divergent
GIM_5p_end_NAM7_SET2_2692	X	XUT	XUT_2F-340	NA	807263	808334	807263	808334	chrII	1	807340	807379	64	350	48	310	2.434	9.26161e-38	3.96802e-35	-0.427	0.0381121	0.105191	2.259	4.29106e-33	2.8063e-31	-0.175	0.321515	0.481583	2.686	1.51663e-43	9.65601e-41	YBR299W	YBR301W	Tandem sens
GIM_5p_end_NAM7_SET2_2693	I	intergenic	YBR299W_YBR301W	NA	NA	NA	NA	NA	chrII	1	808680	808680	0	1	0	1	3.335	0.0360167	0.110682	0.003	0.998772	0.999987	4.002	0.00979399	0.0179214	0.666	0.562942	0.707831	3.999	0.00917628	0.0269607	YBR299W	YBR301W	Tandem sens
GIM_5p_end_NAM7_SET2_2695	I	intergenic	YBR301W_YBR302C	NA	NA	NA	NA	NA	chrII	1	809936	809971	1	6	3	12	2.071	0.00191678	0.00979832	0.952	0.174962	0.335397	3.028	1.38669e-06	5.81063e-06	0.957	0.0439156	0.100406	2.077	7.34287e-05	0.000410726	YBR301W	YBR302C	Convergent
GIM_5p_end_NAM7_SET2_2696	I	intergenic	YBR302C_	NA	NA	NA	NA	NA	chrII	1	812763	812779	8	7	13	12	-0.077	0.869407	0.935647	0.683	0.1119	0.240187	0.61	0.15392	0.211643	0.688	0.126459	0.237154	-0.073	0.858113	0.917403	YBR302C		Divergent
GIM_5p_end_NAM7_SET2_2697	B	internal	YBL113C	YBL113C	2658	280	2708	180	chrII	-1	417	469	6	6	34	66	-0.191	0.65908	0.860351	2.372	2.29086e-12	6.94859e-11	3.285	2.03414e-23	6.09031e-22	3.476	5.54273e-21	3.14917e-19	0.913	0.000292991	0.00139823	YBL112C		Unknown (0:-1:-1)
GIM_5p_end_NAM7_SET2_2699	B	internal	YBL113C	YBL113C	2658	280	2708	180	chrII	-1	669	669	0	0	1	5	0.254	0.885013	0.935647	3.321	0.0296352	0.0869026	5.492	0.000208432	0.000563215	5.238	0.000415572	0.00187219	2.171	0.0257616	0.0641131	YBL112C		Unknown (0:-1:-1)
GIM_5p_end_NAM7_SET2_2702	B	internal	YBL111C	YBL111C	5009	2907	5059	2807	chrII	-1	3731	3731	0	3	1	2	3.284	0.00750486	0.0309046	1.078	0.419268	0.614471	3.05	0.0122435	0.0218597	-0.234	0.787478	0.873913	1.972	0.0574073	0.123492	YBL108C-A	YBL112C	Tandem sens
GIM_5p_end_NAM7_SET2_2703	B	internal	YBL111C	YBL111C	5009	2907	5059	2807	chrII	-1	3790	3857	12	24	22	50	1.021	0.0166109	0.0592546	0.864	0.0406927	0.110723	2.056	5.06084e-07	2.28043e-06	1.035	0.00904618	0.0268997	1.192	0.00238201	0.00867194	YBL108C-A	YBL112C	Tandem sens
GIM_5p_end_NAM7_SET2_2704	I	intergenic	YBL111C_YBL108C-A	NA	NA	NA	NA	NA	chrII	-1	5361	5460	4	14	5	21	1.683	0.000296337	0.00192064	0.251	0.615759	0.775343	2.303	2.01381e-07	9.68304e-07	0.62	0.106244	0.206265	2.051	1.56849e-06	1.28708e-05	YBL108C-A	YBL111C	Tandem sens
GIM_5p_end_NAM7_SET2_2705	I	intergenic	YBL111C_YBL108C-A	NA	NA	NA	NA	NA	chrII	-1	5527	5530	1	6	1	4	2.67	0.0127677	0.0477745	-0.055	0.962701	0.993009	2.322	0.0296108	0.048198	-0.348	0.713545	0.821776	2.377	0.0267057	0.0660835	YBL108C-A	YBL111C	Tandem sens
GIM_5p_end_NAM7_SET2_2707	I	intergenic	YBL108C-A_YBLWdelta1	NA	NA	NA	NA	NA	chrII	-1	8209	8231	2	12	4	13	2.391	0.000293788	0.00190652	0.695	0.320312	0.512824	2.491	0.000124083	0.000351803	0.101	0.856916	0.917573	1.796	0.00300228	0.0105401	YBLWdelta1	YBL108C-A	Divergent
GIM_5p_end_NAM7_SET2_2708	I	intergenic	YBLWdelta1_YBLWdelta3	NA	NA	NA	NA	NA	chrII	-1	9176	9220	8	21	10	18	1.385	0.00391985	0.0180744	0.38	0.440004	0.632289	1.15	0.0154311	0.0268864	-0.235	0.602451	0.73863	0.77	0.0972275	0.188829	YBLWdelta3	YBLWdelta1	Tandem antisens
GIM_5p_end_NAM7_SET2_2709	B	internal	YBL107C	YBL107C	10551	9961	10565	9821	chrII	-1	10135	10243	19	42	25	36	1.086	5.27987e-05	0.000415858	0.416	0.12675	0.263187	0.884	0.000788331	0.00188086	-0.201	0.419921	0.580981	0.468	0.0659392	0.138192	YBL106C	tL(UAA)B1	Convergent
GIM_5p_end_NAM7_SET2_2710	B	internal	YBL107C	YBL107C	10551	9961	10565	9821	chrII	-1	10322	10359	11	14	11	15	0.382	0.314697	0.552615	0.052	0.88953	0.954162	0.474	0.191524	0.25676	0.092	0.800103	0.881797	0.421	0.243531	0.386093	YBL106C	tL(UAA)B1	Convergent
GIM_5p_end_NAM7_SET2_2711	O	mRNA	YBL107C	YBL107C	10551	9961	10565	9821	chrII	-1	10474	10578	172	285	198	412	0.728	2.44782e-05	0.000209835	0.219	0.206402	0.378515	1.259	1.17138e-13	1.33177e-12	0.531	0.00163973	0.00621525	1.041	7.36483e-10	1.11783e-08	YBL106C	tL(UAA)B1	Convergent
GIM_5p_end_NAM7_SET2_2712	B	internal	YBL106C	SRO77	13879	10847	13917	10869	chrII	-1	11314	11377	4	10	27	87	1.182	0.00856226	0.0344633	2.577	3.36815e-10	7.46401e-09	4.244	1.41419e-26	5.70072e-25	3.062	5.29881e-18	2.148e-16	1.667	3.26527e-08	3.71236e-07	YBL105C	YBL107C	Tandem sens
GIM_5p_end_NAM7_SET2_2713	B	internal	YBL106C	SRO77	13879	10847	13917	10869	chrII	-1	11965	11965	0	0	1	3	0.257	0.88381	0.935647	3.521	0.0193847	0.0621914	4.917	0.000817393	0.00194227	4.66	0.0015247	0.00583541	1.396	0.113507	0.213363	YBL105C	YBL107C	Tandem sens
GIM_5p_end_NAM7_SET2_2714	B	internal	YBL106C	SRO77	13879	10847	13917	10869	chrII	-1	12515	12515	0	0	1	1	0.247	0.890077	NA	3.195	0.0498274	NA	2.84	0.0827624	0.121792	2.593	0.113202	0.217164	-0.355	0.790878	0.872275	YBL105C	YBL107C	Tandem sens
GIM_5p_end_NAM7_SET2_2715	B	internal	YBL106C	SRO77	13879	10847	13917	10869	chrII	-1	13113	13113	0	0	0	5	0.253	0.886764	0.935647	1.257	0.460679	0.648141	5.566	0.000294893	0.000771799	5.313	0.000544825	0.0023711	4.309	0.00153494	0.00595675	YBL105C	YBL107C	Tandem sens
GIM_5p_end_NAM7_SET2_2719	B	internal	YBL105C	PKC1	17696	14241	17965	14149	chrII	-1	15711	15740	1	0	1	4	-2.576	0.0971997	0.238079	-0.116	0.925978	0.97525	1.873	0.106215	0.152156	4.45	0.00319172	0.0111109	1.989	0.0889308	0.175984	YBL104C	YBL106C	Tandem sens
GIM_5p_end_NAM7_SET2_2720	O	mRNA	YBL105C	PKC1	17696	14241	17965	14149	chrII	-1	17938	17970	21	21	27	24	0.047	0.872245	0.935647	0.342	0.211805	0.385227	0.177	0.519073	0.598667	0.13	0.646486	0.773389	-0.165	0.537304	0.67958	YBL104C	YBL105C	Tandem sens
GIM_5p_end_NAM7_SET2_2721	B	internal	YBL104C	SEA4	21293	18177	21309	18085	chrII	-1	21222	21222	1	2	0	1	1.256	0.262474	0.488266	-0.489	0.696564	0.831881	0.962	0.383281	0.465046	-0.295	0.771332	0.862873	1.451	0.213636	0.350082	YBL103C	YBL105C	Tandem sens
GIM_5p_end_NAM7_SET2_2722	O	mRNA	YBL104C	SEA4	21293	18177	21309	18085	chrII	-1	21297	21318	18	15	13	10	-0.219	0.482272	0.716239	-0.547	0.0757268	0.178653	-0.803	0.0102481	0.0186499	-0.584	0.0772341	0.159913	-0.256	0.434678	0.58916	YBL103C	YBL104C	Tandem sens
GIM_5p_end_NAM7_SET2_2723	B	internal	YBL103C	RTG3	23536	22076	23798	21854	chrII	-1	22389	22423	0	0	3	13	0.335	0.778272	0.935647	2.555	0.0074511	0.0287814	4.802	1.09451e-07	5.50231e-07	4.467	1.12762e-06	9.46105e-06	2.247	1.58878e-05	0.000103904	YBL102W	YBL104C	Divergent
GIM_5p_end_NAM7_SET2_2724	B	internal	YBL103C	RTG3	23536	22076	23798	21854	chrII	-1	22558	22637	1	1	15	67	0.111	0.899888	0.940481	3.85	2.72161e-09	5.20166e-08	6.005	2.14317e-21	5.14337e-20	5.894	6.05982e-18	2.4519e-16	2.155	3.84563e-13	9.5906e-12	YBL102W	YBL104C	Divergent
GIM_5p_end_NAM7_SET2_2726	O	mRNA	YBL103C	RTG3	23536	22076	23798	21854	chrII	-1	23756	23802	30	26	30	33	-0.19	0.543919	0.770949	0.027	0.928079	0.976612	0.125	0.675318	0.740783	0.315	0.309303	0.468478	0.098	0.743299	0.840263	YBL102W	YBL103C	Divergent
GIM_5p_end_NAM7_SET2_2728	B	internal	NA	NA	NA	NA	NA	NA	chrII	-1	24996	25066	2	4	65	42	0.428	0.44392	0.682099	4.491	2.34119e-24	2.70487e-22	3.865	2.94125e-18	5.40486e-17	3.437	6.91335e-15	1.92356e-13	-0.626	0.022038	0.0562236	YBL100W-C	YBL102W	Tandem antisens
GIM_5p_end_NAM7_SET2_2729	B	internal	YBL101C	ECM21	28299	24946	28605	24949	chrII	-1	25183	25284	2	0	8	23	-1.297	0.184845	0.378544	2.331	0.000125396	0.000888006	3.89	2.16895e-11	1.86834e-10	5.187	3.06656e-09	4.10525e-08	1.558	7.92962e-05	0.000439571	YBL100W-C	YBL102W	Tandem antisens
GIM_5p_end_NAM7_SET2_2731	B	internal	YBL101C	ECM21	28299	24946	28605	24949	chrII	-1	25848	25881	0	0	1	10	0.363	0.801705	0.935647	2.59	0.0336437	0.0957888	5.054	1.42922e-05	4.90849e-05	4.691	6.30265e-05	0.000350368	2.464	0.00217	0.00801603	YBL100W-C	YBL102W	Tandem antisens
GIM_5p_end_NAM7_SET2_2732	B	internal	YBL101C	ECM21	28299	24946	28605	24949	chrII	-1	26051	26070	0	0	2	12	0.26	0.880395	0.935647	3.676	0.0107994	0.0387794	6.677	1.75616e-06	7.21923e-06	6.416	4.6486e-06	3.41113e-05	3.001	2.33159e-05	0.00014702	YBL100W-C	YBL102W	Tandem antisens
GIM_5p_end_NAM7_SET2_2733	O	mRNA	YBL101C	ECM21	28299	24946	28605	24949	chrII	-1	28155	28404	59	75	63	73	0.349	0.240813	0.459912	0.086	0.772845	0.882338	0.299	0.308351	0.386098	-0.049	0.86658	0.9234	0.214	0.466457	0.617847	YBL100W-C	YBL102W	Tandem antisens
GIM_5p_end_NAM7_SET2_2736	I	intergenic	YBLWdelta4_YBLWdelta5	NA	NA	NA	NA	NA	chrII	-1	30151	30151	1	2	2	3	0.538	0.606836	0.820863	0.761	0.447133	0.637587	1.495	0.119098	0.16846	0.957	0.312707	0.472338	0.735	0.411817	0.567413	YBLWdelta5	YBLWdelta4	Tandem antisens
GIM_5p_end_NAM7_SET2_2737	I	intergenic	YBLWdelta4_YBLWdelta5	NA	NA	NA	NA	NA	chrII	-1	30344	30360	3	12	6	15	1.854	0.000121479	0.00087289	0.696	0.172328	0.331559	2.204	1.81072e-06	7.42221e-06	0.35	0.35424	0.516171	1.508	0.00025097	0.00121947	YBLWdelta5	YBLWdelta4	Tandem antisens
GIM_5p_end_NAM7_SET2_2738	I	intergenic	YBLWdelta4_YBLWdelta5	NA	NA	NA	NA	NA	chrII	-1	30423	30439	2	11	3	9	1.974	0.000135474	0.000962356	0.164	0.776521	0.884633	1.594	0.0018579	0.00407643	-0.379	0.370009	0.53158	1.43	0.00404462	0.0135382	YBLWdelta5	YBLWdelta4	Tandem antisens
GIM_5p_end_NAM7_SET2_2740	I	intergenic	YBLWdelta4_YBLWdelta5	NA	NA	NA	NA	NA	chrII	-1	30876	30942	8	28	17	54	1.758	3.32139e-05	0.000275421	1.093	0.0105432	0.0380346	2.684	5.67501e-11	4.64098e-10	0.926	0.0138147	0.0382659	1.591	2.92087e-05	0.000179672	YBLWdelta5	YBLWdelta4	Tandem antisens
GIM_5p_end_NAM7_SET2_2742	I	intergenic	YBLWdelta4_YBLWdelta6	NA	NA	NA	NA	NA	chrII	-1	35368	35398	1	2	1	4	1.852	0.0578716	0.161095	-0.013	0.99064	0.999987	2.609	0.00447737	0.00893651	0.757	0.301849	0.460434	2.622	0.00413899	0.0138011	YBLWdelta6	YBLWdelta4	Tandem antisens
GIM_5p_end_NAM7_SET2_2743	F	NA	YBLCtau1	YBLCtau1	36221	35851	36221	35851	chrII	-1	36226	36267	13	47	5	16	1.906	3.20602e-07	4.10024e-06	-1.318	0.00335386	0.0149549	0.367	0.343003	0.423101	-1.539	2.02174e-05	0.000128267	1.684	0.000127148	0.000667564	tF(GAA)B	YBLCtau1	Divergent
GIM_5p_end_NAM7_SET2_2744	B	internal	YBL093C	ROX3	44918	44256	45016	44120	chrII	-1	44465	44538	5	9	10	13	0.807	0.101801	0.246617	1.031	0.0295197	0.0866791	1.336	0.00394709	0.00800326	0.529	0.235505	0.382818	0.306	0.471027	0.622239	YBL092W	YBL095W	Tandem antisens
GIM_5p_end_NAM7_SET2_2745	B	internal	YBL093C	ROX3	44918	44256	45016	44120	chrII	-1	44621	44682	6	7	9	14	0.474	0.307723	0.544371	0.784	0.0722111	0.172436	1.406	0.000739812	0.00177429	0.932	0.0242599	0.0614288	0.622	0.101853	0.196123	YBL092W	YBL095W	Tandem antisens
GIM_5p_end_NAM7_SET2_2747	O	mRNA	YBL093C	ROX3	44918	44256	45016	44120	chrII	-1	44927	45067	140	146	147	161	0.063	0.784577	0.935647	0.064	0.778727	0.886093	0.203	0.370479	0.451588	0.14	0.53965	0.689765	0.139	0.539718	0.681771	YBL092W	YBL093C	Divergent
GIM_5p_end_NAM7_SET2_2748	B	internal	YBL091C-A	SCS22	47180	46565	47176	46528	chrII	-1	46652	46700	34	40	38	37	0.202	0.653569	0.856038	0.14	0.754744	0.870799	0.116	0.795874	0.84316	-0.087	0.846743	0.911188	-0.024	0.956476	0.975499	YBL091C	YBL092W	Convergent
GIM_5p_end_NAM7_SET2_2751	B	internal	YBL091C-A	SCS22	47180	46565	47176	46528	chrII	-1	46926	47020	6	12	13	23	0.896	0.0391929	0.118442	1.074	0.0102578	0.0372181	1.856	3.91078e-06	1.50474e-05	0.959	0.0119452	0.0339652	0.782	0.0309928	0.0747439	YBL091C	YBL092W	Convergent
GIM_5p_end_NAM7_SET2_2752	O	mRNA	YBL091C-A	SCS22	47180	46565	47176	46528	chrII	-1	47135	47201	82	110	96	141	0.409	0.157706	0.341788	0.225	0.436603	0.629293	0.775	0.00671104	0.0128085	0.365	0.201623	0.340075	0.55	0.0534549	0.116501	YBL091C	YBL092W	Convergent
GIM_5p_end_NAM7_SET2_2757	B	internal	YBL091C	MAP2	48628	47363	48672	47216	chrII	-1	48425	48544	20	35	24	35	0.801	0.0302918	0.0963722	0.303	0.413355	0.609703	0.82	0.0237925	0.0395877	0.019	0.956521	0.97593	0.517	0.149353	0.265025	YBL090W	YBL091C-A	Divergent
GIM_5p_end_NAM7_SET2_2758	O	mRNA	YBL091C	MAP2	48628	47363	48672	47216	chrII	-1	48623	48695	1806	1815	1554	1563	0.008	0.960694	0.976168	-0.217	0.155663	0.307536	-0.208	0.173344	0.235156	-0.215	0.158996	0.283625	0.009	0.952777	0.973325	YBL090W	YBL091C-A	Divergent
GIM_5p_end_NAM7_SET2_2760	I	intergenic	YBL091C_YBL089W	NA	NA	NA	NA	NA	chrII	-1	48841	48850	1	5	1	7	2.552	0.00222725	0.0111688	0.593	0.521747	0.701151	3.052	0.000151666	0.000421506	0.499	0.399	0.559836	2.459	0.000652431	0.00282181	YBL089W	YBL091C	Divergent
GIM_5p_end_NAM7_SET2_2761	A	antisens	YBL090W	MRP21	48825	49358	48780	49428	chrII	-1	48998	49046	4	11	3	10	1.677	0.000461944	0.00283325	-0.476	0.401816	0.599314	1.406	0.00282357	0.00593531	-0.271	0.502484	0.657555	1.883	0.000208653	0.00103367	YBL089W	YBL091C	Divergent
GIM_5p_end_NAM7_SET2_2763	A	antisens	YBL089W	AVT5	49574	50953	49548	51028	chrII	-1	50739	50763	1	2	4	36	1.526	0.0586005	0.162678	2.348	0.00149729	0.00759728	5.4	5.22105e-15	6.78391e-14	3.874	7.60144e-14	1.84058e-12	3.051	1.45807e-14	4.42676e-13	YBL088C	YBL090W	Convergent
GIM_5p_end_NAM7_SET2_2764	B	internal	NA	NA	NA	NA	NA	NA	chrII	-1	50904	50926	0	0	1	9	-1.543	0.31222	0.549851	1.345	0.213522	0.38722	4.363	6.33193e-06	2.33306e-05	5.907	1.65772e-05	0.000107632	3.018	3.3266e-05	0.000202076	YBL088C	YBL090W	Convergent
GIM_5p_end_NAM7_SET2_2765	B	internal	YBL088C	TEL1	59382	51019	59649	50912	chrII	-1	51167	51204	2	4	21	30	0.859	0.155963	0.33894	3.426	7.13822e-12	2.01645e-10	3.945	1.26126e-15	1.76601e-14	3.087	2.50063e-12	5.06371e-11	0.519	0.0570667	0.122893	YBL087C	YBL089W	Convergent
GIM_5p_end_NAM7_SET2_2767	B	internal	YBL088C	TEL1	59382	51019	59649	50912	chrII	-1	51493	51604	3	5	43	52	0.789	0.125208	0.289498	3.906	1.35532e-20	1.12343e-18	4.166	1.73068e-23	5.21783e-22	3.378	6.72761e-19	3.07242e-17	0.261	0.264417	0.409489	YBL087C	YBL089W	Convergent
GIM_5p_end_NAM7_SET2_2768	O	mRNA	YBL088C	TEL1	59382	51019	59649	50912	chrII	-1	59370	59414	2	5	3	3	1.37	0.0457107	0.133547	0.646	0.357528	0.554241	0.929	0.17193	0.233369	-0.441	0.468648	0.627273	0.284	0.650922	0.773609	YBL087C	YBL089W	Convergent
GIM_5p_end_NAM7_SET2_2769	O	mRNA	YBL088C	TEL1	59382	51019	59649	50912	chrII	-1	59548	59582	3	5	7	11	0.537	0.305898	0.542726	0.866	0.077097	0.181117	1.557	0.000829844	0.00197034	1.02	0.0258042	0.0646807	0.691	0.0969476	0.18837	YBL087C	YBL088C	Tandem sens
GIM_5p_end_NAM7_SET2_2773	O	mRNA	YBL087C	RPL23A	60739	59822	60849	59729	chrII	-1	60743	60822	1265	1085	1629	1103	-0.219	0.0827797	0.211282	0.365	0.00353882	0.0156473	-0.197	0.116512	0.165094	0.022	0.862275	0.920685	-0.562	7.20675e-06	5.11323e-05	YBL086C	YBL087C	Tandem sens
GIM_5p_end_NAM7_SET2_2775	O	mRNA	YBL086C	YBL086C	62602	61202	62768	61216	chrII	-1	62605	62726	31	37	45	46	0.237	0.348897	0.589893	0.545	0.0244588	0.0747169	0.577	0.0161753	0.0280498	0.34	0.163168	0.289161	0.032	0.888972	0.936332	YBL085W	YBL086C	Divergent
GIM_5p_end_NAM7_SET2_2777	A	antisens	YBL085W	BOI1	63876	66818	63540	66924	chrII	-1	66377	66377	0	0	1	2	0.25	0.888307	NA	2.56	0.11704	NA	4.051	0.0102612	0.0186705	3.801	0.0159705	0.0431172	1.491	0.236861	0.378335	YBL084C	YBL086C	Tandem sens
GIM_5p_end_NAM7_SET2_2778	B	internal	YBL084C	CDC27	69445	67169	69568	67040	chrII	-1	67216	67216	0	0	1	2	0.252	0.886812	0.935647	3.712	0.0166808	0.0552223	4.077	0.00803295	0.0150079	3.825	0.0129012	0.0361892	0.365	0.73347	0.833788	YBL082C	YBL085W	Convergent
GIM_5p_end_NAM7_SET2_2779	O	mRNA	YBL084C	CDC27	69445	67169	69568	67040	chrII	-1	69554	69569	2	3	2	1	0.309	0.713845	0.902233	0.16	0.846226	0.928208	-0.46	0.592285	0.667041	-0.768	0.375177	0.536636	-0.619	0.465449	0.616922	YBL082C	YBL084C	Tandem sens
GIM_5p_end_NAM7_SET2_2781	B	internal	YBL082C	ALG3	71127	69751	71177	69651	chrII	-1	70245	70245	0	1	0	3	3.018	0.0491635	0.141287	2.243	0.149048	0.297821	4.584	0.00175378	0.00387546	1.566	0.133656	0.24785	2.341	0.0314676	0.0757034	YBL081W	YBL084C	Divergent
GIM_5p_end_NAM7_SET2_2782	O	mRNA	YBL082C	ALG3	71127	69751	71177	69651	chrII	-1	71127	71192	601	787	696	684	0.391	0.0146073	0.0534137	0.211	0.187395	0.352784	0.185	0.246283	0.318762	-0.206	0.197337	0.334541	-0.026	0.87237	0.926149	YBL081W	YBL082C	Divergent
GIM_5p_end_NAM7_SET2_2783	I	intergenic	YBL082C_YBL081W	NA	NA	NA	NA	NA	chrII	-1	71264	71446	8	286	7	206	5.062	2.56716e-52	2.51399e-49	-0.189	0.634704	0.789158	4.588	2.38745e-43	3.37785e-41	-0.474	0.069352	0.146422	4.778	1.34738e-44	9.72225e-42	YBL081W	YBL082C	Divergent
GIM_5p_end_NAM7_SET2_2786	B	internal	YBL080C	PET112	74695	73070	74744	73048	chrII	-1	73920	73933	1	1	6	7	0.69	0.497434	0.73033	3.242	0.000108553	0.000782745	3.443	3.41527e-05	0.000108897	2.753	0.000419795	0.00188847	0.201	0.686856	0.800063	YBL079W	YBL081W	Tandem antisens
GIM_5p_end_NAM7_SET2_2787	B	internal	YBL080C	PET112	74695	73070	74744	73048	chrII	-1	74221	74221	0	1	1	1	1.717	0.139189	0.313279	0.728	0.546666	0.722366	0.757	0.526429	0.605634	-0.96	0.357617	0.519587	0.029	0.978885	0.987507	YBL079W	YBL081W	Tandem antisens
GIM_5p_end_NAM7_SET2_2789	O	mRNA	YBL080C	PET112	74695	73070	74744	73048	chrII	-1	74710	74778	26	28	28	25	0.062	0.827642	0.935647	0.099	0.720608	0.847863	-0.058	0.833532	0.874426	-0.121	0.672109	0.792609	-0.158	0.568463	0.706078	YBL079W	YBL080C	Divergent
GIM_5p_end_NAM7_SET2_2791	O	mRNA	YBL078C	ATG8	80731	80378	80767	79904	chrII	-1	80689	80813	378	483	421	603	0.349	0.155277	0.338092	0.154	0.530089	0.708639	0.672	0.00600965	0.0116142	0.323	0.187143	0.321693	0.518	0.03413	0.0807623	YBL076C	YBL079W	Convergent
GIM_5p_end_NAM7_SET2_2794	B	internal	YBL076C	ILS1	84261	81043	84303	80943	chrII	-1	81553	81553	2	0	2	1	-2.649	0.0344843	0.106899	-0.188	0.844946	0.927941	-0.731	0.456771	0.538987	1.918	0.131942	0.245395	-0.543	0.583914	0.718834	YBL075C	YBL078C	Tandem sens
GIM_5p_end_NAM7_SET2_2797	B	internal	YBL076C	ILS1	84261	81043	84303	80943	chrII	-1	82320	82325	0	3	5	11	4.172	0.00134294	0.00721273	4.892	0.000125831	0.00089057	6.022	1.86029e-06	7.60808e-06	1.85	0.00163594	0.00620305	1.129	0.0260038	0.0646124	YBL075C	YBL078C	Tandem sens
GIM_5p_end_NAM7_SET2_2798	B	internal	YBL076C	ILS1	84261	81043	84303	80943	chrII	-1	84208	84208	0	0	0	1	0.208	0.901836	NA	-1.303	0.453179	NA	1.969	0.204113	0.271303	1.761	0.262569	0.415515	3.273	0.0468453	0.104834	YBL075C	YBL078C	Tandem sens
GIM_5p_end_NAM7_SET2_2799	O	mRNA	YBL076C	ILS1	84261	81043	84303	80943	chrII	-1	84268	84307	309	250	319	242	-0.3	0.107521	0.25713	0.047	0.800612	0.899526	-0.353	0.0560547	0.0858326	-0.053	0.77756	0.867032	-0.4	0.0306146	0.0739948	YBL075C	YBL076C	Tandem sens
GIM_5p_end_NAM7_SET2_2801	B	internal	YBL075C	SSA3	86448	84499	86498	84399	chrII	-1	84765	84792	0	2	6	16	1.87	0.0575921	0.160485	3.651	3.94645e-05	0.000323857	4.97	1.06091e-08	6.31265e-08	3.1	3.03398e-07	2.86174e-06	1.319	0.00113752	0.00460776	YBL074C	YBL076C	Tandem sens
GIM_5p_end_NAM7_SET2_2804	O	mRNA	YBL075C	SSA3	86448	84499	86498	84399	chrII	-1	86468	86472	1	0	2	2	-0.832	0.527432	0.756706	1.765	0.0698201	0.16827	1.536	0.116929	0.16562	2.368	0.0495212	0.110978	-0.229	0.76903	0.857705	YBL074C	YBL075C	Tandem sens
GIM_5p_end_NAM7_SET2_2805	O	mRNA	YBL074C	AAR2	87789	86722	87839	86622	chrII	-1	87745	87823	8	28	9	28	1.794	9.82608e-06	9.29073e-05	0.039	0.928435	0.976787	1.798	6.35232e-06	2.34017e-05	0.004	0.990375	0.994787	1.759	9.44098e-06	6.51652e-05	snR56	YBL075C	Divergent
GIM_5p_end_NAM7_SET2_2806	I	intergenic	YBL074C_snR56	NA	NA	NA	NA	NA	chrII	-1	87903	87946	2	9	1	9	2.164	0.00340945	0.0160778	-0.354	0.673866	0.816949	2.231	0.00212591	0.0046098	0.066	0.917176	0.952829	2.585	0.000631605	0.00274325	snR56	YBL074C	Divergent
GIM_5p_end_NAM7_SET2_2808	I	intergenic	YBL074C_snR56	NA	NA	NA	NA	NA	chrII	-1	88059	88059	0	0	0	2	1.659	0.332137	NA	0.005	0.997882	NA	4.727	0.00208538	0.00453052	3.068	0.0265166	0.0661678	4.722	0.00199775	0.00746768	snR56	YBL074C	Divergent
GIM_5p_end_NAM7_SET2_2809	I	intergenic	YBL074C_YBL072C	NA	NA	NA	NA	NA	chrII	-1	88225	88316	5	17	5	36	1.73	3.46215e-05	0.000285482	-0.021	0.963678	0.993485	2.784	1.57264e-12	1.56304e-11	1.054	0.00175606	0.00661908	2.805	1.12578e-12	2.65465e-11	YBL072C	YBL074C	Tandem sens
GIM_5p_end_NAM7_SET2_2812	B	internal	YBL072C	RPS8A	89440	88523	89490	88423	chrII	-1	89094	89161	807	755	861	730	-0.094	0.886284	0.935647	0.091	0.889822	0.954247	-0.141	0.829625	0.871241	-0.047	0.942501	0.968174	-0.232	0.723554	0.827012	YBL071C-B	snR56	Convergent
GIM_5p_end_NAM7_SET2_2813	O	mRNA	YBL072C	RPS8A	89440	88523	89490	88423	chrII	-1	89461	89501	1860	2476	2017	1758	0.405	0.393301	0.628618	0.114	0.80984	0.90631	-0.08	0.866159	0.900132	-0.486	0.30669	0.465269	-0.194	0.68241	0.797416	YBL071W-A	YBL072C	Divergent
GIM_5p_end_NAM7_SET2_2815	X	XUT	XUT_2R-31	NA	92221	91328	92221	91328	chrII	-1	92204	92262	3	19	4	17	2.743	4.32806e-09	7.62696e-08	0.636	0.223432	0.399964	2.514	5.08882e-08	2.71124e-07	-0.229	0.492648	0.649354	1.878	4.2893e-06	3.20324e-05	YBL068W	YBL069W	Tandem antisens
GIM_5p_end_NAM7_SET2_2816	B	internal	YBL067C	UBP13	95882	93639	96164	93604	chrII	-1	94478	94499	0	0	3	12	0.263	0.878006	0.935647	4.651	0.000754512	0.00424021	6.548	1.46432e-06	6.10872e-06	6.285	4.43011e-06	3.26853e-05	1.897	0.000366427	0.00170309	YBL066C	YBL068W	Convergent
GIM_5p_end_NAM7_SET2_2817	B	internal	YBL067C	UBP13	95882	93639	96164	93604	chrII	-1	94898	94898	0	0	0	2	0.255	0.885708	0.935647	2.122	0.193264	0.360955	4.594	0.00263156	0.00557118	4.339	0.00449219	0.0149214	2.472	0.0395531	0.0913481	YBL066C	YBL068W	Convergent
GIM_5p_end_NAM7_SET2_2818	B	internal	YBL067C	UBP13	95882	93639	96164	93604	chrII	-1	95043	95120	0	1	9	39	0.773	0.482299	0.716239	4.126	3.72688e-06	3.90639e-05	6.26	8.1591e-13	8.40647e-12	5.487	6.7312e-12	1.27928e-10	2.135	3.32776e-07	3.11036e-06	YBL066C	YBL068W	Convergent
GIM_5p_end_NAM7_SET2_2820	O	mRNA	YBL067C	UBP13	95882	93639	96164	93604	chrII	-1	96103	96179	210	158	289	246	-0.408	0.1196	0.27899	0.455	0.0782735	0.183378	0.222	0.389562	0.471609	0.63	0.0158773	0.0429244	-0.233	0.3667	0.521753	YBL066C	YBL067C	Tandem sens
GIM_5p_end_NAM7_SET2_2822	B	internal	YBL066C	SEF1	99020	96669	100169	96444	chrII	-1	98901	98961	0	0	5	9	-0.785	0.618499	0.829831	4.124	0.000241995	0.00157738	4.985	7.13088e-06	2.60263e-05	5.769	2.14791e-05	0.000135399	0.86	0.134315	0.243449	YBL064C	YBL067C	Tandem sens
GIM_5p_end_NAM7_SET2_2823	O	mRNA	YBL066C	SEF1	99020	96669	100169	96444	chrII	-1	100154	100182	6	2	7	5	-1.802	0.00638126	0.0271673	0.003	0.99586	0.999987	-0.4	0.42417	0.506687	1.403	0.0362061	0.0854506	-0.402	0.421309	0.576236	YBL064C	YBL066C	Tandem sens
GIM_5p_end_NAM7_SET2_2824	B	internal	YBL064C	PRX1	101156	100371	101217	100321	chrII	-1	100755	100787	20	45	17	27	1.137	0.0378299	0.115238	-0.216	0.697483	0.832245	0.396	0.470649	0.552472	-0.741	0.171962	0.301341	0.612	0.267317	0.413153	YBL063W	YBL066C	Divergent
GIM_5p_end_NAM7_SET2_2825	O	mRNA	YBL064C	PRX1	101156	100371	101217	100321	chrII	-1	101162	101226	588	856	651	872	0.534	0.196453	0.394961	0.146	0.724748	0.850905	0.561	0.174724	0.236864	0.027	0.948433	0.971057	0.415	0.314922	0.466192	YBL063W	YBL064C	Divergent
GIM_5p_end_NAM7_SET2_2826	I	intergenic	YBL064C_YBL063W	NA	NA	NA	NA	NA	chrII	-1	101654	101667	0	6	0	3	3.812	0.000154034	0.00107562	-0.013	0.99184	0.999987	2.887	0.00449715	0.0089682	-0.925	0.177757	0.309217	2.9	0.00417968	0.0139111	YBL063W	YBL064C	Divergent
GIM_5p_end_NAM7_SET2_2827	A	antisens	YBL063W	KIP1	101886	105221	101869	105221	chrII	-1	102734	102734	0	0	1	2	2.269	0.152873	0.334846	2.469	0.109002	0.235731	4.485	0.00210519	0.00457081	2.216	0.0479935	0.108027	2.016	0.047214	0.105474	YBL061C	YBL064C	Tandem sens
GIM_5p_end_NAM7_SET2_2828	A	antisens	YBL063W	KIP1	101886	105221	101869	105221	chrII	-1	104008	104008	0	0	1	2	0.254	0.886325	0.935647	2.877	0.0697895	0.168236	4.397	0.00418079	0.00842188	4.143	0.0069122	0.0215867	1.52	0.175517	0.300587	YBL061C	YBL064C	Tandem sens
GIM_5p_end_NAM7_SET2_2829	A	antisens	YBL063W	KIP1	101886	105221	101869	105221	chrII	-1	104066	104066	0	0	1	2	0.255	0.885386	0.935647	2.887	0.06619	0.161375	4.607	0.00235009	0.00503285	4.352	0.00402652	0.0135682	1.72	0.106485	0.203001	YBL061C	YBL064C	Tandem sens
GIM_5p_end_NAM7_SET2_2830	B	internal	YBL061C	SKT5	107406	105316	107513	105225	chrII	-1	105483	105533	2	1	30	54	-1.388	0.138308	0.31208	4.062	2.68623e-14	1.05828e-12	4.94	7.55077e-21	1.72236e-19	6.328	3.84542e-14	9.65682e-13	0.878	0.00291812	0.0102947	YBL060W	YBL063W	Tandem antisens
GIM_5p_end_NAM7_SET2_2831	B	internal	YBL061C	SKT5	107406	105316	107513	105225	chrII	-1	105608	105619	0	0	7	10	0.266	0.875361	0.935647	5.781	1.57548e-05	0.000143679	6.268	2.63773e-06	1.04742e-05	6.002	8.81591e-06	6.10486e-05	0.487	0.275213	0.422311	YBL060W	YBL063W	Tandem antisens
GIM_5p_end_NAM7_SET2_2832	B	internal	YBL061C	SKT5	107406	105316	107513	105225	chrII	-1	105673	105740	2	0	40	62	-1.765	0.0481743	0.139179	4.12	1.00786e-20	8.45981e-19	4.747	1.68938e-27	7.2704e-26	6.512	1.07331e-15	3.35752e-14	0.627	0.00188189	0.0070909	YBL060W	YBL063W	Tandem antisens
GIM_5p_end_NAM7_SET2_2834	B	internal	YBL061C	SKT5	107406	105316	107513	105225	chrII	-1	106475	106479	0	0	7	7	0.263	0.877421	0.935647	5.657	3.20501e-05	0.000268696	5.763	2.20486e-05	7.31138e-05	5.5	5.9317e-05	0.000331535	0.106	0.830367	0.898478	YBL060W	YBL063W	Tandem antisens
GIM_5p_end_NAM7_SET2_2835	O	mRNA	YBL061C	SKT5	107406	105316	107513	105225	chrII	-1	107445	107534	43	43	44	41	0.006	0.981586	0.98904	0.029	0.905982	0.964259	-0.073	0.769769	0.821738	-0.079	0.757528	0.853407	-0.102	0.681043	0.796336	YBL060W	YBL061C	Divergent
GIM_5p_end_NAM7_SET2_2837	O	mRNA	YBL059C-A	CMC2	110539	110125	110569	109961	chrII	-1	110529	110577	951	870	1161	1182	-0.129	0.715927	0.903826	0.284	0.420902	0.61591	0.31	0.380039	0.461552	0.439	0.214543	0.356589	0.026	0.941939	0.967091	YBL059W	YBL060W	Tandem antisens
GIM_5p_end_NAM7_SET2_2838	I	intergenic	YBL059C-A_YBL059W	NA	NA	NA	NA	NA	chrII	-1	110691	110691	0	1	0	2	2.786	0.0772598	0.201477	1.869	0.245512	0.425247	4.04	0.0071545	0.0135533	1.254	0.267772	0.421899	2.171	0.0708313	0.14632	YBL059W	YBL059C-A	Divergent
GIM_5p_end_NAM7_SET2_2839	I	intergenic	YBL059C-A_YBL058W	NA	NA	NA	NA	NA	chrII	-1	110758	110760	2	3	2	7	0.918	0.24546	0.46593	0.25	0.755976	0.871568	1.947	0.00782453	0.0146635	1.029	0.138706	0.255778	1.697	0.0171326	0.045567	YBL058W	YBL059C-A	Divergent
GIM_5p_end_NAM7_SET2_2840	X	XUT	XUT_2R-39	NA	111279	110954	111279	110954	chrII	-1	111177	111205	1	5	1	8	2.136	0.0066918	0.0282117	0.19	0.82837	0.917709	2.694	0.000375504	0.000960594	0.558	0.367687	0.52932	2.504	0.000645504	0.00279632	YBL058W	YBL059C-A	Divergent
GIM_5p_end_NAM7_SET2_2842	B	internal	YBL057C	PTH2	113427	112801	113448	112737	chrII	-1	113229	113268	9	43	15	55	2.224	2.65838e-09	4.8423e-08	0.706	0.0706139	0.169627	2.542	3.93959e-12	3.73545e-11	0.319	0.328364	0.488832	1.836	1.07001e-07	1.11038e-06	YBL056W	YBL058W	Tandem antisens
GIM_5p_end_NAM7_SET2_2843	O	mRNA	YBL057C	PTH2	113427	112801	113448	112737	chrII	-1	113413	113455	1281	1318	1526	1480	0.04	0.808794	0.935647	0.251	0.129322	0.267045	0.207	0.21091	0.279086	0.167	0.3142	0.47374	-0.044	0.789791	0.871399	YBL056W	YBL058W	Tandem antisens
GIM_5p_end_NAM7_SET2_2846	B	internal	YBL055C	YBL055C	116751	115573	117216	115488	chrII	-1	116493	116493	0	2	0	1	3.908	0.0171693	0.0609506	0.007	0.996913	0.999987	3.59	0.0280743	0.0460222	-0.318	0.81557	0.891197	3.583	0.0274231	0.0675192	YBL054W	YBL056W	Tandem antisens
GIM_5p_end_NAM7_SET2_2847	O	mRNA	YBL055C	YBL055C	116751	115573	117216	115488	chrII	-1	116743	116911	165	187	213	177	0.186	0.327655	0.568214	0.371	0.0484772	0.127344	0.099	0.597565	0.671939	-0.087	0.646265	0.773211	-0.272	0.146757	0.261297	YBL054W	YBL056W	Tandem antisens
GIM_5p_end_NAM7_SET2_2848	O	mRNA	YBL055C	YBL055C	116751	115573	117216	115488	chrII	-1	117219	117314	3	38	6	33	3.487	1.4595e-18	8.67477e-17	0.594	0.199168	0.369066	3.29	5.47759e-17	8.80931e-16	-0.196	0.420391	0.581556	2.697	3.15235e-15	1.04983e-13	YBL054W	YBL055C	Divergent
GIM_5p_end_NAM7_SET2_2854	B	internal	YBL052C	SAS3	121874	119379	122136	119368	chrII	-1	119975	120165	5	3	24	54	-0.59	0.281222	0.511434	2.179	2.74082e-07	3.71747e-06	3.357	3.90757e-16	5.78572e-15	3.947	5.62128e-16	1.81618e-14	1.178	0.000541012	0.00239642	YBL051C	YBL054W	Convergent
GIM_5p_end_NAM7_SET2_2855	B	internal	YBL052C	SAS3	121874	119379	122136	119368	chrII	-1	120383	120463	1	1	14	28	-0.05	0.963514	0.977777	4.355	5.20293e-08	8.08144e-07	5.339	1.49194e-11	1.30806e-10	5.389	9.29448e-10	1.34132e-08	0.985	0.0146054	0.0397991	YBL051C	YBL054W	Convergent
GIM_5p_end_NAM7_SET2_2857	B	internal	YBL052C	SAS3	121874	119379	122136	119368	chrII	-1	121190	121190	0	0	1	4	0.257	0.883804	0.935647	3.269	0.0307432	0.0894123	5.339	0.000261082	0.000692179	5.082	0.000518138	0.00226864	2.07	0.0211817	0.0543849	YBL051C	YBL054W	Convergent
GIM_5p_end_NAM7_SET2_2858	O	mRNA	YBL052C	SAS3	121874	119379	122136	119368	chrII	-1	122042	122178	92	97	71	89	0.085	0.739122	0.920769	-0.381	0.135525	0.277044	-0.05	0.842775	0.881757	-0.135	0.596109	0.733514	0.331	0.194018	0.325574	YBL051C	YBL052C	Tandem sens
GIM_5p_end_NAM7_SET2_2859	B	internal	YBL051C	PIN4	124759	122753	124840	122344	chrII	-1	122582	122582	0	0	5	3	-0.356	0.79102	0.935647	3.408	0.00059369	0.00344213	2.495	0.0139722	0.024584	2.851	0.014415	0.0396091	-0.913	0.169596	0.292669	YBL051C	YBL052C	Tandem sens
GIM_5p_end_NAM7_SET2_2860	O	mRNA	YBL051C	PIN4	124759	122753	124840	122344	chrII	-1	124800	124855	254	230	267	263	-0.148	0.542722	0.769836	0.07	0.772957	0.882355	0.054	0.822282	0.865376	0.202	0.405024	0.565576	-0.016	0.948726	0.970883	YBL050W	YBL051C	Divergent
GIM_5p_end_NAM7_SET2_2861	X	XUT	XUT_2R-48	NA	127558	126054	127558	126054	chrII	-1	126498	126509	4	5	8	12	0.324	0.667673	0.867689	1.128	0.116824	0.248139	1.653	0.0195672	0.0332657	1.329	0.0624789	0.134588	0.525	0.436189	0.590468	YBL049W	YBL050W	Tandem antisens
GIM_5p_end_NAM7_SET2_2862	X	XUT	XUT_2R-48	NA	127558	126054	127558	126054	chrII	-1	127450	127631	79	559	79	642	2.793	2.93788e-15	1.18932e-13	-0.004	0.992169	0.999987	2.991	2.5611e-17	4.30101e-16	0.198	0.570259	0.713136	2.994	2.4972e-17	1.05787e-15	YBL047C	YBL049W	Convergent
GIM_5p_end_NAM7_SET2_2865	B	internal	YBL047C	EDE1	132040	127895	132216	127632	chrII	-1	128767	128881	9	30	46	363	1.71	5.09508e-08	7.60379e-07	2.336	6.77206e-15	2.91965e-13	5.297	6.64233e-76	3.99407e-73	3.586	1.09289e-49	5.77019e-47	2.961	4.14619e-40	1.9945e-37	YBL046W	YBL049W	Tandem antisens
GIM_5p_end_NAM7_SET2_2866	O	mRNA	YBL047C	EDE1	132040	127895	132216	127632	chrII	-1	132139	132225	71	47	82	64	-0.588	0.043362	0.128124	0.203	0.467625	0.654154	-0.158	0.57407	0.649738	0.43	0.140085	0.257771	-0.362	0.197164	0.329856	YBL046W	YBL047C	Divergent
GIM_5p_end_NAM7_SET2_2867	B	internal	YBL045C	COR1	135516	134143	135808	133856	chrII	-1	133912	133912	0	0	1	1	-1.017	0.543837	0.770886	2.097	0.130821	0.269361	2.532	0.0636994	0.0963482	3.548	0.0213344	0.0550252	0.434	0.701435	0.81137	YBL045C	YBL046W	Convergent
GIM_5p_end_NAM7_SET2_2869	O	mRNA	YBL045C	COR1	135516	134143	135808	133856	chrII	-1	135613	135735	554	433	455	447	-0.355	0.310817	0.548041	-0.283	0.418749	0.614005	-0.306	0.380634	0.46212	0.048	0.890033	0.936681	-0.024	0.945964	0.969338	YBL044W	YBL045C	Divergent
GIM_5p_end_NAM7_SET2_2870	O	mRNA	YBL042C	FUI1	140260	138341	140336	138160	chrII	-1	140298	140349	218	248	140	152	0.183	0.406665	0.642027	-0.642	0.00394683	0.0170913	-0.516	0.0198573	0.0337005	-0.699	0.00165939	0.00628317	0.126	0.573541	0.710388	YBL041W	YBL042C	Divergent
GIM_5p_end_NAM7_SET2_2874	O	mRNA	YBL040C	ERD2	142868	142112	142920	142008	chrII	-1	142887	142928	644	644	767	592	-0.003	0.988435	0.992809	0.249	0.172126	0.331324	-0.12	0.511397	0.5918	-0.117	0.522229	0.674846	-0.369	0.043096	0.0977558	YBL039W-B	YBL040C	Divergent
GIM_5p_end_NAM7_SET2_2875	I	intergenic	YBL040C_YBL039W-B	NA	NA	NA	NA	NA	chrII	-1	143066	143132	7	18	4	15	1.284	0.00299002	0.0144038	-0.951	0.0588579	0.147936	1.067	0.0121566	0.0217267	-0.217	0.586479	0.725915	2.019	2.16721e-05	0.000137657	YBL039W-B	YBL040C	Divergent
GIM_5p_end_NAM7_SET2_2876	A	antisens	YBL039W-B	YBL039W-B	143393	143572	143100	143644	chrII	-1	143607	143607	1	1	1	1	-1.101	0.406706	0.642027	-0.939	0.460601	0.648125	-0.325	0.790071	0.837996	0.776	0.561439	0.706515	0.614	0.63212	0.758464	YBL039C	YBL039W-B	Convergent
GIM_5p_end_NAM7_SET2_2880	O	mRNA	YBL039C	URA7	145728	143989	145778	143889	chrII	-1	145739	145832	143	142	173	170	0.001	0.998826	0.999263	0.282	0.505207	0.686597	0.249	0.556678	0.633898	0.248	0.55875	0.704237	-0.033	0.937008	0.964437	YBL038W	YBL039C	Divergent
GIM_5p_end_NAM7_SET2_2882	I	intergenic	YBL039C_YBL037W	NA	NA	NA	NA	NA	chrII	-1	146728	146728	0	1	0	2	2.761	0.0813372	0.20854	1.872	0.246396	0.426223	3.931	0.00930617	0.0171272	1.17	0.311129	0.47065	2.059	0.0913061	0.179641	YBL037W	YBL039C	Divergent
GIM_5p_end_NAM7_SET2_2883	B	internal	NA	NA	NA	NA	NA	NA	chrII	-1	150240	150295	0	0	4	21	-0.294	0.81838	0.935647	3.137	0.000637006	0.00365718	5.509	4.23915e-10	3.09143e-09	5.803	2.6347e-08	3.06589e-07	2.373	2.94941e-08	3.38346e-07	YBL036C	YBL038W	Convergent
GIM_5p_end_NAM7_SET2_2886	O	mRNA	YBL036C	YBL036C	151220	150447	151232	150328	chrII	-1	151168	151272	450	477	507	570	0.082	0.614308	0.826514	0.173	0.283762	0.470589	0.341	0.0340293	0.0546828	0.259	0.108938	0.210534	0.168	0.295756	0.445434	YBL035C	YBL037W	Convergent
GIM_5p_end_NAM7_SET2_2887	B	internal	YBL035C	POL12	153610	151493	153680	151232	chrII	-1	151831	151831	1	1	2	3	-0.079	0.95096	0.970208	1.529	0.174861	0.335293	2.032	0.0654635	0.0986556	2.111	0.0703652	0.148302	0.502	0.606261	0.737702	YBL034C	YBL036C	Tandem sens
GIM_5p_end_NAM7_SET2_2888	B	internal	YBL035C	POL12	153610	151493	153680	151232	chrII	-1	152024	152059	1	2	10	11	0.603	0.461311	0.697158	2.94	1.76322e-05	0.000159228	3.129	4.08135e-06	1.5637e-05	2.526	0.000112146	0.000584829	0.189	0.685983	0.799477	YBL034C	YBL036C	Tandem sens
GIM_5p_end_NAM7_SET2_2889	B	internal	YBL035C	POL12	153610	151493	153680	151232	chrII	-1	152112	152183	2	7	16	53	1.845	0.00412418	0.0188727	2.996	8.62479e-07	1.03785e-05	4.686	3.44288e-15	4.56947e-14	2.841	1.11974e-08	1.37644e-07	1.69	0.000178304	0.000901601	YBL034C	YBL036C	Tandem sens
GIM_5p_end_NAM7_SET2_2891	B	internal	YBL035C	POL12	153610	151493	153680	151232	chrII	-1	152480	152527	1	4	15	48	2.214	0.00449763	0.020306	4.114	1.11994e-08	1.93706e-07	5.751	4.8579e-16	7.13426e-15	3.537	3.34307e-13	7.46827e-12	1.637	1.41666e-05	9.39247e-05	YBL034C	YBL036C	Tandem sens
GIM_5p_end_NAM7_SET2_2895	O	mRNA	YBL035C	POL12	153610	151493	153680	151232	chrII	-1	153675	153703	16	17	16	12	0.134	0.741255	0.922261	0.008	0.98422	0.999987	-0.386	0.339148	0.41899	-0.52	0.20543	0.345347	-0.394	0.329905	0.482759	YBL034C	YBL035C	Tandem sens
GIM_5p_end_NAM7_SET2_2897	B	internal	YBL034C	STU1	158098	153848	158448	153736	chrII	-1	154175	154251	2	1	35	29	-0.651	0.380099	0.616047	4.062	3.42553e-17	1.86859e-15	3.748	8.63865e-15	1.09678e-13	4.399	3.58744e-12	7.07906e-11	-0.314	0.247463	0.390354	YBL033C	YBL035C	Tandem sens
GIM_5p_end_NAM7_SET2_2900	B	internal	YBL034C	STU1	158098	153848	158448	153736	chrII	-1	154921	155009	0	0	10	47	0.277	0.866166	0.935647	6.048	2.35922e-06	2.58897e-05	8.217	1.09597e-10	8.63023e-10	7.94	9.88729e-10	1.42118e-08	2.168	1.59295e-07	1.59715e-06	YBL033C	YBL035C	Tandem sens
GIM_5p_end_NAM7_SET2_2902	O	mRNA	YBL033C	RIB1	159693	158656	159712	158568	chrII	-1	159696	159724	162	167	171	174	0.043	0.861282	0.935647	0.072	0.765867	0.877821	0.107	0.65886	0.7263	0.064	0.792334	0.87665	0.035	0.886359	0.93463	YBL032W	YBL033C	Divergent
GIM_5p_end_NAM7_SET2_2903	A	antisens	NA	NA	NA	NA	NA	NA	chrII	-1	161454	161470	0	6	1	7	5.437	3.50165e-05	0.000288277	2.882	0.0360897	0.10095	5.471	2.83752e-05	9.20344e-05	0.034	0.953189	0.974068	2.589	0.000559227	0.00246801	YBL031W	YBL032W	Tandem antisens
GIM_5p_end_NAM7_SET2_2904	B	internal	YBL030C	PET9	163997	163041	164144	162768	chrII	-1	162837	162837	1	1	2	1	-1.204	0.314999	0.552821	0.303	0.764967	0.877289	-1.165	0.300844	0.377989	0.039	0.975499	0.987081	-1.468	0.18587	0.315077	YBL030C	YBL031W	Convergent
GIM_5p_end_NAM7_SET2_2906	O	mRNA	YBL030C	PET9	163997	163041	164144	162768	chrII	-1	164097	164145	3081	2971	3764	3254	-0.053	0.827671	0.935647	0.287	0.235726	0.413909	0.078	0.746761	0.80236	0.131	0.588864	0.727992	-0.209	0.388172	0.543973	YBL029C-A	YBL030C	Tandem sens
GIM_5p_end_NAM7_SET2_2907	O	mRNA	YBL029C-A	YBL029C-A	164772	164488	164880	164488	chrII	-1	164807	164891	342	415	474	458	0.278	0.354951	0.595494	0.468	0.118912	0.251328	0.419	0.162705	0.222283	0.14	0.639767	0.768239	-0.049	0.869546	0.924785	YBL029W	YBL029C-A	Divergent
GIM_5p_end_NAM7_SET2_2908	I	intergenic	YBL029C-A_YBL029W	NA	NA	NA	NA	NA	chrII	-1	164967	165051	4	39	3	27	3.267	2.8548e-14	1.01749e-12	-0.276	0.602552	0.764954	2.752	1.41574e-10	1.0953e-09	-0.515	0.111213	0.214108	3.028	1.49473e-11	2.96034e-10	YBL029W	YBL029C-A	Divergent
GIM_5p_end_NAM7_SET2_2909	X	XUT	XUT_2R-61	NA	165884	165316	165884	165316	chrII	-1	165821	165893	6	76	3	41	3.438	6.13683e-30	1.10705e-27	-0.886	0.0365549	0.101905	2.56	4.89668e-17	7.92215e-16	-0.878	4.42016e-05	0.000255838	3.446	6.86186e-21	4.67103e-19	YBL029W	YBL029C-A	Divergent
GIM_5p_end_NAM7_SET2_2910	X	XUT	XUT_2R-63	NA	166967	165963	166967	165963	chrII	-1	166691	166757	23	30	13	19	0.318	0.407666	0.643065	-0.803	0.0434987	0.116782	-0.302	0.431978	0.514641	-0.62	0.10872	0.210206	0.501	0.211155	0.346901	YBL028C	YBL029C-A	Tandem sens
GIM_5p_end_NAM7_SET2_2911	X	XUT	XUT_2R-63	NA	166967	165963	166967	165963	chrII	-1	166852	166972	282	1384	184	927	2.283	7.83181e-18	4.29496e-16	-0.611	0.0230736	0.0714729	1.709	1.20848e-10	9.45425e-10	-0.574	0.0293315	0.0720048	2.32	3.63671e-18	1.7264e-16	YBL028C	YBL029C-A	Tandem sens
GIM_5p_end_NAM7_SET2_2912	O	mRNA	YBL028C	YBL028C	167838	167518	167888	167360	chrII	-1	167838	167899	494	592	579	688	0.261	0.464198	0.699511	0.226	0.524411	0.703526	0.473	0.182776	0.246514	0.213	0.549209	0.696959	0.247	0.486763	0.63652	YBL027W	YBL028C	Divergent
GIM_5p_end_NAM7_SET2_2913	X	XUT	XUT_2R-65	NA	169998	169342	169998	169342	chrII	-1	169859	170033	64	85	62	87	0.401	0.0643559	0.17511	-0.01	0.962767	0.993009	0.437	0.0391603	0.0621756	0.036	0.865589	0.922934	0.447	0.0352182	0.0829653	YBL026W	YBL027W	Tandem antisens
GIM_5p_end_NAM7_SET2_2914	C	CUT	CUT_GIM_0152	NA	170411	169846	170411	169846	chrII	-1	170374	170429	11	12	16	16	0.003	0.994915	0.997047	0.433	0.4079	0.604966	0.508	0.328392	0.40782	0.504	0.341394	0.502629	0.075	0.883784	0.933097	YBL026W	YBL027W	Tandem antisens
GIM_5p_end_NAM7_SET2_2915	C	CUT	CUT_GIM_0126	NA	171283	171038	171283	171038	chrII	-1	171265	171283	5	6	3	2	0.216	0.696595	0.889119	-0.793	0.178615	0.34028	-0.853	0.145044	0.200458	-1.069	0.0723657	0.151749	-0.061	0.923171	0.955893	YBL025W	YBL026W	Tandem antisens
GIM_5p_end_NAM7_SET2_2916	X	XUT	XUT_2R-67	NA	172189	171501	172189	171501	chrII	-1	172074	172074	0	1	1	2	2.974	0.0518323	0.147432	2.854	0.0592166	0.148656	4.179	0.00432074	0.00866189	1.205	0.250605	0.401097	1.324	0.191119	0.321894	YBL024W	YBL025W	Tandem antisens
GIM_5p_end_NAM7_SET2_2917	X	XUT	XUT_2R-67	NA	172189	171501	172189	171501	chrII	-1	172199	172345	5	75	14	108	3.808	2.30678e-32	5.3908e-30	1.403	6.26629e-05	0.000483551	4.341	5.08751e-43	6.92637e-41	0.533	0.00493704	0.016205	2.938	1.54949e-35	4.7917e-33	YBL024W	YBL025W	Tandem antisens
GIM_5p_end_NAM7_SET2_2918	B	internal	YBL023C	MCM2	177526	174920	177608	174936	chrII	-1	175270	175341	3	4	24	22	0.122	0.824916	0.935647	2.872	2.06283e-11	5.49509e-10	2.778	8.51033e-11	6.78289e-10	2.656	5.23993e-09	6.80028e-08	-0.094	0.747122	0.843302	YBL022C	YBL024W	Convergent
GIM_5p_end_NAM7_SET2_2919	B	internal	YBL023C	MCM2	177526	174920	177608	174936	chrII	-1	175393	175407	1	1	3	6	-0.035	0.968572	0.980781	1.128	0.13991	0.284117	2.005	0.00574395	0.0111515	2.04	0.00901179	0.0268296	0.876	0.162165	0.282572	YBL022C	YBL024W	Convergent
GIM_5p_end_NAM7_SET2_2920	B	internal	YBL023C	MCM2	177526	174920	177608	174936	chrII	-1	175468	175525	1	0	3	9	-0.113	0.920534	0.95278	2.14	0.0144449	0.0491819	3.826	3.57876e-06	1.38834e-05	3.939	2.20632e-05	0.000138596	1.686	0.00179674	0.00681274	YBL022C	YBL024W	Convergent
GIM_5p_end_NAM7_SET2_2921	B	internal	YBL023C	MCM2	177526	174920	177608	174936	chrII	-1	175687	175699	0	0	6	7	0.262	0.878325	0.935647	5.575	5.12852e-05	0.000404712	5.722	3.11207e-05	0.000100114	5.461	8.11479e-05	0.000438933	0.148	0.800984	0.878988	YBL022C	YBL024W	Convergent
GIM_5p_end_NAM7_SET2_2922	B	internal	YBL023C	MCM2	177526	174920	177608	174936	chrII	-1	176143	176254	2	3	25	57	1.121	0.0837487	0.212975	3.971	4.27527e-13	1.43662e-11	5.156	1.26209e-21	3.13307e-20	4.035	6.86573e-19	3.1289e-17	1.185	3.66535e-05	0.000220767	YBL022C	YBL024W	Convergent
GIM_5p_end_NAM7_SET2_2923	B	internal	YBL023C	MCM2	177526	174920	177608	174936	chrII	-1	176386	176398	0	0	2	3	0.256	0.884104	0.935647	3.834	0.0104464	0.037769	4.786	0.00116236	0.00267393	4.53	0.00214253	0.00786091	0.952	0.280032	0.427705	YBL022C	YBL024W	Convergent
GIM_5p_end_NAM7_SET2_2924	B	internal	YBL023C	MCM2	177526	174920	177608	174936	chrII	-1	176543	176563	1	0	4	15	-0.106	0.926428	0.955706	2.486	0.00522851	0.0215264	4.45	1.65293e-07	8.05879e-07	4.556	1.46211e-06	1.20435e-05	1.964	0.000560402	0.00247232	YBL022C	YBL024W	Convergent
GIM_5p_end_NAM7_SET2_2925	O	mRNA	YBL023C	MCM2	177526	174920	177608	174936	chrII	-1	177527	177609	44	36	39	30	-0.314	0.279281	0.509077	-0.171	0.544483	0.720592	-0.534	0.0605751	0.0921028	-0.22	0.455028	0.614136	-0.363	0.205577	0.340068	YBL022C	YBL023C	Tandem sens
GIM_5p_end_NAM7_SET2_2928	O	mRNA	YBL022C	PIM1	181275	177874	181408	177792	chrII	-1	181270	181300	3	2	3	2	-0.905	0.213352	0.419944	-0.46	0.477151	0.662209	-0.508	0.428394	0.510877	0.397	0.595704	0.733182	-0.049	0.94217	0.967283	YBL021C	YBL023C	Tandem sens
GIM_5p_end_NAM7_SET2_2929	O	mRNA	YBL022C	PIM1	181275	177874	181408	177792	chrII	-1	181366	181408	280	211	371	322	-0.412	0.0480707	0.138903	0.396	0.0532099	0.136968	0.198	0.334954	0.414708	0.609	0.00334267	0.01157	-0.198	0.331034	0.483953	YBL021C	YBL022C	Tandem sens
GIM_5p_end_NAM7_SET2_2930	O	mRNA	YBL021C	HAP3	182094	181660	182144	181504	chrII	-1	182037	182160	54	74	87	99	0.468	0.109703	0.261208	0.685	0.0173929	0.0571291	0.871	0.00233963	0.00501345	0.404	0.158221	0.282598	0.186	0.508863	0.656189	YBL020W	YBL022C	Divergent
GIM_5p_end_NAM7_SET2_2933	I	intergenic	YBL020W_YBL018C	NA	NA	NA	NA	NA	chrII	-1	184493	184507	4	5	3	3	0.24	0.770503	0.935647	-0.224	0.785813	0.889534	-0.388	0.638193	0.708496	-0.627	0.450723	0.610219	-0.164	0.844296	0.908284	YBL018C	YBL020W	Convergent
GIM_5p_end_NAM7_SET2_2934	X	XUT	XUT_2R-74	NA	184846	184471	184846	184471	chrII	-1	184886	184951	2	21	3	28	2.938	6.31226e-09	1.0872e-07	0.163	0.782916	0.888025	3.354	1.11327e-11	9.92951e-11	0.416	0.25533	0.406782	3.191	2.41325e-11	4.64765e-10	YBL018C	YBL020W	Convergent
GIM_5p_end_NAM7_SET2_2935	O	mRNA	YBL018C	POP8	186474	185998	186528	185904	chrII	-1	186472	186551	92	112	85	104	0.291	0.350992	0.59216	-0.116	0.711529	0.842345	0.185	0.551825	0.629531	-0.107	0.731618	0.834906	0.3	0.334684	0.487709	YBL017C	YBL019W	Convergent
GIM_5p_end_NAM7_SET2_2937	B	internal	YBL017C	PEP1	191583	186844	191792	186776	chrII	-1	187105	187120	3	0	32	26	-2.188	0.0184135	0.0644441	3.355	1.38041e-10	3.24807e-09	3.081	4.01073e-09	2.53342e-08	5.269	1.82082e-09	2.52016e-08	-0.274	0.504902	0.652553	YBL016W	YBL018C	Divergent
GIM_5p_end_NAM7_SET2_2938	B	internal	YBL017C	PEP1	191583	186844	191792	186776	chrII	-1	187170	187170	1	0	0	1	-0.211	0.881353	NA	-2.447	0.127246	NA	0.942	0.46189	0.543873	1.153	0.392804	0.554027	3.389	0.0298736	0.0724838	YBL016W	YBL018C	Divergent
GIM_5p_end_NAM7_SET2_2939	B	internal	YBL017C	PEP1	191583	186844	191792	186776	chrII	-1	187285	187317	1	1	2	16	1.183	0.236712	0.454485	1.646	0.079529	0.185643	4.554	1.39951e-07	6.90567e-07	3.371	7.44483e-06	5.22562e-05	2.908	1.08837e-05	7.40644e-05	YBL016W	YBL018C	Divergent
GIM_5p_end_NAM7_SET2_2941	B	internal	YBL017C	PEP1	191583	186844	191792	186776	chrII	-1	187610	187673	1	1	6	56	-0.219	0.78338	0.935647	2.138	0.000354968	0.00219745	5.133	4.17188e-20	8.93262e-19	5.352	2.10018e-16	7.137e-15	2.994	7.76966e-16	2.77541e-14	YBL016W	YBL018C	Divergent
GIM_5p_end_NAM7_SET2_2942	B	internal	YBL017C	PEP1	191583	186844	191792	186776	chrII	-1	187986	187986	0	0	0	2	0.256	0.885509	NA	1.334	0.432497	NA	4.712	0.00205145	0.00446444	4.457	0.00355146	0.0121913	3.378	0.0126247	0.0353038	YBL016W	YBL018C	Divergent
GIM_5p_end_NAM7_SET2_2943	B	internal	YBL017C	PEP1	191583	186844	191792	186776	chrII	-1	188356	188472	2	2	8	63	0.199	0.789947	0.935647	2.138	0.000401452	0.00244645	5.301	5.92307e-21	1.36546e-19	5.101	6.76948e-18	2.72377e-16	3.163	1.74365e-16	6.69235e-15	YBL016W	YBL018C	Divergent
GIM_5p_end_NAM7_SET2_2947	O	mRNA	YBL017C	PEP1	191583	186844	191792	186776	chrII	-1	191626	191628	3	2	4	2	-0.373	0.606081	0.820166	0.49	0.446913	0.637363	-0.241	0.720427	0.779599	0.131	0.856817	0.917573	-0.731	0.261406	0.405877	YBL016W	YBL017C	Divergent
GIM_5p_end_NAM7_SET2_2948	O	mRNA	YBL017C	PEP1	191583	186844	191792	186776	chrII	-1	191749	191784	270	215	320	296	-0.321	0.310366	0.547587	0.243	0.441192	0.632847	0.13	0.678793	0.74384	0.452	0.15341	0.276095	-0.112	0.721392	0.825281	YBL016W	YBL017C	Divergent
GIM_5p_end_NAM7_SET2_2949	I	intergenic	YBL017C_YBL016W	NA	NA	NA	NA	NA	chrII	-1	192060	192068	2	9	2	9	1.937	0.000402656	0.00250776	-0.056	0.929795	0.977668	1.889	0.000389214	0.000991798	-0.048	0.910581	0.9483	1.945	0.000278526	0.00133597	YBL016W	YBL017C	Divergent
GIM_5p_end_NAM7_SET2_2950	I	intergenic	YBL017C_YBL016W	NA	NA	NA	NA	NA	chrII	-1	192175	192184	2	16	3	16	2.827	9.06901e-08	1.27481e-06	0.317	0.603076	0.765241	2.801	7.16569e-08	3.72605e-07	-0.025	0.947029	0.97035	2.485	3.67579e-07	3.40187e-06	YBL016W	YBL017C	Divergent
GIM_5p_end_NAM7_SET2_2951	A	antisens	YBL015W	ACH1	194122	195702	194028	195860	chrII	-1	195725	195754	0	1	1	4	2.682	0.0731157	0.193467	3.333	0.0203358	0.0645976	5.065	0.000270078	0.000712887	2.383	0.011128	0.0320288	1.732	0.0282049	0.0690903	YBLCdelta7	YBL015W	Convergent
GIM_5p_end_NAM7_SET2_2953	I	intergenic	tG(GCC)B_YBL014C	NA	NA	NA	NA	NA	chrII	-1	197904	197916	4	4	2	2	0.158	0.844591	0.935647	-0.611	0.45764	0.645898	-0.772	0.348842	0.42906	-0.929	0.266339	0.420267	-0.161	0.850465	0.912331	YBL014C	tG(GCC)B	Tandem sens
GIM_5p_end_NAM7_SET2_2955	I	intergenic	YBLWsigma1_YBL014C	NA	NA	NA	NA	NA	chrII	-1	198737	198784	9	12	14	18	0.341	0.491798	0.724954	0.565	0.240389	0.41915	0.926	0.0502552	0.0778108	0.585	0.218904	0.362002	0.361	0.433246	0.587698	YBL014C	YBLWsigma1	Convergent
GIM_5p_end_NAM7_SET2_2956	B	internal	NA	NA	NA	NA	NA	NA	chrII	-1	198948	198962	0	1	4	9	1.373	0.206341	0.409437	3.022	0.00188626	0.00920524	4.126	1.34238e-05	4.63232e-05	2.754	0.000461511	0.00205309	1.105	0.0640888	0.135007	YBL014C	YBLWsigma1	Convergent
GIM_5p_end_NAM7_SET2_2957	B	internal	YBL014C	RRN6	201748	199064	201784	198928	chrII	-1	199019	199019	0	0	2	2	0.242	0.891963	0.935832	3.615	0.0246287	0.0751022	4.048	0.0112723	0.0203054	3.806	0.0173626	0.0463021	0.433	0.732477	0.833119	YBL014C	YBLWsigma1	Convergent
GIM_5p_end_NAM7_SET2_2958	O	mRNA	YBL014C	RRN6	201748	199064	201784	198928	chrII	-1	201742	201830	32	43	29	50	0.401	0.344779	0.585824	-0.173	0.684043	0.823326	0.608	0.146081	0.201788	0.207	0.620694	0.753191	0.781	0.0631947	0.133434	YBL013W	YBLWsigma1	Tandem antisens
GIM_5p_end_NAM7_SET2_2960	A	antisens	YBL011W	SCT1	203538	205817	203437	205949	chrII	-1	205733	205733	1	0	3	1	-2.063	0.176653	0.367922	2.236	0.0285988	0.0845865	0.997	0.354871	0.435333	3.06	0.0373537	0.0876432	-1.239	0.163285	0.284111	YBL010C	YBL013W	Convergent
GIM_5p_end_NAM7_SET2_2961	B	internal	YBL010C	YBL010C	206949	206107	206969	205857	chrII	-1	206393	206397	0	0	4	8	-1.446	0.340338	0.581573	3.078	0.00258308	0.011981	4.009	6.12654e-05	0.000185536	5.456	6.83414e-05	0.00037724	0.932	0.157621	0.276502	YBL009W	YBL011W	Tandem antisens
GIM_5p_end_NAM7_SET2_2962	O	mRNA	YBL010C	YBL010C	206949	206107	206969	205857	chrII	-1	206919	206979	61	134	64	145	1.109	0.000561089	0.00335235	0.064	0.844942	0.927941	1.222	0.000130087	0.000367308	0.112	0.722433	0.828004	1.158	0.000285661	0.00136717	YBL009W	YBL011W	Tandem antisens
GIM_5p_end_NAM7_SET2_2963	B	internal	YBL007C	SLA1	216366	212632	216473	212473	chrII	-1	212888	213015	3	5	96	86	0.352	0.509318	0.740744	4.876	9.03933e-32	1.87772e-29	4.717	7.59844e-30	3.77619e-28	4.365	3.17801e-25	2.54794e-23	-0.159	0.527239	0.671362	YBL006C	YBL008W	Convergent
GIM_5p_end_NAM7_SET2_2969	B	internal	YBL007C	SLA1	216366	212632	216473	212473	chrII	-1	214779	214876	5	3	17	130	-0.747	0.170098	0.359345	1.663	7.34186e-05	0.00055632	4.515	4.76969e-30	2.4294e-28	5.263	1.80398e-27	1.70528e-25	2.853	2.04189e-17	8.73532e-16	YBL006C	YBL008W	Convergent
GIM_5p_end_NAM7_SET2_2970	O	mRNA	YBL007C	SLA1	216366	212632	216473	212473	chrII	-1	216371	216449	145	88	147	140	-0.731	0.00206223	0.0104535	0.017	0.941637	0.983384	-0.053	0.817741	0.861519	0.678	0.00422341	0.0141545	-0.07	0.76144	0.852313	YBL006C	YBL007C	Tandem sens
GIM_5p_end_NAM7_SET2_2971	B	internal	YBL006C	LDB7	217129	216587	217161	216473	chrII	-1	216700	216734	7	11	7	12	0.623	0.269892	0.497212	-0.021	0.970704	0.997328	0.695	0.206971	0.274529	0.072	0.895106	0.939324	0.716	0.194805	0.326666	YBL005W	YBL007C	Divergent
GIM_5p_end_NAM7_SET2_2972	O	mRNA	YBL006C	LDB7	217129	216587	217161	216473	chrII	-1	217093	217160	482	502	674	650	0.056	0.850854	0.935647	0.478	0.105148	0.22982	0.426	0.148351	0.204623	0.371	0.209504	0.350557	-0.052	0.860529	0.919123	YBL005W	YBL007C	Divergent
GIM_5p_end_NAM7_SET2_2973	I	intergenic	YBL006C_YBL005W	NA	NA	NA	NA	NA	chrII	-1	217264	217305	11	23	20	55	1.012	0.00171811	0.00892472	0.829	0.00911058	0.0338927	2.279	1.83181e-14	2.2646e-13	1.267	5.46122e-06	3.93932e-05	1.451	1.04415e-07	1.08563e-06	YBL005W	YBL006C	Divergent
GIM_5p_end_NAM7_SET2_2974	A	antisens	YBL005W	PDR3	217470	220400	217420	220500	chrII	-1	217923	217942	1	13	7	29	3.162	4.92542e-07	6.08721e-06	2.294	0.000332754	0.00207934	4.364	6.43852e-13	6.71038e-12	1.202	0.00258148	0.00928107	2.07	6.45912e-07	5.70929e-06	YBLWdelta8	YBL006C	Divergent
GIM_5p_end_NAM7_SET2_2975	I	intergenic	YBL006C_YBLWdelta8	NA	NA	NA	NA	NA	chrII	-1	218133	218183	0	4	2	20	4.507	0.000479377	0.00292447	3.67	0.00482723	0.0201977	6.912	3.87317e-08	2.10501e-07	2.404	8.01713e-06	5.58533e-05	3.242	1.70143e-08	2.04162e-07	YBLWdelta8	YBL006C	Divergent
GIM_5p_end_NAM7_SET2_2976	X	XUT	XUT_2R-85	NA	221050	218230	221050	218230	chrII	-1	218522	218522	0	0	2	2	0.252	0.886898	0.935647	3.76	0.0152336	0.0513742	4.078	0.00802109	0.0149916	3.826	0.0128929	0.0361707	0.318	0.766711	0.855912	YBLWdelta8	YBL006C	Divergent
GIM_5p_end_NAM7_SET2_2977	X	XUT	XUT_2R-85	NA	221050	218230	221050	218230	chrII	-1	218606	218635	0	1	6	14	2.779	0.0441308	0.129928	5.321	3.36199e-05	0.000280257	6.492	3.40655e-07	1.57534e-06	3.713	1.31122e-06	1.08626e-05	1.17	0.0156221	0.0421032	YBLWdelta8	YBL006C	Divergent
GIM_5p_end_NAM7_SET2_2979	X	XUT	XUT_2R-85	NA	221050	218230	221050	218230	chrII	-1	218877	218877	0	0	0	2	0.254	0.886567	NA	0.004	0.998288	NA	4.519	0.00380187	0.00773705	4.266	0.00630063	0.0199663	4.516	0.00383155	0.0129414	YBLWdelta8	YBL006C	Divergent
GIM_5p_end_NAM7_SET2_2980	X	XUT	XUT_2R-85	NA	221050	218230	221050	218230	chrII	-1	219596	219596	6	6	4	4	-0.038	0.9617	0.976612	-0.786	0.323105	0.515889	-0.662	0.399973	0.48195	-0.624	0.434707	0.595369	0.125	0.877642	0.929493	YBLWdelta8	YBL006C	Divergent
GIM_5p_end_NAM7_SET2_2982	X	XUT	XUT_2R-85	NA	221050	218230	221050	218230	chrII	-1	220741	220806	14	91	29	116	2.707	2.09099e-28	3.38592e-26	1.085	2.89437e-05	0.000245962	3.066	1.33844e-37	1.27635e-35	0.359	0.0566489	0.124142	1.982	9.69542e-22	7.3641e-20	YBLWdelta8	YBL005W	Tandem antisens
GIM_5p_end_NAM7_SET2_2983	X	XUT	XUT_2R-85	NA	221050	218230	221050	218230	chrII	-1	220923	221037	32	342	56	458	3.378	1.4107e-27	2.165e-25	0.796	0.0126183	0.0440943	3.792	1.4554e-34	1.0716e-32	0.413	0.157896	0.282151	2.996	3.0091e-23	2.65869e-21	YBLWdelta9	YBL005W	Tandem antisens
GIM_5p_end_NAM7_SET2_2984	I	intergenic	YBLWdelta8_YBLWdelta10	NA	NA	NA	NA	NA	chrII	-1	221113	221148	8	15	9	21	0.85	0.0562026	0.15741	0.08	0.859554	0.936764	1.338	0.00165597	0.0036849	0.488	0.236583	0.384165	1.257	0.00295128	0.010388	YBLWdelta10	YBLWdelta8	Tandem antisens
GIM_5p_end_NAM7_SET2_2985	X	XUT	XUT_2R-86	NA	221552	221282	221552	221282	chrII	-1	221388	221388	0	1	1	2	3.313	0.0299668	0.0955305	2.468	0.11083	0.238637	3.754	0.0117033	0.0209893	0.442	0.676066	0.794861	1.286	0.243719	0.386235	YBLWdelta10	YBLWdelta9	Tandem antisens
GIM_5p_end_NAM7_SET2_2987	I	intergenic	YBLWdelta9_YBLWdelta10	NA	NA	NA	NA	NA	chrII	-1	221783	221859	13	105	16	113	3.021	8.79039e-37	3.34767e-34	0.296	0.281161	0.467692	3.124	1.7827e-40	2.05266e-38	0.104	0.555239	0.701568	2.828	4.26468e-37	1.74184e-34	YBLWdelta10	YBLWdelta9	Tandem antisens
GIM_5p_end_NAM7_SET2_2988	I	intergenic	YBLWdelta9_tS(AGA)B	NA	NA	NA	NA	NA	chrII	-1	226697	226747	8	13	10	19	0.682	0.207638	0.411097	0.283	0.600646	0.764014	1.174	0.0249691	0.0413674	0.491	0.342131	0.503475	0.89	0.0850171	0.170077	tS(AGA)B	YBLWdelta9	Tandem antisens
GIM_5p_end_NAM7_SET2_2989	A	antisens	YBL004W	UTP20	227636	235117	227525	235213	chrII	-1	228817	228837	0	0	1	9	0.261	0.880851	0.935647	3.277	0.0251847	0.0764011	6.411	4.79522e-06	1.81219e-05	6.151	1.19408e-05	8.01499e-05	3.134	1.44974e-05	9.59419e-05	YBL003C	tS(AGA)B	Convergent
GIM_5p_end_NAM7_SET2_2990	A	antisens	YBL004W	UTP20	227636	235117	227525	235213	chrII	-1	232691	232691	0	0	0	3	1.582	0.351247	0.592421	1.243	0.461659	0.648809	4.751	0.00176014	0.00388833	3.169	0.018894	0.0496659	3.508	0.00844973	0.0251667	YBL003C	tS(AGA)B	Convergent
GIM_5p_end_NAM7_SET2_2991	A	antisens	YBL004W	UTP20	227636	235117	227525	235213	chrII	-1	232741	232741	0	0	1	1	0.248	0.88957	NA	2.583	0.116909	NA	3.724	0.0201559	0.0341645	3.476	0.0300733	0.0734014	1.141	0.38581	0.541575	YBL003C	tS(AGA)B	Convergent
GIM_5p_end_NAM7_SET2_2994	O	mRNA	YBL003C	HTA2	235792	235394	235849	235089	chrII	-1	235812	235896	5088	4189	5637	3808	-0.28	0.0196825	0.0680285	0.147	0.218875	0.393872	-0.418	0.000496637	0.00124142	-0.138	0.252059	0.402918	-0.565	2.45497e-06	1.93881e-05	YBL002W	YBL003C	Divergent
GIM_5p_end_NAM7_SET2_2995	S	SUT	SUT442	NA	236217	235897	236217	235897	chrII	-1	236208	236218	7	7	6	8	-0.032	0.947212	0.96821	-0.271	0.563524	0.736409	0.205	0.64595	0.715181	0.237	0.612036	0.746072	0.476	0.298567	0.448377	YBL002W	YBL003C	Divergent
GIM_5p_end_NAM7_SET2_2996	I	intergenic	YBL003C_YBL002W	NA	NA	NA	NA	NA	chrII	-1	236281	236291	2	2	3	4	0.413	0.616312	0.828233	1.107	0.142003	0.287062	1.518	0.0384662	0.0611679	1.105	0.132045	0.245565	0.41	0.529563	0.673291	YBL002W	YBL003C	Divergent
GIM_5p_end_NAM7_SET2_2998	O	mRNA	YBL001C	ECM15	237467	237153	237650	236905	chrII	-1	237434	237569	4456	4148	5016	4492	-0.103	0.697987	0.890012	0.17	0.522782	0.702117	0.011	0.965885	0.974029	0.114	0.666602	0.78817	-0.158	0.550959	0.691638	YBR001C	YBL002W	Convergent
GIM_5p_end_NAM7_SET2_3001	B	internal	YBR001C	NTH2	241283	238941	241410	238794	chrII	-1	239690	239690	0	0	0	4	0.258	0.883929	0.935647	1.365	0.415252	0.611364	5.569	0.000181156	0.000496202	5.311	0.000355012	0.00162679	4.205	0.00082593	0.00346961	YBR002C	YBL001C	Tandem sens
GIM_5p_end_NAM7_SET2_3003	B	internal	YBR001C	NTH2	241283	238941	241410	238794	chrII	-1	240603	240612	0	1	2	5	1.806	0.147776	0.326987	2.773	0.0168897	0.0558149	4.051	0.000304054	0.000793376	2.244	0.00904776	0.0268997	1.278	0.067292	0.140402	YBR002C	YBL001C	Tandem sens
GIM_5p_end_NAM7_SET2_3005	O	mRNA	YBR001C	NTH2	241283	238941	241410	238794	chrII	-1	241339	241339	36	28	44	31	-0.377	0.310019	0.547117	0.285	0.426683	0.620577	-0.199	0.581186	0.656625	0.178	0.632859	0.762987	-0.484	0.177627	0.303504	YBR002C	YBR001C	Tandem sens
GIM_5p_end_NAM7_SET2_3006	O	mRNA	YBR001C	NTH2	241283	238941	241410	238794	chrII	-1	241389	241449	324	396	598	473	0.284	0.567967	0.789821	0.869	0.0804273	0.187345	0.537	0.280451	0.356232	0.252	0.61183	0.746004	-0.333	0.5033	0.651377	YBR002C	YBR001C	Tandem sens
GIM_5p_end_NAM7_SET2_3008	O	mRNA	YBR002C	RER2	242568	241708	242602	241498	chrII	-1	242511	242606	97	98	104	133	0.028	0.920407	0.952696	0.111	0.693471	0.829859	0.459	0.100571	0.144972	0.431	0.126703	0.237512	0.348	0.212688	0.348765	YBR003W	YBR001C	Divergent
GIM_5p_end_NAM7_SET2_3010	B	internal	YBR004C	GPI18	245667	244366	245706	244290	chrII	-1	245361	245367	1	1	4	2	0.319	0.762363	0.935647	2.317	0.00999883	0.0365103	1.453	0.116942	0.165627	1.134	0.227047	0.372119	-0.864	0.24947	0.392377	YBR005W	YBR003W	Tandem antisens
GIM_5p_end_NAM7_SET2_3011	O	mRNA	YBR004C	GPI18	245667	244366	245706	244290	chrII	-1	245529	245729	58	160	66	122	1.446	1.49372e-05	0.000134567	0.185	0.584656	0.752312	1.048	0.00167304	0.00371906	-0.398	0.22559	0.370484	0.863	0.00944991	0.0276454	YBR005W	YBR003W	Tandem antisens
GIM_5p_end_NAM7_SET2_3012	B	internal	YBR007C	DSF2	251016	248806	251099	248602	chrII	-1	248868	248986	4	9	18	24	0.951	0.0315582	0.0995905	2.092	1.31589e-07	1.88843e-06	2.498	1.25847e-10	9.80987e-10	1.547	1.16827e-05	7.86124e-05	0.406	0.165229	0.286834	YBR008C	YBR006W	Convergent
GIM_5p_end_NAM7_SET2_3013	B	internal	YBR007C	DSF2	251016	248806	251099	248602	chrII	-1	249139	249211	0	1	6	14	1.39	0.184638	0.378315	3.688	5.46521e-05	0.000427834	4.782	9.83964e-08	4.99177e-07	3.392	2.29384e-06	1.80431e-05	1.095	0.0197802	0.051427	YBR008C	YBR006W	Convergent
GIM_5p_end_NAM7_SET2_3014	O	mRNA	YBR007C	DSF2	251016	248806	251099	248602	chrII	-1	250939	251014	24	24	25	24	0.021	0.951989	0.970777	0.043	0.897587	0.959165	0.039	0.907197	0.930716	0.018	0.957495	0.976349	-0.004	0.98961	0.993695	YBR008C	YBR006W	Convergent
GIM_5p_end_NAM7_SET2_3015	B	internal	YBR008C	FLR1	254209	252563	255198	252419	chrII	-1	252578	252623	0	1	6	9	2.805	0.0446939	0.131267	5.163	7.19948e-05	0.000546942	5.837	6.3077e-06	2.3269e-05	3.031	9.24263e-05	0.000492311	0.673	0.169021	0.292031	YBR009C	YBR007C	Tandem sens
GIM_5p_end_NAM7_SET2_3016	B	internal	YBR008C	FLR1	254209	252563	255198	252419	chrII	-1	252679	252718	1	1	6	7	0.689	0.502902	0.735313	3.141	0.000232653	0.00152179	3.358	7.16005e-05	0.000213578	2.669	0.000805557	0.00332784	0.218	0.678936	0.794772	YBR009C	YBR007C	Tandem sens
GIM_5p_end_NAM7_SET2_3017	B	internal	YBR008C	FLR1	254209	252563	255198	252419	chrII	-1	253624	253627	0	0	3	3	0.259	0.881903	0.935647	4.746	0.000983911	0.00529551	4.936	0.000582901	0.0014342	4.678	0.00114297	0.00453479	0.19	0.794728	0.874933	YBR009C	YBR007C	Tandem sens
GIM_5p_end_NAM7_SET2_3019	O	mRNA	YBR008C	FLR1	254209	252563	255198	252419	chrII	-1	254386	254457	42	223	63	228	2.407	8.28816e-21	6.5305e-19	0.587	0.0264945	0.0795995	2.432	1.93106e-21	4.7074e-20	0.024	0.920106	0.954333	1.844	1.67039e-13	4.38822e-12	YBR009C	YBR008C	Tandem sens
GIM_5p_end_NAM7_SET2_3021	O	mRNA	YBR008C	FLR1	254209	252563	255198	252419	chrII	-1	254877	254985	83	689	56	759	3.03	4.35134e-25	5.45642e-23	-0.566	0.0617967	0.153466	3.168	2.35622e-27	1.00602e-25	0.137	0.630633	0.761293	3.734	2.21949e-36	8.00754e-34	YBR009C	YBR008C	Tandem sens
GIM_5p_end_NAM7_SET2_3022	O	mRNA	YBR008C	FLR1	254209	252563	255198	252419	chrII	-1	255037	255037	0	1	1	2	1.496	0.203143	0.404654	0.699	0.562086	0.735223	1.76	0.116716	0.165339	0.265	0.786874	0.87351	1.061	0.29868	0.448443	YBR009C	YBR008C	Tandem sens
GIM_5p_end_NAM7_SET2_3023	O	mRNA	YBR008C	FLR1	254209	252563	255198	252419	chrII	-1	255138	255179	13	14	9	7	-0.002	0.996318	0.997919	-0.472	0.21066	0.383993	-0.762	0.0466772	0.0727917	-0.76	0.0547353	0.120731	-0.29	0.465008	0.616582	YBR009C	YBR008C	Tandem sens
GIM_5p_end_NAM7_SET2_3024	O	mRNA	YBR009C	HHF1	255684	255373	255742	255262	chrII	-1	255706	255817	1758	1875	1822	1603	0.094	0.641775	0.846683	0.052	0.796381	0.896664	-0.132	0.51015	0.590679	-0.226	0.261318	0.413838	-0.184	0.359346	0.513755	YBR010W	YBR009C	Divergent
GIM_5p_end_NAM7_SET2_3025	S	SUT	SUT444	NA	256278	255774	256278	255774	chrII	-1	256189	256263	5	30	4	25	2.54	2.14163e-10	4.60698e-09	-0.326	0.496903	0.678866	2.238	1.6584e-08	9.58085e-08	-0.302	0.345415	0.507135	2.564	7.59931e-10	1.15037e-08	YBR010W	YBR009C	Divergent
GIM_5p_end_NAM7_SET2_3030	O	mRNA	YBR011C	IPP1	257975	257112	258030	256902	chrII	-1	257996	258034	12539	13141	12529	9335	0.067	0.741263	0.922261	-0.001	0.995226	0.999987	-0.424	0.0377839	0.060189	-0.492	0.0160799	0.0433794	-0.423	0.0383429	0.0890567	YBRCdelta11	YBR011C	Tandem sens
GIM_5p_end_NAM7_SET2_3032	I	intergenic	YBRCdelta11_YBRWdelta12	NA	NA	NA	NA	NA	chrII	-1	259544	259569	1	11	1	18	3.188	3.17375e-06	3.37652e-05	0.546	0.485714	0.669093	3.881	5.50182e-09	3.39117e-08	0.694	0.12341	0.232441	3.336	2.10944e-08	2.48709e-07	YBRWdelta12	YBRCdelta11	Divergent
GIM_5p_end_NAM7_SET2_3033	I	intergenic	YBRCdelta11_YBRWdelta13	NA	NA	NA	NA	NA	chrII	-1	259641	259706	8	18	10	22	1.082	0.0519768	0.1477	0.298	0.597218	0.761661	1.413	0.00946591	0.0173917	0.332	0.531891	0.682504	1.115	0.0381833	0.088724	YBRWdelta13	YBRCdelta11	Divergent
GIM_5p_end_NAM7_SET2_3034	I	intergenic	YBRCdelta11_YBRWdelta13	NA	NA	NA	NA	NA	chrII	-1	259783	259783	0	0	0	1	2.142	0.222086	NA	1.097	0.536504	NA	2.998	0.0813175	0.119861	0.856	0.599459	0.736245	1.901	0.253557	0.397333	YBRWdelta13	YBRCdelta11	Divergent
GIM_5p_end_NAM7_SET2_3035	I	intergenic	YBRWdelta12_YBRWdelta13	NA	NA	NA	NA	NA	chrII	-1	260169	260169	3	4	6	8	0.363	0.677329	0.875229	0.859	0.309498	0.500958	1.271	0.127406	0.178925	0.909	0.277806	0.433531	0.413	0.609844	0.740456	YBRWdelta13	YBRWdelta12	Tandem antisens
GIM_5p_end_NAM7_SET2_3036	I	intergenic	YBRWdelta12_YBRWdelta13	NA	NA	NA	NA	NA	chrII	-1	260338	260383	34	57	26	36	0.723	0.00748638	0.0308532	-0.365	0.192528	0.359942	0.066	0.809267	0.854796	-0.658	0.0140951	0.0388684	0.431	0.121027	0.224075	YBRWdelta13	YBRWdelta12	Tandem antisens
GIM_5p_end_NAM7_SET2_3037	I	intergenic	YBRWdelta12_YBRWdelta13	NA	NA	NA	NA	NA	chrII	-1	260459	260462	0	2	1	4	2.604	0.0398348	0.120012	1.484	0.256601	0.437707	3.774	0.00183852	0.00404044	1.171	0.202896	0.341757	2.29	0.0203354	0.052624	YBRWdelta13	YBRWdelta12	Tandem antisens
GIM_5p_end_NAM7_SET2_3038	I	intergenic	YBRWdelta12_YBR013C	NA	NA	NA	NA	NA	chrII	-1	265239	265265	6	11	6	14	0.966	0.02845	0.0916286	0.229	0.612681	0.772851	1.333	0.00136894	0.00310201	0.366	0.349114	0.511144	1.103	0.00636453	0.0198263	YBR013C	YBRWdelta12	Convergent
GIM_5p_end_NAM7_SET2_3040	O	mRNA	YBR013C	YBR013C	265881	265492	265931	265392	chrII	-1	265974	266109	128	153	90	90	0.256	0.272408	0.500757	-0.5	0.0336427	0.0957888	-0.506	0.0308909	0.0500259	-0.762	0.00120336	0.00474312	-0.006	0.980236	0.988177	YBRCdelta14	YBR013C	Tandem sens
GIM_5p_end_NAM7_SET2_3041	F	NA	YBRCdelta14	YBRCdelta14	266256	266178	266256	266178	chrII	-1	266180	266249	20	92	20	68	2.151	3.72823e-10	7.74455e-09	-0.025	0.944095	0.984293	1.731	4.30957e-07	1.96357e-06	-0.42	0.19411	0.330572	1.756	3.16885e-07	2.98504e-06	tT(AGU)B	YBR013C	Divergent
GIM_5p_end_NAM7_SET2_3042	O	mRNA	YBR014C	GRX7	267336	266725	267428	266443	chrII	-1	267280	267507	190	203	233	291	0.089	0.498869	0.73155	0.292	0.0234512	0.0723702	0.611	1.43129e-06	5.98363e-06	0.522	5.22988e-05	0.00029652	0.32	0.0108864	0.0311345	YBR015C	tT(AGU)B	Convergent
GIM_5p_end_NAM7_SET2_3046	O	mRNA	YBR015C	MNN2	269503	267710	269668	267588	chrII	-1	269558	269648	272	258	325	278	-0.075	0.677112	0.875093	0.256	0.151751	0.301872	0.033	0.854205	0.890788	0.108	0.548992	0.696828	-0.223	0.210451	0.34612	YBR016W	YBR015C	Divergent
GIM_5p_end_NAM7_SET2_3047	X	XUT	XUT_2R-103	NA	270170	269734	270170	269734	chrII	-1	269953	269977	2	5	1	4	1.449	0.0459965	0.134268	-1.962	0.0541249	0.138892	1.088	0.129967	0.182145	-0.361	0.579497	0.72032	3.05	0.00170913	0.00654939	YBR016W	YBR015C	Divergent
GIM_5p_end_NAM7_SET2_3048	B	internal	YBR017C	KAP104	273703	270947	273836	270684	chrII	-1	271064	271084	1	0	7	8	-1.35	0.257466	0.481388	2.741	0.000338481	0.00211063	3.032	6.03258e-05	0.000182972	4.383	5.12955e-05	0.000291289	0.291	0.586508	0.720553	YBR018C	YBR016W	Convergent
GIM_5p_end_NAM7_SET2_3050	O	mRNA	YBR017C	KAP104	273703	270947	273836	270684	chrII	-1	273708	273791	108	106	118	125	-0.026	0.926346	0.955706	0.141	0.607601	0.769179	0.209	0.445113	0.52756	0.235	0.395654	0.556857	0.068	0.803642	0.880966	YBR018C	YBR017C	Tandem sens
GIM_5p_end_NAM7_SET2_3051	B	internal	YBR018C	GAL7	275527	274427	275577	274327	chrII	-1	275462	275462	0	3	0	2	2.504	0.020647	0.0707675	-0.07	0.955992	0.98958	2.139	0.0462426	0.0722075	-0.365	0.656685	0.780897	2.209	0.0406752	0.0933421	YBR019C	YBR017C	Tandem sens
GIM_5p_end_NAM7_SET2_3052	O	mRNA	YBR018C	GAL7	275527	274427	275577	274327	chrII	-1	275604	275662	7	44	4	33	2.701	1.99676e-11	4.99555e-10	-0.762	0.120556	0.253864	2.267	1.6398e-08	9.47591e-08	-0.435	0.206295	0.346337	3.029	9.18696e-12	1.87886e-10	YBR019C	YBR018C	Tandem sens
GIM_5p_end_NAM7_SET2_3053	B	internal	YBR019C	GAL10	278352	276253	278402	276153	chrII	-1	276528	276563	15	27	5	9	0.78	0.0439896	0.129585	-1.773	0.000114538	0.000819579	-0.736	0.0722116	0.107752	-1.516	0.000170186	0.000845151	1.037	0.0283061	0.0692756	YBR020W	YBR018C	Divergent
GIM_5p_end_NAM7_SET2_3054	C	CUT	CUT445	NA	280876	278428	280876	278428	chrII	-1	279677	279677	0	0	1	2	0.258	0.883601	0.935647	3.281	0.0312869	0.0905044	4.537	0.00219767	0.00474402	4.279	0.00383757	0.0130391	1.257	0.170467	0.293704	YBR021W	YBR019C	Divergent
GIM_5p_end_NAM7_SET2_3056	X	XUT	XUT_2R-114	NA	283948	281281	283948	281281	chrII	-1	282352	282442	0	8	5	41	3.77	1.68292e-05	0.000149889	3.409	9.68428e-05	0.000708745	6.304	7.84997e-14	9.12122e-13	2.534	5.13217e-10	7.67239e-09	2.895	7.57882e-13	1.82288e-11	YBR022W	YBR020W	Tandem antisens
GIM_5p_end_NAM7_SET2_3057	X	XUT	XUT_2R-114	NA	283948	281281	283948	281281	chrII	-1	282896	282896	0	1	1	3	2.8	0.0670159	0.180876	2.331	0.127781	0.264779	4.656	0.00118347	0.00271497	1.856	0.0603147	0.130799	2.325	0.0192434	0.050182	YBR022W	YBR020W	Tandem antisens
GIM_5p_end_NAM7_SET2_3058	C	CUT	CUT_GIM_0143	NA	283492	283353	283492	283353	chrII	-1	283471	283554	22	26	20	30	0.226	0.553262	0.77877	-0.211	0.580464	0.749356	0.384	0.299297	0.376392	0.159	0.671168	0.791786	0.595	0.112091	0.211343	YBR022W	YBR021W	Tandem antisens
GIM_5p_end_NAM7_SET2_3059	X	XUT	XUT_2R-114	NA	283948	281281	283948	281281	chrII	-1	283967	284115	5	16	4	24	1.531	0.000100717	0.000740262	-0.417	0.364711	0.561693	2.148	6.70145e-09	4.08983e-08	0.617	0.051832	0.115302	2.565	1.10879e-10	1.93565e-09	YBR023C	YBR021W	Convergent
GIM_5p_end_NAM7_SET2_3060	B	internal	YBR023C	CHS3	287925	284428	288060	284244	chrII	-1	284494	284494	0	1	2	2	2.719	0.0725585	0.192339	3.676	0.0110595	0.0395476	4.28	0.00270999	0.00572212	1.562	0.121629	0.229761	0.605	0.478114	0.628705	YBR024W	YBR022W	Tandem antisens
GIM_5p_end_NAM7_SET2_3061	B	internal	YBR023C	CHS3	287925	284428	288060	284244	chrII	-1	285129	285129	0	0	0	2	0.239	0.894044	0.936755	1.975	0.248188	0.428258	4.346	0.00826374	0.0154025	4.107	0.0125512	0.0353541	2.371	0.107066	0.203966	YBR024W	YBR022W	Tandem antisens
GIM_5p_end_NAM7_SET2_3062	B	internal	YBR023C	CHS3	287925	284428	288060	284244	chrII	-1	285457	285473	0	0	4	8	2.047	0.171295	0.360889	4.74	0.000429525	0.0025881	5.897	9.39566e-06	3.35236e-05	3.85	7.48977e-05	0.000408699	1.157	0.0461872	0.103618	YBR024W	YBR022W	Tandem antisens
GIM_5p_end_NAM7_SET2_3065	O	mRNA	YBR023C	CHS3	287925	284428	288060	284244	chrII	-1	287928	287964	33	16	23	12	-1.06	0.013882	0.0511801	-0.463	0.260756	0.442933	-1.435	0.000758908	0.00181566	-0.375	0.404165	0.564711	-0.972	0.0243807	0.0613329	YBR024W	YBR023C	Divergent
GIM_5p_end_NAM7_SET2_3066	O	mRNA	YBR023C	CHS3	287925	284428	288060	284244	chrII	-1	288038	288133	43	40	40	32	-0.112	0.72566	0.911143	-0.09	0.775362	0.883789	-0.435	0.169118	0.230173	-0.323	0.317312	0.476932	-0.345	0.277078	0.424271	YBR024W	YBR023C	Divergent
GIM_5p_end_NAM7_SET2_3067	X	XUT	XUT_2R-121	NA	289246	288329	289246	288329	chrII	-1	289175	289220	2	19	4	14	2.797	3.21808e-08	5.00226e-07	0.309	0.594368	0.759533	2.373	2.43356e-06	9.72123e-06	-0.424	0.266431	0.420305	2.065	1.45489e-05	9.61358e-05	YBR024W	YBR023C	Divergent
GIM_5p_end_NAM7_SET2_3076	B	internal	YBR025C	OLA1	291865	290681	292076	290388	chrII	-1	291803	291803	5	23	5	27	2.096	2.81387e-06	3.03288e-05	0.012	0.981189	0.999987	2.301	1.44283e-07	7.10487e-07	0.205	0.591861	0.729946	2.289	1.59914e-07	1.60187e-06	YBR026C	YBR024W	Convergent
GIM_5p_end_NAM7_SET2_3077	O	mRNA	YBR025C	OLA1	291865	290681	292076	290388	chrII	-1	291872	291999	1788	1942	2389	2322	0.12	0.498217	0.730965	0.417	0.0186122	0.0602731	0.377	0.0333579	0.0536757	0.257	0.14768	0.268146	-0.04	0.82101	0.892637	YBR026C	YBR025C	Tandem sens
GIM_5p_end_NAM7_SET2_3078	O	mRNA	YBR026C	ETR1	294019	292877	294069	292777	chrII	-1	293976	294102	250	215	316	272	-0.217	0.366885	0.605968	0.336	0.15817	0.311061	0.123	0.604641	0.677818	0.341	0.156259	0.279734	-0.213	0.37064	0.525976	YBR028C	YBR025C	Tandem sens
GIM_5p_end_NAM7_SET2_3079	I	intergenic	YBR026C_YBR028C	NA	NA	NA	NA	NA	chrII	-1	294230	294254	1	6	3	12	2.272	0.0062536	0.0267308	1.392	0.100243	0.222039	3.231	5.5076e-05	0.000168323	0.959	0.155667	0.278854	1.838	0.00823656	0.0246334	YBR028C	YBR026C	Tandem sens
GIM_5p_end_NAM7_SET2_3080	B	internal	YBR028C	YPK3	296002	294425	296052	294325	chrII	-1	294497	294497	0	0	2	1	0.246	0.890802	NA	3.894	0.0160587	NA	2.552	0.122833	0.173155	2.306	0.163046	0.289025	-1.342	0.317829	0.469552	YBR029C	YBR026C	Tandem sens
GIM_5p_end_NAM7_SET2_3081	B	internal	YBR028C	YPK3	296002	294425	296052	294325	chrII	-1	294617	294622	0	0	3	3	0.259	0.881548	0.935647	4.779	0.000847213	0.00466352	4.814	0.000757253	0.0018119	4.555	0.00147162	0.00565727	0.035	0.959109	0.976706	YBR029C	YBR026C	Tandem sens
GIM_5p_end_NAM7_SET2_3082	B	internal	YBR028C	YPK3	296002	294425	296052	294325	chrII	-1	294733	294754	0	0	10	10	0.267	0.874299	0.935647	6.207	2.9219e-06	3.14108e-05	6.145	3.63761e-06	1.40864e-05	5.878	1.24623e-05	8.32117e-05	-0.062	0.885741	0.934251	YBR029C	YBR026C	Tandem sens
GIM_5p_end_NAM7_SET2_3085	B	internal	YBR028C	YPK3	296002	294425	296052	294325	chrII	-1	295628	295677	7	4	11	7	-0.468	0.367128	0.606158	0.735	0.102759	0.225966	0.127	0.783486	0.83277	0.595	0.243409	0.392162	-0.607	0.168102	0.290843	YBR029C	YBR026C	Tandem sens
GIM_5p_end_NAM7_SET2_3086	O	mRNA	YBR028C	YPK3	296002	294425	296052	294325	chrII	-1	296027	296102	36	41	40	36	0.165	0.583698	0.803403	0.133	0.65374	0.802637	-0.009	0.97712	0.982795	-0.174	0.562803	0.707737	-0.142	0.631681	0.758109	YBR029C	YBR028C	Tandem sens
GIM_5p_end_NAM7_SET2_3087	O	mRNA	YBR029C	CDS1	297742	296369	297860	296308	chrII	-1	297774	297874	746	659	737	487	-0.181	0.225036	0.436798	-0.02	0.891961	0.955279	-0.613	3.79084e-05	0.000119779	-0.432	0.00390906	0.0132383	-0.592	6.83824e-05	0.000385961	YBR030W	YBR029C	Divergent
GIM_5p_end_NAM7_SET2_3089	I	intergenic	YBR029C_YBR030W	NA	NA	NA	NA	NA	chrII	-1	298088	298122	3	15	2	10	2.187	2.90034e-05	0.000244149	-1.116	0.0999086	0.221546	1.633	0.00178259	0.00393071	-0.554	0.214149	0.356163	2.749	9.96115e-06	6.82586e-05	YBR030W	YBR029C	Divergent
GIM_5p_end_NAM7_SET2_3090	I	intergenic	YBR029C_YBR031W	NA	NA	NA	NA	NA	chrII	-1	299335	299377	0	0	3	8	1.442	0.365039	0.604332	4.151	0.00286813	0.0131161	5.949	1.29025e-05	4.46667e-05	4.507	7.48248e-05	0.000408404	1.799	0.0048128	0.015696	YBR031W	YBR029C	Divergent
GIM_5p_end_NAM7_SET2_3091	C	CUT	CUT446	NA	299884	299292	299884	299292	chrII	-1	299891	299891	1	1	5	5	0.494	0.64425	0.848915	2.531	0.00721903	0.0280557	2.429	0.00983323	0.0179821	1.935	0.0379022	0.0887378	-0.102	0.894808	0.939375	YBR031W	YBR029C	Divergent
GIM_5p_end_NAM7_SET2_3093	X	XUT	XUT_2R-127	NA	303621	301354	303621	301354	chrII	-1	301545	301545	0	5	3	2	3.765	0.00465055	0.0208863	2.684	0.0459864	0.121901	2.741	0.0406901	0.064345	-1.024	0.359532	0.521495	0.058	0.959548	0.976968	YBR033W	YBR031W	Tandem antisens
GIM_5p_end_NAM7_SET2_3094	X	XUT	XUT_2R-127	NA	303621	301354	303621	301354	chrII	-1	303654	303654	1	2	0	4	1.363	0.218772	0.427707	-0.117	0.922167	0.973378	2.622	0.0110223	0.0198949	1.259	0.175055	0.305487	2.739	0.00874641	0.0259255	YBR034C	YBR031W	Convergent
GIM_5p_end_NAM7_SET2_3096	O	mRNA	YBR034C	HMT1	305976	304930	306020	304756	chrII	-1	305934	306054	168	161	167	151	-0.057	0.902771	0.942171	-0.015	0.973555	0.998662	-0.157	0.734982	0.792377	-0.1	0.829285	0.900576	-0.142	0.760166	0.851284	YBR035C	YBR033W	Convergent
GIM_5p_end_NAM7_SET2_3098	B	internal	YBR035C	PDX3	306955	306269	306988	306140	chrII	-1	306640	306663	5	9	8	16	0.699	0.123208	0.28598	0.622	0.157489	0.310137	1.542	0.00019184	0.000523217	0.843	0.0345992	0.082223	0.919	0.0165352	0.0442226	snR161	YBR034C	Tandem sens
GIM_5p_end_NAM7_SET2_3099	B	internal	YBR035C	PDX3	306955	306269	306988	306140	chrII	-1	306817	306826	4	5	8	6	0.451	0.396705	0.631932	1.137	0.0181607	0.0591316	0.699	0.156085	0.214198	0.247	0.613589	0.747208	-0.438	0.311945	0.463146	snR161	YBR034C	Tandem sens
GIM_5p_end_NAM7_SET2_3100	O	mRNA	YBR035C	PDX3	306955	306269	306988	306140	chrII	-1	306964	306994	2414	2568	1946	1752	0.088	0.676246	0.874544	-0.31	0.142113	0.2872	-0.461	0.0289842	0.0473204	-0.55	0.00932468	0.0275986	-0.151	0.474446	0.625248	snR161	YBR035C	Tandem sens
GIM_5p_end_NAM7_SET2_3102	F	NA	snR161	SNR161	307345	307185	307345	307185	chrII	-1	307340	307350	11	17	12	18	0.602	0.187347	0.382183	0.188	0.681191	0.82194	0.675	0.129357	0.181419	0.073	0.868989	0.924845	0.487	0.269396	0.415831	YBR036C	YBR035C	Tandem sens
GIM_5p_end_NAM7_SET2_3103	I	intergenic	snR161_YBR036C	NA	NA	NA	NA	NA	chrII	-1	307965	308082	25	28	21	22	0.209	0.48405	0.717699	-0.271	0.364377	0.561557	-0.173	0.557894	0.635049	-0.381	0.202226	0.340801	0.099	0.741869	0.839187	YBR036C	snR161	Tandem sens
GIM_5p_end_NAM7_SET2_3104	I	intergenic	snR161_YBR036C	NA	NA	NA	NA	NA	chrII	-1	308318	308318	0	0	0	2	0.248	0.889789	NA	0.004	0.998337	NA	4.505	0.00501058	0.00987833	4.258	0.00799862	0.0243285	4.502	0.00504677	0.0163056	YBR036C	snR161	Tandem sens
GIM_5p_end_NAM7_SET2_3105	O	mRNA	YBR036C	CSG2	310313	309081	310372	308860	chrII	-1	310316	310389	504	483	663	500	-0.064	0.727936	0.912416	0.392	0.0318397	0.0917449	-0.015	0.935119	0.951828	0.049	0.789352	0.874782	-0.407	0.0257643	0.0641131	YBR037C	YBR036C	Tandem sens
GIM_5p_end_NAM7_SET2_3107	B	internal	YBR037C	SCO1	311452	310565	311501	310444	chrII	-1	311234	311323	31	66	37	50	1.039	0.0181823	0.0638415	0.202	0.649001	0.799182	0.652	0.137474	0.191216	-0.387	0.372645	0.534256	0.45	0.303581	0.453872	YBR038W	YBR036C	Divergent
GIM_5p_end_NAM7_SET2_3108	O	mRNA	YBR037C	SCO1	311452	310565	311501	310444	chrII	-1	311428	311512	287	312	395	415	0.121	0.689532	0.884043	0.457	0.129169	0.266863	0.532	0.0772179	0.11441	0.411	0.172871	0.30259	0.075	0.803586	0.88095	YBR038W	YBR036C	Divergent
GIM_5p_end_NAM7_SET2_3109	A	antisens	YBR038W	CHS2	311898	314789	311833	314961	chrII	-1	312967	312977	0	0	0	6	1.557	0.351561	0.592611	1.207	0.467761	0.654299	5.753	8.96845e-05	0.00026221	4.196	0.000943183	0.00381414	4.545	0.000277875	0.00133344	YBR039W	YBR037C	Divergent
GIM_5p_end_NAM7_SET2_3110	A	antisens	YBR038W	CHS2	311898	314789	311833	314961	chrII	-1	313056	313114	0	0	3	32	0.267	0.874221	0.935647	4.45	0.000965345	0.00521606	7.915	2.00253e-09	1.32768e-08	7.648	1.10019e-08	1.35394e-07	3.466	1.79777e-12	4.08356e-11	YBR039W	YBR037C	Divergent
GIM_5p_end_NAM7_SET2_3111	A	antisens	YBR038W	CHS2	311898	314789	311833	314961	chrII	-1	313208	313217	0	0	2	8	0.257	0.882953	0.935647	3.426	0.0216668	0.0679753	6.072	2.60379e-05	8.51168e-05	5.815	5.83661e-05	0.000326895	2.646	0.00230763	0.00844805	YBR039W	YBR037C	Divergent
GIM_5p_end_NAM7_SET2_3112	A	antisens	YBR038W	CHS2	311898	314789	311833	314961	chrII	-1	313387	313387	0	0	0	1	0.224	0.901125	NA	1.252	0.482726	NA	3.615	0.0366134	0.0584965	3.391	0.0499569	0.111809	2.363	0.15905	0.278376	YBR039W	YBR037C	Divergent
GIM_5p_end_NAM7_SET2_3115	A	antisens	NA	NA	NA	NA	NA	NA	chrII	-1	316580	316610	1	16	3	40	4.585	1.37725e-09	2.61524e-08	1.881	0.0220042	0.0688134	5.851	3.50878e-15	4.64271e-14	1.266	6.05892e-05	0.000338296	3.971	4.30959e-18	2.02803e-16	YBR040W	YBR039W	Tandem antisens
GIM_5p_end_NAM7_SET2_3116	A	antisens	YBR041W	FAT1	318266	320275	318200	320360	chrII	-1	319213	319217	0	0	0	3	0.241	0.893199	0.936315	1.978	0.245488	0.42524	4.515	0.00569895	0.0110731	4.274	0.00885026	0.0264636	2.537	0.0793442	0.160655	YBR042C	YBR040W	Convergent
GIM_5p_end_NAM7_SET2_3117	A	antisens	YBR041W	FAT1	318266	320275	318200	320360	chrII	-1	320076	320076	0	0	0	2	0.256	0.885263	0.935647	1.409	0.404487	0.60177	4.805	0.00159121	0.00355652	4.549	0.00279644	0.00995143	3.397	0.0103996	0.0299044	YBR042C	YBR040W	Convergent
GIM_5p_end_NAM7_SET2_3118	B	internal	YBR042C	CST26	321609	320416	321668	320476	chrII	-1	320866	320866	0	0	1	1	0.253	0.886623	NA	3.603	0.0211314	NA	3.604	0.0207511	0.0350362	3.351	0.0314343	0.076049	0.001	0.999192	0.999407	YBR043C	YBR041W	Convergent
GIM_5p_end_NAM7_SET2_3120	B	internal	YBR042C	CST26	321609	320416	321668	320476	chrII	-1	321054	321103	9	17	44	46	0.863	0.0211826	0.0722663	2.289	2.66913e-11	7.02323e-10	2.356	5.3651e-12	4.97807e-11	1.493	4.51782e-06	3.32531e-05	0.066	0.818223	0.890905	YBR043C	YBR041W	Convergent
GIM_5p_end_NAM7_SET2_3122	O	mRNA	YBR042C	CST26	321609	320416	321668	320476	chrII	-1	321615	321705	198	192	191	154	-0.05	0.766404	0.935647	-0.061	0.715383	0.844393	-0.367	0.0292868	0.0477411	-0.317	0.0637628	0.136823	-0.306	0.0700863	0.14503	YBR043C	YBR042C	Tandem sens
GIM_5p_end_NAM7_SET2_3124	B	internal	YBR043C	QDR3	323945	321876	324116	321780	chrII	-1	322050	322097	5	3	30	28	-0.635	0.291768	0.524908	2.551	1.01633e-07	1.49078e-06	2.463	2.65003e-07	1.24924e-06	3.097	1.87568e-08	2.22337e-07	-0.089	0.829551	0.898033	YBR044C	YBR042C	Tandem sens
GIM_5p_end_NAM7_SET2_3125	B	internal	YBR043C	QDR3	323945	321876	324116	321780	chrII	-1	322254	322278	0	0	16	22	0.921	0.463253	0.69865	5.544	4.51512e-08	7.08804e-07	6.089	1.63166e-09	1.09589e-08	5.168	6.60065e-09	8.43971e-08	0.545	0.150032	0.265948	YBR044C	YBR042C	Tandem sens
GIM_5p_end_NAM7_SET2_3126	B	internal	YBR043C	QDR3	323945	321876	324116	321780	chrII	-1	322440	322440	0	0	1	1	0.252	0.887219	NA	3.857	0.0140075	NA	2.889	0.0706906	0.105701	2.637	0.0988465	0.194822	-0.967	0.415422	0.570925	YBR044C	YBR042C	Tandem sens
GIM_5p_end_NAM7_SET2_3127	B	internal	YBR043C	QDR3	323945	321876	324116	321780	chrII	-1	322968	323060	2	5	8	43	1.434	0.0151159	0.0549315	2.007	0.00027233	0.00175453	4.468	4.34566e-18	7.86048e-17	3.034	3.64614e-13	8.12017e-12	2.461	6.88658e-12	1.42791e-10	YBR044C	YBR042C	Tandem sens
GIM_5p_end_NAM7_SET2_3129	O	mRNA	YBR043C	QDR3	323945	321876	324116	321780	chrII	-1	323957	324102	62	271	61	280	2.128	7.77252e-19	4.82906e-17	-0.03	0.905259	0.963944	2.173	8.66915e-20	1.80791e-18	0.045	0.845356	0.9106	2.203	3.46185e-20	2.135e-18	YBR044C	YBR043C	Tandem sens
GIM_5p_end_NAM7_SET2_3130	B	internal	YBR044C	TCM62	326059	324341	326149	324284	chrII	-1	325373	325373	0	0	0	1	0.244	0.891421	NA	1.376	0.429445	NA	3.63	0.0265764	0.0437855	3.386	0.0386054	0.0901113	2.255	0.141007	0.252848	tV(UAC)B	YBR043C	Tandem sens
GIM_5p_end_NAM7_SET2_3131	B	internal	YBR044C	TCM62	326059	324341	326149	324284	chrII	-1	325916	325957	1	8	2	3	2.727	9.70882e-05	0.000717692	0.825	0.282974	0.469796	1.334	0.0684609	0.102751	-1.393	0.0121254	0.0343964	0.509	0.428244	0.582885	tV(UAC)B	YBR043C	Tandem sens
GIM_5p_end_NAM7_SET2_3132	O	mRNA	YBR044C	TCM62	326059	324341	326149	324284	chrII	-1	326033	326169	71	93	57	79	0.378	0.174734	0.365679	-0.315	0.261703	0.44398	0.158	0.567247	0.643564	-0.22	0.426914	0.587951	0.473	0.0899567	0.177624	tV(UAC)B	YBR043C	Tandem sens
GIM_5p_end_NAM7_SET2_3133	I	intergenic	YBR044C_tV(UAC)B	NA	NA	NA	NA	NA	chrII	-1	326651	326651	0	2	0	1	2.958	0.0231571	0.0777384	-1.27	0.43939	0.631944	2.245	0.0865451	0.126704	-0.713	0.473856	0.632013	3.514	0.0183494	0.048205	tV(UAC)B	YBR044C	Tandem sens
GIM_5p_end_NAM7_SET2_3134	X	XUT	XUT_2R-136	NA	328151	327844	328151	327844	chrII	-1	328084	328100	3	5	5	10	0.869	0.124853	0.289006	0.561	0.316258	0.508232	1.747	0.000656638	0.00159531	0.878	0.0667329	0.141888	1.186	0.0117926	0.0333387	YBR045C	YBRWdelta16	Convergent
GIM_5p_end_NAM7_SET2_3135	B	internal	YBR045C	GIP1	330092	328173	330230	328149	chrII	-1	328503	328566	6	16	24	50	1.264	0.000562414	0.00335734	1.947	1.22446e-08	2.10192e-07	2.961	2.34315e-19	4.74926e-18	1.698	3.44435e-09	4.59113e-08	1.014	7.05253e-05	0.000396021	YBR046C	YBRWdelta16	Convergent
GIM_5p_end_NAM7_SET2_3136	B	internal	YBR045C	GIP1	330092	328173	330230	328149	chrII	-1	328655	328788	11	20	41	103	0.811	0.0915464	0.227676	1.861	6.01067e-05	0.000465923	3.18	3.50543e-12	3.34725e-11	2.369	1.34433e-07	1.36303e-06	1.319	0.00220666	0.00813342	YBR046C	YBRWdelta16	Convergent
GIM_5p_end_NAM7_SET2_3137	B	internal	YBR045C	GIP1	330092	328173	330230	328149	chrII	-1	328995	328995	0	0	0	2	0.246	0.890501	NA	0.004	0.998348	NA	4.433	0.00607967	0.0117411	4.187	0.00956748	0.0281894	4.43	0.00612223	0.0191903	YBR046C	YBRWdelta16	Convergent
GIM_5p_end_NAM7_SET2_3138	B	internal	YBR045C	GIP1	330092	328173	330230	328149	chrII	-1	329102	329180	2	23	11	51	3.123	2.76928e-11	6.77172e-10	2.041	2.3366e-05	0.000205175	4.34	6.97836e-22	1.80048e-20	1.217	1.84072e-05	0.000118062	2.299	6.05336e-14	1.70178e-12	YBR046C	YBRWdelta16	Convergent
GIM_5p_end_NAM7_SET2_3140	B	internal	YBR046C	ZTA1	331511	330507	331558	330230	chrII	-1	331168	331168	0	0	0	2	1.609	0.355908	NA	0.006	0.99713	NA	4.128	0.0103334	0.0187767	2.519	0.0948352	0.188564	4.121	0.0102396	0.0295344	YBR047W	YBR045C	Divergent
GIM_5p_end_NAM7_SET2_3141	O	mRNA	YBR046C	ZTA1	331511	330507	331558	330230	chrII	-1	331526	331584	757	707	841	764	-0.099	0.795187	0.935647	0.15	0.694756	0.830871	0.012	0.973991	0.980058	0.112	0.770137	0.862214	-0.137	0.718951	0.823707	YBR047W	YBR046C	Divergent
GIM_5p_end_NAM7_SET2_3143	B	internal	YBR049C	REB1	336818	334386	336950	334206	chrII	-1	335285	335381	1	2	23	59	0.807	0.304222	0.540643	4.439	1.03413e-12	3.27182e-11	5.813	3.073e-21	7.294e-20	5.006	5.71396e-20	2.88996e-18	1.375	9.5122e-09	1.20345e-07	YBR050C	YBR048W	Convergent
GIM_5p_end_NAM7_SET2_3144	B	internal	YBR049C	REB1	336818	334386	336950	334206	chrII	-1	335514	335530	0	0	2	5	0.261	0.880497	0.935647	4.469	0.00165751	0.00827145	5.516	8.4359e-05	0.000247695	5.255	0.000185336	0.000914099	1.048	0.0907784	0.178806	YBR050C	YBR048W	Convergent
GIM_5p_end_NAM7_SET2_3145	B	internal	YBR049C	REB1	336818	334386	336950	334206	chrII	-1	336221	336266	2	5	2	17	1.328	0.125231	0.289498	-0.042	0.963046	0.993165	3.023	0.000246589	0.000657054	1.696	0.029587	0.072517	3.066	0.000215186	0.00106205	YBR050C	YBR048W	Convergent
GIM_5p_end_NAM7_SET2_3146	O	mRNA	YBR049C	REB1	336818	334386	336950	334206	chrII	-1	336810	336967	42	37	35	44	-0.187	0.471203	0.70634	-0.234	0.356799	0.553611	0.067	0.786824	0.83564	0.255	0.323729	0.483794	0.301	0.231639	0.371775	YBR050C	YBR048W	Convergent
GIM_5p_end_NAM7_SET2_3148	B	internal	YBR050C	REG2	338199	337183	338326	337198	chrII	-1	337959	338004	2	12	1	4	2.326	1.17228e-05	0.000108692	-1.597	0.0456955	0.121333	0.796	0.15904	0.217801	-1.53	0.000925159	0.00375247	2.392	0.00159487	0.00615295	YBR052C	YBR049C	Tandem sens
GIM_5p_end_NAM7_SET2_3149	O	mRNA	YBR050C	REG2	338199	337183	338326	337198	chrII	-1	338191	338350	47	49	33	46	0.036	0.95664	0.973685	-0.528	0.42112	0.616077	-0.043	0.947802	0.960581	-0.078	0.904745	0.944803	0.485	0.459517	0.611352	YBR052C	YBR049C	Tandem sens
GIM_5p_end_NAM7_SET2_3150	I	intergenic	YBR050C_YBR052C	NA	NA	NA	NA	NA	chrII	-1	338441	338486	8	51	15	74	2.701	1.58223e-12	4.54449e-11	0.79	0.0510106	0.132671	3.241	5.40823e-18	9.65941e-17	0.54	0.0920001	0.183788	2.451	1.78683e-12	4.07154e-11	YBR052C	YBR050C	Tandem sens
GIM_5p_end_NAM7_SET2_3152	B	internal	YBR052C	RFS1	339352	338720	339422	338670	chrII	-1	339073	339073	0	2	1	3	2.16	0.067518	0.181861	1.111	0.361117	0.558135	2.395	0.0374828	0.0597578	0.235	0.810628	0.888084	1.284	0.211005	0.346759	YBR053C	YBR050C	Tandem sens
GIM_5p_end_NAM7_SET2_3153	B	internal	YBR052C	RFS1	339352	338720	339422	338670	chrII	-1	339259	339259	5	28	2	6	2.465	0.00131781	0.00710187	-1.45	0.0948578	0.212742	0.37	0.638893	0.709128	-2.096	0.0054846	0.017736	1.82	0.0337341	0.0799884	YBR053C	YBR050C	Tandem sens
GIM_5p_end_NAM7_SET2_3154	O	mRNA	YBR052C	RFS1	339352	338720	339422	338670	chrII	-1	339389	339446	1063	809	1157	875	-0.391	0.164677	0.351706	0.121	0.667592	0.812015	-0.28	0.319551	0.398303	0.111	0.692399	0.806954	-0.4	0.154215	0.271527	YBR053C	YBR052C	Tandem sens
GIM_5p_end_NAM7_SET2_3155	B	internal	YBR053C	YBR053C	340751	339675	340774	339638	chrII	-1	340537	340537	0	1	0	1	3.482	0.0244289	NA	2.289	0.149087	NA	2.987	0.0531576	0.0818656	-0.495	0.667852	0.789137	0.698	0.570025	0.707288	YBR054W	YBR052C	Divergent
GIM_5p_end_NAM7_SET2_3156	O	mRNA	YBR053C	YBR053C	340751	339675	340774	339638	chrII	-1	340742	340782	726	683	973	898	-0.088	0.830357	0.935647	0.417	0.307638	0.498968	0.303	0.457409	0.539476	0.391	0.338612	0.499791	-0.113	0.781608	0.866244	YBR054W	YBR052C	Divergent
GIM_5p_end_NAM7_SET2_3157	C	CUT	CUT_GIM_0123	NA	341243	340891	341243	340891	chrII	-1	341221	341221	0	3	1	1	4.713	0.00162588	0.00852096	2.025	0.203232	0.374806	2.378	0.12783	0.179463	-2.335	0.0356536	0.0844044	0.354	0.783084	0.866991	YBR054W	YBR053C	Divergent
GIM_5p_end_NAM7_SET2_3158	A	antisens	YBR054W	YRO2	343101	344135	342578	344586	chrII	-1	343855	343855	0	1	0	1	3.002	0.0815427	NA	0.017	0.992504	NA	2.759	0.107707	0.154079	-0.243	0.876973	0.929896	2.742	0.10868	0.206242	YBR055C	YBR053C	Tandem sens
GIM_5p_end_NAM7_SET2_3159	I	intergenic	YBR053C_YBR055C	NA	NA	NA	NA	NA	chrII	-1	343972	344003	1	9	1	15	3.157	6.79172e-06	6.66055e-05	-0.061	0.944082	0.984293	3.868	1.25732e-08	7.41208e-08	0.711	0.0908397	0.181957	3.929	8.79192e-09	1.11886e-07	YBR055C	YBR053C	Tandem sens
GIM_5p_end_NAM7_SET2_3160	B	internal	YBR055C	PRP6	347301	344602	347326	344502	chrII	-1	344742	344892	7	11	71	82	0.611	0.137714	0.31091	3.239	3.83307e-19	2.69035e-17	3.447	1.1316e-21	2.83517e-20	2.836	7.98286e-16	2.54125e-14	0.208	0.476137	0.626676	tL(UAA)B2	YBR054W	Tandem antisens
GIM_5p_end_NAM7_SET2_3162	B	internal	YBR055C	PRP6	347301	344602	347326	344502	chrII	-1	346440	346593	1	4	7	80	1.412	0.0410376	0.122755	2.634	2.07098e-05	0.000184053	6.017	5.92822e-25	2.04344e-23	4.604	7.1473e-25	5.54544e-23	3.383	1.13667e-26	1.44738e-24	tL(UAA)B2	YBR054W	Tandem antisens
GIM_5p_end_NAM7_SET2_3163	B	internal	YBR055C	PRP6	347301	344602	347326	344502	chrII	-1	346720	346767	1	3	5	13	1.812	0.0251854	0.0831094	2.468	0.00115824	0.00609185	3.942	5.81724e-08	3.06837e-07	2.13	7.26625e-05	0.000398454	1.474	0.00112496	0.00456114	tL(UAA)B2	YBR054W	Tandem antisens
GIM_5p_end_NAM7_SET2_3164	B	internal	YBR055C	PRP6	347301	344602	347326	344502	chrII	-1	346915	346950	1	0	0	3	-1.259	0.360261	0.599997	-2.804	0.0659534	0.161066	1.95	0.056015	0.0857849	3.21	0.012674	0.035672	4.754	0.00111404	0.00452113	tL(UAA)B2	YBR054W	Tandem antisens
GIM_5p_end_NAM7_SET2_3165	B	internal	YBR055C	PRP6	347301	344602	347326	344502	chrII	-1	347043	347159	6	25	3	36	2.013	2.58343e-06	2.79917e-05	-1.229	0.0247074	0.0752675	2.568	5.99018e-10	4.28376e-09	0.555	0.126115	0.236631	3.797	2.74882e-14	8.10677e-13	tL(UAA)B2	YBR054W	Tandem antisens
GIM_5p_end_NAM7_SET2_3166	O	mRNA	YBR055C	PRP6	347301	344602	347326	344502	chrII	-1	347247	347325	42	98	36	131	1.226	5.25978e-06	5.28936e-05	-0.198	0.477442	0.662341	1.643	5.08192e-10	3.67798e-09	0.417	0.105091	0.204505	1.841	5.61502e-12	1.17779e-10	tL(UAA)B2	YBR054W	Tandem antisens
GIM_5p_end_NAM7_SET2_3169	A	antisens	YBR056W	YBR056W	347879	349384	347818	349458	chrII	-1	348886	348967	0	0	0	9	0.26	0.882671	0.935647	1.268	0.444572	0.635566	6.617	5.06379e-06	1.90338e-05	6.357	1.13712e-05	7.66826e-05	5.349	7.83006e-06	5.5139e-05	YBRWdelta17	tL(UAA)B2	Tandem antisens
GIM_5p_end_NAM7_SET2_3170	X	XUT	XUT_2R-154	NA	350769	349638	350769	349638	chrII	-1	350753	350770	2	6	2	5	1.558	0.0270794	0.0880872	-0.237	0.762967	0.876099	1.335	0.053937	0.0829656	-0.223	0.719724	0.82626	1.572	0.027418	0.0675143	tQ(UUG)B	YBRWdelta17	Tandem antisens
GIM_5p_end_NAM7_SET2_3171	I	intergenic	tQ(UUG)B_YBR057C	NA	NA	NA	NA	NA	chrII	-1	351499	351503	1	7	0	1	2.199	0.00292627	0.0141384	-2.254	0.056068	0.142615	0.044	0.957861	0.968193	-2.155	0.00277171	0.00987901	2.298	0.0495234	0.109391	YBR057C	tQ(UUG)B	Convergent
GIM_5p_end_NAM7_SET2_3173	I	intergenic	tQ(UUG)B_YBR057C	NA	NA	NA	NA	NA	chrII	-1	351821	351878	0	3	4	17	2.696	0.00402747	0.0184836	2.868	0.00168036	0.00836113	5.101	5.00444e-09	3.10659e-08	2.405	3.33322e-06	2.53173e-05	2.232	1.67486e-06	1.36505e-05	YBR057C	tQ(UUG)B	Convergent
GIM_5p_end_NAM7_SET2_3174	C	CUT	CUT450	NA	352054	351878	352054	351878	chrII	-1	351997	352082	2	3	14	7	0.588	0.354182	0.594689	2.699	3.62521e-07	4.76678e-06	1.738	0.00155764	0.00348942	1.15	0.030468	0.0742033	-0.961	0.0159856	0.0429756	YBR057C	tQ(UUG)B	Convergent
GIM_5p_end_NAM7_SET2_3175	O	mRNA	YBR057C	MUM2	353293	352193	353382	352054	chrII	-1	353371	353416	61	52	60	76	-0.195	0.411125	0.647183	-0.024	0.918608	0.971468	0.319	0.157988	0.216604	0.514	0.027771	0.0687353	0.343	0.130532	0.238128	YBR058C	YBR057C	Tandem sens
GIM_5p_end_NAM7_SET2_3176	B	internal	YBR058C	UBP14	356017	353672	356062	353574	chrII	-1	353833	353838	2	0	12	12	-1.613	0.101813	0.246618	2.58	2.80368e-05	0.000239703	2.554	3.16555e-05	0.000101669	4.167	5.15233e-06	3.73768e-05	-0.026	0.956482	0.975499	YBR058C-A	YBR057C	Tandem sens
GIM_5p_end_NAM7_SET2_3177	B	internal	YBR058C	UBP14	356017	353672	356062	353574	chrII	-1	353995	354177	3	3	103	108	-0.34	0.565433	0.788134	4.819	1.43009e-28	2.21127e-26	4.89	1.85627e-29	8.96934e-28	5.23	3.14979e-25	2.5347e-23	0.071	0.813795	0.887959	YBR058C-A	YBR057C	Tandem sens
GIM_5p_end_NAM7_SET2_3178	B	internal	YBR058C	UBP14	356017	353672	356062	353574	chrII	-1	354871	354871	0	0	0	1	1.528	0.388972	NA	0.008	0.996374	NA	3.595	0.0329586	0.0531161	2.066	0.204219	0.343598	3.586	0.0330754	0.07874	YBR058C-A	YBR057C	Tandem sens
GIM_5p_end_NAM7_SET2_3179	B	internal	YBR058C	UBP14	356017	353672	356062	353574	chrII	-1	355690	355708	0	2	1	8	1.755	0.105654	0.253593	1.361	0.208086	0.380686	4.036	3.9141e-05	0.000123349	2.281	0.00340039	0.0117416	2.674	0.000553308	0.00244488	YBR058C-A	YBR057C	Tandem sens
GIM_5p_end_NAM7_SET2_3180	O	mRNA	YBR058C	UBP14	356017	353672	356062	353574	chrII	-1	355990	356075	40	42	47	56	0.053	0.792009	0.935647	0.243	0.200737	0.371236	0.46	0.0130481	0.0231385	0.407	0.0345633	0.0821618	0.217	0.231716	0.371828	YBR058C-A	YBR057C	Tandem sens
GIM_5p_end_NAM7_SET2_3181	O	mRNA	YBR058C-A	TSC3	356566	356324	356630	356142	chrII	-1	356584	356639	3037	3281	2048	2151	0.11	0.485194	0.718463	-0.567	0.000339906	0.00211823	-0.496	0.00170888	0.00378747	-0.607	0.000127186	0.000651952	0.071	0.654258	0.775869	YBR059C	YBR058C-A	Tandem sens
GIM_5p_end_NAM7_SET2_3182	B	internal	YBR059C	AKL1	360187	356861	360334	356766	chrII	-1	356755	356823	6	34	14	70	2.354	8.27996e-08	1.17514e-06	1.069	0.0181601	0.0591316	3.383	2.48572e-15	3.36724e-14	1.029	0.00634761	0.0200887	2.314	3.905e-09	5.27662e-08	YBR059C	YBR058C-A	Tandem sens
GIM_5p_end_NAM7_SET2_3185	O	mRNA	YBR059C	AKL1	360187	356861	360334	356766	chrII	-1	360182	360234	6	10	9	14	0.671	0.135977	0.307969	0.487	0.27022	0.454167	1.11	0.00858134	0.015941	0.439	0.286002	0.442126	0.623	0.122005	0.225461	YBR060C	YBR058C-A	Tandem sens
GIM_5p_end_NAM7_SET2_3186	O	mRNA	YBR059C	AKL1	360187	356861	360334	356766	chrII	-1	360290	360343	140	115	230	164	-0.284	0.37232	0.610051	0.708	0.0238908	0.0733962	0.228	0.46705	0.548783	0.512	0.106234	0.206265	-0.48	0.124864	0.229783	YBR060C	YBR059C	Tandem sens
GIM_5p_end_NAM7_SET2_3188	B	internal	YBR060C	ORC2	362514	360652	362622	360566	chrII	-1	361404	361410	0	0	1	6	0.259	0.882136	0.935647	3.631	0.0135734	0.0467644	5.819	4.65964e-05	0.000144716	5.561	0.000103069	0.000542593	2.188	0.00516247	0.0166149	YBR061C	YBR059C	Tandem sens
GIM_5p_end_NAM7_SET2_3189	B	internal	YBR060C	ORC2	362514	360652	362622	360566	chrII	-1	361552	361586	0	0	0	6	0.257	0.884563	0.935647	0.004	0.99818	0.999987	6.086	5.25518e-05	0.000161337	5.829	0.000107507	0.00056274	6.082	4.91366e-05	0.000287553	YBR061C	YBR059C	Tandem sens
GIM_5p_end_NAM7_SET2_3190	B	internal	YBR060C	ORC2	362514	360652	362622	360566	chrII	-1	361744	361807	0	1	4	14	1.441	0.238978	0.457725	3.949	0.000196867	0.00131703	5.517	1.10384e-07	5.54534e-07	4.076	5.55993e-07	4.95904e-06	1.568	0.000786282	0.00332175	YBR061C	YBR059C	Tandem sens
GIM_5p_end_NAM7_SET2_3191	B	internal	YBR060C	ORC2	362514	360652	362622	360566	chrII	-1	362229	362407	12	33	12	29	1.436	2.53934e-06	2.75866e-05	0.011	0.972326	0.998148	1.273	2.09645e-05	6.9711e-05	-0.164	0.547131	0.695504	1.261	2.40229e-05	0.000150994	YBR061C	YBR059C	Tandem sens
GIM_5p_end_NAM7_SET2_3192	O	mRNA	YBR060C	ORC2	362514	360652	362622	360566	chrII	-1	362505	362634	138	138	118	151	0.007	0.977116	0.986034	-0.224	0.337696	0.532122	0.125	0.587838	0.662756	0.119	0.611405	0.745764	0.349	0.1332	0.241854	YBR061C	YBR059C	Tandem sens
GIM_5p_end_NAM7_SET2_3193	I	intergenic	YBR060C_YBR061C	NA	NA	NA	NA	NA	chrII	-1	364189	364221	0	1	9	68	2.292	0.0946232	0.233493	5.666	4.94135e-06	5.01821e-05	8.534	3.88105e-12	3.68317e-11	6.242	2.34988e-14	6.10659e-13	2.868	6.1466e-10	9.52436e-09	YBR061C	YBR060C	Tandem sens
GIM_5p_end_NAM7_SET2_3194	B	internal	YBR061C	TRM7	365719	364787	365742	364606	chrII	-1	364963	364997	9	16	83	106	0.671	0.176502	0.367845	3.083	4.44258e-11	1.13634e-09	3.428	1.97622e-13	2.18038e-12	2.757	2.15464e-09	2.95013e-08	0.345	0.421757	0.576702	YBR062C	YBR060C	Tandem sens
GIM_5p_end_NAM7_SET2_3195	B	internal	YBR061C	TRM7	365719	364787	365742	364606	chrII	-1	365141	365236	4	2	12	16	-0.847	0.158895	0.343387	1.509	0.000501466	0.00296681	1.949	3.75387e-06	1.44926e-05	2.796	2.67915e-07	2.56391e-06	0.44	0.203213	0.337317	YBR062C	YBR060C	Tandem sens
GIM_5p_end_NAM7_SET2_3196	B	internal	YBR061C	TRM7	365719	364787	365742	364606	chrII	-1	365301	365311	1	1	6	3	0.642	0.500392	0.732946	2.734	0.000652544	0.00373596	2.105	0.0100206	0.0182881	1.463	0.0616418	0.133223	-0.628	0.27485	0.421963	YBR062C	YBR060C	Tandem sens
GIM_5p_end_NAM7_SET2_3197	O	mRNA	YBR061C	TRM7	365719	364787	365742	364606	chrII	-1	365705	365761	190	242	233	236	0.358	0.156235	0.339387	0.297	0.237911	0.416607	0.315	0.209767	0.277846	-0.043	0.864198	0.921898	0.018	0.942538	0.967523	YBR062C	YBR060C	Tandem sens
GIM_5p_end_NAM7_SET2_3198	O	mRNA	YBR062C	YBR062C	366600	365976	366605	365854	chrII	-1	366578	366631	300	535	309	437	0.834	2.66617e-05	0.000226663	0.043	0.829969	0.918999	0.541	0.00630211	0.0121113	-0.293	0.137854	0.254488	0.499	0.0119014	0.0335936	YBR063C	YBR061C	Tandem sens
GIM_5p_end_NAM7_SET2_3199	C	CUT	CUT451	NA	366933	366605	366933	366605	chrII	-1	366935	366973	1	3	2	9	2.315	0.00873861	0.0350311	2.025	0.0208035	0.0658192	3.75	5.37616e-06	2.01206e-05	1.435	0.0123835	0.0349544	1.725	0.00215326	0.00796644	YBR065C	YBR062C	Tandem sens
GIM_5p_end_NAM7_SET2_3200	B	internal	YBR063C	YBR063C	368184	366970	368234	366870	chrII	-1	367181	367204	1	1	7	17	-0.263	0.784272	0.935647	2.798	5.20596e-05	0.000410037	4.031	1.68393e-09	1.1282e-08	4.293	5.2054e-08	5.7315e-07	1.233	0.00173752	0.00663469	YBR065C	YBR062C	Tandem sens
GIM_5p_end_NAM7_SET2_3201	B	internal	YBR063C	YBR063C	368184	366970	368234	366870	chrII	-1	367307	367422	2	2	76	63	-0.199	0.793954	0.935647	5.227	1.21785e-19	9.04157e-18	4.945	1.00086e-17	1.74441e-16	5.144	1.89706e-15	5.74345e-14	-0.282	0.481806	0.631986	YBR065C	YBR062C	Tandem sens
GIM_5p_end_NAM7_SET2_3203	O	mRNA	YBR063C	YBR063C	368184	366970	368234	366870	chrII	-1	368245	368261	1	0	6	9	-0.74	0.550679	0.776595	3.277	8.80566e-05	0.000650929	3.815	3.58147e-06	1.38889e-05	4.556	1.96251e-05	0.000124875	0.539	0.24884	0.391784	YBR065C	YBR063C	Tandem sens
GIM_5p_end_NAM7_SET2_3204	O	mRNA	YBR065C	ECM2	369678	368584	369728	368484	chrII	-1	369709	369753	24	39	19	52	0.691	0.00678652	0.0285117	-0.321	0.230072	0.407742	1.131	2.90013e-06	1.14372e-05	0.44	0.0625898	0.134766	1.452	6.15521e-09	8.06549e-08	YBR066C	YBR065C	Tandem sens
GIM_5p_end_NAM7_SET2_3205	B	internal	YBR066C	NRG2	370699	370037	370765	369965	chrII	-1	370348	370415	25	16	18	20	-0.621	0.0919055	0.22832	-0.393	0.265373	0.448541	-0.33	0.343725	0.423774	0.291	0.434253	0.594916	0.063	0.860326	0.918997	YBR067C	YBR065C	Tandem sens
GIM_5p_end_NAM7_SET2_3206	O	mRNA	YBR066C	NRG2	370699	370037	370765	369965	chrII	-1	370712	370792	106	110	137	80	0.051	0.886439	0.935647	0.37	0.299962	0.490788	-0.397	0.268273	0.343099	-0.449	0.213331	0.355284	-0.767	0.0320766	0.0768099	YBR067C	YBR066C	Tandem sens
GIM_5p_end_NAM7_SET2_3207	I	intergenic	YBR066C_YBR067C	NA	NA	NA	NA	NA	chrII	-1	370863	371007	13	38	15	35	1.507	7.40635e-07	8.83991e-06	0.156	0.629028	0.78482	1.417	1.98399e-06	8.05467e-06	-0.09	0.742177	0.842268	1.261	1.71038e-05	0.000111219	YBR067C	YBR066C	Tandem sens
GIM_5p_end_NAM7_SET2_3208	I	intergenic	YBR066C_YBR067C	NA	NA	NA	NA	NA	chrII	-1	371092	371129	3	6	6	9	0.742	0.265219	0.491513	0.67	0.305877	0.497341	1.234	0.0521893	0.0805176	0.492	0.428707	0.589707	0.564	0.353431	0.507573	YBR067C	YBR066C	Tandem sens
GIM_5p_end_NAM7_SET2_3209	I	intergenic	YBR066C_YBR067C	NA	NA	NA	NA	NA	chrII	-1	371501	371501	0	2	0	1	2.738	0.040142	0.120741	-1.275	0.43955	0.631946	2.251	0.0907915	0.132232	-0.487	0.642443	0.770043	3.526	0.0190444	0.0497257	YBR067C	YBR066C	Tandem sens
GIM_5p_end_NAM7_SET2_3210	I	intergenic	YBR066C_YBR067C	NA	NA	NA	NA	NA	chrII	-1	371565	371728	8	63	4	40	3.073	6.15897e-24	6.63137e-22	-0.735	0.0708731	0.17009	2.43	1.75368e-15	2.41028e-14	-0.643	0.00433985	0.0144932	3.165	2.73335e-19	1.50941e-17	YBR067C	YBR066C	Tandem sens
GIM_5p_end_NAM7_SET2_3212	O	mRNA	YBR067C	TIP1	372735	372103	372806	371958	chrII	-1	372757	372813	244	180	397	341	-0.43	0.238571	0.457122	0.695	0.054962	0.140514	0.48	0.184978	0.249019	0.91	0.0124247	0.0350617	-0.215	0.552056	0.692293	YBR068C	YBR067C	Tandem sens
GIM_5p_end_NAM7_SET2_3219	O	mRNA	YBR068C	BAP2	375690	373861	375750	373662	chrII	-1	375685	375760	556	531	786	765	-0.062	0.818766	0.935647	0.496	0.0635786	0.156755	0.459	0.0863428	0.126433	0.52	0.0522734	0.116058	-0.038	0.887922	0.935585	YBR069C	YBR067C	Tandem sens
GIM_5p_end_NAM7_SET2_3220	B	internal	NA	NA	NA	NA	NA	NA	chrII	-1	375848	375869	4	8	4	2	0.831	0.204501	0.406493	-0.122	0.856673	0.935104	-0.949	0.182877	0.246589	-1.78	0.0109038	0.031509	-0.827	0.24938	0.392349	YBR069C	YBR068C	Tandem sens
GIM_5p_end_NAM7_SET2_3221	B	internal	YBR069C	TAT1	378433	376574	378550	375854	chrII	-1	376226	376258	2	10	5	16	2.22	1.77299e-05	0.000157162	1.257	0.0190063	0.0612448	2.848	7.06656e-09	4.2957e-08	0.628	0.0816151	0.167034	1.591	4.09285e-05	0.000244071	YBR069C	YBR068C	Tandem sens
GIM_5p_end_NAM7_SET2_3223	B	internal	YBR069C	TAT1	378433	376574	378550	375854	chrII	-1	376672	376690	0	2	2	9	3.713	0.00639285	0.0271911	4.028	0.00259644	0.0120369	5.935	5.64695e-06	2.10395e-05	2.222	0.00159036	0.0060461	1.908	0.0027201	0.00970548	YBR070C	YBR068C	Tandem sens
GIM_5p_end_NAM7_SET2_3225	O	mRNA	YBR069C	TAT1	378433	376574	378550	375854	chrII	-1	378502	378550	242	274	389	353	0.179	0.446701	0.684853	0.681	0.00347788	0.0154144	0.542	0.0200614	0.0340176	0.363	0.120456	0.228108	-0.139	0.548034	0.689088	YBR070C	YBR069C	Tandem sens
GIM_5p_end_NAM7_SET2_3226	I	intergenic	YBR069C_YBR070C	NA	NA	NA	NA	NA	chrII	-1	378614	378645	3	12	0	10	1.79	0.000511494	0.00309342	-2.784	0.00244172	0.0114203	1.611	0.00143632	0.00324281	-0.179	0.681434	0.798504	4.395	6.06185e-07	5.38453e-06	YBR070C	YBR069C	Tandem sens
GIM_5p_end_NAM7_SET2_3228	O	mRNA	YBR070C	ALG14	379934	379221	379982	379182	chrII	-1	379800	380012	179	218	213	195	0.291	0.182559	0.375517	0.247	0.255017	0.435982	0.125	0.565766	0.64222	-0.166	0.444295	0.604352	-0.123	0.571118	0.708188	YBR071W	YBR069C	Divergent
GIM_5p_end_NAM7_SET2_3232	X	XUT	XUT_2R-170	NA	381137	380398	381137	380398	chrII	-1	381030	381267	8	89	13	114	3.395	2.65688e-27	3.98823e-25	0.535	0.127909	0.264936	3.763	4.31788e-34	3.03471e-32	0.368	0.12212	0.230513	3.229	1.46958e-29	2.56549e-27	YBR072W	YBR070C	Divergent
GIM_5p_end_NAM7_SET2_3233	A	antisens	NA	NA	NA	NA	NA	NA	chrII	-1	381410	381456	10	35	22	44	1.703	0.0828551	0.211404	1.08	0.27184	0.455918	2.018	0.0393643	0.0624767	0.315	0.746055	0.845365	0.938	0.334936	0.487952	YBR072W	YBR071W	Tandem antisens
GIM_5p_end_NAM7_SET2_3234	B	internal	YBR072C-A	YBR072C-A	383021	382860	383071	382760	chrII	-1	382925	382957	9	5	6	2	-0.812	0.108399	0.25873	-0.417	0.366221	0.563174	-2.022	0.000296201	0.000774847	-1.21	0.0461963	0.104713	-1.604	0.00498142	0.0161322	YBR073W	YBR072W	Tandem antisens
GIM_5p_end_NAM7_SET2_3235	I	intergenic	YBR073W_YBR074W	NA	NA	NA	NA	NA	chrII	-1	386074	386074	1	1	2	1	0.928	0.413928	0.650449	1.801	0.0877363	0.200325	0.936	0.392229	0.474165	0.008	0.993859	0.996739	-0.865	0.359143	0.513601	YBR074W	YBR073W	Tandem antisens
GIM_5p_end_NAM7_SET2_3237	X	XUT	XUT_2R-172	NA	390772	390126	390772	390126	chrII	-1	390633	390726	5	19	9	38	1.799	0.000233217	0.00155516	0.714	0.157161	0.309729	2.823	1.88101e-09	1.25325e-08	1.024	0.0155183	0.0421698	2.109	1.75268e-06	1.41992e-05	YBR077C	YBR074W	Convergent
GIM_5p_end_NAM7_SET2_3239	A	antisens	YBR076W	ECM8	390227	391291	390177	391391	chrII	-1	390987	390992	1	3	1	3	1.191	0.148943	0.328826	0.062	0.943617	0.984286	1.533	0.0493662	0.0766208	0.341	0.628483	0.759662	1.471	0.0563166	0.121471	YBR077C	YBR074W	Convergent
GIM_5p_end_NAM7_SET2_3240	C	CUT	CUT_GIM_0141	NA	391542	391124	391542	391124	chrII	-1	391503	391570	72	90	105	69	0.293	0.502015	0.734538	0.513	0.236445	0.414747	-0.074	0.864656	0.898915	-0.367	0.399919	0.560572	-0.587	0.175264	0.300319	YBR077C	YBR076W	Convergent
GIM_5p_end_NAM7_SET2_3241	B	internal	NA	NA	NA	NA	NA	NA	chrII	-1	391641	391712	62	68	88	78	0.125	0.709904	0.898853	0.5	0.129936	0.268018	0.321	0.330603	0.409977	0.196	0.554363	0.70087	-0.179	0.585422	0.720035	YBR077C	YBR076W	Convergent
GIM_5p_end_NAM7_SET2_3242	B	internal	YBR077C	SLM4	392293	391805	392343	391705	chrII	-1	391846	391924	8	47	17	60	2.492	5.54226e-13	1.66632e-11	1.026	0.00455537	0.0192364	2.844	3.97209e-17	6.49425e-16	0.352	0.214511	0.356564	1.818	1.96896e-09	2.80039e-08	YBR078W	YBR076W	Tandem antisens
GIM_5p_end_NAM7_SET2_3243	O	mRNA	YBR077C	SLM4	392293	391805	392343	391705	chrII	-1	392243	392374	61	107	74	114	0.806	0.00819666	0.0332212	0.265	0.386277	0.584188	0.892	0.0031367	0.00651948	0.086	0.774708	0.865259	0.627	0.0369321	0.0863358	YBR078W	YBR076W	Tandem antisens
GIM_5p_end_NAM7_SET2_3245	I	intergenic	YBR077C_YBR078W	NA	NA	NA	NA	NA	chrII	-1	392644	392644	0	1	1	2	1.919	0.1424	0.318345	1.677	0.195069	0.363402	2.965	0.015492	0.0269751	1.047	0.289722	0.446379	1.289	0.182521	0.310427	YBR078W	YBR077C	Divergent
GIM_5p_end_NAM7_SET2_3246	I	intergenic	YBR077C_YBR078W	NA	NA	NA	NA	NA	chrII	-1	392699	392777	21	41	49	49	0.919	0.00438872	0.0198797	1.199	0.000142592	0.000994707	1.199	0.000132382	0.000373136	0.28	0.360049	0.522	0	0.998719	0.999273	YBR078W	YBR077C	Divergent
GIM_5p_end_NAM7_SET2_3248	A	antisens	YBR078W	ECM33	393123	394742	392948	395301	chrII	-1	394103	394127	1	2	1	7	1.486	0.128557	0.295758	1.243	0.197345	0.366679	3.454	8.05023e-05	0.000237416	1.968	0.00662626	0.0208244	2.211	0.00169973	0.00651684	YBR079C	YBR077C	Tandem sens
GIM_5p_end_NAM7_SET2_3249	A	antisens	YBR078W	ECM33	393123	394742	392948	395301	chrII	-1	394933	394946	0	1	0	8	0.377	0.760725	0.935647	-0.054	0.965478	0.994344	4.104	2.5727e-05	8.41638e-05	3.727	0.000142597	0.000721406	4.158	2.12071e-05	0.000134995	YBR079C	YBR078W	Convergent
GIM_5p_end_NAM7_SET2_3250	B	internal	YBR079C	RPG1	398277	395383	398305	395233	chrII	-1	395541	395666	13	12	39	34	-0.122	0.768143	0.935647	1.573	2.39283e-05	0.000209487	1.369	0.000238219	0.000637106	1.491	0.000132173	0.00067448	-0.204	0.556913	0.696045	YBR080C	YBR078W	Convergent
GIM_5p_end_NAM7_SET2_3252	O	mRNA	YBR079C	RPG1	398277	395383	398305	395233	chrII	-1	398294	398324	251	225	223	197	-0.155	0.724273	0.91021	-0.166	0.705603	0.838044	-0.34	0.438288	0.520733	-0.185	0.67378	0.793666	-0.174	0.691337	0.803309	YBR080C	YBR079C	Tandem sens
GIM_5p_end_NAM7_SET2_3253	B	internal	YBR080C	SEC18	400890	398614	400929	398473	chrII	-1	399456	399607	17	26	149	586	0.576	0.133747	0.304563	3.114	6.12788e-18	3.68479e-16	5.068	1.75849e-45	2.77854e-43	4.492	1.3191e-36	2.74564e-34	1.953	3.33011e-09	4.54807e-08	YBR081C	YBR079C	Tandem sens
GIM_5p_end_NAM7_SET2_3258	B	internal	YBR080C	SEC18	400890	398614	400929	398473	chrII	-1	400339	400339	0	0	0	2	2.458	0.134922	NA	0.004	0.997981	NA	4.232	0.00599146	0.0115842	1.774	0.154952	0.277922	4.227	0.00570697	0.0180824	YBR081C	YBR079C	Tandem sens
GIM_5p_end_NAM7_SET2_3259	O	mRNA	YBR080C	SEC18	400890	398614	400929	398473	chrII	-1	400875	400932	121	99	94	99	-0.287	0.0810777	0.208227	-0.361	0.0253323	0.0767357	-0.285	0.0741679	0.110345	0.003	0.987602	0.993292	0.076	0.639619	0.764414	YBR081C	YBR079C	Tandem sens
GIM_5p_end_NAM7_SET2_3262	B	internal	YBR081C	SPT7	405251	401253	405393	401129	chrII	-1	402926	402927	0	0	3	6	0.261	0.879804	0.935647	4.765	0.000693675	0.00393964	5.719	3.94885e-05	0.000124281	5.458	9.18621e-05	0.000489668	0.954	0.108403	0.205875	tR(UCU)B	YBR080C	Divergent
GIM_5p_end_NAM7_SET2_3263	B	internal	YBR081C	SPT7	405251	401253	405393	401129	chrII	-1	403208	403307	3	2	53	171	-0.553	0.403208	0.638332	4.087	8.99701e-18	5.24146e-16	5.774	1.21383e-34	9.06063e-33	6.327	1.52012e-28	1.60517e-26	1.688	3.97592e-07	3.65619e-06	tR(UCU)B	YBR080C	Divergent
GIM_5p_end_NAM7_SET2_3264	B	internal	YBR081C	SPT7	405251	401253	405393	401129	chrII	-1	403488	403532	0	0	12	17	0.324	0.811163	0.935647	5.284	2.40365e-07	3.2954e-06	5.745	1.70693e-08	9.83759e-08	5.421	1.66022e-07	1.65692e-06	0.461	0.182882	0.310913	tR(UCU)B	YBR080C	Divergent
GIM_5p_end_NAM7_SET2_3265	O	mRNA	YBR081C	SPT7	405251	401253	405393	401129	chrII	-1	405394	405397	9	4	8	5	-0.996	0.0431352	0.1276	-0.135	0.750421	0.86828	-0.724	0.102312	0.147176	0.273	0.595609	0.733182	-0.589	0.188211	0.318222	tR(UCU)B	YBR081C	Divergent
GIM_5p_end_NAM7_SET2_3266	C	CUT	CUT452	NA	406457	406105	406457	406105	chrII	-1	406266	406330	18	30	34	43	0.724	0.308784	0.545451	0.906	0.200729	0.371236	1.216	0.0849958	0.124672	0.492	0.484822	0.642206	0.31	0.657949	0.778456	YBR082C	tD(GUC)B	Convergent
[truncated: 20,217 more rows]

## Sheet: Columns description
Column Name	Description
cluster id	Unique ID of the cluster
category	Cluster category (mRNA CUT, SUT, XUT, other features like tRNA or snRNA, ORF internal clusters, ORF antisens clusters, intergenic)
[truncated: 34 more rows]
