# Supplementary material for: Quality control of transcription start site selection by nonsense-mediated-mRNA decay
Source: eLife. 2015 Apr 23;4:e06722. doi: 10.7554/eLife.06722 (PMC4434318; doi:10.7554/eLife.06722)
Supplement: Supplementary file 4. — List of genes with identified iTSSs and/or uORFs. DOI: http://dx.doi.org/10.7554/eLife.06722.027 [file elife06722s004.xlsx]

## Sheet: Supplementary_file_4
name	gene	chromosome	strand	annotation start	annotation end	transcription start	transcription end	has uORF	has iTSS	WT ATG start codon TSS read count	upf1∆ ATG start codon TSS read count	log2(upf1∆/WT) ATG start codon TSS read count	pvalue ATG start codon TSS read count	padj ATG start codon TSS read count	WT uORF TSS read count	upf1∆ uORF TSS read count	log2(upf1∆/WT) uORF TSS read count	pvalue uORF TSS read count	padj uORFTSS read count	WT start codon phased iTSS	upf1∆ start codon phased iTSS	log2(upf1∆/WT) start codon phased iTSS	pvalue start codon phased iTSS	padj start codon phased iTSS	WT start codon unphased iTSS	upf1∆ start codon unphased iTSS	log2(upf1∆/WT) start codon unphased iTSS	pvalue start codon unphased iTSS	padj start codon unphased iTSS	WT not annotated and start codon unphased orf TSS read count	upf1∆ not annotated and start codon unphased orf TSS read count	log2(upf1∆/WT) not annotated and start codon unphased orf TSS read count	pvalue not annotated and start codon unphased orf TSS read count	padj not annotated and start codon unphased orf TSS read count	WT annotated and start codon phased orf TSS read count	upf1∆ annotated and start codon phased orf TSS read count	log2(upf1∆/WT) annotated and start codon phased orf TSS read count	pvalue annotated and start codon phased orf TSS read count	padj annotated and start codon phased orf TSS read count
YAL002W	VPS8	chrI	1	143707	147531	143597	147597	1	0	17	13	-0.237	0.484347	0.999661	22	64	1.515	5.67433e-09	7.78571e-08	0	0	NA	NA	NA	0	0	0.594	0.559021	NA	23	64	1.507	2.83702e-09	2.63248e-08	17	13	-0.238	0.484367	0.999261	YAL002W
YAL003W	EFB1	chrI	1	142174	143160	142124	143260	1	1	5861	5715	-0.031	0.912703	0.999661	91	177	0.907	0.106171	0.211826	0	0	NA	NA	NA	19	32	0.721	0.0113468	0.0257959	110	209	0.881	NA	NA	5861	5715	-0.032	0.912671	0.999261	YAL003W
YAL005C	SSA1	chrI	-1	141431	139503	141681	139369	1	1	3733	2808	-0.394	0.0139361	0.212788	72	104	0.539	0.102396	0.206425	0	0	NA	NA	NA	15	17	0.216	0.495076	0.588781	87	121	0.488	0.088476	0.150245	3733	2808	-0.394	0.0138957	0.21462	YAL005C
YAL007C	ERP2	chrI	-1	138345	137698	138449	137569	0	1	244	207	-0.192	0.559395	0.999661	0	0	0.056	0.95268	NA	0	0	NA	NA	NA	1	1	0.119	0.891401	NA	1	1	0.129	0.877572	0.916991	244	207	-0.192	0.559304	0.999261	YAL007C
YAL008W	FUN14	chrI	1	136914	137510	136861	137637	0	1	293	275	-0.094	0.572457	0.999661	0	0	NA	NA	NA	1	4	1.28	0.0668765	0.419014	3	4	0.506	0.396807	0.497186	3	4	0.505	0.390988	0.508524	294	279	-0.08	0.632305	0.999261	YAL008W
YAL009W	SPO7	chrI	1	135854	136633	135821	136701	1	1	418	374	-0.154	0.479517	0.999661	5	11	1.043	0.0559099	0.128187	0	2	1.212	0.142313	NA	69	120	0.791	0.0205249	0.0421684	74	132	0.82	0.00723227	0.0173388	419	376	-0.148	0.496088	0.999261	YAL009W
YAL010C	MDM10	chrI	-1	135665	134184	135705	134088	0	1	51	50	-0.016	0.958117	0.999661	0	0	NA	NA	NA	0	0	NA	NA	NA	1	0	-0.682	0.500099	NA	1	0	-0.678	0.494215	NA	51	50	-0.016	0.958096	0.999261	YAL010C
YAL011W	SWC3	chrI	1	132199	134076	132196	134108	0	1	19	14	-0.183	NA	NA	0	0	-0.619	0.601513	NA	0	0	NA	NA	NA	2	7	1.394	0.0378686	0.0706163	2	7	1.372	0.0430792	0.0817845	20	14	-0.191	NA	NA	YAL011W
YAL012W	CYS3	chrI	1	130799	131983	130700	132084	1	1	1751	1471	-0.182	0.623476	0.999661	79	81	0.006	0.975487	0.983544	0	0	NA	NA	NA	17	18	-0.01	0.981078	0.986837	96	98	0.009	0.963986	0.974607	1751	1471	-0.182	0.623379	0.999261	YAL012W
YAL013W	DEP1	chrI	1	129270	130487	129238	130564	1	1	488	455	-0.096	0.477805	0.999661	0	4	3.637	0.000456231	0.00222154	7	9	0.404	0.3213	0.760407	0	0	NA	NA	NA	0	4	3.228	0.000364366	0.00123745	494	464	-0.089	0.501462	0.999261	YAL013W
YAL014C	SYN8	chrI	-1	129019	128252	129074	128170	1	1	13	14	0.007	0.98167	0.999661	111	213	0.939	1.75152e-07	1.81297e-06	0	0	NA	NA	NA	2	7	1.751	0.00821126	0.0193357	113	221	0.961	5.69404e-08	4.21104e-07	13	14	0.007	0.981362	0.999261	YAL014C
YAL015C	NTG1	chrI	-1	128102	126903	128074	126746	1	1	2	4	0.355	0.385526	0.999661	0	1	0.585	0.611586	0.74915	25	23	-0.129	0.623817	0.93937	5	17	1.719	8.24622e-05	0.000339762	5	18	1.666	6.34885e-05	0.000257893	27	27	-0.051	0.819096	0.999261	YAL015C
YAL016W	TPD3	chrI	1	124879	126786	124798	126862	0	1	717	719	0.004	0.99026	0.999661	0	0	NA	NA	NA	0	3	2.009	0.0129829	NA	0	0	NA	NA	NA	0	0	NA	NA	NA	717	722	0.008	0.97987	0.999261	YAL016W
YAL017W	PSK1	chrI	1	120225	124295	119862	124446	0	1	4	7	0.245	0.51896	0.999661	0	0	NA	NA	NA	0	0	NA	NA	NA	1	9	3.007	2.66471e-05	0.000124485	1	9	2.991	2.36083e-05	0.000104446	4	7	0.246	0.518768	0.999261	YAL017W
YAL019W	FUN30	chrI	1	114919	118314	114869	118414	0	0	34	29	-0.117	0.765222	0.999661	0	0	0.754	0.42446	NA	0	0	NA	NA	NA	0	0	1.009	0.242421	NA	0	1	1.586	0.093929	NA	34	29	-0.117	0.765222	0.999261	YAL019W
YAL020C	ATS1	chrI	-1	114615	113614	114682	113562	1	1	368	501	0.418	0.0148424	0.218189	24	72	1.577	3.49461e-09	4.9091e-08	0	0	-0.316	0.607386	NA	135	535	1.953	3.32368e-17	1.06189e-15	159	607	1.903	1.72266e-17	4.31099e-16	368	501	0.417	0.0150016	0.22231	YAL020C
YAL021C	CCR4	chrI	-1	113359	110846	113434	110618	0	1	231	200	-0.191	0.411905	0.999661	0	0	NA	NA	NA	0	0	NA	NA	NA	1	0	-1.257	0.213009	NA	1	0	-1.229	0.21331	NA	231	200	-0.191	0.411715	0.999261	YAL021C
YAL022C	FUN26	chrI	-1	110430	108877	110466	108858	1	1	639	594	-0.097	0.480729	0.999661	1	6	2.856	0.000162762	0.000894102	0	0	NA	NA	NA	57	134	1.197	0.000649659	0.00218679	57	140	1.246	0.000240811	0.000852909	639	594	-0.097	0.48055	0.999261	YAL022C
YAL023C	PMT2	chrI	-1	108551	106272	108666	106162	0	1	1087	936	-0.207	0.189103	0.829123	0	0	NA	NA	NA	0	0	NA	NA	NA	4	6	0.367	0.513559	0.605415	4	6	0.364	0.511316	0.621736	1087	936	-0.207	0.18892	0.843684	YAL023C
YAL024C	LTE1	chrI	-1	105872	101565	105986	101482	0	1	8	6	-0.257	0.518196	0.999661	0	0	NA	NA	NA	0	0	NA	NA	NA	0	1	0.495	0.618693	NA	0	1	0.491	0.614643	NA	8	6	-0.258	0.518396	0.999261	YAL024C
YAL025C	MAK16	chrI	-1	101145	100225	101170	100058	1	1	495	419	-0.097	0.810985	0.999661	4	3	-0.359	0.653076	0.778414	0	0	NA	NA	NA	3	16	1.86	0.0144904	0.0315257	7	19	1.283	0.0446126	0.0841795	495	419	-0.098	0.810838	0.999261	YAL025C
YAL026C	DRS2	chrI	-1	99697	95630	99747	95530	0	0	44	31	-0.334	0.373437	0.999661	0	0	0.056	0.95268	NA	0	0	NA	NA	NA	0	0	0.046	0.948529	NA	0	0	0.042	0.952238	NA	44	31	-0.335	0.373333	0.999261	YAL026C
YAL027W	SAW1	chrI	1	94687	95472	94606	95542	1	1	80	87	0.124	0.402484	0.999661	44	96	1.119	3.50645e-05	0.000224464	3	4	0.134	0.836937	0.977428	0	2	1.344	0.132953	0.204335	45	98	1.127	1.31756e-05	6.11856e-05	82	90	0.126	0.413134	0.999261	YAL027W
YAL028W	FRT2	chrI	1	92900	94486	92854	94486	1	1	66	97	0.405	0.24979	0.928511	170	295	0.778	0.00415606	0.0148461	0	0	NA	NA	NA	7	34	2.025	0.00281373	0.00766665	177	329	0.871	0.00260865	0.00708655	66	97	0.406	0.249752	0.943731	YAL028W
YAL029C	MYO4	chrI	-1	92270	87855	92514	87698	0	1	3	3	0.072	0.859028	0.999661	0	0	NA	NA	NA	0	0	NA	NA	NA	2	1	-0.115	0.894783	0.921424	2	1	-0.114	0.895033	0.930527	3	3	0.072	0.859885	0.999261	YAL029C
YAL030W	SNC1	chrI	1	87286	87752	87262	87782	1	1	3932	4079	0.047	0.85369	0.999661	0	2	2.079	0.0582995	NA	0	0	NA	NA	NA	99	224	1.116	0.0151162	0.0327141	99	226	1.121	0.0143727	0.0318643	3932	4079	0.047	0.853637	0.999261	YAL030W
YAL031C	GIP4	chrI	-1	87031	84749	87074	84738	1	1	30	23	-0.325	0.337509	0.990751	0	1	1.531	0.181052	NA	0	0	NA	NA	NA	1	1	0.243	0.790031	NA	1	2	0.814	0.320483	0.434829	30	23	-0.325	0.337431	0.999261	YAL031C
YAL032C	PRP45	chrI	-1	84474	83335	84506	83250	0	1	39	35	-0.186	0.445776	0.999661	0	0	-0.557	0.639026	NA	0	0	NA	NA	NA	2	5	1.49	0.0302256	0.0583464	2	6	1.235	0.0589047	0.106796	39	35	-0.187	0.445733	0.999261	YAL032C
YAL033W	POP5	chrI	1	82706	83227	82694	83310	1	1	188	177	-0.07	0.511312	0.999661	1	4	2.074	0.0059702	0.0199194	0	0	NA	NA	NA	45	78	0.76	2.95075e-05	0.00013616	46	82	0.808	6.26787e-06	3.1371e-05	188	177	-0.07	0.511167	0.999261	YAL033W
YAL034C	FUN19	chrI	-1	81951	80710	82586	80602	1	1	31	36	0.108	0.787673	0.999661	1	2	0.84	0.353802	0.522729	0	0	0.141	0.864989	NA	0	1	0.513	0.596417	NA	1	3	0.873	0.28244	0.392565	31	36	0.11	0.784876	0.999261	YAL034C
YAL034W-A	MTW1	chrI	1	79718	80587	79694	80646	0	0	36	38	0.101	0.730515	0.999661	0	0	NA	NA	NA	0	0	-0.699	0.39412	NA	0	0	-0.495	0.599293	NA	0	0	-0.482	0.59957	NA	37	38	0.086	0.774173	0.999261	YAL034W-A
YAL035W	FUN12	chrI	1	76427	79435	76382	79534	1	1	985	906	-0.091	0.792254	0.999661	0	1	2.332	0.0494545	NA	0	0	NA	NA	NA	10	15	0.56	0.328078	0.428571	10	16	0.661	0.239781	0.342692	985	906	-0.091	0.792168	0.999261	YAL035W
YAL036C	RBG1	chrI	-1	76152	75043	76210	74874	1	1	309	300	-0.043	0.807996	0.999661	118	162	0.457	0.0997033	0.201685	0	0	0.031	0.95268	NA	1	3	1.004	0.184527	0.267256	119	165	0.467	0.0897967	0.152117	309	300	-0.043	0.807799	0.999261	YAL036C
YAL037W	YAL037W	chrI	1	74020	74823	73934	74958	1	1	8	6	-0.289	0.442631	0.999661	51	131	1.339	0.000378582	0.00188228	0	1	0.616	0.449235	NA	1	3	1.092	0.155347	0.231943	52	134	1.326	0.000356502	0.00121323	8	7	-0.211	0.57309	0.999261	YAL037W
YAL038W	CDC19	chrI	1	71786	73288	71678	73446	1	1	6955	8038	0.202	0.149274	0.757469	1	14	2.825	0.000150555	0.000834059	47	60	0.342	0.124315	0.536518	0	0	NA	NA	NA	1	14	2.676	0.000139619	0.000520551	7002	8098	0.203	0.146921	0.779336	YAL038W
YAL039C	CYC3	chrI	-1	69525	68716	69610	68650	1	1	310	298	-0.053	0.855395	0.999661	15	29	0.863	0.0215588	0.0588874	2	2	-0.433	0.538746	0.913898	0	0	NA	NA	NA	15	29	0.853	0.0210276	0.0441303	312	300	-0.054	0.85235	0.999261	YAL039C
YAL040C	CLN3	chrI	-1	67520	65778	67850	65466	0	0	1	2	0.198	0.623311	0.999661	0	0	NA	NA	NA	0	0	NA	NA	NA	0	0	0.043	0.95236	NA	0	0	0.042	0.952197	NA	1	2	0.198	0.624201	0.999261	YAL040C
YAL041W	CDC24	chrI	1	62840	65404	62790	65606	0	1	73	82	0.157	0.550598	0.999661	0	0	0.056	0.95268	NA	1	0	-1.079	0.165592	NA	4	6	0.659	0.256043	0.350884	4	6	0.656	0.252362	0.357273	74	82	0.145	0.579897	0.999261	YAL041W
YAL042W	ERV46	chrI	1	61316	62563	61278	62646	1	1	614	561	-0.13	0.213251	0.876733	3	8	1.416	0.00849551	0.0269723	10	11	0.218	0.668482	0.951425	0	0	NA	NA	NA	3	8	1.385	0.00813218	0.0192064	624	573	-0.123	0.250089	0.943731	YAL042W
YAL043C	PTA1	chrI	-1	61052	58695	61090	58610	0	1	31	26	-0.239	0.403589	0.999661	0	0	0.082	0.938204	NA	1	1	0.365	0.661137	NA	0	0	NA	NA	NA	0	0	0.064	0.936154	NA	32	27	-0.219	0.435061	0.999261	YAL043C
YAL044C	GCV3	chrI	-1	58462	57950	58482	57874	1	1	4778	4078	-0.166	0.653067	0.999661	18	22	0.238	0.649309	0.775288	34	94	1.362	0.000932417	0.036567	74	187	1.254	0.00446684	0.0115027	81	194	1.185	0.0066151	0.0159736	4823	4186	-0.149	0.686318	0.999261	YAL044C
YAL044W-A	YAL044W-A	chrI	1	57518	57850	57502	57958	1	1	751	763	0.018	0.959629	0.999661	4	19	2.019	1.6391e-05	0.000114135	274	296	0.098	0.843326	0.978337	14	20	0.453	0.430318	0.530163	18	39	1.025	0.0179899	0.0385721	1026	1060	0.035	NA	NA	YAL044W-A
YAL046C	AIM1	chrI	-1	57367	57029	57418	56922	1	1	213	190	-0.172	0.332523	0.986955	96	103	0.102	0.617747	0.753039	9	8	-0.285	0.516727	0.904423	6	12	0.897	0.0398752	0.0737632	8	16	0.901	0.0192932	0.0410292	316	297	-0.096	0.535569	0.999261	YAL046C
YAL047C	SPC72	chrI	-1	56857	54989	56922	54954	1	1	10	9	-0.067	0.858205	0.999661	1	1	-0.76	0.471396	0.636738	0	0	0.031	0.95268	NA	3	21	2.607	5.17052e-06	2.82096e-05	4	22	2.125	6.29186e-05	0.000256172	10	9	-0.067	0.858561	0.999261	YAL047C
YAL049C	AIM2	chrI	-1	52595	51855	52658	51738	0	0	128	126	-0.035	0.876886	0.999661	0	0	-1.17	0.313275	NA	0	0	NA	NA	NA	0	0	-0.503	0.596274	NA	1	0	-1.275	0.197991	NA	128	126	-0.035	0.876867	0.999261	YAL049C
YAL051W	OAF1	chrI	1	48564	51707	48512	51798	0	1	54	48	-0.101	0.778512	0.999661	0	0	0.056	0.95268	NA	0	0	NA	NA	NA	18	37	0.975	0.0684442	0.116969	18	37	0.972	0.0679011	0.120519	54	48	-0.101	0.778469	0.999261	YAL051W
YAL053W	FLC2	chrI	1	45899	48250	45760	48304	1	1	130	77	-0.726	0.000117439	0.00504416	12	11	-0.087	0.85983	0.919854	18	14	-0.413	0.315542	0.760407	0	0	NA	NA	NA	12	11	-0.086	0.85915	0.903649	148	90	-0.679	0.000488637	0.0174975	YAL053W
YAL055W	PEX22	chrI	1	42177	42719	42160	42832	1	1	71	64	-0.091	0.792705	0.999661	3	2	-0.367	0.592229	0.735095	0	0	NA	NA	NA	90	155	0.785	8.30564e-05	0.000341837	93	158	0.758	9.94588e-05	0.000388046	71	64	-0.091	0.792681	0.999261	YAL055W
YAL056W	GPB2	chrI	1	39259	41901	39216	41968	0	1	72	52	-0.32	0.397412	0.999661	0	0	0.056	0.95268	NA	0	0	NA	NA	NA	6	6	0.145	0.813199	0.858997	6	6	0.145	0.812174	0.872387	72	52	-0.32	0.397345	0.999261	YAL056W
YAL058W	CNE1	chrI	1	37464	38972	37408	39032	1	1	220	190	-0.14	0.716461	0.999661	120	265	1.131	6.53759e-08	7.37041e-07	0	0	NA	NA	NA	8	18	1.101	0.00588061	0.0145548	128	283	1.128	1.15952e-07	8.06941e-07	220	190	-0.14	0.716361	0.999261	YAL058W
YAL059W	ECM1	chrI	1	36581	37147	36544	37328	1	1	356	375	0.058	0.871196	0.999661	10	7	-0.408	0.599461	0.739404	0	0	NA	NA	NA	14	28	0.907	0.136634	0.208293	17	30	0.731	0.237531	0.340262	362	379	0.052	0.885821	0.999261	YAL059W
YAL060W	BDH1	chrI	1	35155	36303	35096	36392	1	1	672	676	0.005	0.988871	0.999661	17	41	1.188	0.0251296	0.0665296	0	0	NA	NA	NA	34	74	1.049	0.0648763	0.111886	51	115	1.149	0.000929172	0.00284376	672	676	0.005	0.988867	0.999261	YAL060W
YAL061W	BDH2	chrI	1	33448	34701	33360	34896	1	1	206	198	-0.049	0.888116	0.999661	1	3	1.624	0.103756	0.208106	0	0	NA	NA	NA	0	1	2.288	0.0225056	NA	1	4	1.902	0.0347943	0.0676366	206	198	-0.049	0.888144	0.999261	YAL061W
YAL062W	GDH3	chrI	1	31567	32940	31152	32984	1	1	10	12	0.2	0.586398	0.999661	1	0	-1.401	0.161846	0.293511	0	0	NA	NA	NA	1	12	3.104	1.59862e-05	7.84738e-05	2	12	2.106	0.000371594	0.0012594	10	12	0.2	0.586681	0.999261	YAL062W
YAL063C-A	YAL063C-A	chrI	-1	22685	22395	22735	22295	1	0	0	0	NA	NA	NA	1	11	2.977	0.0002751	0.00141549	0	0	NA	NA	NA	0	0	0.086	0.926168	NA	1	11	2.838	0.000134738	0.000504631	0	0	NA	NA	NA	YAL063C-A
YAL067C	SEO1	chrI	-1	9016	7235	9260	7276	1	1	22	30	0.219	0.588859	0.999661	36	89	1.21	0.0528508	0.122683	0	0	NA	NA	NA	1	7	2.806	8.93948e-05	0.000364739	36	95	1.258	0.0286864	0.0575258	22	30	0.22	0.589218	0.999261	YAL067C
YAR002C-A	ERP1	chrI	-1	154724	154065	154761	153897	0	1	337	280	-0.222	0.465102	0.999661	0	0	0.132	0.911794	NA	0	0	NA	NA	NA	7	27	1.89	1.32346e-07	1.02034e-06	7	27	1.86	1.09866e-07	7.66743e-07	337	280	-0.222	0.464923	0.999261	YAR002C-A
YAR002W	NUP60	chrI	1	152257	153876	152213	153989	1	0	83	77	-0.075	0.672803	0.999661	4	3	-0.599	0.328024	0.49455	0	0	NA	NA	NA	0	0	-0.391	0.701956	NA	5	3	-0.602	0.299476	0.412424	83	77	-0.075	0.672792	0.999261	YAR002W
YAR003W	SWD1	chrI	1	155005	156285	154933	156805	0	1	36	63	0.729	0.00258456	0.0653312	0	0	NA	NA	NA	0	0	NA	NA	NA	2	1	-1.19	0.154158	0.230625	2	1	-1.181	0.151718	0.236028	36	63	0.73	0.00258148	0.0678182	YAR003W
YAR007C	RFA1	chrI	-1	158619	156754	158697	156745	1	1	188	179	-0.079	0.641395	0.999661	1	1	-0.637	0.544645	0.697545	0	0	NA	NA	NA	1	0	-1.056	0.29756	NA	2	1	-0.982	0.245194	0.349219	188	179	-0.079	0.641232	0.999261	YAR007C
YAR008W	SEN34	chrI	1	158966	159793	158861	159870	1	1	0	0	0.224	0.359931	NA	131	136	0.06	NA	NA	0	0	NA	NA	NA	0	1	1.135	0.266899	NA	22	42	0.804	0.267768	0.375223	109	96	-0.108	0.788728	0.999261	YAR008W
YAR014C	BUD14	chrI	-1	168871	166742	169032	166610	0	1	209	161	-0.192	0.638789	0.999661	0	0	0.056	0.962828	NA	1	0	-1.226	0.100351	NA	5	12	1.323	0.0166755	0.0355379	5	12	1.283	0.0182731	0.0391284	210	161	-0.195	0.634069	0.999261	YAR014C
YAR015W	ADE1	chrI	1	169375	170295	169260	170484	1	1	1398	1001	-0.435	0.0738386	0.549423	0	1	1.874	0.0955658	0.194763	0	0	NA	NA	NA	4	4	-0.047	0.951143	0.963927	4	5	0.181	0.799461	0.863067	1398	1001	-0.436	0.0737267	0.575683	YAR015W
YAR018C	KIN3	chrI	-1	171703	170396	171728	170232	1	1	51	65	0.351	0.0750973	0.554105	6	13	0.961	0.119032	0.231142	0	0	NA	NA	NA	7	16	1.296	0.00131378	0.00399431	13	29	1.137	0.00839455	0.019732	51	65	0.351	0.075057	0.580708	YAR018C
YAR027W	UIP3	chrI	1	183770	184477	183720	184577	1	1	1180	1311	0.102	0.791339	0.999661	240	377	0.619	0.264057	0.420496	0	0	NA	NA	NA	2	22	3.003	1.55812e-07	1.17718e-06	242	399	0.671	0.19657	0.291706	1180	1311	0.103	0.791286	0.999261	YAR027W
YAR028W	YAR028W	chrI	1	184892	185596	184842	185696	1	1	264	404	0.573	0.00539664	0.110079	0	2	2.187	0.0397693	0.0966254	3	6	0.888	0.1319	0.548271	0	0	0.043	0.95268	NA	0	2	1.947	0.0380534	0.0732536	267	411	0.577	0.0057859	0.119094	YAR028W
YAR029W	YAR029W	chrI	1	186321	186545	186271	186645	1	1	2	7	0.931	0.0219706	0.280323	2	4	0.934	0.145396	0.270984	0	0	NA	NA	NA	2	5	1.573	0.0318062	0.0608986	4	9	1.289	0.0080908	0.0191178	2	7	0.931	0.0223707	0.291373	YAR029W
YAR031W	PRM9	chrI	1	187022	187732	186972	187832	1	0	62	59	-0.085	0.756442	0.999661	1	1	0.287	0.791616	NA	0	0	NA	NA	NA	0	0	0.043	0.95268	NA	0	1	0.628	0.52302	NA	62	60	-0.089	0.737431	0.999261	YAR031W
YAR033W	MST28	chrI	1	188107	188811	188057	188911	1	1	119	108	-0.129	0.546309	0.999661	7	55	2.912	5.24709e-18	2.08705e-16	0	0	NA	NA	NA	0	1	0.834	0.391357	NA	7	56	2.831	2.39461e-18	6.5194e-17	119	108	-0.129	0.546193	0.999261	YAR033W
YAR035W	YAT1	chrI	1	190193	192256	189997	192397	0	1	7	5	-0.322	0.414775	0.999661	0	0	NA	NA	NA	0	0	NA	NA	NA	1	1	0.298	0.753089	0.813976	1	1	0.292	0.754354	0.827135	7	5	-0.323	0.415907	0.999261	YAR035W
YAR042W	SWH1	chrI	1	192619	196185	192589	196261	0	1	107	104	-0.047	0.793948	0.999661	0	0	NA	NA	NA	7	5	-0.31	0.525492	0.906298	0	0	NA	NA	NA	0	0	NA	NA	NA	114	108	-0.066	0.711118	0.999261	YAR042W
YAR064W	YAR064W	chrI	1	220198	220497	220148	220597	0	0	1	1	0.01	NA	NA	0	0	0.11	0.926801	0.95538	0	0	0.087	0.916634	NA	0	0	NA	NA	NA	0	0	0.1	0.92022	0.945406	1	1	0.013	0.975428	0.999261	YAR064W
YAR066W	YAR066W	chrI	1	221049	221660	220999	221760	1	1	7	35	1.822	1.22534e-07	1.0972e-05	0	1	1.761	0.118305	0.229984	0	0	NA	NA	NA	2	3	0.292	0.643349	0.722249	2	4	0.564	0.343116	0.459622	7	35	1.825	1.23504e-07	1.15723e-05	YAR066W
YAR071W	PHO11	chrI	1	225460	226863	225410	226963	1	1	1390	774	-0.646	0.0709633	0.535615	6	31	2.299	3.8179e-07	3.67265e-06	0	0	NA	NA	NA	4	2	-0.985	0.188798	0.272082	9	32	1.705	3.44178e-05	0.000146011	1390	774	-0.647	0.0708778	0.562024	YAR071W
YBL001C	ECM15	chrII	-1	237467	237153	237650	236905	1	1	4808	4292	-0.151	0.492326	0.999661	1	6	1.722	0.042161	0.100708	486	508	0.059	0.853983	0.979426	148	154	0.049	0.924804	0.943576	149	160	0.086	0.867036	0.90996	5294	4801	-0.13	0.565961	0.999261	YBL001C
YBL002W	HTB2	chrII	1	236492	236887	236053	237150	1	1	2344	2171	-0.107	0.504909	0.999661	66	80	0.276	0.138815	0.261524	1	0	-1.462	0.0643145	NA	35	70	0.968	0.000272729	0.00101001	101	149	0.561	0.000466468	0.00153987	2345	2171	-0.107	0.50272	0.999261	YBL002W
YBL003C	HTA2	chrII	-1	235792	235394	235849	235089	1	1	7203	5174	-0.435	0.0629915	0.50344	189	249	0.377	0.157128	0.287163	0	0	NA	NA	NA	81	95	0.213	0.493425	0.587227	271	343	0.331	0.175301	0.264823	7203	5174	-0.435	0.0628846	0.530626	YBL003C
YBL004W	UTP20	chrII	1	227636	235117	227525	235213	0	0	63	35	-0.307	NA	NA	0	0	NA	NA	NA	0	0	NA	NA	NA	0	0	1.023	0.288922	NA	0	0	0.988	0.29303	NA	63	35	-0.309	NA	NA	YBL004W
YBL005W	PDR3	chrII	1	217470	220400	217420	220500	1	1	118	104	-0.085	NA	NA	0	4	2.681	0.00355958	0.0130715	0	0	NA	NA	NA	7	31	2.109	3.77464e-07	2.6207e-06	7	36	2.197	1.19156e-07	8.25759e-07	118	104	-0.085	NA	NA	YBL005W
YBL006C	LDB7	chrII	-1	217129	216587	217161	216473	1	1	538	526	-0.028	0.82499	0.999661	12	30	1.265	0.00446654	0.0157485	65	75	0.197	0.392655	0.811486	89	102	0.193	0.486164	0.580379	101	133	0.38	0.13344	0.211646	603	601	-0.001	0.990348	0.999261	YBL006C
YBL007C	SLA1	chrII	-1	216366	212632	216473	212473	1	1	228	156	-0.477	0.0677262	0.523096	2	4	1.103	0.0943288	0.19302	0	0	NA	NA	NA	1	3	1.445	0.0663565	0.113918	3	7	1.308	0.0119423	0.0270573	228	156	-0.478	0.0676324	0.548672	YBL007C
YBL008W	HIR1	chrII	1	209653	212175	209603	212275	0	1	36	29	-0.141	NA	NA	0	0	NA	NA	NA	0	0	NA	NA	NA	1	4	1.59	0.0321052	0.0614007	1	4	1.589	0.029755	0.0593065	36	29	-0.141	NA	NA	YBL008W
YBL009W	ALK2	chrII	1	207194	209224	207157	209309	1	1	3	2	-0.166	0.682452	0.999661	21	15	-0.372	0.481018	0.643053	1	0	-0.548	0.514667	NA	0	0	0.044	0.950658	NA	21	15	-0.364	0.480071	0.594223	4	2	-0.224	0.577996	0.999261	YBL009W
YBL010C	YBL010C	chrII	-1	206949	206107	206969	205857	0	1	65	64	0.002	0.995005	0.999661	0	0	NA	NA	NA	0	0	NA	NA	NA	36	159	2.077	3.10958e-10	3.85628e-09	36	159	2.076	2.47408e-10	2.68251e-09	65	64	0.002	0.994999	0.999261	YBL010C
YBL011W	SCT1	chrII	1	203538	205817	203437	205949	1	1	308	317	0.039	0.824446	0.999661	143	259	0.848	7.34587e-06	5.62865e-05	0	0	NA	NA	NA	7	19	1.358	0.00464587	0.0118745	150	278	0.881	1.05202e-07	7.36268e-07	308	317	0.039	0.824398	0.999261	YBL011W
YBL013W	FMT1	chrII	1	202056	203261	202012	203437	0	0	5	4	-0.186	0.625159	0.999661	0	0	-0.64	0.549906	NA	0	0	0.042	0.941655	NA	0	0	0.789	0.428778	NA	0	0	0.065	0.948074	NA	5	4	-0.185	0.626676	0.999261	YBL013W
YBL014C	RRN6	chrII	-1	201748	199064	201784	198928	1	1	6	7	0.269	0.500414	0.999661	102	113	0.128	0.874172	0.927907	0	0	NA	NA	NA	6	12	0.832	0.298242	0.396604	108	125	0.174	0.819536	0.876873	6	7	0.27	0.50098	0.999261	YBL014C
YBL015W	ACH1	chrII	1	194122	195702	194028	195860	1	1	461	411	-0.103	0.796842	0.999661	11	61	2.458	7.60556e-20	3.79207e-18	0	0	NA	NA	NA	9	19	0.959	0.0166017	0.0354207	20	80	1.972	5.23467e-22	2.14431e-20	461	411	-0.103	0.796776	0.999261	YBL015W
YBL016W	FUS3	chrII	1	192451	193512	192401	193612	0	1	207	167	-0.236	0.487163	0.999661	0	0	NA	NA	NA	0	0	NA	NA	NA	7	8	0.233	0.576574	0.662305	7	8	0.231	0.573109	0.678556	207	167	-0.237	0.486988	0.999261	YBL016W
YBL017C	PEP1	chrII	-1	191583	186844	191792	186776	0	1	334	297	-0.154	0.477633	0.999661	0	0	NA	NA	NA	0	0	NA	NA	NA	1	2	0.673	0.404825	0.504859	1	2	0.671	0.400726	0.518027	334	297	-0.154	0.477452	0.999261	YBL017C
YBL018C	POP8	chrII	-1	186474	185998	186528	185904	1	1	4	3	-0.01	0.98017	0.999661	125	158	0.324	0.475107	0.638042	0	0	NA	NA	NA	3	5	0.612	0.334635	0.435627	128	162	0.33	0.452502	0.569506	4	3	-0.01	0.979034	0.999261	YBL018C
YBL019W	APN2	chrII	1	184353	185915	184260	185972	1	1	56	59	0.057	0.829849	0.999661	0	3	2.176	0.0180193	0.0509085	6	10	0.679	0.10836	0.514662	67	206	1.628	2.07193e-20	1.02779e-18	67	209	1.639	9.1292e-22	3.56183e-20	62	70	0.134	0.59787	0.999261	YBL019W
YBL020W	RFT1	chrII	1	182401	184125	182332	184204	1	1	90	80	-0.13	0.63474	0.999661	50	115	1.207	1.01508e-09	1.54223e-08	1	1	-0.149	0.860707	NA	0	0	-0.668	0.476995	NA	50	115	1.196	1.12266e-09	1.10592e-08	91	81	-0.131	0.632753	0.999261	YBL020W
YBL021C	HAP3	chrII	-1	182094	181660	182144	181504	0	1	55	56	-0.023	0.927057	0.999661	0	0	NA	NA	NA	0	0	NA	NA	NA	4	16	1.906	8.19903e-05	0.000338187	4	16	1.903	6.74015e-05	0.00027241	55	56	-0.023	0.927013	0.999261	YBL021C
YBL022C	PIM1	chrII	-1	181275	177874	181408	177792	0	1	725	582	-0.17	NA	NA	0	0	0.782	0.477278	NA	0	0	NA	NA	NA	1	3	0.762	0.30334	0.402248	1	3	0.929	0.194316	0.28888	725	582	-0.17	NA	NA	YBL022C
YBL023C	MCM2	chrII	-1	177526	174920	177608	174936	1	1	84	71	-0.173	0.616795	0.999661	2	2	-0.354	0.715502	0.820764	0	0	0.585	0.456662	NA	2	6	1.353	0.0443603	0.0808697	4	7	0.775	0.163011	0.249591	84	71	-0.171	0.621594	0.999261	YBL023C
YBL024W	NCL1	chrII	1	172534	174588	172500	174684	0	1	740	602	-0.263	0.296816	0.968642	0	0	NA	NA	NA	0	0	NA	NA	NA	4	5	0.382	0.58129	0.666706	4	5	0.38	0.581571	0.686606	740	602	-0.264	0.296622	0.980527	YBL024W
YBL025W	RRN10	chrII	1	171481	171918	171420	172204	1	1	94	264	1.427	7.05735e-19	2.19317e-16	9	63	2.727	5.37754e-11	9.96676e-10	0	0	NA	NA	NA	2	15	2.584	2.48816e-05	0.000116999	11	77	2.701	4.25277e-11	5.02922e-10	94	264	1.428	6.83822e-19	2.02339e-16	YBL025W
YBL026W	LSM2	chrII	1	170623	171038	170548	171132	0	1	990	967	-0.031	0.906346	0.999661	0	0	0.218	0.855473	NA	0	0	NA	NA	NA	6	6	0.076	0.876128	0.907169	7	6	0.097	0.834475	0.88673	990	967	-0.031	0.906308	0.999261	YBL026W
YBL027W	RPL19B	chrII	1	168423	169376	168372	169508	0	1	12826	11884	-0.105	0.546021	0.999661	0	0	0.088	0.935893	NA	0	0	NA	NA	NA	9	57	2.559	5.97992e-11	8.25799e-10	9	57	2.556	4.15147e-11	4.92118e-10	12826	11884	-0.105	0.545853	0.999261	YBL027W
YBL028C	YBL028C	chrII	-1	167838	167518	167888	167360	1	1	583	746	0.327	0.156834	0.777666	18	28	0.618	0.171924	0.307334	1	1	-0.427	0.604325	NA	14	41	1.451	0.0146654	0.0318483	32	69	1.063	0.0245568	0.0503013	584	747	0.326	0.158506	0.804259	YBL028C
YBL029C-A	YBL029C-A	chrII	-1	164772	164488	164880	164488	1	1	254	304	0.174	0.649737	0.999661	129	168	0.362	0.421593	0.591564	1	0	-0.946	0.134878	NA	4	2	-0.743	0.274466	0.370475	133	170	0.333	0.45044	0.567778	255	304	0.171	0.655208	0.999261	YBL029C-A
YBL029W	YBL029W	chrII	1	166134	167264	166092	167356	1	0	3	10	0.92	0.0147039	0.218189	2	1	-0.334	0.669105	0.788584	0	0	NA	NA	NA	0	0	0.457	0.524325	NA	2	2	-0.097	0.891875	0.928412	3	10	0.922	0.0147418	0.221599	YBL029W
YBL030C	PET9	chrII	-1	163997	163041	164144	162768	0	1	3400	3547	0.049	0.881483	0.999661	0	0	NA	NA	NA	9	9	-0.04	0.929432	0.979686	0	1	0.256	0.798808	NA	0	1	0.249	0.799656	NA	3409	3557	0.049	0.881228	0.999261	YBL030C
YBL031W	SHE1	chrII	1	161699	162715	161676	162780	1	1	3	6	0.671	0.0918031	0.613143	41	71	0.777	0.00101196	0.00445012	0	0	0.032	0.951028	NA	27	31	0.17	0.727495	0.792836	68	101	0.563	0.0360822	0.0698933	3	6	0.659	0.100183	0.659253	YBL031W
YBL032W	HEK2	chrII	1	160184	161329	160100	161444	0	1	1367	1289	-0.056	0.886321	0.999661	0	0	NA	NA	NA	0	0	NA	NA	NA	9	16	0.678	0.208914	0.296762	9	16	0.676	0.207699	0.305113	1367	1289	-0.056	0.886318	0.999261	YBL032W
YBL033C	RIB1	chrII	-1	159693	158656	159712	158568	0	1	180	191	0.066	0.806499	0.999661	0	0	NA	NA	NA	0	0	NA	NA	NA	2	6	1.346	0.0721005	0.122276	2	6	1.338	0.0718901	0.126542	180	191	0.067	0.806445	0.999261	YBL033C
YBL035C	POL12	chrII	-1	153610	151493	153680	151232	0	1	32	28	-0.093	0.804316	0.999661	0	0	0.089	0.933487	NA	0	0	NA	NA	NA	0	4	2.323	0.00455706	0.0116951	0	4	2.278	0.00465969	0.0117835	32	28	-0.094	0.804322	0.999261	YBL035C
YBL036C	YBL036C	chrII	-1	151220	150447	151232	150328	0	1	615	534	-0.194	0.17499	0.810495	0	0	-0.509	0.601103	NA	0	0	NA	NA	NA	26	148	2.275	0.00011332	0.000452561	27	148	2.251	0.000132185	0.00049657	615	534	-0.194	0.174815	0.825149	YBL036C
YBL037W	APL3	chrII	1	147209	150286	147116	150380	1	1	398	328	-0.264	0.0350226	0.367841	1	0	-1.813	0.124073	NA	0	0	NA	NA	NA	2	6	1.154	0.0997868	0.160557	3	6	0.864	0.193757	0.288222	398	328	-0.264	0.0349536	0.387592	YBL037W
YBL038W	MRPL16	chrII	1	146187	146885	146116	146900	0	1	1477	1315	-0.162	0.31074	0.975575	0	0	NA	NA	NA	3	2	-0.54	0.431552	0.846348	0	2	1.729	0.0762998	NA	0	2	1.723	0.0719836	NA	1480	1316	-0.163	0.308746	0.983995	YBL038W
YBL039C	URA7	chrII	-1	145728	143989	145778	143889	1	1	292	221	-0.258	0.506685	0.999661	1	4	1.945	0.0353966	0.0882423	3	3	-0.103	0.887018	0.979426	0	0	NA	NA	NA	1	4	1.806	0.0340428	0.0664104	295	223	-0.258	0.50867	0.999261	YBL039C
YBL039W-B	YBL039W-B	chrII	1	143393	143572	143100	143644	0	0	18	8	-0.941	0.00509718	0.105601	0	0	NA	NA	NA	0	0	0.038	0.95321	NA	0	0	NA	NA	NA	0	0	NA	NA	NA	18	8	-0.912	0.00882923	0.158726	YBL039W-B
YBL040C	ERD2	chrII	-1	142868	142112	142920	142008	1	1	784	736	-0.089	0.644684	0.999661	1	2	0.984	0.242466	0.394816	0	0	NA	NA	NA	3	11	1.796	0.000315648	0.00114312	4	13	1.676	0.000196509	0.000709695	784	736	-0.089	0.644543	0.999261	YBL040C
YBL041W	PRE7	chrII	1	141247	141972	140988	142116	0	1	1586	1307	-0.275	0.0359112	0.373463	0	0	NA	NA	NA	0	0	NA	NA	NA	70	131	0.878	1.79787e-05	8.68969e-05	70	131	0.877	1.27944e-05	5.9471e-05	1586	1307	-0.275	0.0358301	0.394201	YBL041W
YBL042C	FUI1	chrII	-1	140260	138341	140336	138160	0	1	282	328	0.209	0.266024	0.938816	0	0	NA	NA	NA	2	1	-0.831	0.271592	NA	0	0	NA	NA	NA	0	0	NA	NA	NA	284	329	0.203	0.275785	0.961826	YBL042C
YBL043W	ECM13	chrII	1	136688	137461	136564	137596	1	1	19	9	-0.799	0.0205099	0.268868	5	9	0.507	0.3943	0.56484	0	0	NA	NA	NA	1	2	1	0.298082	NA	6	11	0.626	0.259856	0.365845	19	9	-0.8	0.0205968	0.278354	YBL043W
YBL044W	YBL044W	chrII	1	135998	136366	135948	136466	0	1	0	0	NA	NA	NA	0	0	-0.993	0.314752	NA	0	1	1.797	0.0173506	NA	15	29	0.948	0.0114556	0.0259853	15	29	0.903	0.0135307	0.0301732	0	1	0.586	0.0117572	0.195559	YBL044W
YBL045C	COR1	chrII	-1	135516	134143	135808	133856	0	1	682	499	-0.419	0.0544165	0.466399	0	0	NA	NA	NA	0	0	NA	NA	NA	1	1	-0.432	0.65711	NA	1	1	-0.429	0.654212	0.748215	682	499	-0.419	0.0543173	0.487543	YBL045C
YBL047C	EDE1	chrII	-1	132040	127895	132216	127632	0	0	103	82	-0.262	0.40065	0.999661	0	0	NA	NA	NA	0	0	0.482	0.56977	NA	0	0	NA	NA	NA	0	0	NA	NA	NA	103	82	-0.259	0.405596	0.999261	YBL047C
YBL050W	SEC17	chrII	1	125125	126119	125052	126188	1	1	754	738	-0.03	0.900446	0.999661	1	1	0.523	0.596638	0.737722	0	0	0.455	0.396939	NA	0	3	2.945	0.00262659	NA	1	4	1.741	0.0239075	0.049195	754	738	-0.03	0.902081	0.999261	YBL050W
YBL051C	PIN4	chrII	-1	124759	122753	124840	122344	0	1	335	300	-0.145	0.516404	0.999661	0	0	NA	NA	NA	0	0	NA	NA	NA	3	1	-1.172	0.151354	0.226881	3	1	-1.167	0.147254	0.229737	335	300	-0.145	0.51625	0.999261	YBL051C
YBL052C	SAS3	chrII	-1	121874	119379	122136	119368	0	1	24	20	-0.199	0.562779	0.999661	0	0	NA	NA	NA	0	0	NA	NA	NA	0	2	1.487	0.0987689	0.1594	0	2	1.482	0.0944986	0.158995	24	20	-0.199	0.562795	0.999261	YBL052C
YBL054W	TOD6	chrII	1	117589	119166	117539	119266	0	1	13	14	0.055	0.893598	0.999661	0	0	NA	NA	NA	0	0	NA	NA	NA	0	1	1.147	0.256296	NA	0	1	1.131	0.253917	NA	13	14	0.055	0.893541	0.999261	YBL054W
YBL055C	YBL055C	chrII	-1	116751	115573	117216	115488	1	1	165	184	0.149	0.435919	0.999661	42	38	-0.135	0.50915	0.66558	0	0	0.126	0.875612	NA	1	6	2.065	0.00820886	0.0193357	3	9	1.523	0.00706203	0.0170031	206	219	0.09	0.589467	0.999261	YBL055C
YBL056W	PTC3	chrII	1	113762	115168	113636	115556	0	1	5960	7015	0.219	0.291858	0.965483	0	0	NA	NA	NA	0	0	-0.627	0.269183	NA	3	1	-1.048	0.184353	0.267106	3	1	-1.047	0.178508	0.268847	5960	7015	0.219	0.29189	0.979867	YBL056W
YBL057C	PTH2	chrII	-1	113427	112801	113448	112737	1	1	1261	1125	-0.157	0.28324	0.951881	617	628	0.027	0.927581	0.95538	46	44	-0.078	0.823979	0.974343	33	101	1.531	0.00132543	0.00402001	650	729	0.164	0.59646	0.698086	1308	1169	-0.155	0.301212	0.981831	YBL057C
YBL058W	SHP1	chrII	1	111437	112708	111405	112821	0	1	661	677	0.031	0.874915	0.999661	0	0	1.261	0.285249	NA	5	8	0.65	0.183846	0.637803	29	73	1.284	1.99452e-05	9.54229e-05	29	73	1.29	1.32056e-05	6.12677e-05	667	685	0.037	0.849559	0.999261	YBL058W
YBL059C-A	CMC2	chrII	-1	110539	110125	110569	109961	1	1	1262	1103	-0.188	0.127824	0.715356	1	8	2.495	0.000336481	0.00169678	0	0	NA	NA	NA	57	143	1.327	9.37909e-09	8.86195e-08	58	151	1.379	3.03345e-10	3.21857e-09	1262	1103	-0.188	0.127669	0.744964	YBL059C-A
YBL059W	YBL059W	chrII	1	110711	111244	110677	111405	1	1	175	186	0.066	0.841837	0.999661	5	14	1.591	0.000170191	0.000928317	0	0	NA	NA	NA	26	48	0.798	0.0389894	0.0723377	31	62	0.952	0.00229263	0.00634637	175	186	0.066	0.8418	0.999261	YBL059W
YBL060W	YEL1	chrII	1	107932	109995	107685	109989	1	1	10	5	-0.485	0.195514	0.843999	11	19	0.845	0.0244553	0.0651895	0	0	NA	NA	NA	4	6	0.551	0.274247	0.370448	15	25	0.785	0.0109121	0.0250091	10	5	-0.487	0.195768	0.859291	YBL060W
YBL061C	SKT5	chrII	-1	107406	105316	107513	105225	1	1	84	74	-0.12	0.73905	0.999661	0	1	2.051	0.0753292	NA	0	0	0.295	0.725325	NA	0	4	2.167	0.0260476	0.0512372	0	4	2.408	0.00940731	0.0218841	84	74	-0.118	0.744445	0.999261	YBL061C
YBL063W	KIP1	chrII	1	101886	105221	101869	105221	1	1	85	86	0.02	0.946109	0.999661	6	11	0.896	0.0705823	0.154522	0	0	NA	NA	NA	20	20	-0.002	0.995974	0.997353	26	31	0.266	0.401106	0.518248	85	86	0.02	0.946099	0.999261	YBL063W
YBL064C	PRX1	chrII	-1	101156	100371	101217	100321	1	1	520	664	0.242	0.522025	0.999661	195	302	0.618	0.0795899	0.169626	0	0	NA	NA	NA	1	9	2.289	0.00212166	0.00604585	196	311	0.644	0.0662912	0.118113	520	664	0.243	0.521879	0.999261	YBL064C
YBL066C	SEF1	chrII	-1	99020	96669	100169	96444	0	0	0	0	0.009	0.94801	NA	0	0	-0.022	0.981624	NA	0	0	-0.267	0.605559	NA	0	0	0.043	0.95268	NA	0	0	-0.338	0.627922	NA	0	0	0.004	0.98627	0.999261	YBL066C
YBL067C	UBP13	chrII	-1	95882	93639	96164	93604	0	1	2	1	-0.225	0.554705	0.999661	0	0	NA	NA	NA	0	0	NA	NA	NA	0	1	0.162	0.873907	NA	0	1	0.158	0.874585	NA	2	1	-0.225	0.555544	0.999261	YBL067C
YBL068W	PRS4	chrII	1	92414	93394	92347	93576	1	1	61	69	0.145	0.604565	0.999661	30	35	0.191	0.451572	0.618799	1	0	-0.842	0.291541	NA	1	0	-0.513	0.583421	NA	21	21	-0.02	0.95347	0.967133	73	83	0.177	0.433793	0.999261	YBL068W
YBL069W	AST1	chrII	1	90741	92030	90691	92130	0	0	251	250	-0.014	0.940317	0.999661	0	0	0.105	0.92887	NA	0	0	-0.413	0.614658	NA	0	0	-0.971	0.276515	NA	0	0	-1.021	0.303706	NA	252	250	-0.015	0.935543	0.999261	YBL069W
YBL071W-A	KTI11	chrII	1	89978	90226	89947	90467	1	1	157	747	1.935	7.92429e-12	1.19612e-09	0	1	2.505	0.0335634	NA	8	65	2.867	6.11383e-13	2.75734e-10	9	45	2.235	5.72697e-07	3.80788e-06	9	46	2.271	3.64968e-07	2.30388e-06	165	812	1.983	2.04746e-12	3.34765e-10	YBL071W-A
YBL072C	RPS8A	chrII	-1	89440	88523	89490	88423	1	1	1	1	0.169	0.668847	0.999661	958	1182	0.288	0.582464	0.728338	0	0	NA	NA	NA	542	719	0.381	0.447143	0.54519	1500	1901	0.319	0.525678	0.635457	1	1	0.168	0.670493	0.999261	YBL072C
YBL074C	AAR2	chrII	-1	87789	86722	87839	86622	1	1	6	19	1.383	9.36948e-06	0.000549989	3	19	2.357	0.000192847	0.00103124	0	0	NA	NA	NA	3	21	2.574	2.23762e-09	2.44517e-08	6	40	2.535	6.13748e-11	7.18941e-10	6	19	1.385	9.50037e-06	0.000593456	YBL074C
YBL075C	SSA3	chrII	-1	86448	84499	86498	84399	1	1	2	1	0.052	0.898636	0.999661	0	1	2.638	0.019605	NA	0	0	NA	NA	NA	0	1	0.585	0.554912	NA	0	2	1.679	0.0560004	0.102384	2	1	0.052	0.899249	0.999261	YBL075C
YBL076C	ILS1	chrII	-1	84261	81043	84303	80943	1	1	654	501	-0.253	0.512337	0.999661	1	5	2.118	0.00479586	0.0166608	0	0	NA	NA	NA	2	6	1.196	0.12418	0.192659	3	12	1.579	0.0156506	0.0343288	654	501	-0.253	0.512149	0.999261	YBL076C
YBL078C	ATG8	chrII	-1	80731	80378	80767	79904	0	1	419	505	0.23	0.414409	0.999661	0	0	0.057	0.951683	NA	0	0	NA	NA	NA	40	56	0.435	0.441451	0.539971	40	56	0.433	0.443678	0.561682	419	505	0.231	0.414242	0.999261	YBL078C
YBL079W	NUP170	chrII	1	75259	79767	75188	79828	1	0	77	68	-0.075	NA	NA	0	1	2.072	0.0815189	NA	0	0	NA	NA	NA	0	0	0.624	0.532398	NA	0	1	1.809	0.0673647	0.119724	77	68	-0.075	NA	NA	YBL079W
YBL080C	PET112	chrII	-1	74695	73070	74744	73048	1	0	45	42	-0.054	0.878925	0.999661	1	7	2.255	0.0015888	0.00654756	0	0	NA	NA	NA	0	0	-0.313	0.754696	NA	1	7	1.859	0.00343936	0.00900266	45	42	-0.054	0.878917	0.999261	YBL080C
YBL081W	YBL081W	chrII	1	71866	72972	71564	73060	0	1	0	0	-0.003	0.991129	0.999661	0	0	NA	NA	NA	1	1	-0.132	0.876118	NA	0	1	1.262	0.207239	NA	0	1	1.257	0.200332	NA	1	1	-0.055	0.887777	0.999261	YBL081W
YBL082C	ALG3	chrII	-1	71127	69751	71177	69651	1	1	336	349	0.049	0.799352	0.999661	339	390	0.196	0.432862	0.600914	21	17	-0.254	0.493836	0.888097	0	0	NA	NA	NA	339	390	0.195	0.430561	0.54858	357	366	0.031	0.859854	0.999261	YBL082C
YBL084C	CDC27	chrII	-1	69445	67169	69568	67040	0	0	6	8	0.337	0.408804	0.999661	0	0	NA	NA	NA	0	0	NA	NA	NA	0	0	0.043	0.95268	NA	0	0	0.041	0.95268	NA	6	8	0.338	0.409281	0.999261	YBL084C
YBL085W	BOI1	chrII	1	63876	66818	63540	66924	0	0	38	40	0.072	0.846942	0.999661	0	0	NA	NA	NA	0	0	0.046	0.942041	NA	0	0	NA	NA	NA	0	0	NA	NA	NA	38	40	0.072	0.847711	0.999261	YBL085W
YBL086C	YBL086C	chrII	-1	62602	61202	62768	61216	1	1	25	32	0.277	0.313526	0.977613	13	13	0.017	0.968319	0.978547	0	0	NA	NA	NA	0	1	1.169	0.245887	NA	13	14	0.09	0.828262	0.882969	25	32	0.277	0.313599	0.991446	YBL086C
YBL087C	RPL23A	chrII	-1	60739	59822	60849	59729	1	1	1516	1278	-0.24	0.0582928	0.481189	3	19	2.424	1.41205e-07	1.4966e-06	0	0	NA	NA	NA	21	27	0.36	0.223713	0.313402	24	47	0.939	0.000337152	0.00115732	1516	1278	-0.24	0.0581863	0.50482	YBL087C
YBL088C	TEL1	chrII	-1	59382	51019	59649	50912	1	1	3	4	0.211	0.605954	0.999661	7	12	0.765	0.167965	0.301214	0	0	NA	NA	NA	3	7	1.345	0.0277673	0.0541555	10	19	0.929	0.0654922	0.116984	3	4	0.211	0.606648	0.999261	YBL088C
YBL089W	AVT5	chrII	1	49574	50953	49548	51028	0	1	27	34	0.296	0.286555	0.953902	0	0	0.056	0.95268	NA	1	3	1.189	0.112064	0.51964	7	15	0.931	0.0113515	0.0257959	7	15	0.93	0.0102751	0.0237025	27	37	0.352	0.205876	0.879751	YBL089W
YBL090W	MRP21	chrII	1	48825	49358	48780	49428	1	1	945	815	-0.2	0.347801	0.998108	9	27	1.445	0.000175274	0.000950186	0	0	NA	NA	NA	25	51	0.946	0.116126	0.182872	34	78	1.14	0.00722363	0.0173332	945	815	-0.201	0.347614	0.999261	YBL090W
YBL091C	MAP2	chrII	-1	48628	47363	48672	47216	1	1	2941	2672	-0.118	0.683144	0.999661	3	3	-0.014	0.981637	0.987214	0	0	NA	NA	NA	20	154	2.89	1.8344e-30	2.30523e-28	23	157	2.73	2.4947e-31	2.3323e-29	2941	2672	-0.118	0.683039	0.999261	YBL091C
YBL091C-A	SCS22	chrII	-1	47180	46565	47176	46528	0	1	92	98	0.063	0.735522	0.999661	0	0	0.132	0.89238	NA	0	0	NA	NA	NA	14	42	1.54	4.53342e-08	3.84068e-07	14	43	1.527	2.4028e-08	1.88087e-07	92	98	0.063	0.735468	0.999261	YBL091C-A
YBL092W	RPL32	chrII	1	45645	46370	45548	46484	1	1	0	0	NA	NA	NA	7250	9226	0.307	0.692779	0.805663	0	0	NA	NA	NA	8	105	3.524	2.81897e-19	1.20767e-17	7258	9331	0.307	0.67352	0.763507	0	0	NA	NA	NA	YBL092W
YBL093C	ROX3	chrII	-1	44918	44256	45016	44120	0	1	216	226	0.061	0.835339	0.999661	0	0	NA	NA	NA	0	0	NA	NA	NA	1	2	0.475	0.584451	0.668907	1	2	0.47	0.583094	0.687912	216	226	0.061	0.835272	0.999261	YBL093C
YBL095W	YBL095W	chrII	1	43277	44089	43148	44204	1	1	154	165	0.07	0.836001	0.999661	6	8	0.213	0.631092	0.763124	0	0	NA	NA	NA	20	17	-0.329	0.30254	0.401469	26	24	-0.182	0.480405	0.594359	154	165	0.07	0.835969	0.999261	YBL095W
YBL097W	BRN1	chrII	1	40831	43095	40788	43148	0	1	36	28	-0.131	NA	NA	0	0	0.305	0.784779	NA	0	0	-0.355	0.580333	NA	0	1	0.581	0.548069	NA	1	1	0.49	0.61511	NA	37	28	-0.136	NA	NA	YBL097W
YBL098W	BNA4	chrII	1	39145	40527	39124	40564	1	1	197	117	-0.703	2.14192e-05	0.00114301	0	1	1.129	0.303616	0.467509	0	0	NA	NA	NA	7	5	-0.36	0.560323	0.64818	8	7	-0.153	0.795174	0.86055	197	117	-0.703	2.13091e-05	0.00122244	YBL098W
YBL099W	ATP1	chrII	1	37053	38690	36732	38932	0	1	20	17	-0.222	0.511027	0.999661	0	0	NA	NA	NA	0	0	NA	NA	NA	7	2	-1.714	0.0184085	0.0385342	7	2	-1.709	0.0174765	0.0376156	20	17	-0.222	0.511247	0.999261	YBL099W
YBL100W-C	YBL100W-C	chrII	1	28427	28546	28377	28646	1	1	45	187	1.517	2.11233e-05	0.00113872	1	6	1.794	0.016109	0.0465596	0	0	NA	NA	NA	24	81	1.631	0.00046058	0.00160628	25	87	1.653	0.000420746	0.0014058	45	187	1.52	2.10488e-05	0.00121996	YBL100W-C
YBL101C	ECM21	chrII	-1	28299	24946	28605	24949	0	1	32	29	-0.135	0.504926	0.999661	0	0	NA	NA	NA	16	29	0.801	0.0673145	0.419014	0	0	NA	NA	NA	0	0	NA	NA	NA	48	58	0.24	0.286887	0.973961	YBL101C
YBL102W	SFT2	chrII	1	24098	24745	23993	24889	0	1	2087	2493	0.24	0.22626	0.901651	0	0	-0.485	0.604452	NA	0	0	0.045	0.942875	NA	12	24	0.954	0.00724148	0.0174332	12	24	0.926	0.00752762	0.0179669	2087	2493	0.24	0.226142	0.917437	YBL102W
YBL103C	RTG3	chrII	-1	23536	22076	23798	21854	0	1	3	6	0.761	0.0601141	0.491614	0	0	NA	NA	NA	0	1	1.492	0.0755323	NA	0	1	1.855	0.0571328	NA	0	1	1.836	0.0543397	NA	3	7	0.864	0.0327654	0.37099	YBL103C
YBL104C	SEA4	chrII	-1	21293	18177	21309	18085	1	1	52	42	-0.123	NA	NA	1	1	-0.269	0.798705	0.881853	0	0	NA	NA	NA	4	6	0.487	0.411865	0.511777	5	6	0.324	0.578466	0.683396	52	42	-0.121	NA	NA	YBL104C
YBL105C	PKC1	chrII	-1	17696	14241	17965	14149	0	1	0	1	0.386	0.261613	0.932157	0	0	NA	NA	NA	0	0	NA	NA	NA	1	1	-0.564	0.51668	0.608144	1	1	-0.562	0.511759	0.621987	0	1	0.385	0.264121	0.957327	YBL105C
YBL107C	YBL107C	chrII	-1	10551	9961	10565	9821	0	1	92	106	0.164	0.302196	0.971042	0	0	NA	NA	NA	0	0	NA	NA	NA	132	271	1.037	1.25773e-07	9.72412e-07	132	271	1.037	7.55221e-08	5.41551e-07	92	106	0.164	0.302111	0.981831	YBL107C
YBR001C	NTH2	chrII	-1	241283	238941	241410	238794	1	1	467	516	0.13	0.495771	0.999661	28	37	0.347	0.35031	0.518652	1	0	-1.199	0.149828	NA	1	3	0.724	0.394364	0.495089	29	39	0.368	0.266067	0.373263	468	516	0.127	0.50552	0.999261	YBR001C
YBR002C	RER2	chrII	-1	242568	241708	242602	241498	0	1	141	141	0.007	NA	NA	0	0	0.691	0.472739	NA	0	0	NA	NA	NA	42	52	0.338	0.191156	0.27458	42	53	0.348	0.176205	0.265863	141	141	0.007	NA	NA	YBR002C
YBR003W	COQ1	chrII	1	242809	244230	242790	244358	0	1	154	133	-0.165	0.647376	0.999661	0	0	NA	NA	NA	0	0	-0.752	0.258621	NA	2	4	1.022	0.147722	0.221878	2	4	1.019	0.143341	0.224551	154	133	-0.168	0.64096	0.999261	YBR003W
YBR004C	GPI18	chrII	-1	245667	244366	245706	244290	0	1	39	45	0.171	0.511208	0.999661	0	0	NA	NA	NA	0	0	NA	NA	NA	21	104	2.207	9.68694e-07	6.13778e-06	21	104	2.203	9.55498e-07	5.59632e-06	39	45	0.172	0.511207	0.999261	YBR004C
YBR005W	RCR1	chrII	1	245906	246547	245830	246670	1	1	134	177	0.246	0.53817	0.999661	69	58	-0.282	0.427615	0.596908	0	0	NA	NA	NA	13	38	1.141	0.217334	0.306298	82	96	0.204	0.277474	0.386964	134	177	0.247	0.538064	0.999261	YBR005W
YBR006W	UGA2	chrII	1	247010	248503	246766	248598	1	1	109	84	-0.287	0.426446	0.999661	5	7	0.297	0.610115	0.748115	0	0	NA	NA	NA	1	2	0.608	0.507588	NA	6	9	0.387	0.467757	0.584213	109	84	-0.288	0.426406	0.999261	YBR006W
YBR007C	DSF2	chrII	-1	251016	248806	251099	248602	1	1	3	2	-0.412	0.312668	0.977299	5	3	-0.534	0.37859	0.550394	45	36	-0.259	0.544323	0.913898	0	0	NA	NA	NA	5	3	-0.519	0.376534	0.494888	48	38	-0.229	0.507248	0.999261	YBR007C
YBR008C	FLR1	chrII	-1	254209	252563	255198	252419	1	1	0	2	0.79	0.0510475	0.455561	2	20	3.268	1.61258e-08	2.01715e-07	0	0	NA	NA	NA	0	3	2.978	0.00181467	0.00528787	2	23	3.322	3.02108e-09	2.78761e-08	0	2	0.793	0.0511343	0.475716	YBR008C
YBR009C	HHF1	chrII	-1	255684	255373	255742	255262	1	1	1802	1716	-0.068	0.661518	0.999661	72	265	1.862	1.69721e-12	3.85135e-11	0	0	NA	NA	NA	29	30	0.067	0.797164	0.848003	101	295	1.526	2.94322e-10	3.12954e-09	1802	1716	-0.068	0.661383	0.999261	YBR009C
YBR010W	HHT1	chrII	1	256331	256741	256306	256898	1	1	2890	2541	-0.178	0.257533	0.931653	1	0	-1.378	0.211895	0.358046	0	0	NA	NA	NA	34	23	-0.508	0.316873	0.416241	34	23	-0.536	0.251832	0.356739	2890	2541	-0.178	0.257336	0.949288	YBR010W
YBR011C	IPP1	chrII	-1	257975	257112	258030	256902	0	1	14492	13257	-0.096	0.789855	0.999661	0	0	-0.485	0.604452	NA	10	10	-0.103	0.785126	0.974343	24	34	0.457	0.10366	0.165662	25	34	0.442	0.1092	0.179108	14502	13267	-0.096	0.789671	0.999261	YBR011C
YBR013C	YBR013C	chrII	-1	265881	265492	265931	265392	1	1	139	127	-0.115	0.689157	0.999661	5	8	0.611	0.282432	0.442589	0	0	0.057	0.938017	NA	1	0	-0.329	0.747042	NA	6	9	0.509	0.334665	0.451106	139	127	-0.115	0.689885	0.999261	YBR013C
YBR014C	GRX7	chrII	-1	267336	266725	267428	266443	1	1	278	290	0.057	0.829465	0.999661	6	10	0.756	0.090408	0.186506	0	0	NA	NA	NA	6	29	2.148	3.41286e-10	4.20473e-09	12	39	1.651	5.93855e-10	6.09224e-09	278	290	0.058	0.829388	0.999261	YBR014C
YBR015C	MNN2	chrII	-1	269503	267710	269668	267588	0	1	429	378	-0.163	0.486657	0.999661	0	0	0.057	0.951683	NA	1	4	1.057	0.132092	0.548271	1	3	1.501	0.0799109	0.133498	1	3	1.547	0.0567082	0.103305	430	381	-0.154	0.508456	0.999261	YBR015C
YBR016W	YBR016W	chrII	1	270247	270633	270208	270880	0	1	1536	1379	-0.135	0.628314	0.999661	0	0	0.582	0.536201	NA	0	0	NA	NA	NA	26	33	0.298	0.400681	0.500686	26	34	0.308	0.381474	0.499129	1536	1379	-0.136	0.628185	0.999261	YBR016W
YBR017C	KAP104	chrII	-1	273703	270947	273836	270684	0	1	239	199	-0.158	NA	NA	0	0	0.056	0.95268	NA	0	0	0.047	0.940644	NA	0	1	1.263	0.205703	NA	0	1	1.244	0.203716	NA	239	199	-0.158	NA	NA	YBR017C
YBR018C	GAL7	chrII	-1	275527	274427	275577	274327	1	1	1	1	0.107	0.718984	0.999661	11	59	2.427	9.58856e-12	1.93963e-10	0	0	NA	NA	NA	3	7	1.043	0.0882236	0.144422	14	66	2.206	2.95751e-11	3.55691e-10	1	1	0.108	0.717835	0.999261	YBR018C
YBR021W	FUR4	chrII	1	281443	283344	281344	283512	1	0	6	5	-0.085	0.820515	0.999661	2	10	1.735	0.0028689	0.0108272	0	0	NA	NA	NA	0	0	NA	NA	NA	2	10	1.682	0.00276146	0.00746076	6	5	-0.085	0.82058	0.999261	YBR021W
YBR022W	POA1	chrII	1	283738	284271	283664	284392	1	1	182	153	-0.226	0.415166	0.999661	10	14	0.512	0.189389	0.329291	0	0	NA	NA	NA	1	11	3.077	1.2335e-06	7.66111e-06	11	25	1.188	0.00116204	0.00347491	182	153	-0.227	0.415034	0.999261	YBR022W
YBR023C	CHS3	chrII	-1	287925	284428	288060	284244	0	0	161	108	-0.389	0.298425	0.969821	0	0	NA	NA	NA	0	0	NA	NA	NA	0	0	0.348	0.721672	NA	0	0	0.347	0.718652	0.800387	161	108	-0.391	0.298101	0.980527	YBR023C
YBR024W	SCO2	chrII	1	289445	290350	289344	290560	1	1	266	249	-0.077	0.819948	0.999661	0	2	1.868	0.0903964	0.186506	0	0	NA	NA	NA	4	20	2.193	5.85264e-06	3.15206e-05	4	21	2.221	1.12899e-06	6.55821e-06	266	249	-0.077	0.819914	0.999261	YBR024W
YBR025C	OLA1	chrII	-1	291865	290681	292076	290388	1	1	2345	2264	-0.048	0.789122	0.999661	1	5	1.636	0.0164385	0.0472723	0	0	NA	NA	NA	36	118	1.63	9.4443e-05	0.00038285	37	123	1.664	6.06267e-07	3.69048e-06	2345	2264	-0.048	0.789033	0.999261	YBR025C
YBR026C	ETR1	chrII	-1	294019	292877	294069	292777	1	1	240	193	-0.229	0.528293	0.999661	2	3	0.119	0.870818	0.926113	32	28	-0.192	0.727694	0.969291	11	6	-0.781	0.194978	0.279706	13	9	-0.554	0.304525	0.417868	272	221	-0.216	0.556628	0.999261	YBR026C
YBR028C	YPK3	chrII	-1	296002	294425	296052	294325	1	0	30	27	-0.093	0.796773	0.999661	30	46	0.614	0.149101	0.275453	0	0	NA	NA	NA	0	0	-1.175	0.232136	NA	30	46	0.586	0.154448	0.239378	30	27	-0.093	0.796793	0.999261	YBR028C
YBR029C	CDS1	chrII	-1	297742	296369	297860	296308	1	1	826	681	-0.235	0.444175	0.999661	2	7	1.593	0.00802494	0.0257366	1	0	-1.297	0.12322	NA	0	0	-0.093	0.926393	NA	3	7	1.386	0.0147681	0.0326387	827	681	-0.237	0.440998	0.999261	YBR029C
YBR030W	RKM3	chrII	1	298292	299950	298016	300016	1	0	14	10	-0.222	0.587391	0.999661	6	14	1.102	0.0739925	0.160463	0	0	NA	NA	NA	0	0	0.187	0.845111	NA	6	14	1.059	0.0741623	0.129712	14	10	-0.223	0.587392	0.999261	YBR030W
YBR031W	RPL4A	chrII	1	300166	301254	300104	301392	1	1	8812	9663	0.127	0.435146	0.999661	4	6	0.573	0.299392	0.463273	3	2	-0.716	0.298583	0.752296	11	32	1.505	0.000433516	0.00152175	14	38	1.342	1.41062e-05	6.50804e-05	8816	9665	0.127	0.435753	0.999261	YBR031W
YBR034C	HMT1	chrII	-1	305976	304930	306020	304756	1	1	183	180	-0.011	0.973142	0.999661	3	5	0.727	0.204151	0.3488	0	0	0.354	0.672735	NA	14	23	0.664	0.305996	0.405342	17	28	0.708	0.187094	0.279737	183	180	-0.011	0.974889	0.999261	YBR034C
YBR035C	PDX3	chrII	-1	306955	306269	306988	306140	1	1	2595	2563	-0.012	0.975197	0.999661	1	1	-0.087	0.93678	0.960142	0	0	NA	NA	NA	9	54	2.409	3.92338e-07	2.709e-06	10	55	2.328	6.51472e-07	3.94145e-06	2595	2563	-0.012	0.9752	0.999261	YBR035C
YBR036C	CSG2	chrII	-1	310313	309081	310372	308860	1	1	665	575	-0.207	0.0536667	0.465552	3	8	1.439	0.0219439	0.059801	0	0	NA	NA	NA	3	7	1.425	0.0135184	0.0297238	5	16	1.475	0.000969769	0.00294979	665	575	-0.208	0.0535666	0.484946	YBR036C
YBR037C	SCO1	chrII	-1	311452	310565	311501	310444	1	1	370	348	-0.089	0.577024	0.999661	13	11	-0.197	0.594151	0.736587	0	0	NA	NA	NA	8	28	1.636	9.35834e-05	0.000379773	21	39	0.841	0.00783319	0.018571	370	348	-0.089	0.576865	0.999261	YBR037C
YBR038W	CHS2	chrII	1	311898	314789	311833	314961	1	1	28	31	0.102	0.626647	0.999661	1	2	1.059	0.235705	0.386775	0	0	-0.414	0.617475	NA	0	1	0.902	0.370885	NA	1	3	1.123	0.132557	0.210655	29	31	0.093	0.659597	0.999261	YBR038W
YBR039W	ATP3	chrII	1	315575	316510	315496	316656	0	1	1044	724	-0.516	2.79262e-06	0.000182141	0	0	NA	NA	NA	0	1	1.07	0.194687	NA	7	4	-0.839	0.224444	0.313783	7	4	-0.834	0.224503	0.324603	1044	724	-0.515	2.66095e-06	0.00018469	YBR039W
YBR041W	FAT1	chrII	1	318266	320275	318200	320360	0	1	100	92	-0.11	0.649827	0.999661	0	0	0.056	0.95268	NA	0	0	NA	NA	NA	0	1	0.704	0.488795	NA	0	1	0.665	0.50612	NA	100	92	-0.11	0.649714	0.999261	YBR041W
YBR042C	CST26	chrII	-1	321609	320416	321668	320476	1	1	220	196	-0.157	0.548833	0.999661	4	13	1.535	0.000869747	0.00392217	0	0	NA	NA	NA	2	6	1.208	0.0424003	0.0778234	6	19	1.461	0.00018049	0.000657593	220	196	-0.157	0.548689	0.999261	YBR042C
YBR043C	QDR3	chrII	-1	323945	321876	324116	321780	1	1	8	27	1.322	0.000169156	0.00682178	111	480	2.031	1.64941e-05	0.000114264	0	0	NA	NA	NA	1	3	1.096	0.143814	0.216785	112	483	1.991	1.50279e-05	6.90114e-05	8	27	1.324	0.000170802	0.0072199	YBR043C
YBR044C	TCM62	chrII	-1	326059	324341	326149	324284	1	1	1	4	0.858	0.0351111	0.36804	111	100	-0.141	0.728302	0.829534	0	0	NA	NA	NA	12	48	1.904	7.27341e-08	5.8342e-07	123	148	0.263	0.394721	0.512538	1	4	0.86	0.0354829	0.391915	YBR044C
YBR046C	ZTA1	chrII	-1	331511	330507	331558	330230	0	1	1011	885	-0.179	0.43279	0.999661	0	0	NA	NA	NA	0	1	1.026	0.207982	NA	5	14	1.43	0.00450139	0.0115824	5	14	1.429	0.00424319	0.0108656	1011	886	-0.178	0.434008	0.999261	YBR046C
YBR047W	FMP23	chrII	1	331833	332360	331786	332426	1	1	116	136	0.199	0.484199	0.999661	22	73	1.653	9.94945e-06	7.36842e-05	0	0	NA	NA	NA	6	56	3.143	3.06552e-18	1.10067e-16	28	128	2.14	8.05717e-15	1.49525e-13	116	136	0.2	0.484102	0.999261	YBR047W
YBR048W	RPS11B	chrII	1	332831	333812	332738	334042	0	1	36913	37900	0.036	0.836649	0.999661	0	0	NA	NA	NA	0	0	NA	NA	NA	67	327	2.239	1.35501e-13	2.70285e-12	67	327	2.238	9.34462e-14	1.5332e-12	36913	37900	0.036	0.836581	0.999261	YBR048W
YBR049C	REB1	chrII	-1	336818	334386	336950	334206	0	1	104	92	-0.095	0.814623	0.999661	0	0	NA	NA	NA	0	0	NA	NA	NA	4	10	1.379	0.0312638	0.059982	4	10	1.372	0.0312979	0.0618099	104	92	-0.095	0.814544	0.999261	YBR049C
YBR050C	REG2	chrII	-1	338199	337183	338326	337198	1	1	32	28	-0.153	0.704069	0.999661	24	29	0.208	0.754593	0.849637	11	6	-0.954	0.122552	0.536518	0	0	NA	NA	NA	24	29	0.201	0.75407	0.827007	43	33	-0.268	0.506103	0.999261	YBR050C
YBR052C	RFS1	chrII	-1	339352	338720	339422	338670	0	1	1299	890	-0.412	0.247598	0.924779	0	0	NA	NA	NA	0	0	NA	NA	NA	27	79	1.451	0.00421195	0.0109662	27	79	1.447	0.00425934	0.0109013	1299	890	-0.413	0.247463	0.939986	YBR052C
YBR053C	YBR053C	chrII	-1	340751	339675	340774	339638	1	1	990	867	-0.186	0.247081	0.924779	5	6	0.194	0.769681	0.860332	0	0	NA	NA	NA	33	58	0.781	0.152138	0.227874	37	64	0.724	0.160962	0.247537	990	867	-0.186	0.246884	0.939986	YBR053C
YBR054W	YRO2	chrII	1	343101	344135	342578	344586	0	1	3	1	-0.354	0.37776	0.999661	0	0	NA	NA	NA	2	5	1.046	0.0930965	0.482604	0	0	0.068	0.935011	NA	0	0	0.067	0.934379	NA	5	6	0.178	0.662441	0.999261	YBR054W
YBR055C	PRP6	chrII	-1	347301	344602	347326	344502	0	1	126	108	-0.086	0.831709	0.999661	0	0	0.056	0.95268	NA	0	0	NA	NA	NA	34	181	2.128	0.000896541	0.0028668	34	181	2.116	0.000943589	0.00288254	126	108	-0.087	0.831602	0.999261	YBR055C
YBR056W	YBR056W	chrII	1	347879	349384	347818	349458	1	1	1549	1169	-0.293	0.428475	0.999661	3	5	0.283	0.624716	0.757857	0	0	NA	NA	NA	9	68	2.789	1.09899e-08	1.03321e-07	12	72	2.471	9.81565e-10	9.78603e-09	1549	1169	-0.294	0.428348	0.999261	YBR056W
YBR057C	MUM2	chrII	-1	353293	352193	353382	352054	1	1	84	66	-0.26	0.434532	0.999661	0	8	3.532	2.02668e-05	0.000137179	0	0	NA	NA	NA	0	1	1.68	0.0718252	NA	0	9	3.445	4.56334e-06	2.35045e-05	84	66	-0.26	0.434436	0.999261	YBR057C
YBR058C	UBP14	chrII	-1	356017	353672	356062	353574	1	1	70	45	-0.403	NA	NA	5	4	-0.262	0.621252	0.755262	0	0	NA	NA	NA	0	20	4.703	7.00952e-12	1.12931e-10	0	21	4.714	2.70749e-12	3.71623e-11	75	49	-0.411	NA	NA	YBR058C
YBR058C-A	TSC3	chrII	-1	356566	356324	356630	356142	1	1	3495	3904	0.149	0.458942	0.999661	1	10	2.494	0.000446375	0.00217707	9	10	0.108	0.80601	0.974343	1	0	-1.061	0.295234	NA	2	10	1.928	0.00113675	0.00340955	3504	3915	0.149	0.45852	0.999261	YBR058C-A
YBR059C	AKL1	chrII	-1	360187	356861	360334	356766	0	1	154	154	-0.008	0.980604	0.999661	0	0	0.106	0.926013	NA	1	0	-1.144	0.14127	NA	3	6	0.903	0.175837	0.256642	3	6	0.897	0.175292	0.264823	155	154	-0.015	0.964158	0.999261	YBR059C
YBR060C	ORC2	chrII	-1	362514	360652	362622	360566	0	1	254	249	-0.019	0.954356	0.999661	0	0	0.688	0.522231	NA	0	0	NA	NA	NA	4	7	0.728	0.145344	0.218742	4	7	0.771	0.114378	0.186306	254	249	-0.019	0.954338	0.999261	YBR060C
YBR061C	TRM7	chrII	-1	365719	364787	365742	364606	1	1	201	200	-0.008	0.970318	0.999661	16	21	0.439	0.210026	0.356055	0	0	NA	NA	NA	10	54	2.303	1.31293e-05	6.59754e-05	25	74	1.502	8.89977e-05	0.000350974	201	200	-0.008	0.97031	0.999261	YBR061C
YBR062C	YBR062C	chrII	-1	366600	365976	366605	365854	1	1	324	406	0.275	0.345733	0.996457	0	1	1.944	0.0664578	0.147314	0	0	NA	NA	NA	20	116	2.471	4.45007e-19	1.82356e-17	20	117	2.474	6.4891e-20	2.02223e-18	324	406	0.275	0.345574	0.999261	YBR062C
YBR063C	YBR063C	chrII	-1	368184	366970	368234	366870	1	1	0	0	-0.123	0.699667	0.999661	1	3	0.991	0.202293	0.346788	0	1	0.46	0.586871	NA	2	2	0.03	0.968404	0.977479	3	4	0.531	0.382703	0.500341	1	1	0.099	0.79476	0.999261	YBR063C
YBR065C	ECM2	chrII	-1	369678	368584	369728	368484	1	1	24	57	0.973	0.00351187	0.0803169	8	13	0.795	0.0998458	0.201743	0	0	NA	NA	NA	0	2	2.767	0.0046067	NA	8	15	0.96	0.0451741	0.0850125	24	57	0.975	0.00350782	0.0839191	YBR065C
YBR066C	NRG2	chrII	-1	370699	370037	370765	369965	1	1	92	104	0.158	0.585494	0.999661	37	52	0.473	0.120602	0.233547	0	3	1.695	0.0277295	0.27499	1	2	0.538	0.581044	0.666706	38	53	0.479	0.115854	0.188276	92	106	0.184	0.520907	0.999261	YBR066C
YBR067C	TIP1	chrII	-1	372735	372103	372806	371958	1	1	336	221	-0.511	0.0875337	0.598935	0	2	2.309	0.0329862	0.0829929	0	0	NA	NA	NA	4	4	-0.076	0.892791	0.920378	5	7	0.418	0.38864	0.506233	336	221	-0.511	0.0874301	0.622778	YBR067C
YBR068C	BAP2	chrII	-1	375690	373861	375750	373662	1	1	949	816	-0.18	0.561478	0.999661	8	13	0.598	0.339121	0.505469	0	0	NA	NA	NA	32	47	0.539	0.0970516	0.157202	41	61	0.555	0.0121389	0.0274194	949	816	-0.18	0.561325	0.999261	YBR068C
YBR069C	TAT1	chrII	-1	378433	376574	378550	375854	1	1	306	348	0.165	0.504038	0.999661	2	11	2.339	2.69433e-05	0.000177946	0	0	NA	NA	NA	0	3	2.754	0.00268995	0.00738072	2	14	2.51	2.22455e-06	1.21128e-05	306	348	0.165	0.503877	0.999261	YBR069C
YBR070C	ALG14	chrII	-1	379934	379221	379982	379182	1	1	202	197	-0.032	NA	NA	1	1	0.071	0.945979	0.964465	0	0	NA	NA	NA	13	64	2.248	4.52295e-11	6.36251e-10	14	65	2.189	3.1633e-11	3.7769e-10	202	197	-0.032	NA	NA	YBR070C
YBR071W	YBR071W	chrII	1	380411	381046	380242	381378	0	1	544	343	-0.586	0.0297001	0.329634	0	0	NA	NA	NA	136	179	0.343	0.55952	0.920962	1	2	0.573	0.565647	0.652736	1	2	0.563	0.566791	0.673167	680	522	-0.356	0.0651761	0.536486	YBR071W
YBR072W	HSP26	chrII	1	382030	382674	381946	382804	0	1	199	112	-0.541	0.179201	0.812633	0	0	NA	NA	NA	0	0	NA	NA	NA	2	3	0.224	0.77791	0.832923	2	3	0.225	0.773369	0.842948	199	112	-0.542	0.17945	0.8324	YBR072W
YBR073W	RDH54	chrII	1	383214	385988	383140	385996	1	1	243	196	-0.254	0.380721	0.999661	5	20	1.924	3.26585e-05	0.000212912	0	0	NA	NA	NA	1	1	-0.379	0.708325	NA	1	1	-0.375	0.70626	NA	248	216	-0.163	0.57636	0.999261	YBR073W
YBR074W	YBR074W	chrII	1	386286	389216	386276	389308	1	1	145	140	-0.031	0.926715	0.999661	1	1	-0.303	0.743182	0.840263	0	0	NA	NA	NA	45	377	2.955	1.77907e-13	3.45727e-12	46	378	2.917	2.25936e-13	3.55401e-12	145	140	-0.031	0.926697	0.999261	YBR074W
YBR077C	SLM4	chrII	-1	392293	391805	392343	391705	1	1	81	113	0.455	0.00469818	0.100488	1	2	1.398	0.183045	0.320572	2	2	0.014	0.984755	NA	2	3	0.516	0.452766	0.550267	3	5	0.825	0.166634	0.253974	83	115	0.448	0.00531507	0.11276	YBR077C
YBR078W	ECM33	chrII	1	393123	394742	392948	395301	0	1	1510	953	-0.619	0.00235232	0.0612184	0	0	NA	NA	NA	0	0	NA	NA	NA	1	0	-1.403	0.135486	NA	1	0	-1.39	0.132281	0.210283	1510	953	-0.62	0.00234279	0.0625795	YBR078W
YBR079C	RPG1	chrII	-1	398277	395383	398305	395233	0	1	263	261	-0.003	0.989967	0.999661	0	0	0.669	0.48974	NA	0	0	NA	NA	NA	1	2	0.979	0.299018	0.397495	1	3	1.219	0.164282	0.251163	263	261	-0.003	0.989975	0.999261	YBR079C
YBR080C	SEC18	chrII	-1	400890	398614	400929	398473	0	1	117	103	-0.159	0.333862	0.989782	0	0	0.056	0.95268	NA	38	22	-0.8	0.0214128	0.238802	0	0	0.006	0.994905	NA	0	0	0.025	0.979503	NA	156	125	-0.291	0.0378017	0.40635	YBR080C
YBR081C	SPT7	chrII	-1	405251	401253	405393	401129	0	0	42	21	-0.418	NA	NA	0	0	NA	NA	NA	0	0	NA	NA	NA	0	0	0.457	0.524325	NA	0	0	0.442	0.524325	NA	42	21	-0.42	NA	NA	YBR081C
YBR082C	UBC4	chrII	-1	407169	406628	407281	406457	0	1	1398	1619	0.166	0.620027	0.999661	0	0	NA	NA	NA	0	0	NA	NA	NA	107	331	1.503	0.00441435	0.0113987	107	331	1.498	0.00453545	0.0115129	1398	1619	0.167	0.619882	0.999261	YBR082C
YBR083W	TEC1	chrII	1	409169	410629	407341	410693	1	1	87	61	-0.462	0.0523246	0.459952	2	7	1.912	0.00393787	0.0141811	0	0	NA	NA	NA	14	12	-0.297	0.383565	0.483949	16	19	0.28	0.360709	0.477891	87	61	-0.463	0.0522627	0.480174	YBR083W
YBR084C-A	RPL19A	chrII	-1	415261	414186	415305	414089	0	1	4675	4091	-0.169	0.523077	0.999661	0	0	NA	NA	NA	0	0	NA	NA	NA	23	53	1.122	0.0317192	0.0608247	23	53	1.118	0.0320141	0.0630986	4675	4091	-0.17	0.522908	0.999261	YBR084C-A
YBR084W	MIS1	chrII	1	411054	413981	410981	414149	0	1	133	100	-0.299	0.392936	0.999661	0	0	0.078	0.939849	NA	0	0	NA	NA	NA	1	6	2.173	0.00194768	0.00562664	1	6	2.17	0.00149952	0.00437066	133	100	-0.3	0.392737	0.999261	YBR084W
YBR085C-A	YBR085C-A	chrII	-1	419164	418907	419273	418537	0	1	485	790	0.531	0.134347	0.731926	0	0	NA	NA	NA	0	0	NA	NA	NA	13	14	0.079	0.821295	0.866358	13	14	0.079	0.819874	0.877045	485	790	0.532	0.13422	0.762207	YBR085C-A
YBR085W	AAC3	chrII	1	415983	416906	415877	417189	1	1	88	131	0.466	0.144329	0.748755	33	128	1.872	4.14723e-05	0.000262164	1	1	-0.866	0.300182	NA	0	0	0.738	0.388859	NA	33	128	1.847	3.62436e-05	0.00015297	90	131	0.456	0.150506	0.783652	YBR085W
YBR086C	IST2	chrII	-1	423041	420201	423345	420081	1	0	8	3	-1.058	0.00770926	0.140082	129	98	-0.366	0.293579	0.45602	0	0	NA	NA	NA	0	0	1.243	0.208896	NA	129	99	-0.356	0.302874	0.415948	8	3	-1.059	0.00782265	0.144668	YBR086C
YBR087W	RFC5	chrII	1	423765	424829	423749	424885	1	1	35	29	-0.242	0.273203	0.94151	3	17	2.553	1.72513e-07	1.7909e-06	0	0	NA	NA	NA	4	14	1.728	6.06498e-05	0.000258361	7	31	2.135	3.99179e-10	4.15532e-09	35	29	-0.243	0.2732	0.961491	YBR087W
YBR088C	POL30	chrII	-1	425766	424990	425817	424897	0	1	116	92	-0.315	0.185448	0.82169	0	0	NA	NA	NA	0	0	NA	NA	NA	0	1	1.242	0.217964	NA	0	1	1.231	0.213372	NA	116	92	-0.315	0.185351	0.83785	YBR088C
YBR089C-A	NHP6B	chrII	-1	426873	426190	426923	426090	1	1	0	0	NA	NA	NA	1898	2176	0.191	0.644332	0.772012	0	0	NA	NA	NA	144	403	1.443	1.79336e-05	8.67905e-05	2042	2578	0.323	0.416824	0.534652	0	0	NA	NA	NA	YBR089C-A
YBR091C	TIM12	chrII	-1	427484	427155	427534	427055	0	1	228	211	-0.103	0.725226	0.999661	0	0	0.056	0.95268	NA	0	0	NA	NA	NA	1	1	0.332	0.714156	0.782763	1	1	0.327	0.715226	0.797483	228	211	-0.103	0.725156	0.999261	YBR091C
YBR092C	PHO3	chrII	-1	429101	427698	429137	427561	1	1	425	442	0.051	0.86216	0.999661	4	27	2.528	1.60828e-05	0.000112516	0	0	NA	NA	NA	1	6	1.909	0.0028145	0.00766665	5	34	2.429	1.68816e-06	9.46247e-06	425	442	0.051	0.862105	0.999261	YBR092C
YBR093C	PHO5	chrII	-1	430951	429548	430993	429465	1	1	305	111	-1.269	3.2518e-05	0.00166789	3	3	0.147	0.838636	0.907186	0	0	NA	NA	NA	1	0	-0.351	0.727666	NA	4	4	0.03	0.962568	0.973571	305	111	-1.27	3.25451e-05	0.00174256	YBR093C
YBR094W	PBY1	chrII	1	432036	434297	431981	434397	1	1	37	33	-0.169	0.570173	0.999661	0	4	2.522	0.00560265	0.0189431	0	0	NA	NA	NA	1	6	1.981	0.00368928	0.00975357	2	10	2.283	0.000162253	0.000597743	37	33	-0.17	0.568548	0.999261	YBR094W
YBR095C	RXT2	chrII	-1	435698	434406	435729	434289	0	1	203	197	-0.041	0.790633	0.999661	0	0	0.089	0.934863	NA	6	6	0.146	0.799128	0.974343	5	8	0.838	0.110271	0.174626	5	8	0.837	0.106936	0.176036	209	203	-0.037	0.818382	0.999261	YBR095C
YBR096W	YBR096W	chrII	1	436021	436713	435941	436781	0	1	87	69	-0.343	0.0424856	0.409061	0	0	NA	NA	NA	0	0	NA	NA	NA	1	0	-1.773	0.0783806	NA	1	0	-1.747	0.0769248	NA	87	69	-0.343	0.0424196	0.429229	YBR096W
YBR097W	VPS15	chrII	1	436951	441315	436909	441293	1	0	46	47	0.005	0.989006	0.999661	0	1	2.267	0.0525476	NA	0	0	NA	NA	NA	0	0	0.068	0.934584	NA	0	1	1.776	0.0712716	NA	46	47	0.005	0.989001	0.999261	YBR097W
YBR098W	MMS4	chrII	1	441515	443590	441501	443749	1	1	7	7	0.048	0.901184	0.999661	1	4	1.391	0.0619703	0.139907	0	0	NA	NA	NA	3	16	2.248	3.07332e-07	2.20908e-06	4	20	2.085	8.30131e-08	5.90143e-07	7	7	0.048	0.901507	0.999261	YBR098W
YBR101C	FES1	chrII	-1	444693	443821	444761	443745	0	1	99	143	0.485	0.0322116	0.349904	0	0	NA	NA	NA	2	4	0.671	0.308675	0.760407	0	0	NA	NA	NA	0	0	NA	NA	NA	101	147	0.491	0.0309995	0.355672	YBR101C
YBR102C	EXO84	chrII	-1	447323	445062	447401	444793	1	0	21	21	0.038	0.924969	0.999661	36	31	-0.173	0.771501	0.861526	0	0	NA	NA	NA	0	0	0.083	0.932643	NA	36	31	-0.168	0.770388	0.840623	21	21	0.039	0.924967	0.999261	YBR102C
YBR103W	SIF2	chrII	1	447709	449316	447557	449325	1	1	228	190	-0.202	0.542033	0.999661	21	56	1.341	0.0228666	0.061745	0	2	1.388	0.0885046	NA	4	18	1.991	7.23637e-05	0.000302117	25	75	1.464	0.00466107	0.0117835	228	192	-0.194	0.557878	0.999261	YBR103W
YBR104W	YMC2	chrII	1	449667	450656	449581	450765	1	1	250	337	0.203	0.620695	0.999661	158	220	0.451	0.425663	0.595827	0	0	NA	NA	NA	1	12	2.884	1.96882e-06	1.18004e-05	160	232	0.5	0.35871	0.476262	250	337	0.204	0.620593	0.999261	YBR104W
YBR105C	VID24	chrII	-1	451969	450881	452121	450737	1	1	53	73	0.436	0.0532118	0.463834	77	159	0.998	0.0181151	0.0511015	0	0	NA	NA	NA	2	7	1.12	0.0978594	0.158068	80	165	0.997	0.0160228	0.0350366	53	73	0.436	0.0531773	0.483144	YBR105C
YBR106W	PHO88	chrII	1	452658	453224	452581	453517	1	1	2793	2951	0.064	0.844952	0.999661	1	6	2.687	0.000183591	0.000992234	3	3	-0.295	0.631506	0.944142	0	0	NA	NA	NA	1	6	2.526	0.000150058	0.000555709	2796	2954	0.064	0.845462	0.999261	YBR106W
YBR107C	IML3	chrII	-1	454530	453793	454689	453369	1	1	0	0	NA	NA	NA	32	67	1.022	0.000371811	0.00185382	0	0	NA	NA	NA	1	4	1.441	0.036983	0.0691598	34	71	1.047	0.000177925	0.000649203	0	0	NA	NA	NA	YBR107C
YBR108W	AIM3	chrII	1	454822	457665	454813	457830	1	1	111	93	-0.242	0.227681	0.903709	19	22	0.248	0.53034	0.683935	0	0	NA	NA	NA	2	4	1.092	0.088154	0.14437	20	27	0.362	0.297092	0.409825	111	93	-0.242	0.227517	0.918893	YBR108W
YBR109C	CMD1	chrII	-1	458362	457919	458426	457722	0	1	1085	1099	0.016	0.955674	0.999661	0	0	0.053	0.958583	NA	0	0	-0.841	0.249452	NA	2	6	1.449	0.0197518	0.040847	2	6	1.434	0.0160883	0.0351644	1085	1099	0.015	0.957195	0.999261	YBR109C
YBR110W	ALG1	chrII	1	458872	460221	458822	460321	1	1	26	18	-0.415	0.113574	0.673414	5	6	0.365	0.524473	0.679339	0	0	NA	NA	NA	1	2	0.749	0.398481	NA	6	8	0.452	0.368441	0.486296	26	18	-0.415	0.113651	0.703683	YBR110W
YBR111C	YSA1	chrII	-1	461816	461178	461850	461122	1	1	6237	6430	0.039	0.879289	0.999661	737	926	0.322	0.0845222	0.177572	0	0	NA	NA	NA	105	382	1.793	6.3509e-07	4.16398e-06	216	612	1.471	3.176e-10	3.35545e-09	6863	7126	0.048	0.847776	0.999261	YBR111C
YBR111W-A	SUS1	chrII	1	462139	462579	462110	462726	1	1	275	321	0.169	0.630217	0.999661	13	14	0.059	0.93252	0.958235	0	0	NA	NA	NA	89	165	0.863	0.0156097	0.0335319	102	179	0.781	0.0368227	0.0711887	275	321	0.17	0.630118	0.999261	YBR111W-A
YBR112C	CYC8	chrII	-1	465770	462870	465970	462642	0	0	79	68	-0.209	0.229296	0.905058	0	0	NA	NA	NA	0	0	0.049	0.935184	NA	0	0	0.395	0.697134	NA	0	0	0.394	0.691775	NA	79	68	-0.21	0.228316	0.920799	YBR112C
YBR114W	RAD16	chrII	1	467248	469620	467166	469670	1	1	14	28	0.86	0.00162072	0.0452671	46	53	0.19	NA	NA	0	0	NA	NA	NA	1	9	2.426	0.000131337	0.000520651	47	62	0.339	NA	NA	14	28	0.86	0.00162399	0.0463454	YBR114W
YBR115C	LYS2	chrII	-1	473926	469748	474034	469650	1	0	70	85	0.152	0.710238	0.999661	0	2	3.036	0.00703514	0.0228885	0	0	NA	NA	NA	0	0	0.056	0.941379	NA	0	2	2.63	0.00602091	0.0146964	70	85	0.152	0.710075	0.999261	YBR115C
YBR118W	TEF2	chrII	1	477671	479047	477566	479134	0	1	14039	13395	-0.067	0.497838	0.999661	0	0	NA	NA	NA	0	0	NA	NA	NA	130	194	0.571	0.0480294	0.0866783	130	194	0.571	0.0463436	0.0870149	14039	13395	-0.067	0.49765	0.999261	YBR118W
YBR119W	MUD1	chrII	1	479338	480323	479262	480446	1	1	39	38	-0.057	0.871592	0.999661	6	18	1.447	0.00287407	0.0108352	1	1	0.265	0.754046	NA	5	12	1.072	0.0658003	0.113221	11	30	1.316	0.00500829	0.0125651	40	39	-0.044	0.902808	0.999261	YBR119W
YBR120C	CBP6	chrII	-1	480923	480435	481010	480362	0	1	172	170	-0.018	0.960007	0.999661	0	0	0.072	0.942374	NA	0	0	NA	NA	NA	5	4	-0.481	0.521541	0.612527	5	4	-0.47	0.530029	0.639312	172	170	-0.018	0.960009	0.999261	YBR120C
YBR121C	GRS1	chrII	-1	483367	481364	483417	481264	0	1	12031	8885	-0.297	0.436549	0.999661	0	0	NA	NA	NA	0	0	NA	NA	NA	167	351	1.041	0.00260239	0.00717704	167	351	1.04	0.00251706	0.00687472	12031	8885	-0.298	0.436376	0.999261	YBR121C
YBR122C	MRPL36	chrII	-1	484503	483970	484546	483762	1	1	587	480	-0.283	0.125132	0.706408	1	2	0.689	0.441756	0.610151	0	0	NA	NA	NA	46	62	0.396	0.120536	0.188244	46	63	0.401	0.104345	0.172401	587	481	-0.282	0.128194	0.746073	YBR122C
YBR123C	TFC1	chrII	-1	486691	484742	486762	484674	0	1	92	72	-0.317	0.121906	0.693966	0	0	NA	NA	NA	0	0	NA	NA	NA	1	8	2.902	1.67337e-05	8.18236e-05	1	8	2.887	1.42709e-05	6.57787e-05	92	72	-0.317	0.121815	0.724409	YBR123C
YBR125C	PTC4	chrII	-1	488380	487199	488562	486858	0	1	112	114	0.017	0.916549	0.999661	0	0	NA	NA	NA	0	0	0.602	0.47075	NA	2	5	1.121	0.121236	0.189025	2	5	1.115	0.120392	0.194124	112	115	0.021	0.897343	0.999261	YBR125C
YBR126C	TPS1	chrII	-1	490392	488905	490490	488786	0	1	957	853	-0.108	0.783396	0.999661	0	0	NA	NA	NA	4	2	-0.735	0.26362	0.718386	0	0	NA	NA	NA	0	0	NA	NA	NA	961	854	-0.11	0.78014	0.999261	YBR126C
YBR127C	VMA2	chrII	-1	492822	491269	492890	491122	1	1	3677	3016	-0.274	0.0769584	0.560788	6	19	1.404	0.064237	0.143651	0	0	NA	NA	NA	19	14	-0.379	0.274371	0.370475	25	33	0.435	0.201856	0.29821	3677	3016	-0.274	0.0768328	0.583721	YBR127C
YBR128C	ATG14	chrII	-1	494115	493081	494202	493010	1	1	10	10	0.003	0.993581	0.999661	125	135	0.109	0.590994	0.734077	0	0	NA	NA	NA	3	3	-0.077	0.913622	0.936221	128	138	0.103	0.610976	0.709654	10	10	0.003	0.993335	0.999261	YBR128C
YBR129C	OPY1	chrII	-1	495339	494353	495378	494282	0	1	54	65	0.215	0.535981	0.999661	0	0	0.898	0.409146	NA	0	0	NA	NA	NA	2	7	1.267	0.0266525	0.0522246	2	7	1.322	0.0183283	0.0392296	54	65	0.215	0.535917	0.999261	YBR129C
YBR130C	SHE3	chrII	-1	496869	495592	496938	495530	0	1	282	287	0.024	0.942917	0.999661	0	0	0.58	0.535319	NA	3	3	0.156	0.797129	0.974343	0	1	1.993	0.0486401	NA	0	2	2.202	0.0247656	NA	285	290	0.024	0.942076	0.999261	YBR130C
YBR131W	CCZ1	chrII	1	497163	499277	497150	499462	1	1	5	4	-0.207	0.601915	0.999661	13	13	0.156	0.696715	0.808009	0	0	NA	NA	NA	1	3	1.162	0.114092	0.179819	14	16	0.331	0.359633	0.476849	5	4	-0.208	0.602301	0.999261	YBR131W
YBR132C	AGP2	chrII	-1	501442	499652	501562	499298	1	0	35	36	0.002	0.995612	0.999661	3	3	0.012	0.98642	0.990899	0	0	NA	NA	NA	0	0	-0.372	0.604452	NA	3	3	-0.111	0.865891	0.90958	35	36	0.002	0.995539	0.999261	YBR132C
YBR133C	HSL7	chrII	-1	504287	501804	504434	501666	1	1	107	95	-0.142	0.522991	0.999661	0	1	0.641	0.547791	0.69956	0	0	NA	NA	NA	2	12	2.34	5.98011e-05	0.000255034	2	13	2.186	8.91726e-05	0.000350974	107	95	-0.142	0.52287	0.999261	YBR133C
YBR135W	CKS1	chrII	1	504854	505306	504766	505454	1	1	679	663	-0.031	0.793738	0.999661	2	4	1.089	0.107344	0.213123	0	0	NA	NA	NA	1	2	1.211	0.153067	0.229175	2	5	1.215	0.0298595	0.059491	679	663	-0.031	0.793662	0.999261	YBR135W
YBR136W	MEC1	chrII	1	505668	512774	505630	512966	0	1	33	25	-0.264	0.467662	0.999661	0	0	0.752	0.525503	NA	6	10	0.494	0.440869	0.85519	0	0	NA	NA	NA	0	0	0.633	0.505617	NA	39	35	-0.115	0.757777	0.999261	YBR136W
YBR137W	YBR137W	chrII	1	513044	513583	512966	513774	1	1	420	389	-0.102	0.687495	0.999661	0	3	2.174	0.0287587	0.0743109	4	12	1.291	0.00414665	0.0964416	1	5	1.703	0.010609	0.0243431	2	8	1.944	0.00112343	0.0033819	424	402	-0.075	0.767936	0.999261	YBR137W
YBR138C	YBR138C	chrII	-1	515336	513762	515418	513658	0	1	18	26	0.374	0.262476	0.932157	0	0	NA	NA	NA	2	2	0.051	0.942354	0.980586	0	0	NA	NA	NA	0	0	NA	NA	NA	20	28	0.346	0.299943	0.981831	YBR138C
YBR139W	YBR139W	chrII	1	515664	517190	515654	517358	0	1	134	141	0.047	0.851389	0.999661	0	0	NA	NA	NA	0	0	NA	NA	NA	10	33	1.616	0.0038869	0.0102045	10	33	1.61	0.00393332	0.0101773	134	141	0.047	0.85137	0.999261	YBR139W
YBR140C	IRA1	chrII	-1	526628	517350	526898	517234	0	0	0	0	-0.129	0.585996	NA	0	0	NA	NA	NA	0	0	NA	NA	NA	0	0	NA	NA	NA	0	0	NA	NA	NA	0	0	-0.128	0.587884	0.999261	YBR140C
YBR141C	YBR141C	chrII	-1	528038	527025	528058	526898	1	1	91	114	0.172	0.673616	0.999661	10	55	2.089	NA	NA	0	0	NA	NA	NA	2	13	2.485	3.28951e-05	0.000150321	12	68	2.107	NA	NA	91	114	0.173	0.673492	0.999261	YBR141C
YBR142W	MAK5	chrII	1	528317	530638	528246	530806	1	1	74	96	0.269	0.461715	0.999661	0	1	0.651	0.561294	NA	0	0	NA	NA	NA	4	6	0.518	0.317236	0.416572	4	7	0.557	0.250134	0.354727	74	96	0.27	0.461529	0.999261	YBR142W
YBR143C	SUP45	chrII	-1	532182	530869	532266	530610	1	1	925	865	-0.087	0.682429	0.999661	0	1	2.56	0.0241212	NA	0	1	0.263	0.719996	NA	35	33	-0.084	0.823453	0.86764	35	34	-0.033	0.92878	0.951432	925	866	-0.087	0.684107	0.999261	YBR143C
YBR145W	ADH5	chrII	1	533762	534817	533606	534966	1	1	209	230	0.122	0.631836	0.999661	18	107	2.517	6.27464e-20	3.17317e-18	0	0	NA	NA	NA	5	2	-1.156	0.084766	0.139977	23	109	2.206	5.02651e-17	1.21495e-15	209	230	0.123	0.631733	0.999261	YBR145W
YBR146W	MRPS9	chrII	1	535260	536096	535198	536294	1	1	1227	1063	-0.199	0.191622	0.834574	5	7	0.608	0.230517	0.380788	9	4	-0.938	0.057839	0.394404	1	0	-0.966	0.341109	NA	6	8	0.407	0.419602	0.537103	1236	1067	-0.204	0.183782	0.83771	YBR146W
YBR147W	RTC2	chrII	1	536575	537465	536525	537565	1	1	34	61	0.664	0.0288309	0.323383	7	6	-0.212	0.759981	0.853532	0	1	1.149	0.172011	NA	0	0	-0.368	0.608647	NA	7	6	-0.248	0.707131	0.791824	35	62	0.682	0.025418	0.313378	YBR147W
YBR149W	ARA1	chrII	1	539987	541021	539822	541262	0	1	436	377	-0.176	0.569097	0.999661	0	0	NA	NA	NA	125	127	0.018	0.970538	0.991421	2	8	1.515	0.0124707	0.0278853	2	8	1.51	0.0118514	0.0268802	561	504	-0.126	0.696485	0.999261	YBR149W
YBR150C	TBS1	chrII	-1	544493	541209	544522	541138	1	1	21	14	-0.508	0.0897292	0.603909	12	8	-0.496	0.303555	0.467509	0	1	0.765	0.366589	NA	0	0	NA	NA	NA	12	8	-0.486	0.302363	0.415459	21	15	-0.421	0.160204	0.808283	YBR150C
YBR151W	APD1	chrII	1	545028	545978	544886	546174	1	1	388	359	-0.106	0.415875	0.999661	34	108	1.598	3.96476e-06	3.23393e-05	0	0	NA	NA	NA	35	99	1.471	1.85275e-05	8.94349e-05	69	207	1.535	8.43146e-07	4.97949e-06	388	359	-0.106	0.415706	0.999261	YBR151W
YBR152W	SPP381	chrII	1	546376	547251	546326	547351	1	1	14	20	0.367	0.353477	0.999661	11	18	0.637	0.395077	0.565309	0	0	NA	NA	NA	2	3	0.534	0.511009	0.603353	13	21	0.592	0.400104	0.517493	14	20	0.368	0.353642	0.999261	YBR152W
YBR154C	RPB5	chrII	-1	549009	548362	549130	548282	0	1	3183	3610	0.176	0.269394	0.94151	0	0	NA	NA	NA	2	4	0.657	0.292968	0.748603	10	11	0.108	0.821508	0.866358	10	11	0.107	0.820417	0.877192	3185	3615	0.176	0.266992	0.958511	YBR154C
YBR155W	CNS1	chrII	1	549771	550928	549710	551046	1	1	133	131	-0.007	0.986228	0.999661	1	3	0.701	0.36619	0.535888	0	0	NA	NA	NA	0	4	2.484	0.00172111	0.00506131	2	7	1.607	0.00606621	0.0147851	133	131	-0.007	0.986224	0.999261	YBR155W
YBR156C	SLI15	chrII	-1	553200	551104	553250	550946	1	1	84	79	-0.068	0.787909	0.999661	2	4	1.242	0.071087	0.155242	0	0	NA	NA	NA	8	22	1.408	0.000335707	0.0012088	10	26	1.372	0.000369909	0.00125541	84	79	-0.068	0.787878	0.999261	YBR156C
YBR157C	ICS2	chrII	-1	554310	553543	555602	553442	1	1	76	75	-0.012	0.971901	0.999661	4	26	2.511	2.43973e-07	2.43286e-06	0	0	NA	NA	NA	4	10	1.308	0.0265813	0.0521392	8	35	2.074	3.8687e-06	2.02637e-05	76	75	-0.012	0.971929	0.999261	YBR157C
YBR158W	AMN1	chrII	1	556549	558198	556286	558342	0	0	2	2	0.081	0.841262	0.999661	0	0	NA	NA	NA	0	0	0.062	0.932548	NA	0	0	0.043	0.95268	NA	0	0	0.041	0.95268	NA	2	2	0.081	0.843048	0.999261	YBR158W
YBR159W	IFA38	chrII	1	558685	559728	558638	559854	1	1	578	618	0.087	0.696422	0.999661	2	15	2.849	4.37352e-06	3.53476e-05	0	2	1.415	0.0843917	NA	12	68	2.433	5.46269e-11	7.57145e-10	14	83	2.517	1.93651e-12	2.70846e-11	578	620	0.089	0.686851	0.999261	YBR159W
YBR160W	CDC28	chrII	1	560078	560974	559966	561062	0	1	420	423	0.009	0.958615	0.999661	0	0	0.056	0.951888	NA	0	0	NA	NA	NA	2	4	0.419	0.496212	0.589574	2	4	0.417	0.49444	0.605974	420	423	0.009	0.958616	0.999261	YBR160W
YBR161W	CSH1	chrII	1	561634	562764	561493	562917	0	1	38	49	0.279	0.282748	0.951832	0	0	NA	NA	NA	0	0	NA	NA	NA	2	6	1.261	0.02962	0.0573241	2	6	1.261	0.0274538	0.055456	38	49	0.279	0.282737	0.969871	YBR161W
YBR162C	TOS1	chrII	-1	564570	563203	564841	562889	0	1	3052	2569	-0.239	0.1494	0.757469	0	0	NA	NA	NA	1	1	0.011	0.989281	NA	4	5	0.404	0.48254	0.577516	4	5	0.405	0.476356	0.591417	3053	2570	-0.238	0.149754	0.783652	YBR162C
YBR162W-A	YSY6	chrII	1	565231	565428	565181	565525	1	1	2961	3284	0.145	0.331144	0.9856	31	39	0.368	0.301035	0.464747	0	0	NA	NA	NA	17	16	-0.06	0.884803	0.914749	48	54	0.214	0.505961	0.617192	2961	3284	0.145	0.330937	0.999261	YBR162W-A
YBR163W	EXO5	chrII	1	565723	567480	565629	567821	1	1	143	231	0.635	0.00508784	0.105601	73	157	1.085	1.69001e-06	1.45918e-05	1	1	-0.077	0.925429	NA	7	11	0.658	0.137443	0.209188	80	167	1.047	6.52945e-07	3.94554e-06	144	232	0.63	0.00547077	0.114337	YBR163W
YBR164C	ARL1	chrII	-1	568426	567875	568553	567489	1	1	584	537	-0.106	NA	NA	11	22	0.96	0.070138	0.154025	0	2	1.118	0.183458	NA	1	0	-1.026	0.308482	NA	11	22	0.857	0.103095	0.170761	585	539	-0.103	NA	NA	YBR164C
YBR165W	UBS1	chrII	1	568852	569685	568773	569813	1	1	1408	1638	0.198	0.388742	0.999661	6	12	0.983	0.0837584	0.176386	2	1	-0.791	0.289469	0.748309	1	0	-1.479	0.139496	NA	7	12	0.808	0.0986178	0.164751	1410	1638	0.197	0.390889	0.999261	YBR165W
YBR166C	TYR1	chrII	-1	571200	569842	571249	569673	1	1	300	290	-0.039	0.904113	0.999661	1	1	-0.712	0.446559	0.614689	1	0	-0.833	0.228422	NA	6	28	1.804	0.0115625	0.0261334	8	28	1.611	0.0193134	0.0410543	301	290	-0.041	0.898408	0.999261	YBR166C
YBR167C	POP7	chrII	-1	571890	571468	572209	571385	1	1	119	114	-0.037	0.777592	0.999661	18	67	1.86	1.33574e-15	4.2219e-14	0	0	NA	NA	NA	18	19	0.038	0.928972	0.947315	36	86	1.229	2.06245e-10	2.26094e-09	119	114	-0.037	0.777576	0.999261	YBR167C
YBR168W	PEX32	chrII	1	572371	573612	572005	573781	1	1	6	11	0.623	0.10804	0.658335	23	36	0.618	0.0482869	0.11355	0	0	-0.768	0.359523	NA	1	1	-0.071	0.940783	0.956513	24	37	0.6	0.0413142	0.0787959	6	11	0.556	0.150552	0.783652	YBR168W
YBR169C	SSE2	chrII	-1	575996	573915	576065	573673	1	1	252	229	-0.119	0.705506	0.999661	60	67	0.113	0.631207	0.763124	0	0	NA	NA	NA	1	1	0.354	0.692376	0.764798	61	68	0.114	0.611525	0.710125	252	229	-0.119	0.705427	0.999261	YBR169C
YBR170C	NPL4	chrII	-1	578086	576344	578137	576185	0	1	101	108	0.058	NA	NA	0	0	0.855	0.363405	NA	0	0	NA	NA	NA	3	11	1.513	0.00417228	0.0108704	3	11	1.562	0.00256636	0.00698314	101	108	0.059	NA	NA	YBR170C
YBR171W	SEC66	chrII	1	578364	578984	578325	579125	1	1	1557	1328	-0.216	0.285178	0.953541	2	3	0.56	0.485074	0.647253	0	0	NA	NA	NA	21	42	0.986	0.00232687	0.0065173	24	45	0.945	0.0041215	0.0105978	1557	1328	-0.216	0.284981	0.973367	YBR171W
YBR172C	SMY2	chrII	-1	581372	579150	581489	579017	1	0	93	86	-0.092	0.60069	0.999661	0	1	1.214	0.306836	NA	0	0	NA	NA	NA	0	0	0.056	0.942088	NA	0	0	0.053	0.94227	NA	93	87	-0.08	0.644943	0.999261	YBR172C
YBR173C	UMP1	chrII	-1	582172	581726	582209	581601	1	1	1074	1292	0.199	0.576607	0.999661	15	25	0.751	0.111471	0.218983	0	0	NA	NA	NA	15	27	0.756	0.0253742	0.0501893	29	52	0.776	0.0142713	0.0316679	1074	1292	0.199	0.576458	0.999261	YBR173C
YBR175W	SWD3	chrII	1	582408	583355	582389	583461	1	1	20	14	-0.485	0.079908	0.5728	28	25	-0.163	0.567146	0.717059	0	0	NA	NA	NA	64	181	1.48	2.15485e-09	2.36845e-08	92	206	1.15	1.96343e-07	1.30588e-06	20	14	-0.486	0.0800985	0.595653	YBR175W
YBR176W	ECM31	chrII	1	583720	584658	583637	584749	0	1	88	77	-0.207	0.311157	0.975575	0	0	NA	NA	NA	0	3	1.75	0.0343922	NA	0	0	NA	NA	NA	0	0	NA	NA	NA	88	79	-0.168	0.402211	0.999261	YBR176W
YBR177C	EHT1	chrII	-1	586162	584807	586225	584617	1	1	87	73	-0.241	0.347182	0.998108	3	7	1.305	0.0203526	0.0561495	0	0	NA	NA	NA	3	8	1.159	0.0488236	0.0879432	6	15	1.271	0.000894964	0.00275096	87	73	-0.241	0.34709	0.999261	YBR177C
YBR179C	FZO1	chrII	-1	589114	586547	589209	586449	0	0	50	47	-0.051	0.800311	0.999661	0	0	1.477	0.206652	NA	0	0	NA	NA	NA	0	0	-0.509	0.61004	NA	0	1	0.468	0.63406	NA	50	47	-0.051	0.800291	0.999261	YBR179C
YBR181C	RPS6B	chrII	-1	592774	591712	592833	591593	1	1	8019	6087	-0.318	0.331516	0.9856	5	22	2.134	3.45474e-06	2.85077e-05	0	0	NA	NA	NA	25	86	1.698	0.000261337	0.000973559	29	108	1.8	3.17072e-06	1.68935e-05	8019	6087	-0.319	0.331332	0.999261	YBR181C
YBR182C	SMP1	chrII	-1	594864	593506	595025	593129	0	1	11	18	0.501	0.194641	0.84286	0	0	NA	NA	NA	0	0	0.031	0.95268	NA	1	19	3.573	5.01319e-08	4.19994e-07	1	19	3.558	4.36363e-08	3.296e-07	11	18	0.5	0.197696	0.862254	YBR182C
YBR182C-A	YBR182C-A	chrII	-1	595555	595361	595605	595261	1	1	0	0	0.016	0.939396	NA	1	6	1.959	0.00314204	0.0117453	0	4	2.224	0.00240524	0.0699848	0	0	0.655	0.490879	NA	1	6	1.913	0.00223909	0.00621899	0	4	1.147	0.00513491	0.110185	YBR182C-A
YBR183W	YPC1	chrII	1	596115	597065	595909	597133	1	1	238	202	-0.221	0.400949	0.999661	1	1	0.133	0.887264	0.933684	0	0	NA	NA	NA	7	7	-0.152	0.803906	0.852525	8	8	-0.174	0.707608	0.791824	238	202	-0.221	0.400764	0.999261	YBR183W
YBR184W	YBR184W	chrII	1	597363	598934	597349	598941	0	1	27	27	0.027	NA	NA	0	0	1.697	0.13788	0.260178	0	0	NA	NA	NA	12	56	2.128	4.27769e-05	0.000189505	12	56	2.136	3.2975e-05	0.00014037	27	27	0.027	NA	NA	YBR184W
YBR185C	MBA1	chrII	-1	599959	599123	600001	599025	1	1	1	1	-0.123	0.75837	0.999661	174	168	-0.059	0.841494	0.908752	0	0	NA	NA	NA	5	15	1.403	0.000589996	0.00200567	179	182	0.016	0.95155	0.965854	1	1	-0.123	0.75919	0.999261	YBR185C
YBR187W	GDT1	chrII	1	602634	603476	602509	603661	1	0	71	58	-0.272	0.231143	0.90919	58	76	0.425	0.0285326	0.0738345	0	0	-0.631	0.267691	NA	0	0	-0.372	0.604452	NA	58	76	0.419	0.0293831	0.058707	72	58	-0.281	0.216552	0.900485	YBR187W
YBR188C	NTC20	chrII	-1	604107	603685	604185	603401	1	1	144	228	0.574	0.0399208	0.399434	12	23	0.916	0.00805546	0.0258066	0	0	NA	NA	NA	8	45	2.399	4.37079e-09	4.40585e-08	19	68	1.74	1.32943e-08	1.08881e-07	144	228	0.574	0.0398595	0.418185	YBR188C
YBR189W	RPS9B	chrII	1	604508	605508	604469	605573	1	1	25731	22309	-0.188	0.41157	0.999661	49	100	1.004	0.0087296	0.0276164	0	0	NA	NA	NA	39	78	0.971	0.000429684	0.00151111	88	179	0.994	0.000198249	0.000715457	25731	22309	-0.189	0.411385	0.999261	YBR189W
YBR191W	RPL21A	chrII	1	606270	607140	606220	607240	1	1	5824	5334	-0.123	0.395152	0.999661	7	27	1.909	1.93711e-07	1.9819e-06	0	0	NA	NA	NA	7	142	3.999	4.80698e-14	1.05362e-12	14	169	3.495	1.24153e-22	5.64383e-21	5824	5334	-0.123	0.394951	0.999261	YBR191W
YBR192W	RIM2	chrII	1	607652	608785	607461	609029	0	1	30	36	0.224	0.452667	0.999661	0	0	NA	NA	NA	0	0	NA	NA	NA	1	1	-0.249	0.80486	NA	1	1	-0.246	0.803565	NA	30	36	0.225	0.452702	0.999261	YBR192W
YBR193C	MED8	chrII	-1	609753	609082	609809	608657	0	1	57	86	0.521	0.00672387	0.128704	0	0	NA	NA	NA	0	0	NA	NA	NA	5	10	1.033	0.0263106	0.051635	5	10	1.031	0.0246169	0.0504037	57	86	0.522	0.00671483	0.130626	YBR193C
YBR194W	AIM4	chrII	1	610038	610409	609917	610581	0	1	120	131	0.096	0.718747	0.999661	0	0	NA	NA	NA	0	0	NA	NA	NA	11	8	-0.652	0.139879	0.212382	11	8	-0.653	0.134427	0.212739	120	131	0.097	0.718696	0.999261	YBR194W
YBR195C	MSI1	chrII	-1	611882	610614	611921	610497	0	1	83	75	-0.105	0.559388	0.999661	0	0	-1.235	0.298559	NA	0	0	NA	NA	NA	32	279	3.111	1.04768e-43	3.59069e-41	32	279	3.092	1.20695e-44	2.39217e-42	83	75	-0.105	0.559342	0.999261	YBR195C
YBR196C	PGI1	chrII	-1	613900	612236	613969	612073	1	1	2211	1907	-0.194	0.411288	0.999661	20	66	1.68	2.49255e-10	4.12319e-09	0	0	NA	NA	NA	18	25	0.397	0.383335	0.483949	38	90	1.217	1.7698e-06	9.88652e-06	2211	1907	-0.194	0.411095	0.999261	YBR196C
YBR197C	YBR197C	chrII	-1	615856	615203	615881	614769	1	1	263	657	1.282	1.38076e-20	4.86305e-18	54	433	2.948	5.96997e-27	6.0382e-25	27	68	1.275	6.46291e-08	1.94318e-05	0	0	NA	NA	NA	54	433	2.932	3.00382e-27	2.0389e-25	290	725	1.284	6.71608e-22	3.14648e-19	YBR197C
YBR198C	TAF5	chrII	-1	618523	616127	618601	616017	0	0	170	147	-0.11	NA	NA	0	0	NA	NA	NA	0	0	NA	NA	NA	0	0	1.158	0.224152	NA	0	0	1.141	0.220298	NA	170	147	-0.111	NA	NA	YBR198C
YBR199W	KTR4	chrII	1	618909	620303	618821	620429	1	1	767	773	0.008	0.971166	0.999661	3	6	0.932	0.264595	0.421162	0	0	NA	NA	NA	2	2	0.225	0.773638	0.830471	5	8	0.78	0.205595	0.302741	767	773	0.008	0.971162	0.999261	YBR199W
YBR200W	BEM1	chrII	1	620872	622527	620821	622717	1	1	33	31	-0.037	0.906315	0.999661	202	208	0.048	0.878715	0.929632	0	0	0.031	0.95268	NA	0	2	2.067	0.0224147	0.0452131	202	210	0.06	0.847825	0.895907	33	31	-0.037	0.906342	0.999261	YBR200W
YBR201C-A	YBR201C-A	chrII	-1	624696	624493	625048	624208	0	1	192	332	0.477	0.235818	0.912692	0	0	NA	NA	NA	6	3	-0.771	0.237302	0.680385	48	120	1.26	0.00350992	0.00931203	48	120	1.258	0.00348096	0.00909712	199	335	0.463	0.251117	0.943731	YBR201C-A
YBR201W	DER1	chrII	1	623576	624211	623437	624308	1	1	221	250	0.167	0.449616	0.999661	1	1	0.267	0.779256	0.866802	0	0	NA	NA	NA	2	3	0.439	0.572328	0.658431	3	4	0.421	0.530984	0.639841	221	250	0.167	0.449449	0.999261	YBR201W
YBR202W	MCM7	chrII	1	625772	628309	625693	628429	1	1	114	83	-0.439	0.00422512	0.0933945	1	5	1.847	0.00494447	0.0170599	0	0	NA	NA	NA	2	3	0.7	0.339178	0.440014	3	8	1.391	0.00757569	0.0180643	114	83	-0.439	0.00421459	0.0959289	YBR202W
YBR203W	COS111	chrII	1	629168	631942	628941	631901	0	1	143	252	0.415	0.309875	0.975575	0	0	NA	NA	NA	0	0	NA	NA	NA	2	4	0.681	0.370246	0.471245	2	4	0.677	0.368525	0.486296	143	252	0.417	0.30943	0.985619	YBR203W
YBR204C	LDH1	chrII	-1	633381	632254	633425	631977	1	1	327	324	-0.011	0.972747	0.999661	13	84	2.634	1.62046e-24	1.24705e-22	0	0	-0.409	0.599999	NA	1	4	1.099	0.137397	0.209188	14	88	2.545	2.42601e-24	1.23927e-22	328	324	-0.012	0.969708	0.999261	YBR204C
YBR205W	KTR3	chrII	1	633622	634836	633572	634936	1	1	749	629	-0.236	0.182745	0.819898	2	7	1.735	0.00272551	0.0104081	108	103	-0.084	0.632836	0.944142	0	0	NA	NA	NA	2	7	1.688	0.00251957	0.00687472	857	732	-0.217	0.153127	0.788993	YBR205W
YBR207W	FTH1	chrII	1	635146	636543	635069	636669	0	1	60	46	-0.311	0.259854	0.931653	0	0	0.504	0.591011	NA	0	0	NA	NA	NA	2	6	1.311	0.0832841	0.137953	2	6	1.347	0.0702484	0.124005	60	46	-0.311	0.259813	0.950955	YBR207W
YBR208C	DUR1,2	chrII	-1	642210	636703	642673	636585	0	1	10	18	0.614	0.0897347	0.603909	0	0	NA	NA	NA	0	0	NA	NA	NA	0	1	2.258	0.0231211	NA	0	1	2.235	0.021887	NA	10	18	0.615	0.0898434	0.629016	YBR208C
YBR210W	ERV15	chrII	1	645550	645978	645341	646181	1	1	144	114	-0.344	0.0221277	0.281011	31	49	0.697	0.00705704	0.0229192	0	0	NA	NA	NA	29	55	0.876	0.0235969	0.0473444	60	104	0.787	0.000435359	0.00144779	144	114	-0.344	0.0220804	0.291373	YBR210W
YBR211C	AME1	chrII	-1	647132	646158	647241	646025	1	1	389	398	0.025	0.895103	0.999661	1	3	1.607	0.039532	0.0963797	0	0	NA	NA	NA	0	5	3.693	3.52566e-05	0.000159565	1	9	2.661	4.91066e-05	0.00020413	389	398	0.025	0.895095	0.999261	YBR211C
YBR212W	NGR1	chrII	1	647886	649904	647453	650061	0	1	0	1	0.178	0.642725	0.999661	0	0	NA	NA	NA	0	0	0.031	0.95268	NA	1	4	2.019	0.0170906	0.0362995	1	4	2.019	0.0153119	0.0336805	0	1	0.176	0.647688	0.999261	YBR212W
YBR213W	MET8	chrII	1	650368	651192	650253	651325	1	1	63	51	-0.188	0.646187	0.999661	210	192	-0.119	0.657437	0.781507	0	0	NA	NA	NA	6	10	0.545	0.452507	0.55013	216	202	-0.088	0.718312	0.800188	63	51	-0.188	0.646392	0.999261	YBR213W
YBR214W	SDS24	chrII	1	651415	652998	651325	653133	1	1	273	292	0.048	0.906869	0.999661	48	57	0.232	0.635095	0.765779	0	1	0.655	0.434378	NA	4	10	1.106	0.107278	0.170649	52	67	0.335	0.484386	0.597346	273	293	0.05	0.904095	0.999261	YBR214W
YBR215W	HPC2	chrII	1	653356	655317	653293	655429	1	1	27	25	-0.027	NA	NA	2	6	1.116	0.105601	0.211083	0	1	0.733	0.38367	NA	0	1	1.983	0.0475984	NA	2	7	1.316	0.0467718	0.0877525	28	26	-0.011	NA	NA	YBR215W
YBR216C	YBP1	chrII	-1	657600	655576	657641	655313	0	1	284	291	0.031	0.91318	0.999661	0	0	0.108	0.926627	NA	0	0	NA	NA	NA	13	74	2.08	0.00500182	0.0126387	13	74	2.064	0.00514	0.0128565	284	291	0.031	0.913144	0.999261	YBR216C
YBR217W	ATG12	chrII	1	657832	658392	657781	658685	1	1	0	2	0.938	0.0158501	0.226314	239	729	1.603	4.01246e-39	1.01458e-36	2	2	0.157	0.819891	0.974343	8	59	2.805	5.72627e-21	3.04057e-19	248	789	1.665	1.85752e-44	3.54001e-42	2	4	0.655	0.104341	0.671944	YBR217W
YBR218C	PYC2	chrII	-1	662249	658707	662377	658561	0	1	1023	1154	0.147	0.627548	0.999661	0	0	NA	NA	NA	0	0	NA	NA	NA	3	15	1.97	6.14029e-05	0.000261274	3	15	1.966	5.10298e-05	0.000211239	1023	1154	0.147	0.627461	0.999261	YBR218C
YBR220C	YBR220C	chrII	-1	664677	662995	664727	662895	1	1	154	132	-0.229	0.0891345	0.601402	2	6	1.403	0.0410321	0.0987052	0	0	-0.849	0.263524	NA	2	8	1.626	0.0186929	0.0389996	4	14	1.573	0.00201515	0.0056669	154	132	-0.233	0.0819438	0.602558	YBR220C
YBR221C	PDB1	chrII	-1	666253	665153	666481	664921	0	1	194	264	0.414	0.0161408	0.228611	0	0	NA	NA	NA	3	2	-0.615	0.367732	0.795431	3	3	-0.044	0.942793	0.957783	3	3	-0.047	0.937976	0.957436	197	265	0.405	0.0195532	0.269534	YBR221C
YBR221W-A	YBR221W-A	chrII	1	666538	666642	666488	666742	1	0	0	0	NA	NA	NA	0	1	1.399	0.223468	0.371922	0	0	0.031	0.95268	NA	0	0	NA	NA	NA	0	1	1.136	0.249442	0.353846	0	0	0.008	0.95268	0.999261	YBR221W-A
YBR222C	PCS60	chrII	-1	668351	666720	668393	666617	1	0	99	51	-0.793	0.0149094	0.218189	1	5	2.031	0.00830324	0.0265014	0	0	0.031	0.95268	NA	0	0	0.043	0.95268	NA	1	5	1.925	0.00767202	0.0182501	99	51	-0.794	0.0149274	0.222115	YBR222C
YBR223C	TDP1	chrII	-1	670297	668663	670337	668513	1	1	102	98	-0.049	0.851268	0.999661	183	503	1.464	6.0428e-35	1.01864e-32	5	4	-0.153	0.766345	0.974343	48	154	1.625	5.71691e-09	5.62735e-08	231	657	1.503	9.83988e-66	4.43242e-63	106	102	-0.059	0.812394	0.999261	YBR223C
YBR225W	YBR225W	chrII	1	670627	673329	670577	673429	0	0	37	39	0.039	0.875678	0.999661	0	0	NA	NA	NA	0	0	0.031	0.95268	NA	0	0	0.073	0.9397	NA	0	0	0.072	0.939582	NA	37	39	0.039	0.875505	0.999261	YBR225W
YBR227C	MCX1	chrII	-1	675134	673572	675184	673472	1	1	41	48	0.194	0.548878	0.999661	1	1	0.52	0.580178	0.726862	0	0	NA	NA	NA	1	4	1.615	0.0632804	0.109585	2	6	1.352	0.0725037	0.127351	41	48	0.194	0.548808	0.999261	YBR227C
YBR228W	SLX1	chrII	1	675313	676227	675317	676349	0	1	8	10	0.193	0.558565	0.999661	0	0	0.424	0.70026	NA	0	0	NA	NA	NA	64	208	1.586	0.0021483	0.00611251	64	208	1.581	0.00229072	0.0063462	8	10	0.193	0.558796	0.999261	YBR228W
YBR229C	ROT2	chrII	-1	679221	676357	679249	676233	1	1	42	32	-0.324	0.307475	0.975297	103	114	0.121	0.771722	0.861526	0	0	NA	NA	NA	1	8	2.108	0.00155273	0.00461655	105	122	0.196	0.631742	0.727803	42	32	-0.325	0.307431	0.983995	YBR229C
YBR230C	OM14	chrII	-1	680050	679549	680097	679385	1	1	789	881	0.103	0.796479	0.999661	2	0	-1.549	0.0914062	0.187908	8	7	-0.278	0.646631	0.951425	4	3	-0.493	0.517226	0.608596	6	3	-0.869	0.183785	0.275372	797	888	0.101	0.800427	0.999261	YBR230C
YBR230W-A	YBR230W-A	chrII	1	680362	680562	680285	680709	0	1	240	225	-0.093	0.730897	0.999661	0	0	NA	NA	NA	16	4	-1.775	0.00110284	0.0397903	20	33	0.623	0.192203	0.27583	20	33	0.622	0.191671	0.285719	257	229	-0.152	0.580513	0.999261	YBR230W-A
YBR231C	SWC5	chrII	-1	683090	682179	683161	682049	0	1	159	145	-0.092	0.794892	0.999661	0	0	0.866	0.463508	0.62875	0	0	NA	NA	NA	5	9	0.668	0.257466	0.352706	5	9	0.697	0.234419	0.336875	159	145	-0.093	0.794808	0.999261	YBR231C
YBR233W	PBP2	chrII	1	683428	684669	683309	684797	0	1	76	51	-0.473	0.163899	0.791206	0	0	-0.019	0.987455	NA	0	0	NA	NA	NA	1	5	1.82	0.00654173	0.0158897	2	6	1.596	0.00967528	0.0224443	76	51	-0.474	0.163792	0.810597	YBR233W
YBR233W-A	DAD3	chrII	1	684977	685261	684941	685509	1	1	287	305	0.076	0.741031	0.999661	0	9	3.444	1.39884e-05	9.96359e-05	0	0	NA	NA	NA	10	24	1.285	5.25209e-05	0.000228906	10	33	1.642	2.76846e-08	2.14339e-07	287	305	0.076	0.740942	0.999261	YBR233W-A
YBR234C	ARC40	chrII	-1	686592	685438	686641	685345	0	1	854	656	-0.272	0.463033	0.999661	0	0	NA	NA	NA	0	0	NA	NA	NA	13	53	1.965	2.79389e-05	0.000130037	13	53	1.961	2.7143e-05	0.000118184	854	656	-0.272	0.462859	0.999261	YBR234C
YBR235W	YBR235W	chrII	1	686901	690263	686821	690333	1	1	24	17	-0.231	NA	NA	1	5	2.134	0.0157509	0.0457254	0	0	NA	NA	NA	0	1	1.941	0.0536537	NA	1	6	2.204	0.00518532	0.0129568	24	17	-0.232	NA	NA	YBR235W
YBR236C	ABD1	chrII	-1	691693	690383	691737	690233	1	1	380	367	-0.05	0.83366	0.999661	4	9	1.151	0.031362	0.0794713	0	0	0.049	0.943963	NA	3	5	0.513	0.398747	0.49893	7	14	0.914	0.0453771	0.0852972	380	367	-0.05	0.833747	0.999261	YBR236C
YBR237W	PRP5	chrII	1	691969	694518	691925	694637	0	1	117	226	0.77	0.0131235	0.205731	0	0	-0.608	0.575988	NA	0	0	NA	NA	NA	2	10	1.891	0.00148698	0.00444562	3	10	1.784	0.00222409	0.00618427	117	226	0.771	0.0130801	0.207145	YBR237W
YBR238C	YBR238C	chrII	-1	697302	695107	697393	694593	0	1	56	62	0.079	0.846382	0.999661	0	0	NA	NA	NA	12	16	0.342	0.600114	0.92999	0	0	NA	NA	NA	0	0	NA	NA	NA	68	78	0.101	0.803739	0.999261	YBR238C
YBR239C	ERT1	chrII	-1	699943	698354	700161	698305	1	1	0	0	NA	NA	NA	131	122	-0.104	0.798693	0.881853	0	0	NA	NA	NA	3	5	0.533	0.380799	0.481645	134	127	-0.078	0.843441	0.893575	0	0	NA	NA	NA	YBR239C
YBR240C	THI2	chrII	-1	701842	700490	702409	700401	0	1	0	0	-0.118	0.652057	NA	0	0	1.013	0.376972	NA	0	0	NA	NA	NA	0	1	1.907	0.0588386	NA	0	1	2.236	0.022286	NA	0	0	-0.118	0.653289	0.999261	YBR240C
YBR241C	YBR241C	chrII	-1	704055	702589	704145	702505	1	1	103	117	0.115	0.770128	0.999661	15	81	2.374	4.49232e-12	9.46596e-11	1	1	-0.307	0.712167	NA	2	2	-0.315	0.716046	0.783825	18	83	2.186	6.56559e-12	8.51637e-11	104	118	0.113	0.774067	0.999261	YBR241C
YBR242W	YBR242W	chrII	1	704670	705386	704517	705453	1	1	8	7	-0.145	0.677277	0.999661	166	176	0.087	0.663511	0.786088	0	0	NA	NA	NA	7	32	2.072	2.12155e-05	0.000101372	173	208	0.267	0.161281	0.247721	8	7	-0.145	0.677882	0.999261	YBR242W
YBR243C	ALG7	chrII	-1	706793	705447	706841	705273	1	1	361	312	-0.171	0.568888	0.999661	1	2	0.91	0.249219	0.402936	1	1	-0.166	0.843567	NA	1	5	1.455	0.0492749	0.0885023	2	7	1.289	0.022579	0.0468953	362	313	-0.172	0.568309	0.999261	YBR243C
YBR244W	GPX2	chrII	1	707528	708016	707317	708165	1	1	235	195	-0.249	0.190531	0.832984	76	110	0.543	0.00413701	0.0148229	0	0	NA	NA	NA	13	20	0.629	0.0575828	0.101538	89	130	0.552	0.00287924	0.00772004	235	195	-0.25	0.190383	0.845406	YBR244W
YBR245C	ISW1	chrII	-1	711359	708150	711393	708113	1	1	205	160	-0.148	NA	NA	3	10	1.263	NA	NA	0	0	NA	NA	NA	6	12	0.92	0.215098	0.30417	9	22	1.052	0.157408	0.243205	205	160	-0.148	NA	NA	YBR245C
YBR246W	RRT2	chrII	1	711591	712754	711557	712901	0	1	176	302	0.744	5.37543e-09	5.91633e-07	0	0	NA	NA	NA	0	0	NA	NA	NA	2	9	2.131	0.00085894	0.00275827	2	9	2.122	0.000806096	0.00248899	176	302	0.744	5.30864e-09	5.96903e-07	YBR246W
YBR247C	ENP1	chrII	-1	714455	713004	714497	712897	1	1	150	173	0.119	0.769818	0.999661	4	10	1.278	0.111846	0.219354	0	0	NA	NA	NA	6	100	3.795	3.32565e-22	1.99011e-20	10	109	3.311	2.79875e-17	6.86524e-16	150	173	0.119	0.769686	0.999261	YBR247C
YBR248C	HIS7	chrII	-1	716465	714807	716561	714769	0	1	789	665	-0.237	0.145507	0.748755	0	0	0.161	0.870184	NA	0	0	NA	NA	NA	5	8	0.666	0.142782	0.21566	5	8	0.679	0.122639	0.197165	789	665	-0.237	0.145342	0.777761	YBR248C
YBR249C	ARO4	chrII	-1	717994	716882	718129	716777	0	1	2133	2064	-0.048	0.648284	0.999661	0	0	NA	NA	NA	12	11	-0.036	0.927217	0.979686	8	10	0.108	0.818479	0.863849	8	10	0.106	0.820542	0.877192	2145	2075	-0.048	0.642311	0.999261	YBR249C
YBR250W	SPO23	chrII	1	719033	720604	718333	720629	1	0	0	0	0.083	0.524325	NA	1	0	-0.706	0.547034	NA	0	0	NA	NA	NA	0	0	0.043	0.95268	NA	1	0	-0.567	0.570862	NA	0	0	0.084	0.524325	0.999261	YBR250W
YBR251W	MRPS5	chrII	1	721390	722313	721325	722397	0	1	180	125	-0.473	0.0790304	0.570379	0	0	NA	NA	NA	0	0	NA	NA	NA	1	0	-0.643	0.528919	NA	1	0	-0.636	0.525426	NA	180	125	-0.474	0.0789435	0.59017	YBR251W
YBR252W	DUT1	chrII	1	722611	723054	722581	723125	1	1	405	305	-0.374	0.10354	0.647342	9	12	0.443	0.297874	0.461476	0	0	NA	NA	NA	3	6	1.005	0.069594	0.118505	12	18	0.62	0.0840885	0.144023	405	305	-0.374	0.103415	0.669047	YBR252W
YBR253W	SRB6	chrII	1	723270	723635	723221	723717	1	1	29	29	-0.002	0.993403	0.999661	256	537	1.056	NA	NA	1	1	0.169	0.82713	NA	4	11	1.409	0.00670829	0.0162534	260	548	1.059	NA	NA	30	30	0.006	0.979168	0.999261	YBR253W
YBR254C	TRS20	chrII	-1	724263	723736	724289	723625	0	1	81	84	0.046	0.809559	0.999661	0	0	0.056	0.95268	NA	0	0	NA	NA	NA	0	3	2.135	0.00936853	0.0217886	0	3	2.115	0.00892496	0.0208874	81	84	0.046	0.809518	0.999261	YBR254C
YBR255C-A	YBR255C-A	chrII	-1	727074	726618	727113	726521	1	1	239	219	-0.099	0.779726	0.999661	0	1	0.618	0.584502	NA	0	0	NA	NA	NA	3	9	1.129	0.035187	0.0663275	4	9	1.104	0.0325338	0.0640122	239	219	-0.099	0.779626	0.999261	YBR255C-A
YBR255W	MTC4	chrII	1	724456	726540	724397	726677	1	1	1	0	-0.191	0.595408	0.999661	39	34	-0.164	0.670602	0.789639	0	1	0.923	0.210057	NA	1	5	2.19	0.00346522	0.0092064	40	38	-0.015	0.966267	0.97552	1	1	0.083	0.829973	0.999261	YBR255W
YBR256C	RIB5	chrII	-1	728102	727386	728153	727305	1	1	728	754	0.044	0.845178	0.999661	67	81	0.252	0.305548	0.469258	0	2	1.406	0.0759377	NA	13	69	2.371	1.67844e-11	2.49123e-10	81	151	0.91	1.82239e-07	1.22523e-06	729	756	0.047	0.83662	0.999261	YBR256C
YBR257W	POP4	chrII	1	728885	729724	728845	729861	0	1	15	20	0.362	0.273703	0.94151	0	0	0.056	0.95268	NA	0	0	NA	NA	NA	1	14	3.464	9.80329e-08	7.74809e-07	1	14	3.454	7.11876e-08	5.15694e-07	15	20	0.363	0.273952	0.961491	YBR257W
YBR258C	SHG1	chrII	-1	730162	729734	730201	729345	1	1	89	102	0.188	0.366384	0.999661	1	5	2.061	0.00643264	0.0212026	0	0	NA	NA	NA	26	97	1.838	4.74144e-08	3.99893e-07	27	102	1.857	3.19786e-08	2.46046e-07	89	102	0.188	0.366256	0.999261	YBR258C
YBR259W	YBR259W	chrII	1	730387	732453	730341	732597	1	1	11	13	0.212	0.598433	0.999661	118	198	0.742	0.0181632	0.0511926	0	0	NA	NA	NA	1	3	1.277	0.117045	0.184242	119	202	0.746	0.0172873	0.0373077	11	13	0.213	0.59861	0.999261	YBR259W
YBR260C	RGD1	chrII	-1	734639	732639	734657	732529	1	1	494	469	-0.077	0.674441	0.999661	6	7	0.316	0.49673	0.656732	0	0	NA	NA	NA	39	49	0.34	0.146102	0.219619	45	56	0.334	0.11501	0.187213	494	469	-0.077	0.674308	0.999261	YBR260C
YBR261C	TAE1	chrII	-1	735530	734832	735569	734705	1	1	538	517	-0.052	0.829806	0.999661	7	8	0.134	0.783818	0.87009	2	1	-0.125	0.866973	NA	3	15	2.194	4.87917e-06	2.67362e-05	9	23	1.178	0.000400633	0.00134336	540	518	-0.053	0.825012	0.999261	YBR261C
YBR262C	AIM5	chrII	-1	736040	735720	736081	735665	1	1	1883	1587	-0.23	0.284663	0.953303	0	4	2.928	0.00296103	0.0111039	0	0	NA	NA	NA	88	81	-0.131	0.680767	0.75574	88	85	-0.071	0.817566	0.875712	1883	1587	-0.23	0.284471	0.973159	YBR262C
YBR263W	SHM1	chrII	1	736264	737736	736189	737813	1	1	600	696	0.171	0.59907	0.999661	2	1	-0.751	0.41789	0.588437	4	6	0.769	0.185365	0.638705	5	34	2.644	9.14336e-09	8.7393e-08	5	34	2.64	7.17247e-09	6.1381e-08	606	703	0.174	0.592816	0.999261	YBR263W
YBR264C	YPT10	chrII	-1	738369	737770	738393	737793	1	1	132	151	0.193	0.240939	0.918459	9	11	0.229	0.590792	0.734077	0	0	0.329	0.524325	NA	27	224	2.994	4.73923e-31	6.61737e-29	32	232	2.794	4.82228e-33	5.30987e-31	135	155	0.188	0.250408	0.943731	YBR264C
YBR265W	TSC10	chrII	1	738582	739544	738525	739629	1	1	592	455	-0.351	0.0849134	0.595747	8	8	0.036	0.935583	0.960142	0	0	NA	NA	NA	7	52	2.745	5.15709e-11	7.17425e-10	15	60	1.982	5.55754e-09	4.84817e-08	592	455	-0.351	0.0847955	0.616714	YBR265W
YBR267W	REI1	chrII	1	739841	741022	739821	741109	1	1	136	112	-0.079	NA	NA	3	6	0.989	0.252199	0.406181	1	1	-0.174	0.834482	NA	9	14	0.602	0.455952	0.553426	11	20	0.689	0.380317	0.498274	137	113	-0.08	NA	NA	YBR267W
YBR268W	MRPL37	chrII	1	741299	741616	741277	741757	0	1	879	821	-0.101	0.361326	0.999661	0	0	0.056	0.95268	NA	0	0	NA	NA	NA	135	200	0.569	0.00853356	0.0200196	135	200	0.569	0.00769367	0.018284	879	821	-0.101	0.361106	0.999261	YBR268W
YBR269C	FMP21	chrII	-1	742576	742160	742601	742001	1	1	713	601	-0.231	0.303195	0.973136	14	9	-0.608	0.38323	0.553502	76	69	-0.146	0.742192	0.971635	1	2	1.191	0.185208	NA	14	11	-0.366	0.572551	0.678057	790	670	-0.218	0.360766	0.999261	YBR269C
YBR270C	BIT2	chrII	-1	744398	742761	744721	742729	0	1	4	2	-0.478	0.241261	0.9186	0	0	1.016	0.367617	NA	0	0	NA	NA	NA	0	1	1.021	0.313597	NA	0	1	1.419	0.141592	0.222163	4	2	-0.48	0.241855	0.939986	YBR270C
YBR271W	YBR271W	chrII	1	744852	746111	744829	746213	1	1	102	110	0.077	0.842716	0.999661	10	15	0.59	0.309435	0.473994	0	0	NA	NA	NA	2	10	1.777	0.0102396	0.0236249	12	26	0.967	0.0984163	0.164525	102	110	0.078	0.842654	0.999261	YBR271W
YBR272C	HSM3	chrII	-1	747803	746361	747825	746145	1	1	174	170	-0.019	0.961333	0.999661	0	1	1.767	0.0912364	0.187668	0	0	NA	NA	NA	11	47	1.999	6.5566e-11	9.02131e-10	12	48	2.011	2.6625e-11	3.2099e-10	174	170	-0.019	0.961322	0.999261	YBR272C
YBR273C	UBX7	chrII	-1	749371	748061	749401	748025	1	1	311	300	-0.049	0.873979	0.999661	0	4	3.713	0.000385218	0.00191258	0	0	NA	NA	NA	2	8	1.68	0.00623976	0.0152753	2	11	2.271	0.0001018	0.000395934	311	300	-0.049	0.873928	0.999261	YBR273C
YBR274W	CHK1	chrII	1	749594	751177	749549	751389	1	0	1	1	-0.058	0.877957	0.999661	42	50	0.257	0.567753	0.717546	0	0	0.031	0.95268	NA	0	0	0.08	0.932346	NA	42	50	0.253	0.56607	0.672471	1	1	-0.058	0.878643	0.999261	YBR274W
YBR275C	RIF1	chrII	-1	757106	751356	757241	751265	0	1	19	17	-0.062	NA	NA	0	0	NA	NA	NA	0	0	NA	NA	NA	2	2	0.225	0.799876	NA	2	2	0.228	0.793117	0.859745	19	17	-0.062	NA	NA	YBR275C
YBR276C	PPS1	chrII	-1	760043	757620	760160	757552	1	0	109	108	-0.006	0.969969	0.999661	0	2	2.857	0.00893013	0.0281502	0	0	NA	NA	NA	0	0	0.457	0.524325	NA	0	2	2.637	0.00504421	0.0126488	109	108	-0.006	0.969973	0.999261	YBR276C
YBR278W	DPB3	chrII	1	760294	760899	760260	761068	1	1	133	126	-0.093	0.638475	0.999661	1	2	0.206	0.823493	0.897803	0	0	NA	NA	NA	157	514	1.638	7.78122e-05	0.000323202	158	515	1.629	7.79426e-05	0.000311708	133	126	-0.093	0.638325	0.999261	YBR278W
YBR279W	PAF1	chrII	1	761257	762594	761220	762740	1	1	28	21	-0.259	0.415555	0.999661	1	4	1.577	0.0521653	0.121445	0	0	NA	NA	NA	0	3	2.252	0.0160397	0.0343577	1	6	1.977	0.0028169	0.00757748	28	21	-0.259	0.415464	0.999261	YBR279W
YBR280C	SAF1	chrII	-1	764697	762784	764720	762640	1	1	13	20	0.355	0.369785	0.999661	60	63	0.041	0.883921	0.931551	0	0	NA	NA	NA	4	9	1.065	0.0446726	0.0812424	6	14	1.13	0.0169833	0.0367959	71	78	0.095	0.746277	0.999261	YBR280C
YBR281C	DUG2	chrII	-1	767606	764970	767664	764824	0	1	66	59	-0.135	0.571008	0.999661	0	0	0.056	0.95268	NA	0	0	NA	NA	NA	1	3	1.404	0.0607215	0.106031	1	3	1.393	0.0593155	0.107305	66	59	-0.135	0.57091	0.999261	YBR281C
YBR282W	MRPL27	chrII	1	768240	768680	768212	768764	0	1	860	780	-0.135	0.481214	0.999661	0	0	NA	NA	NA	1	0	-1.389	0.0837458	NA	5	31	2.427	2.62445e-05	0.000123062	5	31	2.418	2.61314e-05	0.000114181	861	780	-0.137	0.476445	0.999261	YBR282W
YBR283C	SSH1	chrII	-1	770415	768943	770608	768792	1	1	3147	3679	0.21	0.297156	0.96906	9	8	-0.124	0.761261	0.854156	0	0	NA	NA	NA	5	10	0.892	0.0616474	0.107349	14	18	0.332	0.286378	0.396935	3147	3679	0.211	0.296956	0.980527	YBR283C
YBR284W	YBR284W	chrII	1	771239	773632	770892	773780	0	1	11	10	-0.165	0.611233	0.999661	0	0	NA	NA	NA	0	0	NA	NA	NA	3	10	1.692	0.00062485	0.00211083	3	10	1.687	0.000565558	0.00182089	11	10	-0.166	0.611021	0.999261	YBR284W
YBR285W	YBR285W	chrII	1	773922	774356	773780	774372	1	1	33	41	0.189	0.63868	0.999661	1	1	-0.193	0.859917	NA	0	0	NA	NA	NA	0	1	1.619	0.10381	NA	1	2	0.779	0.365667	0.483426	33	41	0.19	0.638811	0.999261	YBR285W
YBR286W	APE3	chrII	1	774700	776313	774668	776380	1	1	2703	2438	-0.117	0.728373	0.999661	0	1	2.608	0.019986	0.0555777	0	0	NA	NA	NA	9	22	1.133	0.00123226	0.00377081	9	23	1.219	0.000400705	0.00134336	2703	2438	-0.117	0.728243	0.999261	YBR286W
YBR287W	YBR287W	chrII	1	776571	777854	776500	778020	1	1	281	263	-0.092	0.697249	0.999661	6	25	1.854	4.06036e-07	3.88478e-06	0	0	NA	NA	NA	3	4	0.396	0.561697	0.649459	9	29	1.562	3.11958e-06	1.66389e-05	281	263	-0.093	0.697142	0.999261	YBR287W
YBR288C	APM3	chrII	-1	779463	778012	779528	777904	0	1	102	99	-0.073	0.681653	0.999661	0	0	NA	NA	NA	0	0	NA	NA	NA	0	1	0.515	0.596058	NA	0	1	0.509	0.595052	0.69807	102	99	-0.073	0.681485	0.999261	YBR288C
YBR289W	SNF5	chrII	1	779667	782384	779652	782412	0	1	18	14	-0.202	0.571056	0.999661	0	0	NA	NA	NA	0	1	0.379	0.653399	NA	0	0	NA	NA	NA	0	0	NA	NA	NA	18	15	-0.174	0.620282	0.999261	YBR289W
YBR290W	BSD2	chrII	1	782591	783556	782564	783676	1	1	853	909	0.065	NA	NA	7	3	-0.769	0.205912	0.350614	28	35	0.283	0.521083	0.9053	1	4	1.69	0.0253537	0.050175	7	7	0.001	0.998604	0.998805	881	944	0.071	NA	NA	YBR290W
YBR291C	CTP1	chrII	-1	784572	783673	784632	783616	1	0	14	13	-0.051	0.865354	0.999661	8	57	2.798	5.95441e-20	3.05487e-18	0	0	NA	NA	NA	0	0	-0.511	0.58372	NA	8	57	2.739	9.21849e-20	2.80231e-18	14	13	-0.052	0.865227	0.999261	YBR291C
YBR293W	VBA2	chrII	1	787006	788430	787093	788661	1	1	0	1	0.354	0.25184	0.928511	0	4	3.053	0.000791741	0.00361647	0	0	NA	NA	NA	67	174	1.322	0.000274221	0.00101454	68	178	1.352	0.000114284	0.000437956	0	1	0.353	0.25454	0.949288	YBR293W
YBR295W	PCA1	chrII	1	792849	796499	792798	796606	1	1	29	14	-0.48	0.240959	0.918459	36	108	1.472	0.0250618	0.0664064	0	0	0.031	0.95268	NA	2	3	0.28	0.750769	0.812166	38	111	1.385	0.0286078	0.0574359	29	14	-0.482	0.240425	0.939559	YBR295W
YBR296C	PHO89	chrII	-1	798522	796798	798586	796570	1	1	103	36	-1.233	0.000274227	0.0102024	5	14	1.458	0.0207352	0.0569897	1	1	0.294	0.727098	NA	0	0	NA	NA	NA	5	14	1.416	0.0200156	0.0423653	104	37	-1.2	0.000446849	0.0162076	YBR296C
YBR296C-A	YBR296C-A	chrII	-1	800242	800123	800292	800023	0	1	0	0	0.052	0.882447	0.999661	0	0	NA	NA	NA	0	0	NA	NA	NA	1	1	-0.247	0.741179	0.805258	1	1	-0.242	0.744503	0.82051	0	0	0.052	0.882912	0.999261	YBR296C-A
YBR297W	MAL33	chrII	1	800523	801929	800486	802150	1	1	0	1	0.046	0.889937	0.999661	113	144	0.325	0.420302	0.590744	0	0	0.031	0.95268	NA	7	17	1.137	0.0216324	0.0439408	120	161	0.392	0.324878	0.439954	0	1	0.046	0.889832	0.999261	YBR297W
YBR298C	MAL31	chrII	-1	804475	802631	804906	802410	0	1	1	3	0.775	0.0564281	0.47577	0	0	NA	NA	NA	1	1	0.499	0.55075	NA	0	0	0.227	0.823901	NA	0	0	0.222	0.824392	NA	1	5	0.774	0.0599342	0.516003	YBR298C
YBR302C	COS2	chrII	-1	811479	810340	811529	810240	0	1	267	332	0.305	0.00665706	0.128052	0	0	NA	NA	NA	0	0	NA	NA	NA	15	90	2.448	9.0606e-09	8.69172e-08	15	90	2.444	8.49981e-09	7.19941e-08	267	332	0.305	0.00663624	0.1298	YBR302C
YCL001W	RER1	chrIII	1	111916	112482	111844	112516	1	1	905	871	-0.046	0.886819	0.999661	0	1	1.419	0.204172	NA	12	9	-0.421	0.319369	0.760407	3	1	-1.658	0.0368916	0.069023	3	1	-1.108	0.131532	0.209343	917	880	-0.05	0.877326	0.999261	YCL001W
YCL002C	YCL002C	chrIII	-1	111675	110808	111728	110550	0	1	165	231	0.326	0.393768	0.999661	0	0	0.898	0.449498	NA	0	0	NA	NA	NA	8	19	1.12	0.0286013	0.055592	8	19	1.13	0.0251844	0.0513957	165	231	0.327	0.393507	0.999261	YCL002C
YCL004W	PGS1	chrIII	1	109105	110670	109018	111812	1	1	11	9	-0.303	0.361499	0.999661	10	46	2.183	2.31662e-13	5.65574e-12	2	3	0.176	0.798563	0.974343	0	0	0.457	0.524325	NA	10	46	2.177	1.24777e-13	2.02049e-12	13	11	-0.215	0.506918	0.999261	YCL004W
YCL005W	LDB16	chrIII	1	108021	108791	107970	108866	0	1	26	26	-0.014	0.959609	0.999661	0	0	0.056	0.95268	NA	0	1	1.503	0.0476071	NA	2	6	1.221	0.0340939	0.0646581	2	6	1.216	0.0325422	0.0640122	26	28	0.033	0.906683	0.999261	YCL005W
YCL005W-A	VMA9	chrIII	1	107023	107417	106962	107530	0	1	411	410	-0.002	0.986169	0.999661	0	0	NA	NA	NA	0	0	NA	NA	NA	15	12	-0.354	0.395565	0.496102	15	12	-0.353	0.39034	0.507924	411	410	-0.002	0.986175	0.999261	YCL005W-A
YCL008C	STP22	chrIII	-1	106853	105696	106878	105582	1	1	329	362	0.122	0.588001	0.999661	1	4	1.553	0.0290986	0.0748239	0	0	NA	NA	NA	25	57	1.137	0.013837	0.030276	26	62	1.174	0.00792853	0.0187791	329	362	0.122	0.587875	0.999261	YCL008C
YCL009C	ILV6	chrIII	-1	105548	104619	105582	104502	1	1	3393	3867	0.162	0.568514	0.999661	14	28	0.938	0.0109227	0.033711	0	2	1.278	0.123278	NA	92	147	0.649	0.0572213	0.101089	106	175	0.696	0.0333548	0.0652994	3394	3869	0.163	0.567382	0.999261	YCL009C
YCL010C	SGF29	chrIII	-1	104350	103571	104406	103406	0	1	76	293	1.593	2.99194e-07	2.46976e-05	0	0	NA	NA	NA	5	12	1.054	0.0926628	0.482604	22	77	1.767	1.27023e-09	1.4424e-08	22	77	1.767	8.35539e-10	8.36383e-09	82	305	1.555	7.84626e-07	6.21291e-05	YCL010C
YCL011C	GBP2	chrIII	-1	103358	102075	103406	102014	1	1	2243	2164	-0.045	NA	NA	38	94	1.276	NA	NA	58	66	0.156	NA	NA	13	20	0.561	0.313266	0.412797	51	114	1.105	NA	NA	2302	2230	-0.039	NA	NA	YCL011C
YCL012C	YCL012C	chrIII	-1	101788	101317	101782	101342	1	1	78	78	-0.004	0.989534	0.999661	7	10	0.527	0.275994	0.434231	0	0	NA	NA	NA	39	37	-0.092	0.839666	0.880069	46	47	0.015	0.96438	0.974806	78	78	-0.004	0.989546	0.999261	YCL012C
YCL016C	DCC1	chrIII	-1	95763	94621	95798	94478	1	1	113	108	-0.063	0.849826	0.999661	8	55	2.627	4.5707e-19	2.10134e-17	1	3	1.395	0.0720577	NA	7	36	2.325	1.92898e-11	2.82967e-10	15	91	2.521	6.7895e-24	3.26621e-22	114	111	-0.04	0.905301	0.999261	YCL016C
YCL017C	NFS1	chrIII	-1	94270	92777	94382	92438	1	1	1846	1713	-0.1	0.628952	0.999661	8	11	0.366	0.376809	0.548255	0	0	NA	NA	NA	3	1	-1.208	0.135778	0.207576	11	13	0.106	0.776969	0.845942	1846	1713	-0.1	0.628819	0.999261	YCL017C
YCL024W	KCC4	chrIII	1	79162	82275	79106	82322	1	0	9	10	0.073	0.858051	0.999661	2	0	-2.554	0.0297639	NA	0	0	NA	NA	NA	0	0	NA	NA	NA	2	0	-2.147	0.0295567	NA	9	10	0.074	0.85812	0.999261	YCL024W
YCL025C	AGP1	chrIII	-1	77919	76018	77982	75925	1	1	333	429	0.243	0.531804	0.999661	17	52	1.662	9.82604e-09	1.26488e-07	0	0	NA	NA	NA	2	4	0.621	0.34762	0.447279	19	56	1.566	8.70044e-09	7.34424e-08	333	429	0.244	0.531722	0.999261	YCL025C
YCL026C-A	FRM2	chrIII	-1	75285	74704	75335	74604	1	0	34	19	-0.571	0.138185	0.736031	24	33	0.409	0.4063	0.576936	0	0	NA	NA	NA	0	0	-0.335	0.643124	NA	25	33	0.39	0.418464	0.5362	34	19	-0.573	0.138202	0.76578	YCL026C-A
YCL026C-B	HBN1	chrIII	-1	73986	73405	74021	73365	0	0	30	16	-0.725	0.037089	0.381208	0	0	NA	NA	NA	0	0	NA	NA	NA	0	0	-0.139	0.864598	NA	0	0	-0.127	0.870567	NA	30	16	-0.726	0.0371106	0.401458	YCL026C-B
YCL027W	FUS1	chrIII	1	71803	73341	71753	73441	1	0	9	9	0.028	0.933432	0.999661	1	5	2.137	0.00512204	0.0175698	0	0	-0.81	0.309958	NA	0	0	NA	NA	NA	1	5	2.034	0.00460403	0.0116631	9	9	-0.031	0.926184	0.999261	YCL027W
YCL028W	RNQ1	chrIII	1	70150	71367	70089	71457	1	1	842	685	-0.297	0.00480063	0.101661	1	1	-0.334	0.718537	0.823712	0	0	NA	NA	NA	1	6	2.036	0.00109199	0.00340233	3	8	1.307	0.0113838	0.0259819	842	685	-0.297	0.00478229	0.104615	YCL028W
YCL029C	BIK1	chrIII	-1	69921	68599	69981	68493	1	1	0	0	-0.21	0.455757	0.999661	29	31	0.125	0.630167	0.762664	2	1	-0.268	0.732135	NA	2	7	1.599	0.0127259	0.0283011	31	39	0.332	0.204008	0.300897	2	1	-0.286	0.485042	0.999261	YCL029C
YCL030C	HIS4	chrIII	-1	68333	65934	68389	65773	1	1	2422	3049	0.272	0.391897	0.999661	23	39	0.734	0.0354532	0.0883212	0	0	NA	NA	NA	4	21	2.188	4.53718e-07	3.08758e-06	27	60	1.12	2.19308e-06	1.19669e-05	2422	3049	0.273	0.391754	0.999261	YCL030C
YCL031C	RRP7	chrIII	-1	65568	64675	65621	64581	1	1	325	308	-0.062	0.818859	0.999661	1	5	1.774	0.0166194	0.0476314	16	17	0.205	0.548737	0.913898	0	0	NA	NA	NA	1	5	1.693	0.0157196	0.0344497	341	325	-0.054	0.842653	0.999261	YCL031C
YCL032W	STE50	chrIII	1	63441	64481	63401	64689	0	1	153	171	0.132	0.497344	0.999661	0	0	NA	NA	NA	0	0	0.508	0.327192	NA	1	6	1.71	0.020915	0.0427832	1	6	1.699	0.0206849	0.0435773	153	172	0.135	0.48693	0.999261	YCL032W
YCL033C	MXR2	chrIII	-1	63183	62776	63285	62709	1	1	1615	1342	-0.201	0.577375	0.999661	212	188	-0.178	0.589206	0.733353	0	1	1.853	0.0257017	NA	3	1	-1.566	0.0596259	0.104359	5	3	-0.451	0.467074	0.583696	1826	1529	-0.198	0.573128	0.999261	YCL033C
YCL034W	LSB5	chrIII	1	61658	62722	61617	62745	1	1	532	442	-0.265	0.0450055	0.422316	3	11	1.581	0.0120605	0.0367105	0	0	NA	NA	NA	24	24	0.054	0.857309	0.893326	26	34	0.357	0.201818	0.29821	532	442	-0.265	0.0449149	0.443003	YCL034W
YCL035C	GRX1	chrIII	-1	61173	60841	61237	60717	1	1	3999	3289	-0.227	0.489536	0.999661	0	2	2.698	0.0104701	0.0325408	0	0	NA	NA	NA	61	78	0.337	0.378443	0.479573	61	80	0.365	0.325292	0.440388	3999	3289	-0.228	0.489421	0.999261	YCL035C
YCL036W	GFD2	chrIII	1	59026	60726	58969	60809	1	1	6	5	-0.109	0.789546	0.999661	15	42	1.115	NA	NA	2	2	0.089	0.913701	0.979686	2	3	0.25	0.777696	0.832923	18	45	0.952	NA	NA	7	6	-0.073	0.858733	0.999261	YCL036W
YCL037C	SRO9	chrIII	-1	58678	57374	58749	56869	1	1	562	745	0.282	0.451697	0.999661	8	8	0.146	0.765741	0.858367	0	0	NA	NA	NA	2	1	-0.275	0.746207	0.808624	2	1	-0.271	0.746409	0.821879	570	753	0.281	0.453046	0.999261	YCL037C
YCL038C	ATG22	chrIII	-1	56527	54941	56613	54861	1	1	96	89	-0.109	0.552728	0.999661	0	5	2.869	0.000603182	0.00285846	0	0	0.686	0.375985	NA	8	10	0.085	0.875833	0.907113	9	15	0.612	0.16473	0.251594	96	89	-0.103	0.575502	0.999261	YCL038C
YCL039W	GID7	chrIII	1	52645	54882	52625	54905	1	1	47	37	-0.202	0.618034	0.999661	5	2	-0.861	0.214504	0.361123	0	0	NA	NA	NA	12	28	1.06	0.0426328	0.0781359	17	30	0.741	0.149383	0.232619	47	37	-0.202	0.617983	0.999261	YCL039W
YCL040W	GLK1	chrIII	1	50838	52340	50788	52440	1	1	9666	8554	-0.091	0.824085	0.999661	1	6	1.757	0.00875959	0.0276866	85	53	-0.594	0.346931	0.774584	0	0	NA	NA	NA	0	0	NA	NA	NA	9753	8614	-0.093	0.820969	0.999261	YCL040W
YCL043C	PDI1	chrIII	-1	50221	48653	50271	48553	1	1	1285	1223	-0.061	0.834953	0.999661	35	68	0.922	0.0223895	0.0607812	0	0	NA	NA	NA	19	30	0.557	0.203272	0.28984	55	99	0.805	0.0391075	0.0750494	1285	1223	-0.061	0.83489	0.999261	YCL043C
YCL045C	EMC1	chrIII	-1	46905	44623	46941	44581	0	1	137	146	0.079	0.770301	0.999661	0	0	NA	NA	NA	0	0	NA	NA	NA	0	6	3.699	1.68366e-05	8.22202e-05	0	6	3.662	1.43717e-05	6.61817e-05	137	146	0.079	0.770236	0.999261	YCL045C
YCL047C	POF1	chrIII	-1	44437	43661	44453	43509	1	1	83	91	0.116	0.457073	0.999661	3	3	-0.197	0.760984	0.854156	0	0	NA	NA	NA	11	24	1.13	0.000504905	0.00174527	14	27	0.907	0.00150753	0.00438884	83	91	0.116	0.457008	0.999261	YCL047C
YCL049C	YCL049C	chrIII	-1	40724	39786	40805	39597	0	1	271	213	-0.217	0.580104	0.999661	0	0	0.056	0.95268	NA	0	0	NA	NA	NA	24	66	1.286	0.0331505	0.063088	24	66	1.28	0.0338616	0.0661348	271	213	-0.217	0.579748	0.999261	YCL049C
YCL050C	APA1	chrIII	-1	38801	37836	38869	37837	1	1	690	669	-0.041	0.721501	0.999661	1	2	1.197	0.185361	0.324088	2	2	-0.264	0.706786	0.9592	2	13	2.278	4.4305e-05	0.000195357	3	15	2.072	8.66494e-05	0.000342656	692	671	-0.042	0.716987	0.999261	YCL050C
YCL051W	LRE1	chrIII	1	35865	37616	35569	37689	0	1	3	2	-0.215	0.595558	0.999661	0	0	NA	NA	NA	0	0	NA	NA	NA	1	1	-0.6	0.52487	NA	1	1	-0.594	0.522707	0.632636	3	2	-0.215	0.597632	0.999261	YCL051W
YCL052C	PBN1	chrIII	-1	35393	34143	35453	34005	1	1	327	340	0.042	0.865721	0.999661	8	30	1.747	2.11438e-06	1.79926e-05	0	1	0.57	0.501581	NA	9	22	1.174	0.00269239	0.00738205	18	51	1.498	2.07315e-07	1.37332e-06	328	341	0.045	0.857418	0.999261	YCL052C
YCL054W	SPB1	chrIII	1	31449	33974	31433	34065	0	1	45	37	-0.084	NA	NA	0	0	0.58	0.535319	NA	0	0	NA	NA	NA	1	1	-0.28	0.78281	NA	1	1	-0.14	0.887729	0.925263	45	37	-0.085	NA	NA	YCL054W
YCL055W	KAR4	chrIII	1	27929	28936	27897	28945	1	1	70	87	0.231	0.491717	0.999661	2	1	-0.619	0.476625	0.639353	32	27	-0.232	0.654507	0.951425	0	0	0.048	0.947277	NA	2	1	-0.569	0.470831	0.586672	102	113	0.114	0.74346	0.999261	YCL055W
YCL056C	PEX34	chrIII	-1	27359	26925	27389	26981	1	1	68	131	0.893	1.60156e-07	1.38705e-05	51	235	2.177	7.92172e-19	3.54973e-17	0	0	NA	NA	NA	22	95	2.074	1.94276e-22	1.20069e-20	73	330	2.157	3.0026e-34	3.45997e-32	68	131	0.893	1.59141e-07	1.44305e-05	YCL056C
YCL057C-A	MOS1	chrIII	-1	24325	24032	24375	23932	0	1	2247	1697	-0.272	0.485831	0.999661	0	0	NA	NA	NA	0	0	0.058	0.936841	NA	16	13	-0.342	0.389434	0.489715	16	13	-0.343	0.382689	0.500341	2247	1697	-0.273	0.485737	0.999261	YCL057C-A
YCL057W	PRD1	chrIII	1	24846	26906	24753	27033	1	0	252	203	-0.247	0.460495	0.999661	356	332	-0.103	0.765553	0.858367	0	0	NA	NA	NA	0	0	-0.34	0.739264	NA	2	7	1.505	0.0236636	0.0488225	606	529	-0.163	0.607987	0.999261	YCL057W
YCL058W-A	ADF1	chrIII	1	23584	23925	23561	23977	0	1	164	225	0.317	0.392519	0.999661	0	0	0.088	0.939714	0.960886	14	26	0.82	0.0907506	0.478696	14	61	2.07	5.78099e-08	4.769e-07	14	61	2.067	4.87142e-08	3.65172e-07	178	252	0.346	0.349975	0.999261	YCL058W-A
YCL059C	KRR1	chrIII	-1	23379	22429	23429	22325	1	1	637	645	0.015	0.958428	0.999661	18	52	1.442	0.000106294	0.000607885	2	2	0.057	0.929261	0.979686	5	50	3.032	2.32541e-14	5.31321e-13	24	102	2.015	2.01166e-09	1.9132e-08	640	647	0.014	0.961049	0.999261	YCL059C
YCL061C	MRC1	chrIII	-1	22106	18816	22173	18605	0	1	29	34	0.098	NA	NA	0	0	-0.845	0.37149	NA	0	0	NA	NA	NA	1	2	0.531	0.581252	0.666706	1	2	0.205	0.830714	0.884441	29	34	0.099	NA	NA	YCL061C
YCL063W	VAC17	chrIII	1	17290	18561	17249	18649	1	1	119	103	-0.2	0.305059	0.974302	6	7	0.327	0.490274	0.650513	0	0	NA	NA	NA	17	172	3.201	5.66622e-16	1.63066e-14	23	179	2.867	1.30424e-15	2.64857e-14	119	103	-0.2	0.30491	0.983698	YCL063W
YCL064C	CHA1	chrIII	-1	16880	15798	16949	15237	1	1	454	545	0.241	0.277106	0.945095	13	61	2.181	1.28923e-07	1.3872e-06	0	1	0.949	0.185894	NA	1	4	1.632	0.0324458	0.0619346	14	64	2.146	3.45555e-08	2.64232e-07	454	546	0.243	0.272905	0.961491	YCL064C
YCL067C	HMLALPHA2	chrIII	-1	12745	12386	12795	12286	1	1	0	1	0.28	0.35967	0.999661	149	471	1.655	1.75052e-19	8.37412e-18	0	0	0.038	0.943608	NA	1	2	0.638	0.474695	NA	150	473	1.647	5.81949e-20	1.86036e-18	0	1	0.35	0.317999	0.993181	YCL067C
YCR002C	CDC10	chrIII	-1	118348	117380	118408	117360	1	1	359	324	-0.143	0.353916	0.999661	0	4	2.664	0.00299734	0.0112281	2	2	0.189	0.785944	0.974343	1	1	-0.359	0.688986	0.763291	2	5	1.375	0.0340321	0.0664104	360	326	-0.141	0.361021	0.999261	YCR002C
YCR003W	MRPL32	chrIII	1	118620	119171	118604	119292	1	1	905	755	-0.251	0.0630229	0.50344	1	3	1.271	0.201432	0.345982	0	0	NA	NA	NA	8	17	1.204	0.00104338	0.00327795	9	20	1.234	0.000558389	0.00180249	905	755	-0.251	0.062916	0.530626	YCR003W
YCR004C	YCP4	chrIII	-1	120318	119575	120528	119432	0	1	2040	1559	-0.333	0.246185	0.924779	0	0	NA	NA	NA	0	0	NA	NA	NA	5	26	2.109	4.40322e-06	2.4412e-05	5	26	2.105	3.7883e-06	1.98846e-05	2040	1559	-0.334	0.24601	0.939986	YCR004C
YCR005C	CIT2	chrIII	-1	122328	120946	122400	120848	1	1	257	339	0.24	0.553688	0.999661	14	17	0.278	0.43909	0.607416	0	0	NA	NA	NA	2	4	0.843	0.266372	0.361882	15	20	0.382	0.271018	0.379456	257	339	0.241	0.55369	0.999261	YCR005C
YCR007C	YCR007C	chrIII	-1	126730	126011	127536	125752	1	1	17	31	0.61	0.112388	0.669387	0	6	2.911	0.00167488	0.00685441	0	0	0.039	0.942644	NA	0	1	1.543	0.122879	NA	1	7	2.624	0.00119009	0.00354807	17	31	0.611	0.113424	0.703683	YCR007C
YCR008W	SAT4	chrIII	1	128470	130281	128012	130540	0	1	3	5	0.436	0.287577	0.954914	0	0	NA	NA	NA	0	0	-0.803	0.332203	NA	0	2	1.035	0.304304	NA	0	2	1.021	0.302455	NA	3	5	0.311	0.446909	0.999261	YCR008W
YCR009C	RVS161	chrIII	-1	131542	130745	131616	130544	1	1	1171	1144	-0.035	0.67114	0.999661	1	0	-0.828	0.451669	0.618799	0	0	0.032	0.951139	NA	12	39	1.627	0.000105843	0.000424498	12	39	1.556	0.00016948	0.000620675	1171	1144	-0.035	0.671045	0.999261	YCR009C
YCR011C	ADP1	chrIII	-1	136873	133724	137024	133672	1	1	203	151	-0.343	0.293396	0.965568	144	158	0.122	0.713846	0.820193	0	0	NA	NA	NA	7	15	0.952	0.0755241	0.127451	152	173	0.179	0.59566	0.69807	203	151	-0.343	0.293265	0.980297	YCR011C
YCR012W	PGK1	chrIII	1	137746	138996	137676	139060	1	1	14189	15276	0.101	0.573077	0.999661	1234	1862	0.587	0.0216235	0.0590188	0	0	NA	NA	NA	99	122	0.304	0.0877085	0.143784	1333	1984	0.566	0.0161932	0.0353625	14189	15276	0.101	0.572918	0.999261	YCR012W
YCR015C	YCR015C	chrIII	-1	142170	141217	142208	141096	1	1	33	51	0.585	0.0177565	0.244172	1	4	1.523	0.0172187	0.0490379	9	16	0.8	0.100761	0.499376	3	14	2.025	8.71092e-05	0.000356571	5	18	1.904	9.52362e-06	4.58596e-05	42	67	0.626	0.0116808	0.194864	YCR015C
YCR016W	YCR016W	chrIII	1	143634	144506	143604	144676	0	1	84	109	0.343	0.194608	0.84286	0	0	0.902	0.450379	NA	0	0	NA	NA	NA	2	13	2.134	0.000696253	0.0023086	2	13	2.151	0.000447631	0.00148461	84	109	0.343	0.194447	0.857397	YCR016W
YCR017C	CWH43	chrIII	-1	147634	144773	147680	144576	1	1	124	122	-0.017	0.918524	0.999661	1	4	1.446	0.0391786	0.0958955	0	0	NA	NA	NA	1	1	0.167	0.854991	0.89184	2	5	1.132	0.0540499	0.0994863	124	122	-0.017	0.918509	0.999261	YCR017C
YCR019W	MAK32	chrIII	1	152837	153928	152700	154020	1	1	2	1	-0.326	0.3964	0.999661	32	33	0.003	0.991106	0.994195	0	2	2.484	0.00280148	NA	3	10	1.538	0.0172032	0.0364975	35	43	0.251	0.333665	0.449881	2	3	0.27	0.510616	0.999261	YCR019W
YCR020C	PET18	chrIII	-1	154659	154012	154709	153912	1	1	32	32	-0.034	0.912868	0.999661	1	5	1.602	0.0184295	0.0518194	0	0	NA	NA	NA	1	11	2.498	2.19399e-05	0.000104305	3	15	2.227	4.35831e-06	2.25187e-05	32	32	-0.034	0.913318	0.999261	YCR020C
YCR020C-A	MAK31	chrIII	-1	155096	154830	155146	154730	1	1	1032	1744	0.684	0.00474184	0.101013	0	2	2.331	0.0236808	0.0636524	0	0	0.031	0.95268	NA	53	137	1.336	2.45165e-05	0.000115679	53	139	1.351	1.10277e-05	5.20899e-05	1032	1744	0.685	0.0047242	0.104423	YCR020C-A
YCR020W-B	HTL1	chrIII	1	155320	155556	155276	155916	1	1	498	3810	2.836	8.62344e-82	4.55576e-78	51	315	2.53	8.87754e-08	9.75978e-07	17	104	2.551	9.84508e-16	8.88026e-13	1	22	3.437	1.94974e-10	2.48329e-09	52	337	2.547	1.8965e-08	1.50837e-07	514	3914	2.825	3.11353e-78	8.75213e-75	YCR020W-B
YCR021C	HSP30	chrIII	-1	157107	156109	157218	156034	0	1	132	178	0.252	0.5356	0.999661	0	0	NA	NA	NA	0	0	0.031	0.95268	NA	2	3	0.796	0.264228	0.359677	2	3	0.796	0.257961	0.363847	132	178	0.253	0.535503	0.999261	YCR021C
YCR023C	YCR023C	chrIII	-1	160373	158538	160458	158306	1	0	0	1	0.061	0.796315	0.999661	80	121	0.583	0.00286602	0.0108272	0	0	0.031	0.95268	NA	0	0	0.043	0.95268	NA	80	121	0.581	0.00264628	0.00717303	0	1	0.064	0.801319	0.999261	YCR023C
YCR024C	SLM5	chrIII	-1	162222	160744	162258	160650	1	1	33	49	0.469	0.0529691	0.463304	33	41	0.291	0.37327	0.544	0	0	NA	NA	NA	0	1	0.58	0.545589	NA	33	42	0.304	0.359349	0.476727	33	49	0.469	0.0529807	0.483144	YCR024C
YCR024C-A	PMP1	chrIII	-1	163067	162945	163117	162845	1	1	4911	5712	0.183	0.543042	0.999661	11	14	0.304	0.51657	0.672548	0	0	NA	NA	NA	1	0	-1.39	0.168851	NA	12	14	0.216	0.632566	0.728414	4911	5712	0.183	0.542897	0.999261	YCR024C-A
YCR026C	NPP1	chrIII	-1	166339	164111	166389	164011	1	0	133	109	-0.152	NA	NA	2	1	-0.424	0.657264	0.781507	0	0	NA	NA	NA	0	0	0.027	0.978517	NA	2	1	-0.348	0.696476	0.783259	133	109	-0.153	NA	NA	YCR026C
YCR027C	RHB1	chrIII	-1	167999	167370	168186	166738	0	1	69	80	0.185	0.558961	0.999661	0	0	NA	NA	NA	0	2	1.688	0.0418273	NA	2	22	2.888	9.85833e-09	9.29148e-08	2	22	2.884	6.67579e-09	5.76281e-08	69	81	0.208	0.506805	0.999261	YCR027C
YCR028C	FEN2	chrIII	-1	172424	170886	172546	170154	1	1	442	876	0.599	NA	NA	58	281	2.118	NA	NA	2	1	-0.492	0.494262	0.888097	3	3	-0.21	0.768087	0.825688	62	284	2.018	NA	NA	444	877	0.599	NA	NA	YCR028C
YCR028C-A	RIM1	chrIII	-1	173440	172950	173522	172746	0	1	351	315	-0.148	0.48319	0.999661	0	0	NA	NA	NA	0	0	NA	NA	NA	6	5	-0.34	0.544977	0.634258	6	5	-0.34	0.538266	0.646415	351	315	-0.148	0.483033	0.999261	YCR028C-A
YCR030C	SYP1	chrIII	-1	176438	173826	176514	173658	0	1	156	112	-0.425	0.0418714	0.40663	0	0	0.056	0.95268	NA	0	0	NA	NA	NA	2	0	-1.704	0.0797069	NA	2	0	-1.716	0.0679332	0.120519	156	112	-0.425	0.0418052	0.428885	YCR030C
YCR031C	RPS14A	chrIII	-1	178220	177500	178258	177394	1	1	10520	10177	-0.046	0.77541	0.999661	47	129	1.397	0.00255637	0.00984716	0	0	NA	NA	NA	47	176	1.813	NA	NA	94	305	1.671	3.21929e-22	1.37514e-20	10520	10177	-0.046	0.775318	0.999261	YCR031C
YCR032W	BPH1	chrIII	1	179520	186023	179414	186054	1	0	7	7	0.088	0.817183	0.999661	6	4	-0.35	0.485049	0.647253	0	0	NA	NA	NA	0	0	0.099	0.922578	NA	6	4	-0.324	0.511304	0.621736	7	7	0.088	0.817618	0.999261	YCR032W
YCR033W	SNT1	chrIII	1	186489	190169	186286	190334	0	1	2	1	-0.168	0.674592	0.999661	0	0	NA	NA	NA	0	0	NA	NA	NA	0	1	1.358	0.137465	NA	0	1	1.327	0.135781	NA	2	1	-0.169	0.674724	0.999261	YCR033W
YCR034W	FEN1	chrIII	1	190592	191635	190550	191878	1	1	295	221	-0.382	0.0514138	0.456503	0	2	1.699	0.0819047	0.173422	0	0	NA	NA	NA	15	16	0.151	0.682099	0.75655	16	18	0.269	0.436286	0.554307	295	221	-0.382	0.0513291	0.475716	YCR034W
YCR035C	RRP43	chrIII	-1	193018	191834	193050	191642	1	1	83	79	-0.05	0.877813	0.999661	1	6	2.544	0.000690983	0.00320167	0	0	NA	NA	NA	3	8	1.139	0.0964106	0.156465	4	14	1.588	0.00914543	0.021325	83	79	-0.051	0.877782	0.999261	YCR035C
YCR036W	RBK1	chrIII	1	193297	194298	193262	194382	1	1	175	141	-0.276	0.175255	0.810495	40	39	0.02	0.955051	0.969846	0	0	NA	NA	NA	68	251	1.842	8.22587e-14	1.71038e-12	108	290	1.403	4.66481e-18	1.22948e-16	175	141	-0.276	0.175132	0.825149	YCR036W
YCR037C	PHO87	chrIII	-1	197185	194414	197226	194314	0	1	63	72	0.183	0.319513	0.980325	0	0	0.088	0.935825	NA	0	0	NA	NA	NA	19	123	2.55	4.0984e-09	4.16836e-08	19	123	2.547	2.94152e-09	2.71926e-08	63	72	0.183	0.319397	0.993181	YCR037C
YCR042C	TAF2	chrIII	-1	205397	201174	205418	201157	1	1	20	18	-0.079	NA	NA	1	1	0.379	0.723361	0.826565	0	0	0.056	0.932953	NA	0	2	1.365	0.133307	0.204545	1	3	0.985	0.242406	0.345846	20	18	-0.079	NA	NA	YCR042C
YCR043C	YCR043C	chrIII	-1	206644	206261	206698	206162	1	1	192	204	0.08	0.752314	0.999661	0	1	1.695	0.139419	NA	0	0	NA	NA	NA	2	5	1.38	0.0345028	0.065299	2	6	1.562	0.0111446	0.0254828	192	204	0.08	0.752236	0.999261	YCR043C
YCR044C	PER1	chrIII	-1	207950	206877	207978	206858	0	1	177	146	-0.278	0.15076	0.758537	0	0	NA	NA	NA	0	0	NA	NA	NA	24	109	2.121	2.02634e-16	6.06294e-15	24	109	2.12	5.60317e-17	1.33663e-15	177	146	-0.278	0.150619	0.783652	YCR044C
YCR046C	IMG1	chrIII	-1	210423	209914	210450	209778	1	1	943	832	-0.167	0.458948	0.999661	2	5	0.73	0.246862	0.399889	4	5	0.01	0.986286	0.994	54	74	0.428	0.339982	0.440609	56	79	0.454	0.282313	0.392498	947	837	-0.166	0.46209	0.999261	YCR046C
YCR047C	BUD23	chrIII	-1	211545	210718	211650	210546	1	1	113	113	0	0.999712	0.99987	1	5	1.619	0.0710194	0.155242	0	3	2.583	0.00148411	0.0461609	0	1	1.983	0.049949	NA	1	7	1.78	0.0228929	0.0474621	113	116	0.025	0.951587	0.999261	YCR047C
YCR048W	ARE1	chrIII	1	211929	213761	211846	213862	1	1	438	527	0.223	0.456061	0.999661	9	16	0.865	0.012203	0.0370167	14	28	0.92	0.00861469	0.136324	0	0	NA	NA	NA	9	16	0.857	0.0117956	0.0267861	452	555	0.249	0.403117	0.999261	YCR048W
YCR050C	YCR050C	chrIII	-1	213772	213464	213822	213364	0	0	0	0	0.221	0.574457	0.999661	0	0	-1.421	0.230009	NA	0	0	0.329	0.524325	NA	0	0	NA	NA	NA	0	0	-1.149	0.232069	NA	0	1	0.344	0.388533	0.999261	YCR050C
YCR051W	YCR051W	chrIII	1	214071	214739	214054	214886	1	1	256	236	-0.101	0.702219	0.999661	23	33	0.522	0.245436	0.398513	3	4	0.365	0.571513	0.925001	23	76	1.702	7.52614e-13	1.37736e-11	45	108	1.231	9.94501e-06	4.76111e-05	259	239	-0.094	0.718656	0.999261	YCR051W
YCR052W	RSC6	chrIII	1	214994	216445	214886	216638	1	1	264	305	0.199	0.323736	0.982929	1	5	1.6	0.0257557	0.0677975	1	0	-1.676	0.0426686	NA	10	30	1.537	5.30414e-05	0.000230642	11	36	1.572	2.94906e-05	0.000127398	265	305	0.194	0.334521	0.999261	YCR052W
YCR053W	THR4	chrIII	1	216697	218241	216638	218318	0	1	688	631	-0.117	0.587163	0.999661	0	0	0.994	0.403664	NA	0	0	NA	NA	NA	1	3	0.797	0.342252	0.442776	1	3	0.916	0.25771	0.363597	688	631	-0.117	0.587007	0.999261	YCR053W
YCR054C	CTR86	chrIII	-1	220067	218376	220170	218250	1	1	84	87	0.06	0.848809	0.999661	2	5	1.471	0.0249695	0.0662113	1	1	0.577	0.474065	NA	0	2	2.048	0.0389858	NA	2	7	1.69	0.00770552	0.0183034	84	88	0.065	0.836198	0.999261	YCR054C
YCR057C	PWP2	chrIII	-1	223228	220457	223322	220354	1	0	44	37	-0.13	0.747685	0.999661	0	2	1.243	0.218764	0.366504	0	0	NA	NA	NA	0	0	-0.017	0.981684	NA	1	2	0.959	0.271955	0.380338	44	37	-0.131	0.747542	0.999261	YCR057C
YCR059C	YIH1	chrIII	-1	224230	223454	224266	223322	1	1	3172	3954	0.241	NA	NA	67	562	2.968	NA	NA	0	0	NA	NA	NA	48	73	0.591	0.0174583	0.0369699	115	635	2.377	NA	NA	3172	3954	0.242	NA	NA	YCR059C
YCR060W	TAH1	chrIII	1	224399	224734	224382	224750	1	1	709	637	-0.131	0.656008	0.999661	5	23	2.044	7.41082e-07	6.86762e-06	11	8	-0.563	0.135821	0.549375	669	966	0.518	0.0587833	0.103316	674	988	0.54	0.04403	0.0833023	721	645	-0.136	0.639656	0.999261	YCR060W
YCR061W	YCR061W	chrIII	1	225563	227458	225518	227798	0	0	41	43	0.083	0.642775	0.999661	0	0	NA	NA	NA	0	0	-0.859	0.258122	NA	0	0	-0.602	0.547851	NA	0	0	-0.591	0.546166	NA	41	43	0.069	0.701715	0.999261	YCR061W
YCR063W	BUD31	chrIII	1	228318	228791	228294	229278	1	1	90	172	0.883	4.98417e-07	3.9896e-05	3	12	1.813	0.00109625	0.00476164	0	0	NA	NA	NA	38	122	1.653	1.31794e-10	1.72522e-09	41	134	1.675	5.79995e-11	6.81013e-10	90	172	0.884	4.94913e-07	4.03246e-05	YCR063W
YCR065W	HCM1	chrIII	1	229310	231004	229278	231318	1	1	73	49	-0.471	0.111883	0.667884	2	1	-0.826	0.284196	0.444566	0	1	0.446	0.596298	NA	0	3	2.171	0.0185521	0.0387488	3	4	0.343	0.563599	0.670339	74	50	-0.461	0.120195	0.721577	YCR065W
YCR066W	RAD18	chrIII	1	231500	232963	231454	233086	0	1	9	13	0.319	0.36733	0.999661	0	0	1.372	0.250058	NA	0	0	NA	NA	NA	0	5	2.624	0.00139733	0.00420091	0	5	2.677	0.000859607	0.00264884	9	13	0.32	0.36746	0.999261	YCR066W
YCR067C	SED4	chrIII	-1	236322	233125	236434	233002	0	1	61	45	-0.385	0.0417999	0.40663	0	0	-0.012	0.991896	NA	0	0	NA	NA	NA	1	0	-0.655	0.507773	NA	1	1	-0.408	0.633968	0.729858	61	45	-0.386	0.0417703	0.428885	YCR067C
YCR068W	ATG15	chrIII	1	237214	238776	237078	238894	0	1	64	116	0.782	0.000875901	0.0269034	0	0	NA	NA	NA	0	0	0.513	0.523813	NA	0	1	0.494	0.592242	0.676289	0	1	0.491	0.588618	0.69278	64	116	0.786	0.000808596	0.0256832	YCR068W
YCR069W	CPR4	chrIII	1	239055	240011	238894	240102	0	1	1425	1297	-0.115	0.69776	0.999661	0	0	NA	NA	NA	0	0	NA	NA	NA	1	2	0.956	0.316275	NA	1	2	0.948	0.313097	0.426677	1425	1297	-0.116	0.697659	0.999261	YCR069W
YCR071C	IMG2	chrIII	-1	240543	240103	240586	240010	1	1	486	475	-0.035	0.818862	0.999661	0	1	1.385	0.184717	NA	1	1	-0.252	0.766484	NA	8	16	0.926	0.0285052	0.0554512	8	17	1.011	0.0125803	0.0282957	487	476	-0.035	0.817519	0.999261	YCR071C
YCR072C	RSA4	chrIII	-1	242352	240805	242386	240690	0	1	27	31	0.143	0.713795	0.999661	0	0	0.102	0.927531	NA	0	0	NA	NA	NA	0	1	1.466	0.146092	NA	0	1	1.362	0.170736	NA	27	31	0.144	0.713717	0.999261	YCR072C
YCR073C	SSK22	chrIII	-1	246583	242588	246681	242497	1	1	5	6	0.115	0.761535	0.999661	25	32	0.326	NA	NA	0	1	1.007	0.216571	NA	7	12	0.626	0.251065	0.345318	31	43	0.427	0.498182	0.60897	5	6	0.206	0.582703	0.999261	YCR073C
YCR073W-A	SOL2	chrIII	1	246963	247910	246933	247917	1	1	709	786	0.125	0.667903	0.999661	15	23	0.589	0.297424	0.460981	3	0	-1.49	0.0560814	0.394404	147	240	0.652	0.216953	0.306126	162	263	0.645	0.219979	0.319085	712	786	0.121	0.676694	0.999261	YCR073W-A
YCR075C	ERS1	chrIII	-1	248815	248033	248849	248033	0	1	23	18	-0.304	0.247623	0.924779	0	0	0.499	0.594909	NA	2	0	-1.014	0.228787	NA	20	36	0.823	0.00509028	0.0128192	20	36	0.831	0.00375045	0.00974488	25	18	-0.364	0.179077	0.8324	YCR075C
YCR075W-A	YCR075W-A	chrIII	1	248975	249202	248949	249293	1	1	315	257	-0.265	0.327347	0.983244	4	3	-0.84	0.218944	0.366633	0	0	NA	NA	NA	40	45	0.096	0.744142	0.807546	45	47	0.036	0.90355	0.935455	315	257	-0.265	0.327202	0.999261	YCR075W-A
YCR076C	YCR076C	chrIII	-1	250045	249293	250057	249201	0	1	62	46	-0.439	0.0280735	0.319774	0	0	-0.477	0.688578	NA	0	0	NA	NA	NA	33	118	1.765	1.50025e-08	1.3795e-07	34	118	1.748	1.40801e-08	1.1456e-07	62	46	-0.439	0.0280558	0.334882	YCR076C
YCR077C	PAT1	chrIII	-1	252628	250238	252673	250113	1	1	627	568	-0.117	0.700065	0.999661	0	6	3.949	9.10227e-05	0.000530841	0	0	NA	NA	NA	2	4	1.126	0.143706	0.216709	2	10	2.282	0.000527594	0.00171876	627	568	-0.117	0.699953	0.999261	YCR077C
YCR079W	PTC6	chrIII	1	252845	254173	252797	254205	0	1	100	91	-0.126	0.634756	0.999661	0	0	0.913	0.443886	NA	0	1	0.551	0.510424	NA	5	6	0.333	0.522297	0.613032	5	7	0.374	0.459196	0.576175	100	92	-0.116	0.66339	0.999261	YCR079W
YCR081W	SRB8	chrIII	1	254371	258654	254325	258845	1	1	20	24	0.286	0.252012	0.928511	0	1	1.523	0.177376	NA	0	0	0.503	0.489099	NA	3	8	1.4	0.00567343	0.0140716	3	9	1.47	0.00256112	0.00697656	20	24	0.296	0.23877	0.937407	YCR081W
YCR082W	AHC2	chrIII	1	258883	259269	258845	259373	1	1	3650	3883	0.084	0.645827	0.999661	1	2	0.375	0.672363	0.790753	0	0	NA	NA	NA	64	236	1.837	4.78323e-14	1.05362e-12	66	237	1.816	1.54003e-14	2.78499e-13	3650	3883	0.084	0.645692	0.999261	YCR082W
YCR083W	TRX3	chrIII	1	259578	259961	259557	260077	1	1	585	482	-0.25	0.345	0.995975	1	3	1.075	0.169253	0.303217	7	1	-1.708	0.00455193	0.102646	4	9	1.143	0.0790025	0.132255	5	12	1.169	0.0438807	0.0830833	592	483	-0.261	0.325225	0.999261	YCR083W
YCR084C	TUP1	chrIII	-1	262452	260311	262705	259985	0	1	64	47	-0.399	0.118369	0.686439	0	0	NA	NA	NA	0	1	1.876	0.0248294	NA	4	2	-0.855	0.18687	0.26982	4	2	-0.853	0.18136	0.272315	64	48	-0.365	0.155193	0.794534	YCR084C
YCR086W	CSM1	chrIII	1	263392	263964	263301	263973	1	1	92	78	-0.206	0.337279	0.990751	0	1	1.119	0.249301	0.402936	0	0	NA	NA	NA	1	3	1.73	0.0307992	0.0592413	1	4	1.671	0.0128682	0.0288384	92	78	-0.206	0.33717	0.999261	YCR086W
YCR087C-A	YCR087C-A	chrIII	-1	264467	264006	264505	263977	1	1	305	384	0.314	0.0978542	0.630145	1	1	-0.456	0.649149	0.775288	0	0	NA	NA	NA	19	162	2.991	5.67419e-18	1.99923e-16	20	163	2.916	7.0399e-18	1.83593e-16	305	384	0.314	0.0977176	0.64909	YCR087C-A
YCR088W	ABP1	chrIII	1	265068	266846	265029	266941	0	1	1049	824	-0.339	0.0105385	0.17563	0	0	0.056	0.95268	NA	0	0	NA	NA	NA	1	3	0.504	0.543326	0.632985	1	3	0.49	0.540941	0.649275	1049	824	-0.339	0.0105065	0.180841	YCR088W
YCR089W	FIG2	chrIII	1	267434	272263	267149	272293	1	0	2	0	-0.93	0.00445686	0.0968954	5	10	1.014	0.13558	0.256649	0	0	NA	NA	NA	0	0	NA	NA	NA	5	10	0.98	0.13353	0.211657	2	0	-0.929	0.00463703	0.103041	YCR089W
YCR090C	YCR090C	chrIII	-1	272863	272315	272905	272257	1	1	389	402	0.046	0.853707	0.999661	6	12	1.115	0.0121824	0.0369859	0	0	NA	NA	NA	25	72	1.474	8.96287e-07	5.72712e-06	31	84	1.42	1.08362e-08	9.02413e-08	389	402	0.046	0.853651	0.999261	YCR090C
YCR091W	KIN82	chrIII	1	274404	276566	274357	277477	1	1	17	18	0.052	0.895699	0.999661	1	2	0.812	0.356835	0.525827	2	2	-0.328	0.688052	NA	0	1	1.182	0.182391	NA	1	3	1.057	0.175981	0.265769	19	20	0.034	0.931699	0.999261	YCR091W
YCR092C	MSH3	chrIII	-1	279820	276764	279849	276617	1	1	98	83	-0.137	0.732307	0.999661	1	0	-1.043	0.370839	NA	0	0	NA	NA	NA	4	7	0.685	0.318759	0.41828	5	7	0.494	0.487519	0.599567	98	83	-0.137	0.732334	0.999261	YCR092C
YCR093W	CDC39	chrIII	1	280117	286443	280045	286525	0	0	123	89	-0.354	0.2867	0.953902	0	0	NA	NA	NA	0	0	0.013	0.987268	NA	0	0	NA	NA	NA	0	0	NA	NA	NA	123	89	-0.355	0.286588	0.973961	YCR093W
YCR094W	CDC50	chrIII	1	286762	287937	286709	288205	1	1	122	152	0.282	0.237177	0.914692	1	3	1.194	0.12249	0.235916	0	0	NA	NA	NA	1	3	1.716	0.036025	0.0676029	2	6	1.529	0.0121908	0.0275171	122	152	0.282	0.237028	0.933743	YCR094W
YCR095C	OCA4	chrIII	-1	289258	288170	289305	288089	0	1	38	42	0.197	0.431069	0.999661	0	0	0.056	0.95268	NA	0	0	NA	NA	NA	1	2	0.806	0.315759	0.415211	1	2	0.815	0.297527	0.410197	38	42	0.197	0.431013	0.999261	YCR095C
YCR095W-A	YCR095W-A	chrIII	1	289639	289797	289501	291205	1	1	0	2	0.704	0.0486525	0.443922	8	65	2.877	1.34668e-16	4.76726e-15	0	3	2.36	0.00352868	NA	1	4	1.32	0.0849442	0.140149	10	69	2.759	6.20902e-18	1.62781e-16	0	5	1.439	0.000379785	0.0140663	YCR095W-A
YCR097W	HMRA1	chrIII	1	293835	294321	293785	294421	0	1	1273	1162	-0.126	0.432855	0.999661	0	0	NA	NA	NA	0	0	NA	NA	NA	618	627	0.023	0.919656	0.940359	618	627	0.023	0.91861	0.944535	1273	1162	-0.126	0.432669	0.999261	YCR097W
YCR098C	GIT1	chrIII	-1	298605	297049	298801	296825	1	1	6	4	-0.592	0.138204	0.736031	16	31	0.879	0.107526	0.213245	0	0	NA	NA	NA	8	67	2.971	6.58187e-20	3.02605e-18	23	98	1.977	2.53804e-08	1.97425e-07	6	4	-0.592	0.139487	0.767313	YCR098C
YCR101C	YCR101C	chrIII	-1	303030	302482	303080	302382	0	1	23	78	1.616	2.09647e-12	3.61836e-10	0	0	1.525	0.199311	NA	0	0	NA	NA	NA	59	372	2.636	6.26415e-32	9.08302e-30	59	372	2.637	6.70792e-33	7.07186e-31	23	78	1.617	2.08409e-12	3.34765e-10	YCR101C
YCR102C	YCR102C	chrIII	-1	305467	304361	305517	304261	1	1	5	11	0.778	0.0213429	0.275683	0	15	4.19	9.05654e-08	9.92574e-07	0	0	NA	NA	NA	1	1	0.312	0.7569	NA	1	16	3.277	2.73205e-07	1.77655e-06	5	11	0.779	0.0214669	0.285988	YCR102C
YCR106W	RDS1	chrIII	1	310958	313456	310908	313556	1	1	2	4	0.548	0.181088	0.817585	6	29	2.082	0.00013313	0.000742172	0	0	NA	NA	NA	2	15	2.676	1.1511e-05	5.85645e-05	8	44	2.251	5.2963e-06	2.6861e-05	2	4	0.549	0.18196	0.837595	YCR106W
YDL001W	RMD1	chrIV	1	447984	449276	447916	449380	0	1	114	119	0.049	0.884835	0.999661	0	0	NA	NA	NA	0	1	1.732	0.0386134	NA	13	96	2.868	1.57451e-20	8.02149e-19	13	96	2.867	5.51835e-21	1.99587e-19	114	120	0.061	0.855693	0.999261	YDL001W
YDL002C	NHP10	chrIV	-1	447578	446967	447688	446712	1	1	38	40	0	0.999594	0.99987	120	198	0.722	0.00587518	0.0196952	2	6	1.594	0.0112525	0.158177	0	4	2.827	0.000837267	0.00270017	121	203	0.747	0.00388637	0.0100664	40	46	0.144	0.527918	0.999261	YDL002C
YDL003W	MCD1	chrIV	1	444683	446383	444564	446492	1	1	24	22	-0.056	0.845046	0.999661	0	1	1.189	0.304188	NA	0	0	NA	NA	NA	0	1	2.224	0.0217528	NA	0	2	1.919	0.0480344	0.0898152	24	22	-0.056	0.845053	0.999261	YDL003W
YDL004W	ATP16	chrIV	1	443029	443511	442988	443756	1	1	2022	1703	-0.206	0.509028	0.999661	1	1	0.54	0.59266	0.73531	0	0	NA	NA	NA	18	10	-0.784	0.265863	0.361321	19	11	-0.706	0.268237	0.375775	2022	1703	-0.206	0.508888	0.999261	YDL004W
YDL005C	MED2	chrIV	-1	442309	441014	442360	440816	1	1	50	49	-0.02	0.919449	0.999661	5	6	0.382	0.467396	0.632727	2	1	-0.64	0.439425	NA	0	0	NA	NA	NA	5	6	0.376	0.464422	0.580674	51	49	-0.045	0.827225	0.999261	YDL005C
YDL006W	PTC1	chrIV	1	439909	440754	439572	440780	0	1	1	3	0.78	0.0540508	0.465824	0	0	NA	NA	NA	3	2	-0.741	0.272332	0.730933	1	2	0.378	0.675258	0.751173	1	2	0.376	0.673702	0.763539	4	5	0.246	0.530758	0.999261	YDL006W
YDL007W	RPT2	chrIV	1	438047	439360	438012	439372	1	1	730	682	-0.1	0.350794	0.998248	3	4	0.257	0.654017	0.779274	0	0	-0.244	0.772662	NA	8	18	1.132	0.00614515	0.0151025	12	22	0.937	0.0117689	0.0267377	730	683	-0.101	0.349907	0.999261	YDL007W
YDL008W	APC11	chrIV	1	433497	433994	433476	434060	1	1	49	49	0.003	0.987749	0.999661	1	2	0.659	0.46869	0.634236	0	0	NA	NA	NA	32	55	0.781	0.000600488	0.00203583	33	57	0.78	0.000281271	0.000981477	49	49	0.003	0.987745	0.999261	YDL008W
YDL010W	GRX6	chrIV	1	432330	433025	432284	433276	1	1	404	488	0.189	0.61394	0.999661	1	5	1.648	0.0271306	0.0706713	2	3	0.188	0.775954	0.974343	72	143	0.866	NA	NA	73	148	0.883	NA	NA	406	491	0.19	0.61325	0.999261	YDL010W
YDL012C	YDL012C	chrIV	-1	431517	431108	432064	430936	1	1	352	393	0.153	0.319123	0.980325	1	0	-0.49	0.681438	NA	0	0	NA	NA	NA	76	98	0.339	0.0808554	0.134759	77	98	0.331	0.0787599	0.136932	352	393	0.153	0.318922	0.993181	YDL012C
YDL013W	SLX5	chrIV	1	429067	430926	428932	431012	0	1	177	154	-0.126	0.745019	0.999661	0	0	0.056	0.95268	NA	0	0	NA	NA	NA	1	7	2.102	0.00650913	0.0158217	1	7	2.099	0.00548308	0.0135843	177	154	-0.126	0.7449	0.999261	YDL013W
YDL014W	NOP1	chrIV	1	427364	428347	427220	428588	0	1	374	325	-0.146	0.686875	0.999661	0	0	-0.428	0.650124	NA	0	0	NA	NA	NA	0	2	1.597	0.0685593	0.11706	1	2	1.264	0.133071	0.211267	374	325	-0.147	0.686763	0.999261	YDL014W
YDL015C	TSC13	chrIV	-1	426934	426002	426984	425902	1	1	350	262	-0.364	0.182975	0.819898	0	2	1.387	0.167159	0.300392	0	0	NA	NA	NA	9	62	2.727	9.4981e-21	4.97331e-19	10	64	2.696	4.07648e-22	1.69739e-20	350	262	-0.364	0.182825	0.83771	YDL015C
YDL017W	CDC7	chrIV	1	424209	425732	424100	425788	1	1	210	216	0.038	0.885236	0.999661	0	3	2.959	0.00379787	0.0137328	1	1	0.053	0.950346	NA	12	36	1.354	NA	NA	12	39	1.435	NA	NA	211	217	0.038	0.885294	0.999261	YDL017W
YDL018C	ERP3	chrIV	-1	423510	422833	423584	422648	1	1	300	314	0.05	0.86983	0.999661	0	1	1.484	0.194001	0.335208	0	0	NA	NA	NA	7	32	2.045	6.99297e-08	5.65741e-07	7	33	2.073	1.23445e-08	1.01775e-07	300	314	0.05	0.869792	0.999261	YDL018C
YDL019C	OSH2	chrIV	-1	421514	417663	421760	417512	0	0	16	12	-0.213	0.479741	0.999661	0	0	NA	NA	NA	0	0	NA	NA	NA	0	0	0.057	0.940632	NA	0	0	0.055	0.941037	NA	16	12	-0.213	0.479849	0.999261	YDL019C
YDL020C	RPN4	chrIV	-1	416708	415113	416960	414976	0	1	57	62	0.086	0.76184	0.999661	0	0	NA	NA	NA	0	0	NA	NA	NA	1	0	-1.138	0.234637	NA	1	0	-1.128	0.23023	0.332011	57	62	0.087	0.761817	0.999261	YDL020C
YDL021W	GPM2	chrIV	1	413953	414888	413948	415084	0	1	305	258	-0.188	0.592829	0.999661	0	0	NA	NA	NA	10	4	-1.069	0.0543333	0.393081	12	16	0.33	0.414907	0.51437	12	16	0.328	0.410534	0.527951	314	262	-0.208	0.550518	0.999261	YDL021W
YDL022W	GPD1	chrIV	1	411825	413000	411764	413220	1	1	1068	1287	0.184	0.631014	0.999661	29	40	0.46	0.332311	0.498256	3	8	1.366	0.029008	0.284404	3	2	-0.346	0.640073	0.719462	31	43	0.394	0.400227	0.517516	1071	1295	0.188	0.623563	0.999261	YDL022W
YDL024C	DIA3	chrIV	-1	409857	408451	409907	408351	1	1	8	13	0.553	0.154683	0.768985	0	1	1.296	0.263156	NA	3	5	0.563	0.361521	0.791486	0	0	NA	NA	NA	0	1	1.127	0.258494	NA	10	18	0.576	0.123378	0.730115	YDL024C
YDL025C	RTK1	chrIV	-1	407206	405344	407408	405128	0	1	158	144	-0.106	0.771786	0.999661	0	0	NA	NA	NA	0	0	NA	NA	NA	5	1	-1.726	0.0196382	0.0406568	5	1	-1.714	0.0191182	0.0407443	158	144	-0.106	0.771767	0.999261	YDL025C
YDL027C	YDL027C	chrIV	-1	404957	403695	405000	403496	1	1	11	6	-0.656	0.0944857	0.624687	99	96	-0.053	0.893629	0.938151	1	1	0.003	0.997372	NA	0	0	0.043	0.952545	NA	99	96	-0.053	0.892966	0.928962	12	7	-0.559	0.156869	0.799792	YDL027C
YDL028C	MPS1	chrIV	-1	403291	400997	403424	400848	1	1	0	0	-0.068	0.604452	NA	21	25	0.232	0.520231	0.675823	0	0	NA	NA	NA	1	1	0.501	0.613086	NA	22	26	0.242	0.494997	0.606356	0	0	-0.068	0.604452	0.999261	YDL028C
YDL029W	ARP2	chrIV	1	399340	400638	399300	400900	0	1	224	212	-0.063	0.808074	0.999661	0	0	0.58	0.535319	NA	5	13	1.053	0.0528631	0.393081	10	11	0.201	0.61009	0.692366	10	11	0.228	0.557925	0.665027	229	225	-0.02	0.935101	0.999261	YDL029W
YDL030W	PRP9	chrIV	1	397537	399129	397460	399172	1	1	143	128	-0.109	0.775852	0.999661	1	1	0.451	0.703958	0.813054	1	1	0.632	0.434488	NA	0	2	2.661	0.0074765	NA	1	3	1.659	0.0600254	0.10847	144	129	-0.104	0.785985	0.999261	YDL030W
YDL031W	DBP10	chrIV	1	394217	397204	394180	397284	0	1	273	210	-0.124	NA	NA	0	0	1.61	0.173886	NA	0	0	NA	NA	NA	0	1	0.795	0.4362	0.536008	0	2	1.191	0.219049	0.318388	273	210	-0.124	NA	NA	YDL031W
YDL033C	SLM3	chrIV	-1	393912	392659	393960	392496	1	1	37	40	0.123	0.609285	0.999661	21	99	2.201	1.32616e-15	4.2219e-14	3	4	0.374	0.518251	0.904423	0	0	NA	NA	NA	21	99	2.188	9.20609e-16	1.90067e-14	40	44	0.142	0.543861	0.999261	YDL033C
YDL035C	GPR1	chrIV	-1	392057	389172	392344	389048	0	1	0	1	0.186	0.623809	0.999661	0	0	NA	NA	NA	0	1	0.085	0.918074	NA	0	0	NA	NA	NA	0	0	NA	NA	NA	1	1	0.184	0.646738	0.999261	YDL035C
YDL036C	PUS9	chrIV	-1	388853	387513	388904	387352	1	1	197	227	0.094	NA	NA	74	76	0.039	NA	NA	0	0	NA	NA	NA	2	7	1.466	0.0249514	0.0495318	21	24	0.204	NA	NA	252	287	0.083	NA	NA	YDL036C
YDL040C	NAT1	chrIV	-1	381438	378874	381480	378864	1	1	533	435	-0.281	0.00913848	0.157773	4	10	1.371	0.0359767	0.089186	0	0	NA	NA	NA	1	2	0.21	0.80376	0.852525	5	12	1.158	0.032216	0.0634461	533	435	-0.281	0.00910788	0.161528	YDL040C
YDL042C	SIR2	chrIV	-1	378445	376757	378512	376640	1	1	173	230	0.401	0.00566249	0.113745	3	10	1.782	0.0038387	0.0138381	1	0	-0.386	0.623134	0.93937	1	12	2.776	2.25671e-06	1.33561e-05	4	22	2.302	4.47611e-07	2.78399e-06	174	230	0.397	0.00597777	0.121157	YDL042C
YDL043C	PRP11	chrIV	-1	376480	375680	376528	375432	1	1	84	100	0.231	0.382923	0.999661	5	11	1.126	0.0238264	0.0639464	0	0	NA	NA	NA	2	4	0.894	0.165752	0.244862	7	15	1.09	0.00632104	0.0153383	84	100	0.231	0.382797	0.999261	YDL043C
YDL044C	MTF2	chrIV	-1	375289	373967	375320	373888	1	1	70	67	-0.051	0.752754	0.999661	1	3	1.265	0.172906	0.308046	0	0	NA	NA	NA	3	15	2.165	6.92317e-05	0.000291298	4	18	2.036	9.05302e-05	0.000354887	70	67	-0.051	0.752706	0.999261	YDL044C
YDL045C	FAD1	chrIV	-1	373608	372688	373736	372608	1	1	1261	1198	-0.073	0.628042	0.999661	21	81	1.921	7.17277e-14	1.85506e-12	6	6	-0.002	0.996471	0.997375	3	4	0.247	0.715849	0.783825	24	85	1.791	3.21729e-12	4.35565e-11	1267	1203	-0.073	0.628721	0.999261	YDL045C
YDL045W-A	MRP10	chrIV	1	372248	372535	372204	372652	1	1	398	391	-0.023	0.944203	0.999661	1	1	0.148	0.900142	NA	0	0	-0.523	0.425817	NA	6	7	0.094	0.849428	0.887793	7	7	0.108	0.817005	0.875678	398	391	-0.024	0.941064	0.999261	YDL045W-A
YDL046W	NPC2	chrIV	1	371240	371761	371164	372012	0	1	555	471	-0.198	0.52127	0.999661	0	0	NA	NA	NA	0	0	NA	NA	NA	4	14	1.504	0.0123421	0.0276589	4	14	1.499	0.0121409	0.0274194	555	471	-0.199	0.521117	0.999261	YDL046W
YDL047W	SIT4	chrIV	1	369771	370706	369315	370955	0	1	75	70	-0.13	0.414644	0.999661	0	0	NA	NA	NA	0	1	0.609	0.44589	NA	0	0	0.046	0.948718	NA	0	0	0.044	0.949231	NA	75	71	-0.12	0.454466	0.999261	YDL047W
YDL048C	STP4	chrIV	-1	368211	366739	368261	366637	0	1	63	47	-0.339	0.238066	0.914692	0	0	0.188	0.854427	0.917166	6	7	0.137	0.763209	0.974343	0	0	-0.584	0.440377	NA	1	0	-0.406	0.631638	0.727803	69	54	-0.289	0.305328	0.983698	YDL048C
YDL049C	KNH1	chrIV	-1	365874	365068	365973	364869	1	1	12	7	-0.699	0.0340658	0.362112	13	18	0.476	0.236844	0.387444	0	0	NA	NA	NA	1	2	0.315	0.741544	NA	14	19	0.471	0.216138	0.314897	12	7	-0.7	0.0342721	0.382297	YDL049C
YDL051W	LHP1	chrIV	1	363952	364779	363913	365001	1	1	1118	1216	0.108	0.665953	0.999661	110	1476	3.721	8.81284e-106	1.03991e-102	0	0	NA	NA	NA	5	23	2.019	4.09145e-06	2.29194e-05	115	1500	3.667	4.89778e-102	1.21342e-98	1118	1216	0.108	0.665829	0.999261	YDL051W
YDL052C	SLC1	chrIV	-1	363583	362672	363629	362605	0	1	103	88	-0.179	0.581628	0.999661	0	0	0.841	0.474362	NA	0	0	NA	NA	NA	3	4	0.537	0.390407	0.490612	3	4	0.607	0.317373	0.430963	103	88	-0.179	0.581531	0.999261	YDL052C
YDL053C	PBP4	chrIV	-1	362256	361699	362445	361517	0	1	497	390	-0.211	0.599618	0.999661	0	0	NA	NA	NA	0	0	NA	NA	NA	3	7	0.936	0.113229	0.178609	3	7	0.933	0.110769	0.181502	497	390	-0.212	0.599546	0.999261	YDL053C
YDL054C	MCH1	chrIV	-1	361285	359825	361381	359773	1	1	101	91	-0.113	0.755458	0.999661	2	1	-0.5	0.560937	0.711373	0	0	NA	NA	NA	1	1	0.334	0.729805	NA	2	2	-0.157	0.818587	0.876385	101	91	-0.113	0.755364	0.999261	YDL054C
YDL055C	PSA1	chrIV	-1	356759	355674	356909	355469	0	1	2554	1972	-0.353	0.05823	0.481189	0	0	NA	NA	NA	6	5	-0.191	0.702553	0.9592	0	0	NA	NA	NA	0	0	NA	NA	NA	2560	1977	-0.353	0.0585761	0.506171	YDL055C
YDL056W	MBP1	chrIV	1	352877	355378	352769	355433	1	0	42	41	0.016	0.958989	0.999661	0	1	1.457	0.193048	NA	0	0	NA	NA	NA	0	0	-0.573	0.539506	NA	0	1	0.664	0.507634	NA	42	41	0.016	0.95898	0.999261	YDL056W
YDL057W	YDL057W	chrIV	1	351434	352420	351401	352433	1	1	55	52	-0.072	0.768694	0.999661	2	3	0.878	0.246118	0.398927	1	1	0.39	0.645143	NA	8	23	1.422	0.000533014	0.00183011	10	27	1.35	7.80162e-05	0.00031175	56	53	-0.057	0.816893	0.999261	YDL057W
YDL058W	USO1	chrIV	1	345665	351037	345601	351137	0	1	15	10	-0.309	0.447299	0.999661	0	0	NA	NA	NA	0	0	NA	NA	NA	0	1	0.784	0.435438	NA	0	1	0.768	0.434254	NA	15	10	-0.31	0.447529	0.999261	YDL058W
YDL059C	RAD59	chrIV	-1	344953	344237	345077	343981	1	1	184	184	-0.003	0.99375	0.999661	192	250	0.367	0.0884203	0.182962	0	0	NA	NA	NA	66	135	0.93	0.125795	0.194284	258	385	0.556	0.0849651	0.145273	184	184	-0.003	0.99375	0.999261	YDL059C
YDL060W	TSR1	chrIV	1	341619	343985	341601	344041	1	1	124	107	-0.097	0.813116	0.999661	8	39	1.827	0.0419004	0.100221	0	0	NA	NA	NA	1	3	1.146	0.156054	0.232814	9	42	1.683	0.0408009	0.0779369	124	107	-0.097	0.812971	0.999261	YDL060W
YDL061C	RPS29B	chrIV	-1	341219	340628	341277	340405	1	1	0	0	NA	NA	NA	1066	1247	0.193	0.821811	0.897027	0	0	NA	NA	NA	40	376	3.19	6.64895e-45	2.78517e-42	1105	1623	0.473	0.50782	0.618852	0	0	NA	NA	NA	YDL061C
YDL063C	YDL063C	chrIV	-1	340134	338272	340245	338069	1	1	995	898	-0.046	NA	NA	0	3	2.239	0.00764138	0.0246361	0	0	NA	NA	NA	1	1	0.931	0.304245	NA	1	5	1.76	0.0105889	0.0243358	995	898	-0.047	NA	NA	YDL063C
YDL064W	UBC9	chrIV	1	337487	338070	337441	338233	0	1	632	531	-0.214	NA	NA	0	0	NA	NA	NA	0	0	NA	NA	NA	19	83	2.027	1.84048e-09	2.05284e-08	19	83	2.025	1.40107e-09	1.35328e-08	632	531	-0.214	NA	NA	YDL064W
YDL065C	PEX19	chrIV	-1	337277	336249	337317	336197	1	1	125	125	0.006	0.984004	0.999661	88	86	-0.019	0.958484	0.971103	0	0	NA	NA	NA	11	22	0.915	0.171747	0.251842	11	23	0.926	0.156616	0.242156	213	210	-0.011	0.97009	0.999261	YDL065C
YDL066W	IDP1	chrIV	1	334835	336121	334681	336185	1	1	2388	2256	-0.078	0.260712	0.931653	16	20	0.306	0.583515	0.72888	2	1	-0.567	0.473457	NA	10	11	0.094	0.816624	0.862132	26	31	0.22	0.53298	0.640999	2390	2256	-0.078	0.257569	0.949288	YDL066W
YDL067C	COX9	chrIV	-1	334396	334217	334613	333973	1	1	3943	3484	-0.124	0.746283	0.999661	23	55	1.238	3.00808e-05	0.000196832	350	378	0.102	0.767771	0.974343	0	0	NA	NA	NA	23	55	1.231	2.67301e-05	0.000116591	4293	3863	-0.111	0.767271	0.999261	YDL067C
YDL069C	CBS1	chrIV	-1	333594	333121	333973	333061	0	1	22	24	0.142	0.597912	0.999661	0	0	NA	NA	NA	1	1	0.43	0.612011	NA	0	0	NA	NA	NA	0	0	NA	NA	NA	22	25	0.16	0.553732	0.999261	YDL069C
YDL070W	BDF2	chrIV	1	331024	332940	330992	333113	1	1	375	321	-0.126	NA	NA	6	7	0.188	0.811631	0.890906	1	0	-0.704	0.39325	NA	1	2	1.46	0.0675362	0.115575	7	10	0.404	0.541041	0.649275	376	321	-0.128	NA	NA	YDL070W
YDL072C	YET3	chrIV	-1	330447	329836	330517	329618	1	1	771	632	-0.238	0.456181	0.999661	5	13	1.334	0.0123844	0.0374707	4	8	0.769	0.181102	0.630709	3	5	0.725	0.27727	0.373458	7	18	1.157	0.0070164	0.0169097	775	640	-0.229	0.47279	0.999261	YDL072C
YDL073W	YDL073W	chrIV	1	326613	329567	326441	329585	1	0	0	0	NA	NA	NA	17	20	0.222	0.672123	0.790733	0	0	NA	NA	NA	0	0	0.045	0.950156	NA	17	20	0.218	0.668074	0.759836	0	0	NA	NA	NA	YDL073W
YDL074C	BRE1	chrIV	-1	326149	324047	326237	323957	1	1	4	3	-0.218	0.592936	0.999661	499	404	-0.271	NA	NA	0	0	NA	NA	NA	1	6	2.412	0.00130364	0.00396667	500	410	-0.242	NA	NA	4	3	-0.219	0.593245	0.999261	YDL074C
YDL075W	RPL31A	chrIV	1	322226	322988	322193	323041	1	1	13578	11378	-0.246	0.102581	0.643628	8	11	0.458	0.273068	0.430967	0	0	NA	NA	NA	350	296	-0.238	0.249963	0.344179	358	306	-0.218	0.280068	0.390032	13578	11378	-0.246	0.102435	0.666642	YDL075W
YDL076C	RXT3	chrIV	-1	321552	320668	321693	320461	1	1	262	297	0.158	0.465752	0.999661	736	866	0.23	0.423677	0.593874	48	80	0.702	0.0368187	0.325593	0	0	NA	NA	NA	736	866	0.229	0.421499	0.539114	310	376	0.253	0.26514	0.958382	YDL076C
YDL077C	VAM6	chrIV	-1	320120	316971	320309	316869	0	1	81	63	-0.3	0.328431	0.983509	0	0	NA	NA	NA	0	0	NA	NA	NA	4	29	2.743	1.04648e-10	1.38429e-09	4	29	2.742	6.21266e-11	7.26032e-10	81	63	-0.3	0.328294	0.999261	YDL077C
YDL078C	MDH3	chrIV	-1	316388	315357	316453	315205	0	1	495	388	-0.313	0.227462	0.903709	0	0	NA	NA	NA	0	0	NA	NA	NA	1	1	-0.182	0.82886	0.871389	1	1	-0.186	0.822991	0.879431	495	388	-0.314	0.227287	0.918623	YDL078C
YDL079C	MRK1	chrIV	-1	314748	312951	314829	312773	0	1	156	389	0.485	0.230066	0.906367	0	0	NA	NA	NA	0	0	NA	NA	NA	5	19	1.461	0.0993786	0.16011	5	19	1.437	0.103158	0.170761	156	389	0.488	0.229504	0.921621	YDL079C
YDL080C	THI3	chrIV	-1	312471	310642	312661	310501	1	1	28	31	0.167	0.572765	0.999661	13	15	0.121	0.783353	0.87009	1	3	1.335	0.111161	NA	8	16	1.034	0.0108372	0.0247764	21	31	0.536	0.155103	0.240167	29	34	0.249	0.382459	0.999261	YDL080C
YDL081C	RPP1A	chrIV	-1	310122	309802	310213	309717	0	1	7975	7629	-0.062	0.693517	0.999661	0	0	NA	NA	NA	0	0	NA	NA	NA	32	31	-0.062	0.843317	0.882405	32	31	-0.063	0.838492	0.89009	7975	7629	-0.062	0.693393	0.999261	YDL081C
YDL082W	RPL13A	chrIV	1	308424	309388	308369	309505	1	1	7569	7263	-0.058	0.678803	0.999661	1	14	3.145	4.09695e-07	3.90922e-06	0	0	NA	NA	NA	3	33	3.121	1.87663e-10	2.40642e-09	4	47	3.214	3.82163e-16	8.26907e-15	7569	7263	-0.058	0.678673	0.999261	YDL082W
YDL083C	RPS16B	chrIV	-1	307789	306926	307829	306669	1	1	7130	6884	-0.045	0.867237	0.999661	5	11	1.047	0.0362408	0.0897779	0	0	NA	NA	NA	66	122	0.879	0.00200304	0.0057557	71	133	0.897	0.0006817	0.00214601	7130	6884	-0.045	0.867189	0.999261	YDL083C
YDL084W	SUB2	chrIV	1	305237	306577	305073	306673	0	1	4153	3234	-0.312	0.265929	0.938816	0	0	NA	NA	NA	0	0	NA	NA	NA	4	4	-0.047	0.933972	0.951304	4	4	-0.047	0.933814	0.954621	4153	3234	-0.312	0.26573	0.958382	YDL084W
YDL085C-A	YDL085C-A	chrIV	-1	302670	302464	302733	302317	1	1	1961	2401	0.243	0.435008	0.999661	1	1	-0.166	0.865515	0.922881	9	11	0.301	0.483142	0.878832	0	0	NA	NA	NA	1	1	-0.152	0.865337	0.909191	1969	2412	0.244	0.433642	0.999261	YDL085C-A
YDL086W	YDL086W	chrIV	1	301413	302234	301393	302305	1	1	341	265	-0.35	0.0661691	0.514414	5	47	3.133	3.48794e-17	1.28618e-15	9	16	0.734	0.112915	0.51964	8	48	2.416	2.41105e-08	2.13373e-07	13	95	2.777	2.27011e-21	8.65262e-20	350	281	-0.304	0.126638	0.743175	YDL086W
YDL087C	LUC7	chrIV	-1	300999	300214	301021	300141	1	1	87	91	0.051	0.69034	0.999661	0	2	1.377	0.188434	0.327953	19	20	0.052	0.873989	0.979426	0	1	1.707	0.0853254	NA	0	3	1.775	0.0394435	0.0756649	106	111	0.053	0.660866	0.999261	YDL087C
YDL088C	ASM4	chrIV	-1	300003	298417	300109	298269	0	1	65	89	0.383	0.0976005	0.630145	0	0	0.779	0.479204	NA	14	10	-0.43	0.258046	0.711796	1	1	0.168	0.859015	0.89408	1	1	0.392	0.66345	0.75607	79	99	0.278	0.218302	0.902855	YDL088C
YDL089W	NUR1	chrIV	1	296820	298274	296537	298329	0	1	21	30	0.388	0.1181	0.685971	0	0	NA	NA	NA	0	0	0.031	0.95268	NA	0	4	2.116	0.0085819	0.0201205	0	4	2.099	0.00820822	0.0193583	21	30	0.388	0.117524	0.713841	YDL089W
YDL090C	RAM1	chrIV	-1	296251	295034	296357	294917	1	1	69	88	0.301	0.309777	0.975575	212	205	-0.04	0.895051	0.93881	2	2	-0.017	0.978965	0.994	1	2	0.399	0.63824	0.71783	10	15	0.62	0.240223	0.343127	274	284	0.043	0.870313	0.999261	YDL090C
YDL091C	UBX3	chrIV	-1	294759	293392	294917	293317	0	1	180	171	-0.057	0.86812	0.999661	0	0	NA	NA	NA	0	0	NA	NA	NA	2	4	0.716	0.290244	0.387197	2	4	0.717	0.281077	0.390998	180	171	-0.057	0.868094	0.999261	YDL091C
YDL092W	SRP14	chrIV	1	292781	293221	292769	293329	0	1	328	296	-0.146	0.169759	0.803616	0	0	NA	NA	NA	0	0	NA	NA	NA	15	41	1.456	2.75792e-08	2.41799e-07	15	41	1.455	1.38331e-08	1.12735e-07	328	296	-0.146	0.169577	0.820724	YDL092W
YDL093W	PMT5	chrIV	1	289909	292140	289881	292353	1	1	64	55	-0.167	0.466785	0.999661	3	11	1.443	0.00507863	0.0174717	0	0	NA	NA	NA	0	1	0.652	0.521977	NA	4	11	1.407	0.00526052	0.0131304	64	55	-0.167	0.46675	0.999261	YDL093W
YDL095W	PMT1	chrIV	1	287059	289512	286993	289601	0	1	715	533	-0.41	0.000698175	0.0223543	0	0	NA	NA	NA	0	0	0.031	0.95268	NA	3	2	-1.051	0.166456	0.245805	3	2	-1.05	0.161683	0.247954	715	533	-0.411	0.000693432	0.0225345	YDL095W
YDL097C	RPN6	chrIV	-1	286695	285391	286749	285317	0	1	599	611	0.026	0.933083	0.999661	0	0	0.056	0.95268	NA	0	0	NA	NA	NA	35	75	1.092	1.36773e-07	1.05017e-06	35	75	1.093	6.68042e-08	4.87503e-07	599	611	0.026	0.933049	0.999261	YDL097C
YDL098C	SNU23	chrIV	-1	285165	284581	285181	284469	1	1	60	76	0.327	0.0270764	0.313475	2	2	0.516	0.513328	0.669647	0	0	NA	NA	NA	12	49	2.029	1.0991e-10	1.44881e-09	13	52	1.916	4.93304e-11	5.80598e-10	60	76	0.327	0.0270615	0.326008	YDL098C
YDL099W	BUG1	chrIV	1	283419	284444	283361	284529	1	1	231	237	0.027	0.9448	0.999661	130	383	1.481	NA	NA	1	0	-1.363	0.0978813	NA	3	3	0.438	0.511227	0.603421	132	386	1.434	NA	NA	232	237	0.022	0.954097	0.999261	YDL099W
YDL100C	GET3	chrIV	-1	283176	282112	283221	281981	1	1	1131	998	-0.153	0.608702	0.999661	2	20	3.024	4.42907e-05	0.000277013	0	0	NA	NA	NA	4	13	1.455	0.00133772	0.00405077	6	33	2.296	4.9605e-07	3.06474e-06	1131	998	-0.153	0.60856	0.999261	YDL100C
YDL101C	DUN1	chrIV	-1	281848	280307	281981	280181	1	1	170	147	-0.16	0.558188	0.999661	3	2	-0.497	0.49755	0.657053	0	0	NA	NA	NA	3	25	2.918	3.3347e-10	4.12191e-09	6	27	2.178	7.18886e-09	6.14152e-08	170	147	-0.161	0.558085	0.999261	YDL101C
YDL102W	POL3	chrIV	1	276872	280165	276785	280337	1	0	38	39	0.04	0.917396	0.999661	3	2	-0.276	0.712653	0.819873	0	0	NA	NA	NA	0	0	0.043	0.95268	NA	3	2	-0.266	0.712031	0.795021	38	39	0.04	0.917385	0.999261	YDL102W
YDL103C	QRI1	chrIV	-1	276581	275148	276653	274973	0	1	587	482	-0.24	0.413166	0.999661	0	0	NA	NA	NA	0	0	NA	NA	NA	11	22	0.997	0.00177811	0.00520861	11	22	0.997	0.00145127	0.00424249	587	482	-0.241	0.412985	0.999261	YDL103C
YDL104C	QRI7	chrIV	-1	274876	273653	274885	273621	1	1	54	68	0.244	0.348277	0.998108	0	2	0.981	0.410845	0.581902	0	0	NA	NA	NA	6	12	0.999	0.0348919	0.06587	6	14	1.083	0.0131678	0.0294567	54	68	0.244	0.348234	0.999261	YDL104C
YDL105W	NSE4	chrIV	1	272389	273597	272345	273665	1	1	82	91	0.113	0.765925	0.999661	4	19	2.067	8.79236e-06	6.60544e-05	0	0	NA	NA	NA	2	3	0.684	0.409118	0.509035	6	22	1.794	9.37562e-06	4.52349e-05	82	91	0.113	0.76588	0.999261	YDL105W
YDL106C	PHO2	chrIV	-1	271901	270222	271973	270237	0	1	291	253	-0.196	0.271104	0.94151	0	0	NA	NA	NA	3	2	-0.567	0.332754	0.768	2	1	-0.239	0.779215	NA	2	1	-0.238	0.776485	0.845601	294	255	-0.199	0.264278	0.957327	YDL106C
YDL107W	MSS2	chrIV	1	268921	269976	268881	270113	1	1	49	41	-0.295	0.22765	0.903709	15	43	1.438	0.00553343	0.0187448	0	0	NA	NA	NA	12	18	0.446	0.258312	0.353608	27	61	1.116	0.0062464	0.015172	49	41	-0.295	0.227683	0.918903	YDL107W
YDL108W	KIN28	chrIV	1	267698	268699	267649	268753	1	1	74	88	0.216	0.153796	0.766514	7	18	1.368	0.00491123	0.0169651	0	0	NA	NA	NA	41	125	1.579	9.92211e-11	1.32647e-09	48	143	1.558	2.98366e-11	3.57966e-10	74	88	0.216	0.153726	0.789508	YDL108W
YDL109C	YDL109C	chrIV	-1	267201	265258	267509	265029	1	1	5	14	1.021	0.0073852	0.137873	1	1	0.17	0.834494	0.905058	0	0	NA	NA	NA	0	3	2.262	0.0115058	0.0260372	1	4	1.168	0.0706865	0.124556	5	14	1.023	0.00744511	0.139988	YDL109C
YDL110C	TMA17	chrIV	-1	264964	264512	265029	264341	0	1	1234	1382	0.108	0.785568	0.999661	0	0	NA	NA	NA	9	10	-0.052	0.934659	0.979955	0	1	0.782	0.443297	NA	0	1	0.768	0.441847	NA	1243	1392	0.107	0.787062	0.999261	YDL110C
YDL111C	RRP42	chrIV	-1	264110	263313	264181	263245	1	1	376	407	0.105	0.678675	0.999661	1	5	1.956	0.00487065	0.0168545	0	0	NA	NA	NA	3	9	1.313	0.0120627	0.0270855	4	14	1.572	0.000407417	0.00136494	376	407	0.105	0.678548	0.999261	YDL111C
YDL112W	TRM3	chrIV	1	258915	263225	258849	263377	0	1	266	167	-0.248	NA	NA	0	0	NA	NA	NA	0	0	NA	NA	NA	1	1	-0.255	0.798592	NA	1	1	-0.251	0.798319	0.862177	266	167	-0.249	NA	NA	YDL112W
YDL113C	ATG20	chrIV	-1	258555	256633	258629	256533	1	1	49	45	-0.144	0.49666	0.999661	92	167	0.841	1.99343e-06	1.70865e-05	0	0	NA	NA	NA	1	2	1.358	0.102219	0.163777	93	169	0.85	1.39197e-06	7.93697e-06	49	45	-0.144	0.496585	0.999261	YDL113C
YDL115C	IWR1	chrIV	-1	255126	253995	255173	253925	1	1	258	784	1.369	2.15229e-06	0.000147669	4	4	0.152	0.842038	0.908921	0	0	NA	NA	NA	2	10	2.197	0.000177194	0.00068546	5	13	1.203	0.0224761	0.0467153	258	784	1.371	2.13179e-06	0.000153653	YDL115C
YDL116W	NUP84	chrIV	1	251566	253746	251513	253785	0	1	124	94	-0.375	0.014026	0.213542	0	0	NA	NA	NA	0	0	NA	NA	NA	1	4	1.385	0.0580678	0.102249	1	4	1.381	0.0552924	0.101397	124	94	-0.375	0.0139983	0.215024	YDL116W
YDL117W	CYK3	chrIV	1	248581	251238	248201	251305	0	1	0	1	0.447	0.249935	0.928511	0	0	NA	NA	NA	0	0	NA	NA	NA	1	0	-1.237	0.209819	NA	1	0	-1.219	0.20621	NA	0	1	0.447	0.251921	0.944831	YDL117W
YDL119C	YDL119C	chrIV	-1	247612	246689	247781	246565	1	1	135	147	0.106	0.609465	0.999661	3	8	1.307	0.0150781	0.0439313	0	0	NA	NA	NA	10	24	1.23	0.0024301	0.00678628	13	32	1.27	0.000146709	0.000544527	135	147	0.106	0.609369	0.999261	YDL119C
YDL121C	YDL121C	chrIV	-1	245582	245133	245621	244973	1	1	757	749	-0.02	0.842272	0.999661	1	1	-0.172	0.872871	0.927082	0	0	NA	NA	NA	43	69	0.684	0.0115697	0.0261341	44	70	0.675	0.0106577	0.0244825	757	749	-0.02	0.842173	0.999261	YDL121C
YDL122W	UBP1	chrIV	1	242552	244981	242241	244993	0	1	25	25	0.015	0.968502	0.999661	0	0	NA	NA	NA	3	2	-0.696	0.317366	0.760407	0	0	NA	NA	NA	0	0	NA	NA	NA	28	27	-0.032	0.933965	0.999261	YDL122W
YDL123W	SNA4	chrIV	1	241418	241840	241385	242241	0	1	562	2256	1.594	2.32995e-06	0.000153864	0	0	NA	NA	NA	0	0	NA	NA	NA	5	7	0.312	0.577657	0.663346	5	7	0.309	0.576727	0.681862	562	2256	1.597	2.31834e-06	0.000162921	YDL123W
YDL124W	YDL124W	chrIV	1	240259	241197	240177	241217	1	1	1762	1430	-0.26	0.367479	0.999661	463	1456	1.642	4.25419e-20	2.21468e-18	0	0	NA	NA	NA	37	157	2.029	2.4e-15	6.32726e-14	501	1613	1.675	8.87352e-25	4.79103e-23	1762	1430	-0.26	0.36732	0.999261	YDL124W
YDL125C	HNT1	chrIV	-1	239564	239019	239813	238909	1	1	256	256	-0.003	0.992155	0.999661	67	177	1.284	0.0526784	0.122363	0	0	NA	NA	NA	16	37	1.158	0.0154017	0.0331987	82	214	1.239	0.0380061	0.0731909	256	256	-0.003	0.992151	0.999261	YDL125C
YDL126C	CDC48	chrIV	-1	238664	236157	238741	236037	1	1	3439	2873	-0.247	0.139198	0.73612	1	10	2.39	0.0052097	0.0178187	8	8	0.083	0.847086	0.979426	0	0	NA	NA	NA	1	10	2.228	0.00519108	0.0129646	3447	2882	-0.246	0.140513	0.769942	YDL126C
YDL127W	PCL2	chrIV	1	234927	235853	234865	236001	1	1	39	28	-0.372	0.201828	0.857808	0	1	0.654	0.533645	0.687227	2	0	-1.524	0.062388	NA	0	0	NA	NA	NA	0	1	0.563	0.544044	0.651774	40	29	-0.424	0.142392	0.772964	YDL127W
YDL128W	VCX1	chrIV	1	232652	233887	232569	234033	1	1	483	434	-0.143	0.471031	0.999661	0	1	0.17	0.884882	NA	0	0	NA	NA	NA	3	7	1.166	0.043767	0.0799815	3	8	1.093	0.0397013	0.0760712	483	434	-0.143	0.470861	0.999261	YDL128W
YDL129W	YDL129W	chrIV	1	231024	231899	230897	232241	1	1	51	46	-0.082	0.837427	0.999661	8	21	1.23	0.000617068	0.00291256	0	0	NA	NA	NA	7	32	1.927	0.00118609	0.00365348	16	53	1.693	4.14596e-06	2.15112e-05	51	46	-0.082	0.837389	0.999261	YDL129W
YDL130W	RPP1B	chrIV	1	229906	230527	229809	230625	1	1	3456	3755	0.107	0.667893	0.999661	48	55	0.201	0.546727	0.698705	0	0	NA	NA	NA	22	34	0.602	0.0943496	0.153384	70	90	0.346	0.0942251	0.158589	3456	3755	0.107	0.667773	0.999261	YDL130W
YDL130W-A	STF1	chrIV	1	229171	229431	229113	229593	0	1	2247	1690	-0.245	0.546777	0.999661	0	0	-0.485	0.604452	NA	0	0	NA	NA	NA	84	62	-0.41	0.516106	0.607847	85	62	-0.41	0.514937	0.624147	2247	1690	-0.246	0.546843	0.999261	YDL130W-A
YDL131W	LYS21	chrIV	1	227393	228715	227313	228785	1	1	227	269	0.245	0.0414661	0.406563	26	41	0.643	0.0159973	0.0463046	0	0	NA	NA	NA	2	7	1.308	0.0292937	0.0567508	29	48	0.729	0.00355924	0.0092919	227	269	0.245	0.041378	0.428199	YDL131W
YDL132W	CDC53	chrIV	1	224304	226751	224001	226785	0	0	1	1	-0.194	0.636119	0.999661	0	0	NA	NA	NA	0	0	NA	NA	NA	0	0	-0.464	0.648163	NA	0	0	-0.456	0.647523	NA	1	1	-0.194	0.636146	0.999261	YDL132W
YDL133C-A	RPL41B	chrIV	-1	221801	221724	221901	221517	1	1	176990	181895	0.034	0.905696	0.999661	170	440	1.348	2.26948e-06	1.922e-05	0	0	NA	NA	NA	1720	1411	-0.285	0.172173	0.252369	1890	1851	-0.032	0.861381	0.905611	176990	181895	0.034	0.905663	0.999261	YDL133C-A
YDL133W	SRF1	chrIV	1	222427	223740	222281	223833	1	1	0	1	0.07	0.841664	0.999661	166	185	0.142	0.498699	0.657748	0	0	NA	NA	NA	9	31	1.72	9.03908e-06	4.66174e-05	175	217	0.29	0.121853	0.196096	0	1	0.07	0.841917	0.999261	YDL133W
YDL134C	PPH21	chrIV	-1	220771	219662	221301	219573	0	1	56	65	0.171	0.617096	0.999661	0	0	NA	NA	NA	16	19	0.213	0.711336	0.960018	10	31	1.584	0.000395017	0.00139832	10	31	1.581	0.000373769	0.00126591	72	85	0.174	0.627195	0.999261	YDL134C
YDL135C	RDI1	chrIV	-1	219288	218680	219365	218381	0	1	1275	1224	-0.051	0.858739	0.999661	0	0	NA	NA	NA	0	0	NA	NA	NA	3	25	2.769	9.38745e-08	7.45067e-07	3	25	2.762	8.19615e-08	5.83505e-07	1275	1224	-0.051	0.858686	0.999261	YDL135C
YDL136W	RPL35B	chrIV	1	217600	218367	217529	218497	1	1	7646	7660	0.003	0.981664	0.999661	1	8	2.715	0.000360529	0.00181032	0	0	NA	NA	NA	14	122	2.99	5.1946e-10	6.23682e-09	14	130	2.994	9.73356e-11	1.10619e-09	7646	7660	0.003	0.981654	0.999261	YDL136W
YDL137W	ARF2	chrIV	1	216158	217074	216009	217217	1	1	0	0	NA	NA	NA	2743	2497	-0.135	0.497002	0.656732	0	0	NA	NA	NA	8	11	0.346	0.42115	0.520911	2752	2508	-0.133	0.499877	0.610372	0	0	NA	NA	NA	YDL137W
YDL138W	RGT2	chrIV	1	213351	215642	213064	215752	1	1	0	0	0.008	0.949252	NA	193	239	0.304	0.293815	0.456186	0	0	NA	NA	NA	0	1	1.13	0.242665	NA	193	240	0.307	0.282816	0.392866	0	0	0.008	0.949261	0.999261	YDL138W
YDL139C	SCM3	chrIV	-1	212046	211375	212092	211276	1	1	30	25	-0.329	0.22919	0.905058	2	1	-0.491	0.549223	0.700378	0	0	NA	NA	NA	5	23	2.17	2.39406e-06	1.39499e-05	5	23	2.188	1.60922e-06	9.05072e-06	32	25	-0.377	0.143139	0.773566	YDL139C
YDL140C	RPO21	chrIV	-1	210561	205360	211164	205236	0	0	1	5	1.018	0.0123957	0.197845	0	0	NA	NA	NA	0	0	-0.612	0.45632	NA	0	0	NA	NA	NA	0	0	NA	NA	NA	2	5	0.803	0.0479215	0.460538	YDL140C
YDL141W	BPL1	chrIV	1	203039	205111	202808	205344	0	0	17	11	-0.55	0.0827535	0.585864	0	0	NA	NA	NA	0	0	NA	NA	NA	0	0	0.043	0.95268	NA	0	0	0.041	0.95268	NA	17	11	-0.551	0.0828625	0.607204	YDL141W
YDL142C	CRD1	chrIV	-1	202570	201719	202660	201604	0	1	137	120	-0.174	0.534362	0.999661	0	0	0.499	0.594909	NA	2	5	0.81	0.249589	0.701336	2	9	1.695	0.0121032	0.0271602	2	9	1.722	0.00901433	0.0210689	139	124	-0.144	0.611996	0.999261	YDL142C
YDL143W	CCT4	chrIV	1	199996	201582	199960	201696	1	0	743	589	-0.329	0.005266	0.108673	1	8	2.217	0.000524157	0.00250745	0	0	NA	NA	NA	0	0	0.085	0.932305	NA	1	8	2.124	0.000487675	0.00160029	743	589	-0.33	0.00524731	0.111744	YDL143W
YDL144C	YDL144C	chrIV	-1	199732	198662	199780	198564	1	1	37	20	-0.693	0.0138946	0.212788	412	329	-0.321	0.0166118	0.0476314	0	0	NA	NA	NA	7	19	1.396	0.000143952	0.000565313	7	19	1.394	0.000110871	0.000426195	449	350	-0.35	0.00365978	0.0871833	YDL144C
YDL145C	COP1	chrIV	-1	198176	194571	198460	194396	0	1	7	6	-0.137	0.704617	0.999661	0	0	NA	NA	NA	0	1	0.805	0.234658	NA	1	0	-1.289	0.183778	NA	1	0	-1.279	0.179776	0.27051	7	7	-0.053	0.881803	0.999261	YDL145C
YDL146W	LDB17	chrIV	1	192750	194225	192568	194424	1	1	2	2	0.114	0.773447	0.999661	135	124	-0.131	0.711864	0.819512	0	0	NA	NA	NA	3	7	1.149	0.0524514	0.0937165	138	132	-0.08	0.817566	0.875712	2	2	0.115	0.773549	0.999261	YDL146W
YDL147W	RPN5	chrIV	1	190924	192261	190872	192400	0	1	769	791	0.04	0.824621	0.999661	0	0	0.056	0.95268	NA	0	0	NA	NA	NA	8	11	0.601	0.124008	0.19247	8	11	0.606	0.114628	0.186651	769	791	0.04	0.824548	0.999261	YDL147W
YDL148C	NOP14	chrIV	-1	190586	188154	190636	187852	0	1	662	606	-0.046	NA	NA	0	0	0.855	0.363405	NA	0	0	NA	NA	NA	4	6	0.685	0.350667	0.450124	4	6	0.738	0.3148	0.42829	662	606	-0.046	NA	NA	YDL148C
YDL150W	RPC53	chrIV	1	183343	184611	183232	184712	1	1	373	356	-0.031	0.939738	0.999661	13	47	1.646	0.0166306	0.0476314	0	0	NA	NA	NA	3	3	0.092	0.919111	0.940088	17	50	1.404	0.0328666	0.0645477	373	356	-0.031	0.939692	0.999261	YDL150W
YDL153C	SAS10	chrIV	-1	183018	181186	183060	181100	1	1	132	86	-0.297	0.468192	0.999661	6	4	-0.476	0.518247	0.674484	0	0	NA	NA	NA	6	14	1.118	0.130262	0.200608	12	18	0.567	0.399425	0.516835	132	86	-0.299	0.46795	0.999261	YDL153C
YDL154W	MSH5	chrIV	1	178334	181039	180008	181096	0	0	0	0	NA	NA	NA	0	0	0.636	0.504859	NA	0	0	0.507	0.46994	NA	0	0	-0.419	0.647054	NA	0	1	0.161	0.871185	NA	0	0	0.154	0.476524	0.999261	YDL154W
YDL155W	CLB3	chrIV	1	176773	178056	176632	178200	1	0	95	81	-0.189	0.52679	0.999661	1	2	0.663	0.393221	0.563791	0	0	NA	NA	NA	0	0	-0.421	0.673116	NA	2	2	0.391	0.571402	0.677182	95	81	-0.189	0.52669	0.999261	YDL155W
YDL156W	CMR1	chrIV	1	174918	176486	174824	176632	1	1	15	17	0.208	0.531336	0.999661	1	4	1.521	0.0397115	0.0965513	0	0	NA	NA	NA	0	1	1.299	0.194247	NA	2	5	1.545	0.0226745	0.0470446	15	17	0.208	0.53156	0.999261	YDL156W
YDL157C	YDL157C	chrIV	-1	174588	174232	174638	174132	1	1	541	565	0.061	0.617487	0.999661	0	2	3.109	0.00652305	NA	25	27	0.158	0.593119	0.927198	0	0	0.044	0.951475	NA	0	2	2.633	0.00679738	NA	566	592	0.063	0.603688	0.999261	YDL157C
YDL159W	STE7	chrIV	1	172481	174028	172432	174144	1	1	197	204	0.043	0.874524	0.999661	4	5	0.231	0.688741	0.803607	0	0	0.031	0.95268	NA	7	15	0.914	0.0543845	0.096613	12	20	0.706	0.0986173	0.164751	197	204	0.043	0.874558	0.999261	YDL159W
YDL160C	DHH1	chrIV	-1	171930	170410	172212	169804	0	1	22	17	-0.263	0.280506	0.949336	0	0	NA	NA	NA	0	0	NA	NA	NA	3	4	0.226	0.717209	0.78487	3	4	0.225	0.71524	0.797483	22	17	-0.263	0.280664	0.967441	YDL160C
YDL160C-A	MHF2	chrIV	-1	169608	169366	169636	169132	1	1	123	162	0.328	0.288957	0.958294	5	30	2.654	1.4015e-10	2.4561e-09	0	0	NA	NA	NA	0	2	1.909	0.0485313	NA	5	32	2.652	1.75289e-11	2.17139e-10	123	162	0.328	0.288846	0.97766	YDL160C-A
YDL161W	ENT1	chrIV	1	167714	169078	167696	169248	1	1	263	246	-0.101	0.361631	0.999661	1	6	2.39	0.00538104	0.0183515	0	0	NA	NA	NA	15	11	-0.333	0.38198	0.482596	16	17	0.178	0.671573	0.761824	263	246	-0.101	0.361415	0.999261	YDL161W
YDL164C	CDC9	chrIV	-1	167254	164987	167300	164804	1	1	11	9	-0.117	0.764154	0.999661	1	2	0.932	0.278021	0.437032	2	3	0.294	0.642128	0.950667	0	0	NA	NA	NA	1	2	0.874	0.276707	0.386221	13	12	-0.044	0.90238	0.999261	YDL164C
YDL165W	CDC36	chrIV	1	164290	164865	164240	164936	1	1	1219	1160	-0.068	0.743193	0.999661	7	81	3.335	1.12962e-17	4.3466e-16	1	1	0.237	0.777466	NA	5	22	1.917	0.000250489	0.000938333	13	103	2.908	2.71615e-14	4.82384e-13	1220	1161	-0.067	0.745054	0.999261	YDL165W
YDL166C	FAP7	chrIV	-1	164042	163449	164108	163332	0	1	391	362	-0.091	0.761931	0.999661	0	0	NA	NA	NA	0	0	NA	NA	NA	3	16	2.043	0.000232772	0.000877552	3	16	2.037	0.000218106	0.000776376	391	362	-0.091	0.761851	0.999261	YDL166C
YDL167C	NRP1	chrIV	-1	163154	160995	163212	160804	1	1	554	749	0.116	NA	NA	17	26	0.515	NA	NA	0	0	NA	NA	NA	0	2	2.122	0.0199656	0.041244	17	29	0.556	NA	NA	554	749	0.117	NA	NA	YDL167C
YDL168W	SFA1	chrIV	1	159604	160764	159536	160912	0	1	539	588	0.121	0.561306	0.999661	0	0	NA	NA	NA	0	0	NA	NA	NA	2	3	0.492	0.493806	0.587456	2	3	0.494	0.485766	0.598302	539	588	0.121	0.561143	0.999261	YDL168W
YDL169C	UGX2	chrIV	-1	158735	158064	158748	158108	1	1	254	214	-0.162	0.680665	0.999661	61	58	-0.105	0.846245	0.912213	0	0	NA	NA	NA	99	88	-0.174	0.747337	0.80915	161	145	-0.14	0.790193	0.857701	254	214	-0.162	0.680625	0.999261	YDL169C
YDL170W	UGA3	chrIV	1	156318	157904	156312	157960	1	1	63	78	0.23	0.522782	0.999661	1	2	0.87	0.385988	0.556124	0	0	NA	NA	NA	8	62	2.949	3.2561e-23	2.23191e-21	8	64	2.868	2.63517e-24	1.30573e-22	63	78	0.231	0.522726	0.999261	YDL170W
YDL171C	GLT1	chrIV	-1	155640	149203	155932	149100	0	1	3	1	-0.293	NA	NA	0	0	NA	NA	NA	0	0	NA	NA	NA	1	5	1.271	0.186311	0.269248	1	5	1.251	0.188823	0.282062	3	1	-0.294	NA	NA	YDL171C
YDL173W	PAR32	chrIV	1	148191	149078	148152	149096	1	1	86	78	-0.136	0.498935	0.999661	0	3	3.057	0.00307525	0.0115078	12	9	-0.465	0.222198	0.677118	0	0	NA	NA	NA	0	3	2.821	0.00211125	0.00591364	98	87	-0.175	0.349545	0.999261	YDL173W
YDL174C	DLD1	chrIV	-1	147589	145826	147628	145748	1	1	350	284	-0.306	0.0471209	0.437504	12	55	2.164	7.17918e-14	1.85506e-12	2	4	0.668	0.294999	0.751663	23	73	1.612	1.31339e-08	1.21359e-07	35	128	1.834	2.61548e-16	5.75987e-15	352	288	-0.295	0.0504483	0.473774	YDL174C
YDL175C	AIR2	chrIV	-1	145518	144484	145548	144276	1	1	57	56	-0.049	0.81452	0.999661	0	1	1.977	0.0882653	NA	0	0	NA	NA	NA	5	18	1.723	2.7279e-05	0.000127279	5	19	1.778	1.01599e-05	4.84995e-05	57	56	-0.049	0.8144	0.999261	YDL175C
YDL176W	YDL176W	chrIV	1	142097	144223	141952	144280	1	0	1	2	0.163	0.665064	0.999661	17	30	0.807	0.0114109	0.034966	0	0	NA	NA	NA	0	0	0.226	0.822403	NA	17	31	0.8	0.0120161	0.0271623	1	2	0.163	0.66622	0.999261	YDL176W
YDL177C	YDL177C	chrIV	-1	141721	141209	141796	141092	1	1	4	5	0.13	0.733872	0.999661	22	43	0.928	0.0911233	0.187665	0	0	-0.342	0.677709	NA	11	44	1.949	2.3193e-06	1.36196e-05	33	87	1.329	0.00381571	0.00989887	5	5	0.086	0.818876	0.999261	YDL177C
YDL178W	DLD2	chrIV	1	139522	141114	139488	141136	1	1	483	381	-0.32	0.0148306	0.218189	2	3	0.885	0.260747	0.416348	37	57	0.594	0.0661824	0.419014	13	27	1.005	0.0592648	0.103969	14	30	0.992	0.0449119	0.0846476	520	438	-0.23	0.0607308	0.521265	YDL178W
YDL179W	PCL9	chrIV	1	138291	139205	138104	139328	1	1	71	71	0.005	0.981349	0.999661	4	4	-0.218	0.682565	0.798243	0	0	-0.267	0.604452	NA	0	2	2.596	0.00925755	NA	4	5	0.271	0.573918	0.679189	71	71	0	0.998104	0.999261	YDL179W
YDL181W	INH1	chrIV	1	135179	135436	135008	135536	0	1	849	623	-0.274	0.494475	0.999661	0	0	NA	NA	NA	22	17	-0.409	0.41473	0.834798	0	0	NA	NA	NA	0	0	NA	NA	NA	871	639	-0.275	0.493187	0.999261	YDL181W
YDL182W	LYS20	chrIV	1	133437	134723	133408	134760	1	1	353	427	0.249	0.293991	0.96589	3	15	2.222	4.3543e-06	3.52728e-05	0	0	NA	NA	NA	2	11	2.075	7.79286e-05	0.000323202	5	25	2.188	1.16824e-08	9.66385e-08	353	427	0.25	0.293795	0.980297	YDL182W
YDL183C	YDL183C	chrIV	-1	131833	130871	131900	130764	1	1	14	13	-0.239	0.424165	0.999661	1	2	1.323	0.158514	0.289248	0	0	0.064	0.926752	NA	0	1	0.25	0.806745	NA	1	3	1.037	0.206679	0.303886	14	13	-0.238	0.424523	0.999261	YDL183C
YDL184C	RPL41A	chrIV	-1	130484	130407	130548	130204	1	1	96302	94234	-0.024	0.946665	0.999661	1	9	2.4	0.000189239	0.00101655	0	0	NA	NA	NA	1179	1075	-0.129	0.747127	0.80915	1180	1084	-0.119	0.765887	0.837002	96302	94234	-0.024	0.946647	0.999261	YDL184C
YDL185W	VMA1	chrIV	1	126787	130002	126680	130168	0	1	1026	837	-0.239	0.443352	0.999661	0	0	-0.766	0.506332	NA	1	1	-0.985	0.224505	NA	2	3	0.654	0.339029	0.440014	2	3	0.51	0.443101	0.561239	1027	838	-0.24	0.441153	0.999261	YDL185W
YDL188C	PPH22	chrIV	-1	124998	123865	125180	123828	0	1	301	284	-0.072	0.824324	0.999661	0	0	NA	NA	NA	19	28	0.515	0.189255	0.642113	8	13	0.739	0.0628909	0.10905	8	13	0.74	0.0578022	0.104989	320	312	-0.033	0.91864	0.999261	YDL188C
YDL189W	RBS1	chrIV	1	122078	123589	121968	123768	1	1	0	0	NA	NA	NA	40	43	0.122	0.706315	0.814869	2	2	0.164	0.816604	0.974343	0	1	0.546	0.583831	NA	40	44	0.134	0.671169	0.761816	2	2	0.098	0.810671	0.999261	YDL189W
YDL190C	UFD2	chrIV	-1	121592	118707	121796	118636	0	0	140	141	0.006	0.982317	0.999661	0	0	NA	NA	NA	0	0	NA	NA	NA	0	0	-1.014	0.315342	NA	0	0	-0.998	0.312869	NA	140	141	0.006	0.982333	0.999261	YDL190C
YDL191W	RPL35A	chrIV	1	117664	118517	117616	118704	1	1	12413	12303	-0.012	0.936808	0.999661	1	7	2.247	0.00054167	0.00258425	0	0	NA	NA	NA	16	234	3.722	4.91512e-27	4.6325e-25	18	241	3.651	1.37677e-26	8.74605e-25	12413	12303	-0.012	0.936782	0.999261	YDL191W
YDL192W	ARF1	chrIV	1	116321	116866	116264	117040	0	1	1725	1337	-0.358	0.00897014	0.155375	0	0	-0.018	0.987771	NA	7	6	-0.334	0.512935	0.904423	1	0	-2.051	0.0358257	NA	2	0	-1.613	0.0785806	0.136812	1732	1343	-0.358	0.00887839	0.158726	YDL192W
YDL193W	NUS1	chrIV	1	114672	115799	114568	116000	0	1	1402	1363	-0.044	0.710397	0.999661	0	0	NA	NA	NA	49	55	0.138	0.483286	0.878832	10	12	0.243	0.555121	0.643347	10	12	0.242	0.550918	0.659078	1451	1419	-0.037	0.752651	0.999261	YDL193W
YDL194W	SNF3	chrIV	1	111580	114234	111368	114272	1	0	0	0	0.008	0.95268	NA	6	8	0.284	0.633925	0.764859	0	0	NA	NA	NA	0	0	0.043	0.95268	NA	6	8	0.276	0.632219	0.728183	0	0	0.008	0.95268	0.999261	YDL194W
YDL195W	SEC31	chrIV	1	107208	111029	107088	111168	0	0	139	121	-0.225	0.109621	0.663379	0	0	NA	NA	NA	0	0	NA	NA	NA	0	0	-1.038	0.30497	NA	0	0	-1.022	0.302603	NA	139	121	-0.225	0.109471	0.692292	YDL195W
YDL197C	ASF2	chrIV	-1	106494	104917	106868	104772	1	1	42	48	0.157	0.618092	0.999661	0	1	2.048	0.0804661	0.170978	0	0	NA	NA	NA	2	2	-0.114	0.886336	0.915695	2	3	0.6	0.401859	0.51895	42	48	0.157	0.618089	0.999261	YDL197C
YDL198C	GGC1	chrIV	-1	104551	103649	104660	103564	1	1	174	316	0.725	0.0162598	0.229068	181	145	-0.326	0.0316085	0.0798674	6	11	0.901	0.0624984	0.411486	0	0	NA	NA	NA	181	145	-0.326	0.0303216	0.0601937	180	327	0.74	0.0109316	0.186646	YDL198C
YDL199C	YDL199C	chrIV	-1	103353	101290	103436	101108	1	1	30	37	0.234	0.510353	0.999661	1	1	0.276	0.802464	NA	0	1	0.518	0.538728	NA	0	0	NA	NA	NA	1	1	0.243	0.803979	NA	30	38	0.247	0.487339	0.999261	YDL199C
YDL200C	MGT1	chrIV	-1	101067	100501	101108	100412	1	1	282	311	0.136	0.581239	0.999661	621	813	0.382	0.081222	0.172481	0	0	NA	NA	NA	107	425	1.888	2.22233e-05	0.000105386	729	1237	0.758	6.9701e-06	3.45714e-05	282	312	0.14	0.569658	0.999261	YDL200C
YDL201W	TRM8	chrIV	1	99561	100421	99496	100448	1	1	441	426	-0.039	0.867557	0.999661	1	0	-2.391	0.0338437	0.084789	0	0	NA	NA	NA	8	113	3.62	1.6628e-18	6.2067e-17	10	113	3.421	3.58157e-19	1.04457e-17	441	426	-0.039	0.867511	0.999261	YDL201W
YDL202W	MRPL11	chrIV	1	98475	99224	98424	99320	0	1	425	427	-0.004	0.976457	0.999661	0	0	NA	NA	NA	5	13	1.085	0.0154417	0.190801	3	12	1.677	0.00267363	0.00734663	3	12	1.673	0.00242536	0.00665431	431	440	0.021	0.890194	0.999261	YDL202W
YDL203C	ACK1	chrIV	-1	97953	96082	98156	96044	1	0	1	1	-0.214	0.486267	0.999661	35	31	-0.104	0.756982	0.851514	0	0	-0.267	0.604452	NA	0	0	0.584	0.52218	NA	35	32	-0.095	0.774132	0.843594	1	1	-0.349	0.28809	0.975688	YDL203C
YDL204W	RTN2	chrIV	1	94605	95786	94608	95784	1	1	196	387	0.483	0.23183	0.90919	2	3	0.619	0.44851	0.615875	0	0	NA	NA	NA	6	15	1.306	0.0021638	0.00614735	8	19	1.156	0.0118533	0.0268802	196	387	0.485	0.232201	0.92453	YDL204W
YDL205C	HEM3	chrIV	-1	93745	92762	93996	92532	1	1	2	1	-0.46	0.259947	0.931653	190	178	-0.092	0.472697	0.636738	0	0	NA	NA	NA	3	4	0.279	0.653229	0.730981	193	182	-0.083	0.499286	0.610054	2	1	-0.461	0.261006	0.95292	YDL205C
YDL206W	YDL206W	chrIV	1	90176	92464	90024	92456	1	0	0	0	-0.145	0.287392	NA	8	14	0.902	0.0838143	0.176399	0	0	NA	NA	NA	0	0	-1.077	0.286537	NA	8	14	0.81	0.0983934	0.164525	0	0	-0.14	0.298414	0.980527	YDL206W
YDL207W	GLE1	chrIV	1	88248	89864	88216	89904	0	1	117	126	0.105	0.525338	0.999661	0	0	0.096	0.929804	NA	0	0	NA	NA	NA	11	57	2.232	4.00734e-06	2.25488e-05	11	57	2.214	2.87345e-06	1.5409e-05	117	126	0.105	0.525218	0.999261	YDL207W
YDL208W	NHP2	chrIV	1	87512	87982	87464	88096	1	1	745	782	0.066	0.738897	0.999661	310	386	0.315	0.258478	0.414033	0	0	0.329	0.524325	NA	5	4	-0.101	0.841502	0.880995	240	285	0.243	0.389295	0.506953	820	888	0.108	0.589383	0.999261	YDL208W
YDL209C	CWC2	chrIV	-1	87226	86207	87260	86036	0	1	15	16	0.022	NA	NA	0	0	1.316	0.258564	NA	0	0	NA	NA	NA	1	3	1.163	0.188561	0.271844	1	3	1.255	0.152286	0.236767	15	16	0.022	NA	NA	YDL209C
YDL211C	YDL211C	chrIV	-1	80412	79294	80484	79204	1	1	37	36	-0.041	0.838599	0.999661	1	1	0.319	0.768112	0.859392	0	0	NA	NA	NA	2	2	-0.322	0.704839	NA	3	3	-0.099	0.892545	0.928915	37	36	-0.041	0.838595	0.999261	YDL211C
YDL212W	SHR3	chrIV	1	78426	79058	78360	79248	1	1	348	291	-0.248	0.113045	0.672544	4	4	0.153	0.798154	0.881853	2	2	0.271	0.706293	NA	0	0	0.043	0.95268	NA	4	4	0.149	0.797461	0.86166	350	293	-0.246	0.115732	0.708414	YDL212W
YDL213C	NOP6	chrIV	-1	77966	77289	78244	77228	1	1	900	1054	0.184	0.567684	0.999661	4	15	1.937	1.2943e-05	9.27495e-05	0	0	NA	NA	NA	5	38	2.765	6.44544e-16	1.84086e-14	9	54	2.498	6.20163e-20	1.95283e-18	900	1054	0.185	0.567468	0.999261	YDL213C
YDL215C	GDH2	chrIV	-1	73918	70640	74108	70572	0	1	53	52	-0.016	0.961358	0.999661	0	0	NA	NA	NA	2	0	-1.591	0.0471813	NA	0	1	0.121	0.905924	NA	0	1	0.12	0.90464	NA	55	52	-0.055	0.866792	0.999261	YDL215C
YDL216C	RRI1	chrIV	-1	70319	68997	70332	68964	1	1	67	58	-0.162	0.658909	0.999661	1	1	-0.263	0.812201	NA	0	0	-0.267	0.604452	NA	44	85	0.961	3.03761e-05	0.000139656	44	86	0.97	1.71818e-05	7.81062e-05	68	58	-0.178	0.630578	0.999261	YDL216C
YDL217C	TIM22	chrIV	-1	68606	67983	68772	67572	0	1	316	453	0.462	0.0746256	0.552732	0	0	0.093	0.935062	NA	0	0	-0.267	0.604452	NA	0	1	1.288	0.176333	NA	0	1	1.193	0.23086	NA	316	453	0.461	0.074983	0.580708	YDL217C
YDL219W	DTD1	chrIV	1	65242	65765	65200	65984	1	1	323	517	0.663	2.2834e-06	0.000152699	48	100	1.024	9.45036e-05	0.000546638	0	0	NA	NA	NA	5	41	2.973	1.65412e-16	5.02907e-15	53	141	1.379	7.84698e-13	1.1572e-11	323	517	0.663	2.26106e-06	0.000160907	YDL219W
YDL220C	CDC13	chrIV	-1	65018	62244	65044	61956	1	1	34	34	-0.005	0.984986	0.999661	6	6	-0.099	0.85503	0.917425	0	0	NA	NA	NA	2	6	1.429	0.0248491	0.0494099	8	11	0.556	0.210461	0.308348	34	34	-0.005	0.984972	0.999261	YDL220C
YDL222C	FMP45	chrIV	-1	61801	60872	61892	60540	1	0	4	4	-0.144	0.723145	0.999661	1	0	-2.515	0.0319758	NA	0	0	NA	NA	NA	0	0	0.043	0.95268	NA	1	0	-2.192	0.0258081	NA	4	4	-0.144	0.724398	0.999261	YDL222C
YDL223C	HBT1	chrIV	-1	60405	57265	60468	57148	1	1	2	2	0.222	0.564445	0.999661	5	17	1.79	0.000257747	0.00133786	0	0	0.031	0.95268	NA	0	1	1.282	0.205391	NA	5	17	1.811	0.000105725	0.00041007	2	2	0.232	0.554347	0.999261	YDL223C
YDL224C	WHI4	chrIV	-1	56346	54397	56724	54180	0	0	1	0	-0.242	0.345068	NA	0	0	NA	NA	NA	0	0	-0.267	0.604452	NA	0	0	NA	NA	NA	0	0	NA	NA	NA	1	0	-0.345	0.200703	0.869969	YDL224C
YDL225W	SHS1	chrIV	1	52445	54100	52392	54192	1	1	105	104	0.021	0.891424	0.999661	0	1	1.436	0.220259	NA	1	1	0.085	0.913191	NA	0	0	-0.372	0.604452	NA	0	1	0.575	0.560076	NA	106	105	0.019	0.902354	0.999261	YDL225W
YDL226C	GCS1	chrIV	-1	52173	51115	52196	50924	1	1	1151	1239	0.083	0.809362	0.999661	5	15	1.482	0.00153248	0.00638234	0	0	NA	NA	NA	15	25	0.718	0.0179624	0.0377892	19	39	0.965	0.000229238	0.000814248	1151	1239	0.083	0.809297	0.999261	YDL226C
YDL227C	HO	chrIV	-1	48031	46271	48081	46171	1	1	65	16	-1.31	0.000712684	0.0225456	1	0	-0.284	0.809676	NA	2	1	-0.869	0.261806	NA	0	0	NA	NA	NA	1	0	-0.244	0.807564	NA	68	17	-1.31	0.00069285	0.0225345	YDL227C
YDL229W	SSB1	chrIV	1	44065	45906	44040	46008	1	1	6776	6045	-0.15	0.520282	0.999661	28	193	2.76	3.64638e-29	4.16393e-27	0	0	NA	NA	NA	36	63	0.814	0.0174651	0.0369699	64	256	1.979	1.26117e-16	2.90656e-15	6776	6045	-0.15	0.52011	0.999261	YDL229W
YDL230W	PTP1	chrIV	1	42700	43707	42656	43712	0	1	135	156	0.175	0.578733	0.999661	0	0	NA	NA	NA	0	0	NA	NA	NA	4	14	1.744	0.000112247	0.000448749	4	14	1.743	8.9186e-05	0.000350974	135	156	0.176	0.578609	0.999261	YDL230W
YDL231C	BRE4	chrIV	-1	42244	38867	42364	38796	1	1	4	2	-0.363	0.372849	0.999661	154	613	1.955	1.03719e-10	1.82669e-09	0	0	0.497	0.509404	NA	0	3	2.108	0.0147586	0.0320321	155	616	1.944	9.49937e-11	1.08455e-09	4	3	-0.317	0.432518	0.999261	YDL231C
YDL232W	OST4	chrIV	1	38487	38597	38464	38888	0	1	318	290	-0.118	0.667291	0.999661	0	0	NA	NA	NA	1	1	-0.632	0.453327	NA	0	0	0.768	0.451813	NA	0	0	0.752	0.451832	NA	319	291	-0.12	0.661112	0.999261	YDL232W
YDL233W	YDL233W	chrIV	1	36797	38173	36776	38376	1	1	49	42	-0.159	0.671126	0.999661	2	1	-0.748	0.416738	0.587048	2	2	-0.241	0.728339	0.969291	0	2	1.936	0.0496926	NA	3	3	0.144	0.842483	0.892942	51	44	-0.165	0.655826	0.999261	YDL233W
YDL234C	GYP7	chrIV	-1	36477	34237	36596	34140	0	1	89	102	0.194	0.352485	0.999661	0	0	0.102	0.928007	NA	0	0	NA	NA	NA	1	1	0.173	0.852118	NA	1	1	0.173	0.850709	0.897629	89	102	0.194	0.352336	0.999261	YDL234C
YDL235C	YPD1	chrIV	-1	33918	33415	34036	33301	0	1	131	125	-0.064	0.662781	0.999661	0	0	NA	NA	NA	0	0	-0.4	0.596254	NA	0	1	1.367	0.164149	NA	0	1	1.352	0.159765	NA	131	125	-0.067	0.650372	0.999261	YDL235C
YDL236W	PHO13	chrIV	1	32296	33234	32249	33409	0	1	188	169	-0.154	0.482759	0.999661	0	0	0.056	0.95268	NA	0	0	NA	NA	NA	2	3	0.642	0.346452	0.446385	2	3	0.638	0.345663	0.46213	188	169	-0.154	0.48259	0.999261	YDL236W
YDL237W	AIM6	chrIV	1	30657	31829	30625	32065	1	1	403	331	-0.241	0.389049	0.999661	7	21	1.626	1.84085e-05	0.000126782	0	0	NA	NA	NA	13	46	1.704	3.97372e-09	4.05987e-08	20	67	1.692	7.71667e-13	1.14138e-11	403	331	-0.241	0.388893	0.999261	YDL237W
YDL238C	GUD1	chrIV	-1	30454	28985	30485	28957	1	1	524	655	0.289	0.243684	0.923516	161	254	0.64	0.0573073	0.130882	0	0	NA	NA	NA	23	64	1.369	0.0152862	0.0329686	184	318	0.762	0.0362895	0.07024	524	655	0.289	0.24351	0.939986	YDL238C
YDL240W	LRG1	chrIV	1	22823	25876	22641	26185	0	0	84	55	-0.401	0.292959	0.965483	0	0	NA	NA	NA	0	0	0.031	0.95268	NA	0	0	0.059	0.940814	NA	0	0	0.059	0.939783	NA	84	55	-0.402	0.29281	0.979867	YDL240W
YDL241W	YDL241W	chrIV	1	20635	21006	20193	21761	1	1	173	384	1.071	2.02257e-07	1.69607e-05	1	1	-0.114	0.911082	0.947205	0	0	NA	NA	NA	4	7	0.66	0.276537	0.372768	5	8	0.557	0.356237	0.473613	173	384	1.071	2.00272e-07	1.7322e-05	YDL241W
YDL244W	THI13	chrIV	1	16204	17226	16154	17326	0	1	1	3	0.772	0.0566448	0.47577	0	0	0.056	0.95268	NA	0	0	NA	NA	NA	0	3	2.094	0.0217316	0.0440711	0	3	2.076	0.020154	0.0426037	1	3	0.774	0.0571824	0.500747	YDL244W
YDL248W	COS7	chrIV	1	1802	2953	1752	3053	0	1	75	198	1.34	8.4392e-15	2.02656e-12	0	0	NA	NA	NA	0	0	NA	NA	NA	4	35	2.886	1.00809e-10	1.34294e-09	4	35	2.88	7.81004e-11	9.02069e-10	75	198	1.34	8.28263e-15	2.02456e-12	YDL248W
YDR001C	NTH1	chrIV	-1	452475	450220	452728	450152	0	1	357	232	-0.384	0.336132	0.990751	0	0	NA	NA	NA	0	0	NA	NA	NA	4	9	1.006	0.0542225	0.0963785	4	9	1.002	0.0521136	0.0964238	357	232	-0.385	0.336007	0.999261	YDR001C
YDR002W	YRB1	chrIV	1	453045	453650	452980	453828	1	1	8375	8225	-0.025	0.851778	0.999661	93	127	0.451	0.142033	0.266221	361	244	-0.572	0.00119226	0.0413622	4	4	0.243	0.69191	0.764732	97	132	0.44	0.12791	0.204384	8736	8469	-0.043	0.739325	0.999261	YDR002W
YDR003W	RCR2	chrIV	1	454122	454754	454072	454854	0	1	477	686	0.419	0.203333	0.860056	0	0	-0.55	0.645748	NA	0	0	NA	NA	NA	7	28	1.806	1.54748e-05	7.66621e-05	8	28	1.731	2.37384e-05	0.000104834	477	686	0.42	0.203192	0.874688	YDR003W
YDR004W	RAD57	chrIV	1	455240	456583	455228	456732	1	1	37	65	0.748	0.000272008	0.0102024	4	6	0.665	0.187408	0.326329	0	0	NA	NA	NA	34	195	2.42	1.25603e-11	1.9171e-10	35	196	2.405	4.74898e-12	6.25829e-11	40	70	0.755	0.000103908	0.00474934	YDR004W
YDR005C	MAF1	chrIV	-1	458103	456836	458240	456680	1	0	32	25	-0.325	0.158806	0.783352	44	152	1.777	5.19282e-27	5.40664e-25	0	0	NA	NA	NA	0	0	0.043	0.95268	NA	44	152	1.774	2.00717e-27	1.40078e-25	32	25	-0.326	0.158852	0.805291	YDR005C
YDR006C	SOK1	chrIV	-1	461247	458542	461392	458528	0	1	41	34	-0.197	0.574657	0.999661	0	0	NA	NA	NA	0	0	NA	NA	NA	1	1	-0.103	0.919893	NA	1	1	-0.105	0.916286	NA	41	34	-0.197	0.574541	0.999261	YDR006C
YDR007W	TRP1	chrIV	1	461842	462516	461652	462820	1	1	415	338	-0.207	0.575963	0.999661	105	190	0.814	0.103759	0.208106	0	0	NA	NA	NA	6	23	1.868	0.000101155	0.000406995	111	213	0.883	0.0642249	0.115011	415	338	-0.208	0.575816	0.999261	YDR007W
YDR009W	GAL3	chrIV	1	463434	464996	463252	465604	1	1	31	41	0.294	0.325247	0.982947	1	2	0.904	0.306025	0.469787	0	0	NA	NA	NA	0	3	2.273	0.0175766	0.0371434	1	5	1.552	0.0430522	0.0817645	31	41	0.294	0.325227	0.999261	YDR009W
YDR011W	SNQ2	chrIV	1	465919	470424	465604	470596	0	1	12	13	0.08	0.839716	0.999661	0	0	NA	NA	NA	0	0	NA	NA	NA	4	10	1.359	0.0137526	0.0301262	4	10	1.356	0.0131844	0.0294805	12	13	0.08	0.83981	0.999261	YDR011W
YDR012W	RPL4B	chrIV	1	471853	472941	471812	473020	1	1	1369	1144	-0.252	0.0452599	0.423951	1	6	2.726	0.000338187	0.00170296	0	1	1.176	0.101304	NA	10	23	1.113	0.0018049	0.00527479	11	29	1.36	3.1004e-05	0.000132894	1369	1145	-0.251	0.0459444	0.449999	YDR012W
YDR013W	PSF1	chrIV	1	473157	473783	473156	473860	1	1	72	79	0.101	0.560509	0.999661	33	76	1.188	5.27879e-05	0.000322188	0	0	0.618	0.235719	NA	37	143	1.936	1.33413e-22	8.38277e-21	70	219	1.637	6.70169e-21	2.4063e-19	72	79	0.112	0.517629	0.999261	YDR013W
YDR014W	RAD61	chrIV	1	474046	475989	473996	476036	0	1	3	4	0.243	0.532732	0.999661	0	0	NA	NA	NA	0	0	NA	NA	NA	8	40	2.183	7.8271e-07	5.05277e-06	8	40	2.179	6.89577e-07	4.1517e-06	3	4	0.243	0.533689	0.999261	YDR014W
YDR014W-A	HED1	chrIV	1	477797	478285	477756	478309	1	1	22	25	0.104	0.711057	0.999661	2	3	0.487	0.527913	0.682143	0	0	NA	NA	NA	4	11	1.438	0.00336049	0.00898515	6	15	1.2	0.00338431	0.00891506	22	25	0.104	0.710857	0.999261	YDR014W-A
YDR016C	DAD1	chrIV	-1	478758	478474	478793	478361	1	1	22	27	0.219	0.542686	0.999661	2059	2857	0.469	0.0187905	0.0527086	4	4	0.051	0.946121	0.980586	9	16	0.68	0.229178	0.319526	2068	2872	0.469	0.0177444	0.0381116	25	31	0.193	0.603865	0.999261	YDR016C
YDR017C	KCS1	chrIV	-1	482267	479115	482385	478969	0	1	90	90	0	0.999482	0.99987	0	0	NA	NA	NA	0	0	NA	NA	NA	8	19	1.201	0.0324297	0.0619346	8	19	1.197	0.0325105	0.0640006	90	90	0	0.999476	0.999679	YDR017C
YDR018C	YDR018C	chrIV	-1	483860	482670	483873	482497	1	1	24	31	0.184	0.651599	0.999661	0	3	1.875	0.0783293	0.167849	0	0	NA	NA	NA	2	17	2.631	2.71134e-06	1.56776e-05	3	19	2.596	2.0379e-06	1.12323e-05	24	31	0.185	0.651937	0.999261	YDR018C
YDR019C	GCV1	chrIV	-1	485365	484163	485415	484063	1	1	1206	971	-0.196	0.620022	0.999661	61	98	0.632	0.220612	0.368555	24	24	-0.01	0.974286	0.991881	110	178	0.665	0.133969	0.205311	171	276	0.652	0.140995	0.221296	1230	995	-0.196	0.619193	0.999261	YDR019C
YDR020C	DAS2	chrIV	-1	486444	485746	486494	485646	1	1	244	482	0.677	0.0730071	0.545539	22	128	2.447	5.02497e-08	5.92947e-07	2	4	0.629	0.324852	0.760407	0	1	0.557	0.545979	0.634899	22	128	2.397	3.73342e-08	2.84602e-07	246	485	0.679	0.0724578	0.568142	YDR020C
YDR021W	FAL1	chrIV	1	486804	488003	486709	488061	1	1	11	18	0.437	0.272531	0.94151	1	4	2.395	0.00257509	0.00989775	0	1	1.369	0.0990332	NA	0	1	1.306	0.186145	NA	1	5	2.411	0.000880523	0.00270825	11	19	0.491	0.217622	0.902855	YDR021W
YDR022C	CIS1	chrIV	-1	488662	488072	488761	488049	0	1	386	436	0.151	0.563461	0.999661	0	0	NA	NA	NA	0	0	NA	NA	NA	99	833	3.002	8.83151e-23	5.64318e-21	99	833	3	4.80068e-23	2.24409e-21	386	436	0.151	0.563333	0.999261	YDR022C
YDR023W	SES1	chrIV	1	489508	490896	489458	490996	1	1	5309	4546	-0.221	0.0128983	0.204018	44	238	2.364	7.76875e-10	1.20093e-08	0	0	NA	NA	NA	24	253	3.314	3.15876e-28	3.21852e-26	68	492	2.795	6.85532e-27	4.52908e-25	5309	4546	-0.221	0.0128589	0.205021	YDR023W
YDR025W	RPS11A	chrIV	1	491515	492324	491465	492424	1	1	14019	15389	0.13	0.378249	0.999661	129	398	1.606	7.57704e-09	9.97127e-08	0	0	NA	NA	NA	59	230	1.92	1.11848e-09	1.28166e-08	188	628	1.709	1.29255e-09	1.25335e-08	14019	15389	0.13	0.378046	0.999261	YDR025W
YDR026C	YDR026C	chrIV	-1	494268	492556	494417	492473	1	1	105	95	-0.098	0.711377	0.999661	25	102	2.003	2.36898e-11	4.58262e-10	0	0	NA	NA	NA	4	24	2.263	2.31226e-06	1.36143e-05	29	126	2.051	4.01051e-12	5.31339e-11	105	95	-0.098	0.711303	0.999261	YDR026C
YDR027C	VPS54	chrIV	-1	497318	494649	497441	494657	0	1	31	22	-0.391	0.216529	0.883099	0	0	NA	NA	NA	0	0	NA	NA	NA	1	1	0.201	0.844402	NA	1	1	0.196	0.844931	0.894198	31	22	-0.392	0.216448	0.900485	YDR027C
YDR028C	REG1	chrIV	-1	500879	497835	501393	497553	0	0	0	0	-0.2	0.557585	0.999661	0	0	NA	NA	NA	0	0	NA	NA	NA	0	0	-1.004	0.322383	NA	0	0	-0.982	0.323168	NA	0	0	-0.2	0.558206	0.999261	YDR028C
YDR030C	RAD28	chrIV	-1	503273	501753	503305	501665	0	1	32	35	0.078	0.849022	0.999661	0	0	0.056	0.95268	NA	0	0	0.056	0.931393	NA	1	3	1.143	0.262146	0.357687	1	3	1.193	0.229924	0.331667	32	35	0.078	0.849032	0.999261	YDR030C
YDR031W	MIC14	chrIV	1	503498	503863	503477	503918	1	1	765	767	0.004	0.98807	0.999661	16	16	-0.079	0.848709	0.914117	0	0	NA	NA	NA	33	52	0.641	0.0930524	0.151602	49	68	0.464	0.145244	0.227101	765	767	0.004	0.988062	0.999261	YDR031W
YDR032C	PST2	chrIV	-1	504695	504099	504826	503946	1	1	1140	1114	-0.022	0.956366	0.999661	203	221	0.118	0.687121	0.802246	0	0	NA	NA	NA	3	9	1.224	0.0215967	0.043892	206	229	0.149	0.604544	0.704827	1140	1114	-0.022	0.956364	0.999261	YDR032C
YDR033W	MRH1	chrIV	1	508147	509109	507814	509590	0	1	163	133	-0.222	0.530022	0.999661	0	0	NA	NA	NA	0	0	NA	NA	NA	3	4	0.325	0.613018	0.694685	3	4	0.324	0.608685	0.707491	163	133	-0.223	0.52999	0.999261	YDR033W
YDR034C	LYS14	chrIV	-1	512109	509737	512258	509674	0	1	28	24	-0.148	0.555519	0.999661	0	0	0.102	0.930073	NA	0	0	NA	NA	NA	2	6	1.234	0.0302532	0.0583698	2	6	1.234	0.0272554	0.0551001	28	24	-0.148	0.555526	0.999261	YDR034C
YDR034W-B	YDR034W-B	chrIV	1	521314	521469	521278	521566	1	1	49	92	0.699	0.0421218	0.407563	0	4	2.19	0.0350384	0.0874726	3	3	-0.151	0.828168	0.974544	0	0	0.157	0.868532	NA	1	4	1.873	0.0296568	0.0591584	52	95	0.664	0.0567331	0.500712	YDR034W-B
YDR035W	ARO3	chrIV	1	521816	522928	521782	523134	1	1	1217	1492	0.276	0.162494	0.789525	8	11	0.497	0.323735	0.489544	0	0	NA	NA	NA	27	130	2.22	8.54207e-15	2.07765e-13	35	141	2.021	3.08611e-26	1.88786e-24	1217	1492	0.276	0.162321	0.808942	YDR035W
YDR036C	EHD3	chrIV	-1	524713	523211	524786	523138	0	1	343	245	-0.466	0.00452194	0.0979074	0	0	-0.749	0.517306	NA	1	3	1.069	0.112711	0.51964	1	8	2.114	0.00106639	0.00334187	1	8	1.928	0.00188638	0.00534726	345	249	-0.453	0.00538908	0.113473	YDR036C
YDR037W	KRS1	chrIV	1	525440	527215	525390	527270	1	1	2211	2052	-0.101	0.547576	0.999661	3	5	0.813	0.170853	0.305619	14	17	0.312	0.391666	0.811486	11	19	0.903	0.018263	0.0382722	13	24	0.881	0.0142038	0.0315605	2224	2069	-0.099	0.556349	0.999261	YDR037W
YDR038C	ENA5	chrIV	-1	530697	527422	530747	527322	1	1	25	27	0.104	0.782703	0.999661	415	380	-0.124	0.709186	0.816694	0	0	NA	NA	NA	5	16	1.51	0.00984877	0.022793	420	396	-0.082	0.804569	0.866052	25	27	0.105	0.782744	0.999261	YDR038C
YDR039C	ENA2	chrIV	-1	534582	531307	534632	531207	1	1	27	32	0.144	0.720226	0.999661	507	459	-0.137	0.759559	0.853328	0	0	NA	NA	NA	7	20	1.36	0.0213814	0.0434779	514	479	-0.096	0.827794	0.882692	27	32	0.145	0.720234	0.999261	YDR039C
YDR041W	RSM10	chrIV	1	539803	540414	539774	540574	1	1	440	376	-0.207	0.389951	0.999661	3	12	1.756	0.00118428	0.00511261	0	0	NA	NA	NA	66	229	1.744	3.46456e-07	2.44138e-06	69	241	1.749	1.16694e-07	8.10964e-07	440	376	-0.208	0.389785	0.999261	YDR041W
YDR043C	NRG1	chrIV	-1	543369	542674	543569	542633	1	0	14	15	-0.019	0.959103	0.999661	24	20	-0.305	0.331931	0.498107	0	0	NA	NA	NA	0	0	-0.322	0.745967	NA	24	20	-0.31	0.315539	0.428824	14	15	-0.019	0.959203	0.999261	YDR043C
YDR044W	HEM13	chrIV	1	546642	547628	546413	547733	0	1	398	446	0.12	0.744354	0.999661	0	0	NA	NA	NA	31	37	0.223	0.581329	0.927198	3	6	0.86	0.166916	0.246099	3	6	0.857	0.164768	0.251594	428	483	0.127	0.729205	0.999261	YDR044W
YDR045C	RPC11	chrIV	-1	548310	547978	548457	547801	1	1	0	0	0.06	0.853178	0.999661	154	201	0.388	0.0409368	0.0987052	1	0	-1.622	0.049593	NA	1	2	1.169	0.188244	0.271491	155	203	0.396	0.0338792	0.0661431	1	0	-0.541	0.15558	0.795156	YDR045C
YDR046C	BAP3	chrIV	-1	550576	548762	550689	548689	1	1	10	6	-0.54	0.143594	0.747732	811	602	-0.407	NA	NA	7	5	-0.461	0.359863	0.789772	0	0	0.553	0.586027	NA	811	602	-0.397	NA	NA	17	11	-0.539	0.0772427	0.584466	YDR046C
YDR047W	HEM12	chrIV	1	551860	552948	551429	552989	1	1	124	76	-0.588	0.0501077	0.451529	33	53	0.679	0.00280372	0.0106379	1	1	0.053	0.949428	NA	2	6	1.197	0.0414713	0.0762296	35	59	0.732	0.000745711	0.0023239	125	77	-0.583	0.0526447	0.482033	YDR047W
YDR049W	VMS1	chrIV	1	553254	555152	553229	555213	1	0	47	51	0.097	0.796454	0.999661	2	6	1.32	0.0824497	0.174154	0	0	0.853	0.30992	NA	0	0	1.072	0.266622	NA	2	7	1.346	0.0635695	0.114084	47	51	0.105	0.780906	0.999261	YDR049W
YDR050C	TPI1	chrIV	-1	556472	555726	556513	555649	0	1	5168	4504	-0.188	0.302359	0.971042	0	0	NA	NA	NA	0	0	NA	NA	NA	58	146	1.316	5.20775e-07	3.48725e-06	58	146	1.316	3.87119e-07	2.425e-06	5168	4504	-0.188	0.302155	0.981831	YDR050C
YDR051C	DET1	chrIV	-1	558060	557056	558105	557049	1	1	733	676	-0.106	0.661508	0.999661	1	1	0.575	0.56396	0.714282	0	0	NA	NA	NA	16	107	2.508	1.28825e-05	6.49291e-05	16	108	2.469	1.16234e-05	5.45397e-05	733	676	-0.106	0.661379	0.999261	YDR051C
YDR052C	DBF4	chrIV	-1	560625	558511	560777	558353	0	0	21	15	-0.274	0.480104	0.999661	0	0	0.853	0.46505	NA	0	0	NA	NA	NA	0	0	0.049	0.946222	NA	0	0	0.706	0.471292	NA	21	15	-0.275	0.480216	0.999261	YDR052C
YDR054C	CDC34	chrIV	-1	562327	561440	562513	561089	0	1	1242	1330	0.093	0.539334	0.999661	0	0	NA	NA	NA	0	0	NA	NA	NA	0	2	2.288	0.0145001	0.0315257	0	2	2.255	0.0142151	0.0315714	1242	1330	0.093	0.539172	0.999261	YDR054C
YDR055W	PST1	chrIV	1	563527	564861	563461	565021	1	1	667	374	-0.56	0.150216	0.758537	0	1	1.111	0.280256	0.439924	0	0	NA	NA	NA	2	2	-0.323	0.70661	0.775974	2	3	0.162	0.81815	0.876147	667	374	-0.562	0.15018	0.783652	YDR055W
YDR056C	YDR056C	chrIV	-1	565640	565023	565721	565041	0	1	1404	1154	-0.274	0.0513327	0.456503	0	0	NA	NA	NA	6	9	0.407	0.419497	0.837139	2	4	0.795	0.255508	0.350278	2	4	0.789	0.252043	0.356923	1411	1162	-0.27	0.0571024	0.500747	YDR056C
YDR057W	YOS9	chrIV	1	565927	567555	565885	567565	1	1	94	97	0.061	0.666476	0.999661	0	2	1.811	0.0606533	0.137197	0	0	NA	NA	NA	13	30	1.202	0.00627196	0.0153242	13	33	1.254	0.00341904	0.00896841	94	97	0.061	0.66641	0.999261	YDR057W
YDR058C	TGL2	chrIV	-1	568703	567723	568737	567601	1	1	45	35	-0.285	0.193282	0.839729	2	4	0.983	0.123038	0.236844	0	1	0.956	0.197745	NA	3	12	1.688	0.00312315	0.00841622	5	17	1.512	0.00121292	0.00360097	45	35	-0.266	0.226561	0.91833	YDR058C
YDR059C	UBC5	chrIV	-1	569770	569234	569833	569153	1	1	81	82	-0.008	0.983611	0.999661	1	0	-1.098	0.317839	0.483935	0	0	NA	NA	NA	1	1	0.515	0.571676	NA	1	1	-0.151	0.848354	0.895907	81	82	-0.008	0.983606	0.999261	YDR059C
YDR060W	MAK21	chrIV	1	570649	573726	570574	573798	1	1	807	710	-0.071	NA	NA	7	10	0.577	0.387127	0.557312	0	0	NA	NA	NA	1	4	1.46	0.0740693	0.125277	8	14	0.765	0.216656	0.315418	807	710	-0.071	NA	NA	YDR060W
YDR061W	YDR061W	chrIV	1	574164	575783	574158	575814	0	1	121	98	-0.182	0.647579	0.999661	0	0	0.965	0.379562	0.551581	0	0	NA	NA	NA	1	7	2.645	0.00153973	0.00458153	1	7	2.422	0.00282259	0.00758867	121	98	-0.183	0.647469	0.999261	YDR061W
YDR062W	LCB2	chrIV	1	576474	578159	576078	578365	0	1	7	6	-0.184	0.620831	0.999661	0	0	NA	NA	NA	0	0	NA	NA	NA	3	7	1.106	0.0582867	0.102539	3	7	1.103	0.0560169	0.102384	7	6	-0.184	0.621236	0.999261	YDR062W
YDR063W	AIM7	chrIV	1	578663	579112	578541	579229	1	1	1457	1022	-0.329	0.408017	0.999661	486	624	0.352	0.287578	0.448678	0	0	NA	NA	NA	7	13	0.803	0.0973119	0.157521	493	637	0.358	0.265414	0.372452	1457	1022	-0.33	0.408009	0.999261	YDR063W
YDR064W	RPS13	chrIV	1	579458	580452	579421	580541	1	1	9804	9928	0.015	0.959752	0.999661	1	4	1.469	0.119496	0.231917	0	0	NA	NA	NA	81	137	0.758	7.98849e-05	0.000330226	82	141	0.777	6.85076e-05	0.000276655	9804	9928	0.015	0.959738	0.999261	YDR064W
YDR065W	RRG1	chrIV	1	580687	581784	580645	582333	1	1	1	2	0.472	0.223935	0.898292	12	17	0.446	0.237916	0.388749	0	0	NA	NA	NA	5	16	1.599	0.000174801	0.000678682	17	33	0.938	0.0044495	0.0113587	1	2	0.471	0.225977	0.917437	YDR065W
YDR066C	RTR2	chrIV	-1	582498	581908	582665	581801	0	1	161	178	0.129	0.400794	0.999661	0	0	0.056	0.95268	NA	1	1	0.014	0.985261	NA	1	1	0.458	0.620837	NA	1	1	0.457	0.612739	0.711036	161	179	0.129	0.400495	0.999261	YDR066C
YDR067C	OCA6	chrIV	-1	583465	582791	583529	582665	1	1	42	40	-0.073	0.84984	0.999661	232	276	0.239	0.48672	0.648471	56	51	-0.117	0.816281	0.974343	0	0	NA	NA	NA	232	276	0.237	0.484824	0.597737	98	91	-0.081	0.834255	0.999261	YDR067C
YDR068W	DOS2	chrIV	1	583713	584645	583661	584773	1	1	381	347	-0.121	0.558412	0.999661	1	2	0.485	0.546534	0.698705	0	0	NA	NA	NA	23	94	1.97	4.14095e-07	2.83843e-06	24	96	1.932	3.48511e-07	2.2134e-06	381	347	-0.121	0.558277	0.999261	YDR068W
YDR069C	DOA4	chrIV	-1	587719	584939	587777	584713	1	1	1	0	-0.219	0.545032	0.999661	138	132	-0.052	NA	NA	0	0	NA	NA	NA	3	8	1.322	0.0782721	0.131383	140	140	0.003	NA	NA	1	0	-0.22	0.545211	0.999261	YDR069C
YDR070C	FMP16	chrIV	-1	588379	588098	588449	588041	1	1	233	235	0.004	0.991922	0.999661	135	319	1.156	0.0503198	0.117579	2	5	0.742	0.246972	0.700529	4	5	0.182	0.765733	0.824568	140	324	1.109	0.0497025	0.0924112	236	240	0.011	0.979342	0.999261	YDR070C
YDR071C	PAA1	chrIV	-1	589402	588827	589537	588817	1	1	2118	1831	-0.175	0.569987	0.999661	3	5	0.671	0.245637	0.398513	39	38	-0.055	0.862333	0.979426	6	6	-0.036	0.94567	0.959439	9	12	0.245	0.523321	0.632915	2158	1869	-0.174	0.571278	0.999261	YDR071C
YDR072C	IPT1	chrIV	-1	591344	589761	591537	589761	0	0	60	62	0.059	0.771907	0.999661	0	0	NA	NA	NA	0	0	0.006	0.99377	NA	0	0	0.498	0.49964	NA	0	0	0.466	0.507621	NA	60	62	0.058	0.77491	0.999261	YDR072C
YDR073W	SNF11	chrIV	1	592439	592948	592198	593158	1	1	2	5	0.698	0.0847614	0.595471	1172	1719	0.545	0.0439273	0.104224	0	0	NA	NA	NA	42	137	1.667	3.20177e-14	7.18491e-13	1213	1856	0.601	0.0203417	0.0429637	2	5	0.7	0.0851101	0.618203	YDR073W
YDR074W	TPS2	chrIV	1	593893	596583	593662	596774	0	1	1132	1247	0.081	0.842346	0.999661	0	0	NA	NA	NA	0	0	NA	NA	NA	5	9	0.816	0.259083	0.354277	5	9	0.811	0.259892	0.365845	1132	1247	0.081	0.842282	0.999261	YDR074W
YDR075W	PPH3	chrIV	1	597156	598082	596974	598230	0	1	375	295	-0.271	0.409155	0.999661	0	0	NA	NA	NA	0	0	0.034	0.959374	NA	2	7	1.201	0.0443576	0.0808697	2	7	1.195	0.0424609	0.0807653	375	295	-0.271	0.408734	0.999261	YDR075W
YDR076W	RAD55	chrIV	1	598468	599688	598422	600678	1	1	0	0	0.168	0.609943	0.999661	23	63	1.315	0.0849114	0.177967	0	0	NA	NA	NA	0	1	1.404	0.156124	NA	23	64	1.28	0.072433	0.12729	0	0	0.167	0.611762	0.999261	YDR076W
YDR077W	SED1	chrIV	1	600793	601809	600750	602134	0	1	1515	1145	-0.357	0.175247	0.810495	0	0	NA	NA	NA	0	0	NA	NA	NA	3	4	0.151	0.812916	0.858939	3	4	0.15	0.813482	0.872657	1515	1145	-0.357	0.175066	0.825149	YDR077W
YDR078C	SHU2	chrIV	-1	602869	602198	602938	602058	1	1	108	328	1.583	3.9492e-43	5.21591e-40	23	57	1.307	6.92709e-08	7.78473e-07	0	0	-0.253	0.759303	NA	3	10	1.394	0.00457182	0.011717	26	67	1.328	1.26022e-08	1.03727e-07	108	328	1.579	8.1154e-43	1.14062e-39	YDR078C
YDR079C-A	TFB5	chrIV	-1	603811	603593	603866	603426	1	1	444	537	0.268	0.0257117	0.303203	0	2	1.207	0.252678	0.406766	3	4	0.168	0.785101	0.974343	86	135	0.645	0.00885122	0.0206492	86	137	0.653	0.00772732	0.0183464	447	541	0.268	0.0262356	0.319257	YDR079C-A
YDR079W	PET100	chrIV	1	603064	603399	603038	603606	0	1	155	115	-0.4	0.0446486	0.421965	0	0	0.082	0.938204	NA	92	94	0.027	0.926982	0.979686	0	0	0.457	0.524325	NA	0	0	0.605	0.495457	NA	247	210	-0.232	0.0971141	0.64909	YDR079W
YDR080W	VPS41	chrIV	1	604008	606986	603974	607454	1	1	154	134	-0.1	NA	NA	3	4	0.644	0.428988	0.598589	0	0	NA	NA	NA	6	25	1.685	0.0236787	0.0474834	9	29	1.479	NA	NA	154	134	-0.101	NA	NA	YDR080W
YDR081C	PDC2	chrIV	-1	610081	607304	610170	607122	1	0	55	47	-0.143	0.711802	0.999661	5	4	-0.198	0.803529	0.884207	0	0	0.848	0.283239	NA	0	0	0.043	0.95268	NA	5	4	-0.188	0.801486	0.863716	55	47	-0.137	0.723827	0.999261	YDR081C
YDR082W	STN1	chrIV	1	610441	611925	610342	611974	1	1	1	0	-0.267	0.322281	0.982044	147	825	2.413	6.0102e-09	8.13991e-08	1	0	-0.418	0.583157	NA	0	1	1.691	0.0781129	NA	147	826	2.382	5.16968e-09	4.54987e-08	1	1	-0.32	0.300298	0.981831	YDR082W
YDR083W	RRP8	chrIV	1	612073	613251	612062	613335	0	1	254	262	0.026	0.948249	0.999661	0	0	0.408	0.71224	0.819678	0	0	NA	NA	NA	5	13	1.238	0.0752313	0.127014	5	13	1.278	0.0643369	0.115128	255	262	0.025	0.950903	0.999261	YDR083W
YDR084C	TVP23	chrIV	-1	614004	613405	614075	613178	1	1	2	8	0.923	0.0239195	0.288774	363	355	-0.028	0.959037	0.971385	46	54	0.192	0.735028	0.969291	0	0	NA	NA	NA	363	355	-0.027	0.958857	0.971007	48	62	0.218	0.588775	0.999261	YDR084C
YDR085C	AFR1	chrIV	-1	616150	614288	616339	614235	1	1	168	139	-0.207	0.560594	0.999661	14	13	-0.095	0.833937	0.90473	0	0	NA	NA	NA	4	3	-0.198	0.767645	0.825632	17	17	-0.107	0.797311	0.86166	168	139	-0.207	0.560438	0.999261	YDR085C
YDR086C	SSS1	chrIV	-1	617170	616928	617275	616739	1	1	4512	5115	0.17	0.390393	0.999661	1	1	0	0.999711	NA	0	0	NA	NA	NA	26	24	-0.117	0.681565	0.756219	27	25	-0.11	0.687951	0.776138	4512	5115	0.17	0.390199	0.999261	YDR086C
YDR087C	RRP1	chrIV	-1	618306	617470	618339	617435	0	1	240	184	-0.23	0.563053	0.999661	0	0	NA	NA	NA	0	0	NA	NA	NA	0	1	1.697	0.089756	NA	0	1	1.667	0.0895701	0.151837	240	184	-0.231	0.562822	0.999261	YDR087C
YDR089W	YDR089W	chrIV	1	622112	624721	621991	624791	0	0	362	332	-0.099	0.77272	0.999661	0	0	NA	NA	NA	0	0	NA	NA	NA	0	0	-0.331	0.742774	NA	0	0	-0.328	0.740578	NA	362	332	-0.099	0.772614	0.999261	YDR089W
YDR090C	YDR090C	chrIV	-1	625998	625066	626115	624739	1	0	14	11	-0.147	0.617795	0.999661	8	11	0.365	0.505218	0.662642	0	0	NA	NA	NA	0	0	NA	NA	NA	8	11	0.357	0.503705	0.614593	14	11	-0.147	0.617795	0.999261	YDR090C
YDR091C	RLI1	chrIV	-1	628534	626708	628603	626371	0	1	156	130	-0.218	0.408917	0.999661	0	0	0.822	0.492244	NA	0	0	NA	NA	NA	0	5	3.575	2.48894e-05	0.000116999	0	5	3.548	1.3809e-05	6.38875e-05	156	130	-0.218	0.408751	0.999261	YDR091C
YDR092W	UBC13	chrIV	1	629876	630605	629807	630695	1	1	1305	1314	0.007	0.976679	0.999661	0	2	2.955	0.00556045	0.0188183	0	0	NA	NA	NA	7	30	1.949	3.60258e-07	2.51513e-06	7	32	2.046	7.17197e-08	5.18034e-07	1305	1314	0.007	0.976672	0.999261	YDR092W
YDR096W	GIS1	chrIV	1	637139	639823	636583	639847	0	0	6	3	-0.651	0.0959415	0.625051	0	0	NA	NA	NA	0	0	NA	NA	NA	0	0	-0.417	0.682323	NA	0	0	-0.408	0.683083	NA	6	3	-0.652	0.0966179	0.648424	YDR096W
YDR097C	MSH6	chrIV	-1	643837	640109	643915	640171	0	1	141	101	-0.184	NA	NA	0	0	NA	NA	NA	1	0	-1.199	0.0900681	NA	0	0	-0.367	0.718898	NA	0	0	-0.356	0.720861	NA	141	101	-0.188	NA	NA	YDR097C
YDR098C	GRX3	chrIV	-1	644930	644178	644987	644147	1	1	731	735	0.008	0.971752	0.999661	1	0	-2.353	0.0319597	0.0806397	0	0	NA	NA	NA	4	10	1.076	0.0302742	0.0583804	4	10	1.073	0.0300562	0.0597776	732	735	0.006	0.980237	0.999261	YDR098C
YDR099W	BMH2	chrIV	1	652781	654428	652663	654599	1	1	0	0	NA	NA	NA	2627	2649	0.011	0.980806	0.987214	0	0	NA	NA	NA	0	1	1.762	0.0803541	NA	2627	2650	0.012	0.979842	0.985211	0	0	NA	NA	NA	YDR099W
YDR100W	TVP15	chrIV	1	655013	655444	654983	655583	1	1	168	132	-0.271	0.448288	0.999661	2	1	-0.742	0.381764	0.552287	0	0	NA	NA	NA	2	2	-0.074	0.917249	0.938661	4	3	-0.371	0.514287	0.623817	168	132	-0.271	0.448212	0.999261	YDR100W
YDR101C	ARX1	chrIV	-1	657467	655686	657515	655603	1	1	120	119	-0.005	0.990585	0.999661	3	11	1.611	0.00222062	0.00875389	0	0	NA	NA	NA	2	11	2.371	0.000279375	0.00102956	5	22	2.042	4.64835e-06	2.38186e-05	120	119	-0.005	0.990584	0.999261	YDR101C
YDR103W	STE5	chrIV	1	658350	661103	657791	661151	0	1	54	49	-0.134	0.421216	0.999661	0	0	0.056	0.95268	NA	0	0	-0.267	0.604452	NA	2	1	-0.067	0.938408	0.954857	2	1	-0.062	0.942561	0.95985	54	49	-0.14	0.403061	0.999261	YDR103W
YDR105C	TMS1	chrIV	-1	666770	665349	666835	665267	1	1	64	64	-0.03	0.889577	0.999661	7	5	-0.432	0.537964	0.691752	1	0	-1.41	0.0717189	NA	0	0	-0.466	0.583174	NA	7	5	-0.453	0.492626	0.604348	65	64	-0.054	0.801883	0.999261	YDR105C
YDR106W	ARP10	chrIV	1	667004	667858	666954	667958	1	0	3	0	-1.022	0.0109879	0.181404	23	25	0.055	0.881933	0.931157	0	0	NA	NA	NA	0	0	-1.035	0.304834	NA	23	25	0.026	0.942804	0.95985	3	0	-1.025	0.0110713	0.186646	YDR106W
YDR107C	TMN2	chrIV	-1	671034	669016	671043	668819	0	1	37	33	-0.084	0.807113	0.999661	0	0	0.056	0.95268	NA	0	0	NA	NA	NA	3	10	1.544	0.00331423	0.00887404	3	10	1.544	0.00291615	0.00780635	37	33	-0.084	0.80717	0.999261	YDR107C
YDR108W	TRS85	chrIV	1	671269	673365	671231	673439	1	1	53	53	0.016	0.953763	0.999661	6	9	0.491	0.492333	0.652511	0	0	NA	NA	NA	0	1	1.216	0.202138	0.28855	7	10	0.56	0.384768	0.502692	53	53	0.016	0.953744	0.999261	YDR108W
YDR109C	YDR109C	chrIV	-1	675640	673520	675859	673523	1	1	82	103	0.235	0.538036	0.999661	5	7	0.665	0.24214	0.394495	0	0	NA	NA	NA	13	58	2.023	1.10709e-05	5.64782e-05	17	63	1.81	3.22063e-07	2.05382e-06	82	105	0.245	0.520339	0.999261	YDR109C
YDR110W	FOB1	chrIV	1	676102	677802	676047	677991	1	1	408	478	0.09	NA	NA	2	1	-0.168	0.823226	0.897803	1	2	0.649	0.416723	NA	3	13	2.065	2.65684e-05	0.000124272	5	14	1.526	0.000165589	0.000607771	409	479	0.092	NA	NA	YDR110W
YDR111C	ALT2	chrIV	-1	679764	678241	680003	677987	0	1	185	179	-0.045	0.823555	0.999661	0	0	NA	NA	NA	0	1	0.166	0.844316	NA	0	1	1.476	0.141068	NA	0	1	1.461	0.137933	NA	185	180	-0.043	0.828145	0.999261	YDR111C
YDR113C	PDS1	chrIV	-1	681617	680496	681731	680475	1	1	121	97	-0.275	0.0476064	0.438607	1	5	2.121	0.00551038	0.0187336	0	0	NA	NA	NA	2	1	-0.264	0.743645	0.807471	3	6	1.086	0.0754171	0.131767	121	97	-0.275	0.047567	0.458736	YDR113C
YDR115W	YDR115W	chrIV	1	682175	682492	682135	682703	1	1	1621	1455	-0.118	0.739869	0.999661	1	3	1.804	0.0395106	0.0963797	21	17	-0.397	0.312328	0.760407	0	0	0.043	0.95268	NA	1	3	1.688	0.0348546	0.0677007	1642	1472	-0.121	0.73449	0.999261	YDR115W
YDR116C	MRPL1	chrIV	-1	683581	682724	683627	682627	0	1	306	263	-0.22	0.22002	0.888659	0	0	NA	NA	NA	0	0	NA	NA	NA	7	38	2.378	1.21947e-07	9.47914e-07	7	38	2.373	1.06643e-07	7.45301e-07	306	263	-0.22	0.219842	0.905461	YDR116C
YDR117C	TMA64	chrIV	-1	685643	683946	685691	683899	1	1	179	180	0.023	0.873719	0.999661	5	3	-0.319	0.571652	0.720929	0	0	NA	NA	NA	3	23	2.575	1.24271e-05	6.27179e-05	8	27	1.635	0.00021732	0.000774134	179	180	0.023	0.873619	0.999261	YDR117C
YDR118W	APC4	chrIV	1	685882	687840	685832	687940	1	1	30	28	-0.069	0.81544	0.999661	1	4	1.814	0.0208731	0.0572797	0	0	NA	NA	NA	1	3	1.019	0.23726	0.328729	2	7	1.413	0.0473618	0.0887922	30	28	-0.069	0.815409	0.999261	YDR118W
YDR119W	VBA4	chrIV	1	688227	690533	688143	690591	0	1	3156	2821	-0.124	NA	NA	0	0	0.668	0.526992	NA	0	0	NA	NA	NA	10	28	1.371	0.0090782	0.0211525	10	28	1.374	0.00882314	0.020661	3156	2821	-0.124	NA	NA	YDR119W
YDR119W-A	COX26	chrIV	1	691014	691214	690983	691431	1	1	191	351	0.447	0.275649	0.94256	1	1	0.202	0.819437	0.895864	0	0	NA	NA	NA	9	8	-0.178	0.767746	0.825632	10	9	-0.127	0.828895	0.883137	191	351	0.449	0.275518	0.961491	YDR119W-A
YDR120C	TRM1	chrIV	-1	693213	691549	693243	691363	1	1	278	269	-0.032	0.93191	0.999661	9	19	1.012	0.0161859	0.0466626	0	0	NA	NA	NA	1	4	1.885	0.0199607	0.041244	2	15	2.807	6.00369e-07	3.66358e-06	286	277	-0.034	0.928357	0.999261	YDR120C
YDR121W	DPB4	chrIV	1	693585	694175	693455	694223	0	1	1184	1220	0.04	0.86805	0.999661	0	0	NA	NA	NA	0	0	NA	NA	NA	2	3	0.408	0.564492	0.651802	2	3	0.404	0.563495	0.670339	1184	1220	0.04	0.867995	0.999261	YDR121W
YDR122W	KIN1	chrIV	1	694700	697894	694407	698039	0	1	3	1	-0.557	0.17319	0.806844	0	0	NA	NA	NA	1	0	-0.533	0.527148	NA	1	1	-0.321	0.730229	NA	1	1	-0.321	0.725692	NA	3	2	-0.597	0.144618	0.777761	YDR122W
YDR123C	INO2	chrIV	-1	699468	698554	699555	698019	1	1	1	1	0.176	0.574458	0.999661	11	11	0.031	0.949615	0.965711	2	3	0.117	0.889934	NA	0	0	NA	NA	NA	11	11	0.031	0.949104	0.964283	3	4	0.1	0.763265	0.999261	YDR123C
YDR124W	YDR124W	chrIV	1	700315	701289	699743	701383	1	1	1	3	0.584	0.150503	0.758537	8	16	1.003	0.00668148	0.021941	2	1	-0.706	0.318582	0.760407	1	3	1.61	0.0786394	0.131882	9	19	1.11	0.00282788	0.00759877	4	5	0.125	0.755624	0.999261	YDR124W
YDR125C	ECM18	chrIV	-1	702758	701397	702739	700259	1	1	0	0	NA	NA	NA	5	24	2.059	1.13113e-07	1.22079e-06	70	100	0.484	NA	NA	84	261	1.605	7.53993e-19	2.99216e-17	90	285	1.641	5.02472e-21	1.8307e-19	70	100	0.382	NA	NA	YDR125C
YDR126W	SWF1	chrIV	1	703234	704244	703223	704407	1	1	5	6	0.29	0.417985	0.999661	4	5	0.115	0.828917	0.901014	0	0	NA	NA	NA	0	2	1.616	0.0638357	0.110445	4	7	0.466	0.330898	0.446879	5	6	0.291	0.418485	0.999261	YDR126W
YDR127W	ARO1	chrIV	1	704484	709250	704407	709287	1	1	58	49	-0.172	0.632154	0.999661	0	2	2.499	0.0313794	NA	0	0	NA	NA	NA	0	1	2	0.0456799	NA	0	3	2.831	0.00190678	0.00539583	58	49	-0.173	0.63206	0.999261	YDR127W
YDR128W	MTC5	chrIV	1	709549	712995	709519	713239	1	1	71	60	-0.13	NA	NA	1	2	0.952	0.367238	0.536653	0	0	NA	NA	NA	0	1	1.318	0.193535	NA	1	3	1.219	0.186112	0.278584	71	60	-0.131	NA	NA	YDR128W
YDR129C	SAC6	chrIV	-1	715379	713340	715403	713203	0	1	562	421	-0.402	0.000199429	0.00792168	0	0	0.81	0.497078	NA	0	0	NA	NA	NA	9	11	0.218	0.812178	0.85864	9	11	0.236	0.790844	0.85822	562	421	-0.402	0.000198197	0.00819907	YDR129C
YDR130C	FIN1	chrIV	-1	716622	715747	716643	715459	1	1	116	86	-0.408	0.0516212	0.457575	79	220	1.472	4.96595e-15	1.45499e-13	0	0	0.057	0.933832	NA	59	107	0.85	0.000240304	0.000904136	139	326	1.236	9.94684e-16	2.04509e-14	116	86	-0.408	0.0512747	0.475716	YDR130C
YDR131C	YDR131C	chrIV	-1	718460	716790	718555	716771	1	1	43	45	0.058	0.797418	0.999661	16	67	1.893	0.00232865	0.00908866	0	0	NA	NA	NA	1	8	2.787	0.000105842	0.000424498	17	76	1.942	0.000774571	0.00240175	43	45	0.058	0.797415	0.999261	YDR131C
YDR132C	YDR132C	chrIV	-1	720303	718816	720419	718835	1	0	9	6	-0.456	0.224895	0.899587	21	54	1.323	6.37468e-08	7.25607e-07	0	0	0.056	0.933292	NA	0	0	NA	NA	NA	21	54	1.317	5.37294e-08	4.00345e-07	9	6	-0.465	0.20851	0.884044	YDR132C
YDR135C	YCF1	chrIV	-1	727551	723004	727619	722915	1	0	41	27	-0.356	0.370881	0.999661	0	1	1.432	0.176239	NA	0	0	NA	NA	NA	0	0	0.451	0.532554	NA	0	2	1.477	0.11625	NA	41	27	-0.358	0.370671	0.999261	YDR135C
YDR137W	RGP1	chrIV	1	728259	730250	728159	730375	1	1	222	167	-0.195	NA	NA	100	229	1.129	0.0404342	0.0977711	0	0	NA	NA	NA	4	16	1.713	4.83126e-05	0.000211298	105	245	1.141	0.0282072	0.0567695	222	167	-0.196	NA	NA	YDR137W
YDR138W	HPR1	chrIV	1	730578	732836	730559	733439	1	1	50	49	-0.012	0.970396	0.999661	0	1	1.914	0.098589	NA	0	0	NA	NA	NA	6	9	0.623	0.173345	0.253692	6	10	0.746	0.0836208	0.143619	50	49	-0.012	0.970385	0.999261	YDR138W
YDR139C	RUB1	chrIV	-1	733924	733618	733971	733451	1	1	1615	1767	0.124	0.445747	0.999661	9	41	2.152	8.77635e-13	2.04397e-11	0	0	NA	NA	NA	79	133	0.703	0.1175	0.1847	88	174	0.942	0.01098	0.0251413	1615	1767	0.124	0.445558	0.999261	YDR139C
YDR140W	MTQ2	chrIV	1	734138	734803	734135	734863	0	1	186	214	0.199	0.157	0.777666	0	0	NA	NA	NA	0	0	NA	NA	NA	8	31	1.82	9.01668e-06	4.65656e-05	8	31	1.817	7.62725e-06	3.768e-05	186	214	0.199	0.156844	0.799792	YDR140W
YDR141C	DOP1	chrIV	-1	739997	734901	740043	734723	1	0	32	27	-0.178	0.635051	0.999661	3	2	-0.586	0.48546	0.647524	0	0	NA	NA	NA	0	0	0.048	0.962386	NA	3	2	-0.522	0.514866	0.624147	32	27	-0.178	0.635027	0.999261	YDR141C
YDR142C	PEX7	chrIV	-1	741600	740473	741779	740467	0	1	83	83	-0.001	NA	NA	0	0	NA	NA	NA	0	0	-0.2	0.813326	NA	0	5	3.877	1.72676e-05	8.41071e-05	0	5	3.847	1.3874e-05	6.41283e-05	84	83	-0.002	NA	NA	YDR142C
YDR143C	SAN1	chrIV	-1	743874	742042	744035	742043	1	0	47	42	-0.134	0.487311	0.999661	3	5	0.474	0.369207	0.538743	0	0	NA	NA	NA	0	0	0.184	0.857078	NA	4	6	0.477	0.319635	0.433796	47	42	-0.134	0.487179	0.999261	YDR143C
YDR144C	MKC7	chrIV	-1	746101	744311	746243	744227	0	1	296	330	0.115	0.756347	0.999661	0	0	NA	NA	NA	0	0	NA	NA	NA	1	0	-1.263	0.211784	NA	1	0	-1.239	0.211098	NA	296	330	0.115	0.756239	0.999261	YDR144C
YDR145W	TAF12	chrIV	1	746738	748357	746655	748439	0	0	26	26	0.028	0.939261	0.999661	0	0	0.558	0.636346	NA	0	0	-0.728	0.329886	NA	0	0	0.163	0.871082	NA	0	1	0.456	0.636422	NA	27	26	0.011	0.976392	0.999261	YDR145W
YDR146C	SWI5	chrIV	-1	750742	748613	750915	748587	0	0	98	96	-0.055	0.761192	0.999661	0	0	0.935	0.429855	0.598853	0	0	NA	NA	NA	0	0	0.043	0.95268	NA	0	0	0.741	0.459142	0.576175	98	96	-0.055	0.761023	0.999261	YDR146C
YDR147W	EKI1	chrIV	1	751631	753235	751207	753247	0	1	49	46	-0.058	0.827068	0.999661	0	0	0.076	0.941428	NA	0	0	0.361	0.499927	NA	0	1	0.597	0.515333	NA	0	1	0.643	0.517957	NA	49	47	-0.05	0.85081	0.999261	YDR147W
YDR148C	KGD2	chrIV	-1	755066	753675	755323	753515	0	1	342	242	-0.42	0.168717	0.802985	0	0	NA	NA	NA	0	0	0.336	0.517135	NA	2	3	0.42	0.586422	0.670959	2	3	0.413	0.587633	0.691785	342	242	-0.42	0.169739	0.820724	YDR148C
YDR150W	NUM1	chrIV	1	755628	763874	755575	763871	1	1	24	19	-0.199	0.550458	0.999661	0	1	1.562	0.179912	NA	0	0	0.071	0.928852	NA	1	1	0.137	0.893051	NA	1	1	0.733	0.43588	NA	24	19	-0.199	0.548664	0.999261	YDR150W
YDR151C	CTH1	chrIV	-1	765155	764178	765331	763963	0	1	43	51	0.207	0.329277	0.983509	0	0	NA	NA	NA	1	0	-0.684	0.248733	NA	3	7	1.156	0.0463838	0.0839496	3	7	1.156	0.0426945	0.0811785	44	51	0.188	0.375072	0.999261	YDR151C
YDR153C	ENT5	chrIV	-1	767971	766736	768107	766699	0	1	984	1026	0.049	0.868175	0.999661	0	0	NA	NA	NA	0	0	NA	NA	NA	1	1	0.159	0.851361	0.888848	1	1	0.16	0.848213	0.895907	984	1026	0.049	0.868127	0.999261	YDR153C
YDR155C	CPR1	chrIV	-1	769000	768512	769050	768412	0	1	15884	15308	-0.041	0.906142	0.999661	0	0	NA	NA	NA	0	0	NA	NA	NA	55	118	1.095	2.40202e-08	2.13073e-07	55	118	1.095	1.18999e-08	9.82731e-08	15884	15308	-0.041	0.90612	0.999261	YDR155C
YDR156W	RPA14	chrIV	1	769525	769938	769475	770038	1	1	1426	1546	0.107	0.624786	0.999661	1	0	-1.82	0.12391	NA	3	2	-0.437	0.50511	0.901723	1	4	1.03	0.136014	0.207648	2	4	0.594	0.357472	0.475	1430	1549	0.106	0.62735	0.999261	YDR156W
YDR158W	HOM2	chrIV	1	770357	771454	770343	771615	0	1	455	488	0.088	0.747456	0.999661	0	0	0.112	0.923081	NA	0	0	NA	NA	NA	5	34	2.49	8.70246e-07	5.57017e-06	5	34	2.483	8.0515e-07	4.78359e-06	455	488	0.088	0.747362	0.999261	YDR158W
YDR159W	SAC3	chrIV	1	771877	775782	771775	775807	1	1	36	27	-0.288	0.420417	0.999661	3	5	0.966	0.144605	0.270419	0	0	NA	NA	NA	0	1	0.766	0.436378	NA	3	7	0.995	0.105453	0.173999	36	27	-0.289	0.420382	0.999261	YDR159W
YDR160W	SSY1	chrIV	1	776163	778721	775991	778711	1	1	5	6	0.217	0.540241	0.999661	51	107	1.068	0.000554766	0.00264316	0	0	NA	NA	NA	1	2	0.967	0.247986	0.341955	51	109	1.062	0.000427229	0.00142458	5	6	0.218	0.540634	0.999261	YDR160W
YDR161W	YDR161W	chrIV	1	779043	780206	778999	780343	0	1	105	85	-0.186	0.636298	0.999661	0	0	NA	NA	NA	0	0	NA	NA	NA	9	11	0.297	0.437345	0.53689	9	11	0.299	0.428574	0.546329	105	85	-0.187	0.636144	0.999261	YDR161W
YDR162C	NBP2	chrIV	-1	781100	780390	781235	780307	1	1	127	139	0.12	0.414658	0.999661	5	10	0.931	0.120701	0.233547	11	16	0.587	0.0816239	0.457593	2	6	1.384	0.0500692	0.0896301	7	16	1.153	0.00421145	0.0108067	138	156	0.163	0.234955	0.930299	YDR162C
YDR163W	CWC15	chrIV	1	781423	781950	781359	782015	1	1	150	192	0.319	0.169255	0.802985	61	77	0.346	0.0949743	0.193892	1	1	0.151	0.842247	NA	7	5	-0.462	0.342359	0.442776	68	81	0.286	0.149363	0.232619	151	193	0.319	0.167106	0.81923	YDR163W
YDR164C	SEC1	chrIV	-1	784215	782041	784267	781883	1	1	0	1	0.203	0.546008	0.999661	128	122	-0.066	0.734378	0.833772	0	0	NA	NA	NA	2	5	0.93	0.123376	0.191727	131	126	-0.036	0.846852	0.895466	0	1	0.204	0.546621	0.999261	YDR164C
YDR165W	TRM82	chrIV	1	784871	786205	784839	786335	1	1	348	298	-0.193	0.477017	0.999661	11	9	-0.273	0.650097	0.775647	0	0	NA	NA	NA	4	26	2.609	1.7168e-10	2.21448e-09	15	35	1.159	0.00734168	0.0175748	348	298	-0.193	0.476848	0.999261	YDR165W
YDR166C	SEC5	chrIV	-1	789221	786306	789283	786291	0	1	102	97	-0.049	NA	NA	0	0	0.915	0.443565	NA	0	0	NA	NA	NA	1	1	0.179	0.840014	NA	1	1	0.403	0.625309	0.722239	102	97	-0.049	NA	NA	YDR166C
YDR167W	TAF10	chrIV	1	789449	790069	789415	790183	1	1	255	230	-0.115	0.694906	0.999661	21	31	0.622	0.0766813	0.164942	0	0	NA	NA	NA	9	24	1.401	0.00188668	0.00547136	29	55	0.9	0.00989976	0.02289	255	230	-0.115	0.694777	0.999261	YDR167W
YDR168W	CDC37	chrIV	1	790328	791848	790295	791887	1	1	1369	1104	-0.292	0.129156	0.716956	0	1	2.383	0.0305452	0.077835	0	0	NA	NA	NA	13	51	1.97	5.85685e-09	5.75008e-08	13	52	1.995	3.65051e-09	3.30682e-08	1369	1104	-0.293	0.128996	0.746881	YDR168W
YDR169C	STB3	chrIV	-1	793889	792348	794259	792043	0	0	0	1	0.226	0.520819	0.999661	0	0	NA	NA	NA	0	0	-0.739	0.330706	NA	0	0	NA	NA	NA	0	0	NA	NA	NA	1	1	-0.021	0.954256	0.999261	YDR169C
YDR170C	SEC7	chrIV	-1	802222	796193	802435	796075	0	1	46	29	-0.394	0.313318	0.977613	0	0	NA	NA	NA	0	0	NA	NA	NA	4	4	0.069	0.922988	0.942713	4	4	0.069	0.922758	0.946719	46	29	-0.395	0.313174	0.991262	YDR170C
YDR171W	HSP42	chrIV	1	806621	807748	806559	807831	0	1	871	1033	0.149	0.710823	0.999661	0	0	NA	NA	NA	0	0	NA	NA	NA	5	5	-0.001	0.997903	0.998475	5	5	-0.004	0.993818	0.995023	871	1033	0.15	0.710771	0.999261	YDR171W
YDR172W	SUP35	chrIV	1	808324	810381	808263	810551	0	1	274	287	0.07	0.707281	0.999661	0	0	NA	NA	NA	0	0	NA	NA	NA	0	2	2.109	0.0222711	0.0450198	0	2	2.097	0.020822	0.0437545	274	287	0.07	0.707163	0.999261	YDR172W
YDR173C	ARG82	chrIV	-1	811632	810565	811675	810507	1	1	56	64	0.152	0.527746	0.999661	92	114	0.315	0.140433	0.264152	0	0	NA	NA	NA	0	4	3.306	0.000201506	0.000767352	92	118	0.363	0.0862746	0.147258	56	64	0.153	0.5277	0.999261	YDR173C
YDR174W	HMO1	chrIV	1	812110	812850	812087	813031	1	1	460	435	-0.052	0.896114	0.999661	23	70	1.556	0.000487663	0.00234281	0	0	NA	NA	NA	65	685	3.367	1.02049e-73	1.92363e-70	88	755	3.081	1.34627e-74	9.52964e-72	460	435	-0.052	0.896104	0.999261	YDR174W
YDR175C	RSM24	chrIV	-1	814152	813193	814203	813019	1	1	78	70	-0.138	0.65689	0.999661	1	1	0.689	0.542543	NA	0	1	0.586	0.48226	NA	1	5	2.196	0.00190377	0.00550846	2	7	1.867	0.00313166	0.00833793	78	71	-0.128	0.680871	0.999261	YDR175C
YDR176W	NGG1	chrIV	1	814452	816560	814407	816599	0	1	55	49	-0.088	0.819207	0.999661	0	0	-0.011	0.991759	NA	5	2	-1.103	0.0873792	0.4725	0	2	2.054	0.0277582	0.0541555	0	2	1.726	0.0537217	0.0989925	60	51	-0.141	0.714226	0.999261	YDR176W
YDR177W	UBC1	chrIV	1	816878	817525	816767	817623	1	1	385	340	-0.177	0.181532	0.817585	9	6	-0.56	0.265435	0.421741	7	9	0.257	0.535867	0.913898	2	4	0.727	0.23657	0.328256	11	9	-0.184	0.669296	0.760404	392	349	-0.167	0.19854	0.863105	YDR177W
YDR178W	SDH4	chrIV	1	817950	818495	817839	818607	0	1	4937	4289	-0.147	0.691437	0.999661	0	0	NA	NA	NA	101	115	0.157	0.693086	0.958435	16	29	0.746	0.23417	0.325525	16	29	0.742	0.235619	0.338012	5038	4403	-0.142	0.7019	0.999261	YDR178W
YDR179C	CSN9	chrIV	-1	819196	818708	819227	818595	1	1	34	52	0.515	0.0202482	0.26672	15	25	0.701	0.0953739	0.194596	37	40	0.086	0.757586	0.974343	6	44	2.812	9.15656e-09	8.7393e-08	21	69	1.679	1.27271e-08	1.04409e-07	71	91	0.322	0.0936159	0.641058	YDR179C
YDR179W-A	YDR179W-A	chrIV	1	819433	820824	819335	820912	1	1	0	0	0.008	0.95268	NA	88	122	0.473	0.177176	0.312352	0	0	NA	NA	NA	1	2	1.31	0.156905	NA	88	124	0.481	0.165323	0.252365	0	0	0.008	0.95268	0.999261	YDR179W-A
YDR181C	SAS4	chrIV	-1	827355	825910	827404	825956	1	1	49	51	0.034	0.932986	0.999661	34	36	0.107	0.876417	0.928897	0	0	NA	NA	NA	6	28	1.966	0.000722563	0.00237781	40	64	0.616	0.310424	0.423884	49	51	0.034	0.932959	0.999261	YDR181C
YDR182W	CDC1	chrIV	1	827582	829057	827532	829157	1	1	1967	1988	0.014	0.922254	0.999661	1	8	2.532	0.000162908	0.000894102	0	0	NA	NA	NA	61	97	0.645	0.00401251	0.0104977	62	104	0.731	0.000651135	0.0020629	1967	1988	0.014	0.922227	0.999261	YDR182W
YDR183W	PLP1	chrIV	1	829585	830277	829592	830296	1	1	40	49	0.276	0.304282	0.973209	89	125	0.492	0.0268079	0.0700179	0	0	NA	NA	NA	12	82	2.578	2.50644e-09	2.69979e-08	102	206	1.011	0.000110646	0.00042566	40	49	0.277	0.304203	0.983546	YDR183W
YDR184C	ATC1	chrIV	-1	831513	830629	831563	830529	1	1	89	113	0.246	0.501753	0.999661	2	2	0.368	0.69271	0.805663	0	0	NA	NA	NA	1	5	1.866	0.00982337	0.0227482	3	7	1.184	0.103146	0.170761	89	113	0.246	0.501576	0.999261	YDR184C
YDR185C	UPS3	chrIV	-1	832473	831934	832580	831924	0	1	153	152	-0.015	0.939218	0.999661	0	0	0.056	0.95268	NA	6	6	0.012	0.981722	0.994	3	7	1.043	0.122399	0.190521	3	7	1.039	0.113188	0.184671	159	159	-0.014	0.945139	0.999261	YDR185C
YDR186C	YDR186C	chrIV	-1	835492	832859	835588	832748	0	1	67	61	-0.124	0.5829	0.999661	0	0	NA	NA	NA	1	1	0.456	0.569413	NA	4	8	0.991	0.12453	0.192963	4	8	0.987	0.123736	0.198675	68	63	-0.112	0.612297	0.999261	YDR186C
YDR188W	CCT6	chrIV	1	836421	838061	836368	838168	1	1	205	160	-0.235	0.538113	0.999661	5	10	0.804	0.176053	0.311423	1	0	-1.305	0.117581	NA	1	0	-1.759	0.0688676	NA	7	10	0.553	0.329588	0.445352	206	160	-0.241	0.527616	0.999261	YDR188W
YDR189W	SLY1	chrIV	1	838392	840392	838344	840496	1	1	170	174	0.021	0.925061	0.999661	16	39	1.259	0.000440001	0.00215766	5	8	0.762	0.13218	0.548271	0	0	-0.38	0.598551	NA	16	39	1.223	0.000542861	0.00175809	174	182	0.048	0.829814	0.999261	YDR189W
YDR190C	RVB1	chrIV	-1	841995	840604	842060	840476	1	1	261	246	-0.061	0.851044	0.999661	3	7	1.187	0.1645	0.296956	0	0	NA	NA	NA	6	7	0.268	0.663025	0.739965	8	14	0.698	0.21964	0.31878	261	246	-0.061	0.850986	0.999261	YDR190C
YDR191W	HST4	chrIV	1	842337	843449	842304	843472	0	1	17	21	0.172	0.539971	0.999661	0	0	0.076	0.941428	NA	0	0	NA	NA	NA	0	2	1.693	0.0839633	NA	0	2	1.634	0.0890473	0.151054	17	21	0.172	0.539994	0.999261	YDR191W
YDR192C	NUP42	chrIV	-1	844861	843569	844932	843596	1	1	40	34	-0.189	0.520674	0.999661	0	1	0.441	0.691622	0.80532	0	0	NA	NA	NA	0	1	1.645	0.097579	NA	0	2	1.152	0.213189	0.311424	40	34	-0.189	0.520686	0.999261	YDR192C
YDR194C	MSS116	chrIV	-1	847946	845952	847980	845876	1	1	379	296	-0.263	0.462689	0.999661	0	2	2.023	0.0296798	0.0759152	0	0	NA	NA	NA	6	20	1.737	0.000320682	0.00116024	6	23	1.798	0.000108663	0.000418681	379	296	-0.264	0.462434	0.999261	YDR194C
YDR195W	REF2	chrIV	1	848599	850200	848352	850208	0	1	13	17	0.259	0.494375	0.999661	0	0	NA	NA	NA	0	0	-0.209	0.775159	NA	0	1	1.378	0.160001	NA	0	1	1.364	0.155342	NA	13	17	0.24	0.530319	0.999261	YDR195W
YDR196C	CAB5	chrIV	-1	850999	850274	851044	850276	1	1	180	190	0.065	0.798	0.999661	10	16	0.668	0.127012	0.24317	0	0	NA	NA	NA	155	454	1.532	3.08251e-21	1.66015e-19	165	470	1.494	6.51076e-22	2.58086e-20	180	190	0.065	0.797937	0.999261	YDR196C
YDR197W	CBS2	chrIV	1	851228	852397	851184	852496	0	1	63	57	-0.102	0.570263	0.999661	0	0	NA	NA	NA	3	3	0.025	0.970157	0.991421	0	0	NA	NA	NA	0	0	NA	NA	NA	65	60	-0.095	0.558514	0.999261	YDR197W
YDR198C	RKM2	chrIV	-1	853972	852533	854012	852444	0	1	57	114	0.844	0.0028428	0.0698536	0	0	0.039	0.972923	NA	0	0	NA	NA	NA	8	11	0.531	0.181506	0.263996	9	11	0.502	0.206934	0.304171	57	114	0.845	0.00283469	0.0720763	YDR198C
YDR200C	VPS64	chrIV	-1	856093	854279	856172	854196	1	1	119	127	0.069	0.712684	0.999661	1	1	0.502	0.583036	0.728538	4	1	-1.2	0.0826915	0.457593	2	5	1.187	0.0693049	0.118226	2	6	1.051	0.0576756	0.104853	123	128	0.042	0.825028	0.999261	YDR200C
YDR201W	SPC19	chrIV	1	856317	856814	856288	856984	1	1	116	126	0.086	0.57988	0.999661	2	11	1.948	0.00694216	0.0226709	0	0	0.031	0.95268	NA	35	77	1.093	3.67509e-08	3.1705e-07	38	88	1.182	2.13799e-11	2.61574e-10	116	126	0.086	0.579962	0.999261	YDR201W
YDR202C	RAV2	chrIV	-1	857953	856898	857988	856900	1	1	107	128	0.231	0.292356	0.965483	0	1	2.258	0.0474406	0.111885	0	0	NA	NA	NA	4	12	1.576	0.00104775	0.00328621	4	13	1.728	0.000133313	0.000499671	107	128	0.231	0.292232	0.979867	YDR202C
YDR204W	COQ4	chrIV	1	858137	859144	858096	859240	0	1	490	416	-0.207	0.457548	0.999661	0	0	NA	NA	NA	9	13	0.395	0.517094	0.904423	217	306	0.479	0.168501	0.24795	217	306	0.478	0.167041	0.254361	499	429	-0.191	0.497522	0.999261	YDR204W
YDR205W	MSC2	chrIV	1	859346	861520	859320	861576	1	1	18	18	0.053	0.839904	0.999661	1	0	-1.674	0.152578	NA	0	0	NA	NA	NA	6	10	0.836	0.068375	0.116904	6	10	0.842	0.0567559	0.103326	18	18	0.005	0.983044	0.999261	YDR205W
YDR206W	EBS1	chrIV	1	862054	864708	861720	864864	0	0	0	1	0.472	0.162346	0.789525	0	0	NA	NA	NA	0	0	NA	NA	NA	0	0	-0.528	0.564768	NA	0	0	-0.524	0.559261	NA	0	1	0.472	0.164106	0.810723	YDR206W
YDR207C	UME6	chrIV	-1	867522	865012	867724	864924	1	0	0	0	NA	NA	NA	35	34	-0.078	0.772243	0.861791	0	0	-0.748	0.260496	NA	0	0	-0.372	0.604452	NA	35	34	-0.089	0.73888	0.816492	0	0	-0.216	0.237339	0.933743	YDR207C
YDR208W	MSS4	chrIV	1	868224	870563	868048	870544	0	1	97	114	0.238	0.212221	0.874542	0	0	NA	NA	NA	1	1	0.452	0.589504	NA	0	0	NA	NA	NA	0	0	NA	NA	NA	97	115	0.242	0.206871	0.879751	YDR208W
YDR210W	YDR210W	chrIV	1	871074	871301	871016	871592	1	1	2587	7923	1.353	8.95857e-06	0.000531777	46	184	1.96	2.57381e-15	7.81005e-14	0	0	NA	NA	NA	5	19	1.798	0.000234947	0.000884863	51	203	1.947	6.13285e-16	1.29864e-14	2587	7923	1.355	8.91946e-06	0.000563429	YDR210W
YDR211W	GCD6	chrIV	1	884727	886865	884664	886976	1	1	77	69	-0.097	0.790222	0.999661	13	30	1.105	0.0710035	0.155242	0	0	0.321	0.6971	NA	1	5	1.463	0.109936	0.174275	14	35	1.151	0.0563539	0.102848	77	70	-0.095	0.795002	0.999261	YDR211W
YDR212W	TCP1	chrIV	1	887232	888911	887152	888992	1	1	969	845	-0.194	0.00683264	0.129845	8	12	0.542	0.177067	0.312316	0	0	0.031	0.95268	NA	3	4	0.724	0.264272	0.359677	10	16	0.615	0.108208	0.177775	969	845	-0.194	0.00689168	0.133604	YDR212W
YDR213W	UPC2	chrIV	1	889751	892492	889528	892616	0	1	10	10	0.05	0.893473	0.999661	0	0	NA	NA	NA	0	0	NA	NA	NA	0	1	1.071	0.289546	NA	0	1	1.059	0.285678	NA	10	10	0.05	0.893658	0.999261	YDR213W
YDR214W	AHA1	chrIV	1	892875	893927	892752	893992	1	1	317	325	0.042	0.849938	0.999661	48	55	0.196	0.38018	0.551662	0	0	NA	NA	NA	1	4	1.311	0.0452328	0.0820634	49	59	0.26	0.226162	0.326619	317	325	0.042	0.849869	0.999261	YDR214W
YDR216W	ADR1	chrIV	1	895035	899006	894513	899457	0	0	0	1	0.17	0.49064	NA	0	0	NA	NA	NA	0	0	0.778	0.297289	NA	0	0	-1.019	0.313473	NA	0	0	-1.001	0.312324	NA	0	1	0.42	0.203736	0.87569	YDR216W
YDR217C	RAD9	chrIV	-1	903480	899551	903541	899509	1	1	36	33	-0.042	NA	NA	0	2	1.577	0.117253	0.228314	0	0	NA	NA	NA	1	1	-0.204	0.83719	NA	2	2	0.503	0.562746	0.669727	36	33	-0.042	NA	NA	YDR217C
YDR221W	GTB1	chrIV	1	907330	909438	907321	909649	1	1	201	359	0.502	0.210475	0.871351	0	1	1.69	0.137393	0.259398	138	266	0.871	0.0572996	0.394404	10	29	1.32	0.0728976	0.123461	10	31	1.33	0.0706572	0.124549	339	625	0.576	0.140844	0.769942	YDR221W
YDR222W	YDR222W	chrIV	1	910054	911301	910033	911449	1	0	28	38	0.217	0.595325	0.999661	1	9	2.408	2.89101e-05	0.000189873	0	0	NA	NA	NA	0	0	0.756	0.455965	NA	1	9	2.345	1.83223e-05	8.27919e-05	28	38	0.218	0.59486	0.999261	YDR222W
YDR223W	CRF1	chrIV	1	912099	913502	911641	913705	0	0	1	1	-0.031	0.934502	0.999661	0	0	NA	NA	NA	0	0	NA	NA	NA	0	0	-0.32	0.678707	NA	0	0	-0.303	0.681239	NA	1	1	-0.031	0.934517	0.999261	YDR223W
YDR224C	HTB1	chrIV	-1	914712	914317	914837	914205	1	1	2355	2103	-0.141	0.62069	0.999661	131	143	0.135	0.528739	0.682369	0	1	1.499	0.0746817	NA	3	4	0.294	0.629356	0.709319	134	147	0.14	0.506419	0.617599	2356	2104	-0.141	0.622163	0.999261	YDR224C
YDR225W	HTA1	chrIV	1	915530	915928	915433	916089	0	1	1969	1970	0.001	0.995148	0.999661	0	0	NA	NA	NA	0	0	NA	NA	NA	67	80	0.217	0.330496	0.431131	67	80	0.216	0.323975	0.439085	1969	1970	0.001	0.995142	0.999261	YDR225W
YDR226W	ADK1	chrIV	1	916486	917154	916425	917289	1	1	1822	1483	-0.251	0.399271	0.999661	0	2	1.971	0.0284043	0.0736099	4	5	0.137	0.802726	0.974343	10	11	0.159	0.790839	0.842936	11	14	0.362	0.492876	0.604422	1826	1488	-0.251	0.400397	0.999261	YDR226W
YDR227W	SIR4	chrIV	1	917571	921647	917457	921849	0	0	27	22	-0.139	NA	NA	0	0	NA	NA	NA	0	0	NA	NA	NA	0	0	0.084	0.929545	NA	0	0	0.082	0.929684	NA	27	22	-0.14	NA	NA	YDR227W
YDR228C	PCF11	chrIV	-1	923806	921926	923901	921925	1	1	40	42	0.066	0.84667	0.999661	1	4	2.29	0.00436315	0.0154444	0	0	NA	NA	NA	0	1	1.717	0.0749432	NA	1	5	2.348	0.00144674	0.00423177	40	42	0.066	0.846641	0.999261	YDR228C
YDR229W	IVY1	chrIV	1	924785	926146	924689	926193	1	0	131	89	-0.431	NA	NA	5	7	0.528	0.482431	0.644454	0	0	-0.294	0.687393	NA	0	0	NA	NA	NA	5	7	0.505	0.480175	0.594223	131	89	-0.432	NA	NA	YDR229W
YDR231C	COX20	chrIV	-1	926910	926293	926949	926237	1	1	142	145	0.017	0.958511	0.999661	1	3	1.42	0.0625348	0.140609	0	0	NA	NA	NA	32	88	1.399	0.00070437	0.00232936	33	92	1.411	0.000270698	0.000947253	142	145	0.017	0.958507	0.999261	YDR231C
YDR232W	HEM1	chrIV	1	927452	929098	927201	929265	0	1	50	49	-0.021	0.942354	0.999661	0	0	NA	NA	NA	0	0	NA	NA	NA	17	16	-0.095	0.798037	0.848449	17	16	-0.095	0.795429	0.86055	50	49	-0.021	0.942349	0.999261	YDR232W
YDR233C	RTN1	chrIV	-1	930357	929470	930421	929349	1	1	1139	957	-0.246	0.099272	0.634164	4	9	0.887	0.176297	0.311423	0	0	NA	NA	NA	94	364	1.915	7.6254e-15	1.87894e-13	98	372	1.886	1.04754e-14	1.91534e-13	1139	957	-0.246	0.0991289	0.655392	YDR233C
YDR234W	LYS4	chrIV	1	931129	933210	931009	933313	1	1	63	67	0.067	0.750617	0.999661	0	1	0.799	0.401184	0.572197	0	0	NA	NA	NA	15	48	1.609	2.23658e-06	1.32577e-05	16	49	1.605	2.50725e-07	1.64548e-06	63	67	0.067	0.750595	0.999261	YDR234W
YDR235W	PRP42	chrIV	1	933504	935138	933489	935385	1	1	45	44	-0.037	0.861664	0.999661	0	1	1.596	0.180054	NA	0	0	NA	NA	NA	32	74	1.205	7.60217e-06	3.99167e-05	32	75	1.221	3.34467e-06	1.77249e-05	45	44	-0.037	0.861632	0.999261	YDR235W
YDR236C	FMN1	chrIV	-1	935892	935236	935925	935205	1	1	394	326	-0.257	0.242782	0.922338	0	2	2.9	0.00599605	0.019969	12	7	-0.775	0.0766753	0.446015	8	8	0.109	0.835368	0.876764	8	10	0.355	0.470164	0.586374	406	332	-0.271	0.20955	0.885784	YDR236C
YDR237W	MRPL7	chrIV	1	936615	937493	936465	937657	0	1	1091	909	-0.237	0.329698	0.983509	0	0	NA	NA	NA	0	0	NA	NA	NA	2	6	1.416	0.0281771	0.054898	2	6	1.412	0.0266832	0.0540758	1091	909	-0.237	0.329515	0.999261	YDR237W
YDR238C	SEC26	chrIV	-1	940816	937895	940861	937645	0	1	106	76	-0.432	0.0301847	0.334309	0	0	NA	NA	NA	1	2	0.362	0.637776	NA	0	0	-0.416	0.675669	NA	0	0	-0.405	0.676315	NA	108	77	-0.419	0.0420295	0.429229	YDR238C
YDR239C	YDR239C	chrIV	-1	943420	941057	943469	940981	1	1	43	36	-0.162	0.664856	0.999661	1	3	1.363	0.0911289	0.187665	0	0	NA	NA	NA	0	3	2.216	0.00562632	0.0140008	1	6	1.815	0.00649553	0.0157155	43	36	-0.162	0.664776	0.999261	YDR239C
YDR240C	SNU56	chrIV	-1	945152	943674	945189	943661	0	1	96	102	0.084	0.739758	0.999661	0	0	NA	NA	NA	0	0	NA	NA	NA	6	35	2.455	3.72075e-10	4.5543e-09	6	35	2.455	2.29817e-10	2.49724e-09	96	102	0.084	0.739678	0.999261	YDR240C
YDR242W	AMD2	chrIV	1	946807	948456	946721	948561	1	1	18	24	0.322	0.301664	0.970963	272	1640	2.542	5.58993e-15	1.622e-13	0	0	NA	NA	NA	5	16	1.78	1.77238e-05	8.58851e-05	277	1656	2.514	3.62707e-15	6.99305e-14	18	24	0.322	0.301862	0.981831	YDR242W
YDR243C	PRP28	chrIV	-1	950284	948518	950333	946853	1	1	113	141	0.2	0.612504	0.999661	1	5	1.764	0.0314318	0.0795343	0	0	NA	NA	NA	15	87	2.24	0.000541847	0.00185537	16	92	2.217	0.000559201	0.00180393	113	141	0.2	0.612327	0.999261	YDR243C
YDR244W	PEX5	chrIV	1	950563	952401	950553	952537	0	1	31	32	0.044	0.895671	0.999661	0	0	0.087	0.934738	NA	0	0	NA	NA	NA	0	3	2.416	0.00600876	0.0147962	0	3	2.356	0.00579144	0.0142415	31	32	0.044	0.895679	0.999261	YDR244W
YDR245W	MNN10	chrIV	1	952800	953981	952721	954137	1	1	17	10	-0.664	0.0315548	0.34443	3472	3027	-0.193	0.604763	0.744045	0	0	0.087	0.915105	NA	4	9	1.095	0.0410943	0.0756471	3476	3036	-0.188	0.607463	0.706748	18	10	-0.648	0.0364463	0.397095	YDR245W
YDR246W	TRS23	chrIV	1	954288	954947	954273	955105	0	1	209	238	0.16	0.528899	0.999661	0	0	0.106	0.927314	NA	0	0	0.033	0.948627	NA	6	44	2.678	1.7672e-13	3.45198e-12	6	44	2.674	1.05383e-13	1.72335e-12	209	238	0.16	0.527445	0.999261	YDR246W
YDR246W-A	YDR246W-A	chrIV	1	955133	955333	955083	955433	0	1	6	21	1.404	3.69643e-05	0.00187772	0	0	NA	NA	NA	0	1	1.294	0.116622	NA	4	9	1.106	0.068772	0.11737	4	9	1.102	0.0675648	0.120037	6	23	1.431	2.79767e-05	0.00152704	YDR246W-A
YDR247W	VHS1	chrIV	1	956013	957398	955665	957753	1	1	1	1	-0.001	0.998336	0.999661	5	2	-1.459	0.106192	0.211826	1	0	-0.522	0.536542	NA	0	0	NA	NA	NA	5	2	-1.367	0.102841	0.170484	1	1	-0.131	0.746763	0.999261	YDR247W
YDR248C	YDR248C	chrIV	-1	958339	957758	958437	957525	1	1	0	0	0.101	0.710969	0.999661	209	224	0.11	0.595549	0.737148	0	0	-0.023	0.977094	NA	2	1	-1.087	0.190135	0.273486	211	224	0.1	0.624921	0.72196	1	1	0.061	0.846213	0.999261	YDR248C
YDR249C	YDR249C	chrIV	-1	959802	958681	959852	958581	1	1	34	29	-0.21	0.371669	0.999661	29	63	1.088	0.00552086	0.0187381	0	0	NA	NA	NA	31	67	1.033	NA	NA	60	130	1.066	0.00723295	0.0173388	34	29	-0.21	0.371735	0.999261	YDR249C
YDR251W	PAM1	chrIV	1	960614	963106	960313	963249	0	1	1	3	0.419	0.304324	0.973209	0	0	NA	NA	NA	0	0	NA	NA	NA	2	0	-1.599	0.108553	NA	2	0	-1.581	0.106417	0.175239	1	3	0.421	0.305001	0.983698	YDR251W
YDR252W	BTT1	chrIV	1	963412	963861	963409	964761	1	1	90	188	0.948	7.52376e-05	0.00336848	1	2	1.098	0.234768	0.38574	0	0	NA	NA	NA	7	36	2.282	4.26336e-12	7.0495e-11	8	39	2.205	1.01058e-12	1.47277e-11	90	188	0.949	7.49001e-05	0.00353856	YDR252W
YDR253C	MET32	chrIV	-1	964565	963990	964805	964021	1	1	2	1	-0.268	0.441059	0.999661	61	74	0.25	0.718819	0.823768	0	0	NA	NA	NA	2	2	-0.374	0.694892	0.766903	63	76	0.225	0.735852	0.8146	2	1	-0.268	0.443165	0.999261	YDR253C
YDR254W	CHL4	chrIV	1	965113	966489	965041	967017	0	1	67	103	0.375	0.343262	0.992585	0	0	0.232	0.846178	NA	0	0	NA	NA	NA	0	1	1.441	0.143769	NA	0	1	1.062	0.288756	NA	67	103	0.377	0.343069	0.999261	YDR254W
YDR255C	RMD5	chrIV	-1	967822	966557	967869	966341	1	1	243	245	0.005	0.982869	0.999661	795	1052	0.399	0.0684275	0.150736	0	0	NA	NA	NA	9	25	1.407	0.00135447	0.00409492	803	1077	0.416	0.0564179	0.102926	243	245	0.005	0.982889	0.999261	YDR255C
YDR257C	RKM4	chrIV	-1	971474	969990	971493	969749	1	1	269	452	0.504	0.185402	0.82169	3	18	2.487	7.77461e-05	0.000462557	0	0	NA	NA	NA	79	449	2.399	1.87294e-09	2.07226e-08	82	466	2.4	2.50534e-09	2.34226e-08	269	452	0.506	0.185137	0.83785	YDR257C
YDR258C	HSP78	chrIV	-1	974243	971808	974309	971773	1	1	143	183	0.301	0.287482	0.954914	24	38	0.7	0.00149113	0.00623758	0	0	NA	NA	NA	2	10	2.207	0.00123032	0.00376793	25	49	0.926	1.92694e-05	8.65638e-05	143	183	0.301	0.287319	0.974296	YDR258C
YDR259C	YAP6	chrIV	-1	975782	974631	975997	974629	1	0	7	9	0.206	0.577035	0.999661	56	101	0.809	0.11795	0.229419	0	0	0.938	0.258187	NA	0	0	0.084	0.926567	NA	56	101	0.793	0.115957	0.188382	7	9	0.263	0.474094	0.999261	YDR259C
YDR260C	SWM1	chrIV	-1	977229	976717	977277	976317	1	1	230	542	1.127	9.65368e-07	7.50005e-05	0	2	3.06	0.00934613	NA	0	3	2.223	0.00360254	0.0902635	6	59	2.911	7.43987e-07	4.81929e-06	6	61	2.935	6.19893e-07	3.7688e-06	231	545	1.134	8.34526e-07	6.51625e-05	YDR260C
YDR261C	EXG2	chrIV	-1	979209	977521	979285	977421	1	1	4305	4907	0.183	0.166138	0.798643	1	11	3.495	1.04297e-06	9.39465e-06	0	0	NA	NA	NA	54	133	1.248	0.000785487	0.00255283	55	144	1.343	0.000150933	0.000558113	4305	4907	0.183	0.165958	0.815829	YDR261C
YDR262W	YDR262W	chrIV	1	993134	993952	993121	994137	1	1	209	221	0.077	0.680121	0.999661	0	1	1.132	0.330233	NA	16	21	0.366	0.292023	0.748309	131	209	0.657	0.000330251	0.00119257	131	210	0.659	0.000245106	0.000865644	225	241	0.1	0.589252	0.999261	YDR262W
YDR264C	AKR1	chrIV	-1	998323	996029	998445	995773	1	1	1493	1549	0.042	0.897796	0.999661	5	6	0.352	0.444973	0.613397	0	0	NA	NA	NA	15	42	1.46	0.00184894	0.00537433	20	49	1.293	0.000255221	0.000898166	1493	1549	0.042	0.897758	0.999261	YDR264C
YDR265W	PEX10	chrIV	1	998864	999877	998641	999977	1	1	94	97	0.039	0.844597	0.999661	33	168	2.309	1.36222e-20	7.77785e-19	0	0	-0.737	0.330954	NA	0	2	1.847	0.0486297	NA	33	170	2.301	4.60473e-21	1.69011e-19	94	97	0.033	0.868757	0.999261	YDR265W
YDR266C	YDR266C	chrIV	-1	1002023	1000104	1002237	999997	0	1	30	34	0.181	0.453893	0.999661	0	0	NA	NA	NA	0	0	NA	NA	NA	2	4	0.946	0.135923	0.207648	2	4	0.947	0.130487	0.207899	30	34	0.181	0.453929	0.999261	YDR266C
YDR267C	CIA1	chrIV	-1	1003502	1002510	1003557	1002349	0	1	120	86	-0.336	0.362829	0.999661	0	0	NA	NA	NA	0	0	NA	NA	NA	1	6	2.003	0.0135216	0.0297238	1	6	1.983	0.0137676	0.0306738	120	86	-0.337	0.362603	0.999261	YDR267C
YDR268W	MSW1	chrIV	1	1004004	1005143	1003961	1005177	1	1	68	62	-0.148	0.53932	0.999661	3	22	2.538	1.65851e-08	2.06005e-07	0	0	NA	NA	NA	0	2	1.905	0.0397807	0.0736607	4	24	2.523	2.49098e-08	1.94375e-07	68	62	-0.148	0.539376	0.999261	YDR268W
YDR270W	CCC2	chrIV	1	1005675	1008689	1005585	1008729	1	0	9	7	-0.111	NA	NA	1	0	-0.656	0.577818	0.725222	0	0	NA	NA	NA	0	0	0.062	0.938794	NA	1	0	-0.575	0.560504	0.667619	9	7	-0.111	NA	NA	YDR270W
YDR272W	GLO2	chrIV	1	1009010	1009834	1008953	1009905	1	1	580	515	-0.148	0.614062	0.999661	1	2	0.587	0.473408	0.637416	1	0	-0.922	0.265692	NA	3	2	-0.367	0.602205	0.684861	4	5	0.098	0.854222	0.900569	582	515	-0.151	0.607131	0.999261	YDR272W
YDR275W	BSC2	chrIV	1	1012252	1012959	1011593	1013201	0	1	58	54	-0.072	0.786368	0.999661	0	0	NA	NA	NA	81	65	-0.299	0.309203	0.760407	0	0	NA	NA	NA	0	0	NA	NA	NA	139	118	-0.193	0.436942	0.999261	YDR275W
YDR276C	PMP3	chrIV	-1	1013643	1013476	1013749	1013053	1	1	4256	4369	0.035	0.841949	0.999661	1	1	-0.618	0.513357	0.669647	59	46	-0.359	0.099996	0.498322	0	0	NA	NA	NA	1	1	-0.567	0.514014	0.623639	4316	4414	0.031	0.861812	0.999261	YDR276C
YDR277C	MTH1	chrIV	-1	1015702	1014401	1015885	1014197	1	0	325	368	0.122	0.747763	0.999661	30	44	0.482	0.328612	0.495041	0	0	NA	NA	NA	0	0	-0.323	0.744815	NA	31	44	0.463	0.33704	0.453431	325	368	0.122	0.74765	0.999261	YDR277C
YDR279W	RNH202	chrIV	1	1019368	1020420	1019241	1020417	1	1	31	38	0.303	0.256512	0.931653	10	25	1.333	0.000269437	0.00138836	0	0	NA	NA	NA	2	6	1.299	0.0292233	0.0566435	12	30	1.343	2.82042e-05	0.000122482	31	38	0.304	0.256528	0.949288	YDR279W
YDR280W	RRP45	chrIV	1	1020747	1021664	1020617	1021697	1	1	355	400	0.164	0.283463	0.952024	0	1	0.845	0.469015	NA	0	0	NA	NA	NA	1	1	0.48	0.611862	NA	1	2	0.695	0.402641	0.519689	355	400	0.165	0.283275	0.970489	YDR280W
YDR281C	PHM6	chrIV	-1	1022321	1022007	1022429	1021741	1	1	1456	615	-0.688	0.0927742	0.618066	21	25	0.201	0.767066	0.859036	3	0	-2.071	0.0108159	NA	1	0	-0.828	0.413653	NA	22	25	0.162	0.802269	0.864371	1459	615	-0.692	0.092293	0.63649	YDR281C
YDR282C	YDR282C	chrIV	-1	1024755	1023511	1024765	1023485	1	1	160	130	-0.295	0.0524918	0.460655	23	29	0.365	0.213447	0.359805	0	0	NA	NA	NA	47	267	2.439	1.29275e-19	5.66707e-18	71	296	2.029	3.05325e-17	7.45263e-16	160	130	-0.295	0.0524124	0.48069	YDR282C
YDR283C	GCN2	chrIV	-1	1030049	1025070	1030285	1024949	1	1	1	1	-0.021	0.946404	0.999661	4	3	-0.349	0.611594	0.74915	1	0	-0.494	0.558568	NA	1	4	1.838	0.0280681	0.0547139	4	6	0.492	0.381123	0.498934	2	2	-0.134	0.710279	0.999261	YDR283C
YDR284C	DPP1	chrIV	-1	1031419	1030550	1031733	1030485	0	1	111	102	-0.118	0.696707	0.999661	0	0	NA	NA	NA	0	0	NA	NA	NA	1	3	0.868	0.253062	0.34743	1	3	0.863	0.248819	0.353064	111	102	-0.118	0.696664	0.999261	YDR284C
YDR286C	YDR286C	chrIV	-1	1035575	1035231	1035589	1035157	1	1	142	119	-0.223	0.454838	0.999661	3	19	2.324	7.87183e-05	0.000466017	0	0	NA	NA	NA	56	93	0.695	0.0578765	0.10196	59	111	0.87	0.0168809	0.0366131	142	119	-0.223	0.45476	0.999261	YDR286C
YDR287W	INM2	chrIV	1	1035995	1036873	1035777	1036937	1	1	100	88	-0.183	0.262525	0.932157	10	10	0.162	0.707325	0.815347	0	0	NA	NA	NA	1	12	2.818	2.98613e-06	1.7109e-05	11	21	1.015	0.00370796	0.00964459	100	88	-0.183	0.262446	0.954941	YDR287W
YDR288W	NSE3	chrIV	1	1037195	1038106	1037145	1038225	1	1	173	183	0.062	0.745634	0.999661	46	88	0.915	0.031522	0.0797056	0	1	1.231	0.135508	NA	2	6	1.468	0.0116502	0.0262843	48	95	0.946	0.0165349	0.0359976	174	184	0.069	0.716149	0.999261	YDR288W
YDR289C	RTT103	chrIV	-1	1039509	1038280	1039613	1038125	1	1	102	75	-0.309	0.389654	0.999661	3	13	1.687	0.0292961	0.0751509	0	0	NA	NA	NA	2	1	-0.78	0.384158	0.484411	5	14	1.263	NA	NA	102	75	-0.31	0.38948	0.999261	YDR289C
YDR291W	HRQ1	chrIV	1	1039728	1042961	1039721	1043169	1	1	13	9	-0.283	0.477153	0.999661	14	13	0.047	0.908547	0.946406	0	0	NA	NA	NA	13	79	2.449	1.68848e-07	1.26804e-06	27	93	1.723	4.78381e-06	2.44621e-05	13	9	-0.284	0.477022	0.999261	YDR291W
YDR292C	SRP101	chrIV	-1	1045011	1043146	1045165	1043005	0	1	244	230	-0.062	0.861242	0.999661	0	0	NA	NA	NA	0	0	NA	NA	NA	0	1	0.694	0.449862	0.548042	0	1	0.695	0.441614	0.560072	244	230	-0.062	0.861195	0.999261	YDR292C
YDR293C	SSD1	chrIV	-1	1049392	1045640	1050245	1045405	0	1	73	69	-0.044	0.844693	0.999661	0	0	NA	NA	NA	3	3	0.229	0.707171	0.9592	0	0	0.043	0.95268	NA	0	0	0.041	0.95268	NA	75	72	-0.035	0.875648	0.999261	YDR293C
YDR294C	DPL1	chrIV	-1	1052228	1050459	1052293	1050429	0	1	561	460	-0.276	0.0271964	0.313475	0	0	NA	NA	NA	3	4	0.16	0.786192	0.974343	10	9	-0.11	0.849765	0.887793	10	9	-0.11	0.849802	0.897053	564	463	-0.272	0.0292243	0.34229	YDR294C
YDR295C	HDA2	chrIV	-1	1054647	1052623	1054909	1052557	0	1	17	14	-0.209	0.494561	0.999661	0	0	NA	NA	NA	0	0	NA	NA	NA	0	2	2.394	0.0114706	0.0260038	0	2	2.359	0.0112899	0.0257873	17	14	-0.209	0.494667	0.999261	YDR295C
YDR296W	MHR1	chrIV	1	1055212	1055892	1055153	1055969	1	1	717	555	-0.339	0.125608	0.706694	3	26	2.913	4.78786e-10	7.73928e-09	0	0	NA	NA	NA	1	2	0.535	0.492762	0.586955	5	28	2.47	2.90896e-09	2.69418e-08	717	555	-0.339	0.125461	0.737796	YDR296W
YDR297W	SUR2	chrIV	1	1056551	1057600	1056401	1057745	0	1	707	855	0.262	0.0876325	0.598935	0	0	NA	NA	NA	3	2	-0.488	0.492812	0.888097	0	2	1.874	0.0559688	NA	0	2	1.857	0.0537887	NA	710	857	0.259	0.0895683	0.628491	YDR297W
YDR298C	ATP5	chrIV	-1	1058814	1058176	1058997	1058005	0	1	548	380	-0.515	0.000711716	0.0225456	0	0	NA	NA	NA	0	0	NA	NA	NA	1	2	0.093	0.917633	NA	1	2	0.088	0.920735	0.945543	548	380	-0.515	0.000707457	0.0227275	YDR298C
YDR299W	BFR2	chrIV	1	1059627	1061231	1059577	1061305	1	1	255	281	0.06	0.88366	0.999661	18	33	0.763	0.299557	0.463273	0	0	NA	NA	NA	2	15	2.496	0.000872864	0.00280059	20	48	1.087	0.118241	0.191403	255	281	0.06	0.883588	0.999261	YDR299W
YDR300C	PRO1	chrIV	-1	1062791	1061505	1062869	1061429	1	1	146	117	-0.234	0.504011	0.999661	15	13	-0.201	0.562517	0.712965	0	0	0.054	0.932226	NA	1	2	1.15	0.202132	0.28855	16	16	-0.068	0.839805	0.890675	146	117	-0.234	0.503376	0.999261	YDR300C
YDR302W	GPI11	chrIV	1	1067731	1068390	1067673	1068481	0	1	179	181	0.021	0.887527	0.999661	0	0	NA	NA	NA	0	0	NA	NA	NA	3	3	-0.367	0.616611	0.697643	3	3	-0.367	0.612082	0.710606	179	181	0.021	0.887481	0.999261	YDR302W
YDR303C	RSC3	chrIV	-1	1071386	1068729	1071693	1068709	0	1	9	7	-0.295	0.372395	0.999661	0	0	NA	NA	NA	2	2	-0.002	0.997454	NA	0	0	-0.152	0.88174	NA	0	0	-0.147	0.883316	NA	11	9	-0.246	0.437081	0.999261	YDR303C
YDR304C	CPR5	chrIV	-1	1072557	1071880	1072605	1071853	1	1	4597	4926	0.091	0.679549	0.999661	2	9	1.727	0.0195719	0.0545977	50	87	0.734	0.0644168	0.415028	0	0	NA	NA	NA	2	9	1.662	0.0184302	0.0394258	4648	5013	0.1	0.653027	0.999261	YDR304C
YDR305C	HNT2	chrIV	-1	1073455	1072746	1073485	1072693	1	1	92	92	-0.028	0.875379	0.999661	5	5	0.004	0.993536	0.995222	0	0	NA	NA	NA	6	20	1.698	1.41229e-05	7.03344e-05	11	25	1.17	0.000337269	0.00115732	92	92	-0.028	0.875305	0.999261	YDR305C
YDR306C	YDR306C	chrIV	-1	1075171	1073735	1075221	1073669	1	1	80	87	0.076	0.839885	0.999661	127	170	0.397	0.318346	0.484083	0	0	NA	NA	NA	5	33	2.372	2.32392e-06	1.36255e-05	133	203	0.581	0.129587	0.206613	80	87	0.076	0.839857	0.999261	YDR306C
YDR307W	YDR307W	chrIV	1	1075865	1077853	1075817	1077969	1	1	46	29	-0.552	0.00543748	0.110486	0	3	2.578	0.0112497	0.0346237	0	0	NA	NA	NA	1	2	0.933	0.270642	0.3661	1	6	1.724	0.0166245	0.0361132	46	29	-0.552	0.00544397	0.114201	YDR307W
YDR308C	SRB7	chrIV	-1	1078449	1078027	1078501	1077893	1	1	6	8	0.364	0.311496	0.976059	300	336	0.159	0.145354	0.270984	0	1	1.22	0.131313	NA	5	18	1.64	0.000115347	0.000459682	305	353	0.207	0.0517768	0.0959439	6	9	0.464	0.194812	0.858332	YDR308C
YDR309C	GIC2	chrIV	-1	1080199	1079048	1080269	1078797	1	1	69	48	-0.438	0.0798695	0.5728	31	53	0.752	0.0173121	0.0491852	1	0	-0.549	0.474406	NA	0	0	NA	NA	NA	31	53	0.747	0.0167633	0.0363829	70	48	-0.443	0.077862	0.586353	YDR309C
YDR310C	SUM1	chrIV	-1	1084316	1081128	1084604	1080941	0	0	4	2	-0.45	0.271847	0.94151	0	0	NA	NA	NA	0	0	NA	NA	NA	0	0	0.584	0.52218	NA	0	0	0.578	0.516654	NA	4	2	-0.451	0.27245	0.961491	YDR310C
YDR311W	TFB1	chrIV	1	1085065	1086993	1085064	1087088	1	1	141	127	-0.117	NA	NA	0	1	1.081	0.315175	NA	0	0	0.031	0.95268	NA	1	5	1.826	0.0070654	0.0170419	2	6	1.737	0.00453321	0.0115129	141	127	-0.117	NA	NA	YDR311W
YDR312W	SSF2	chrIV	1	1087581	1088942	1087544	1089064	0	1	103	126	0.268	0.275382	0.94256	0	0	0.41	0.729926	NA	0	1	0.598	0.477334	NA	0	2	1.265	0.215549	NA	0	2	1.368	0.161737	0.24796	103	126	0.271	0.269153	0.961491	YDR312W
YDR313C	PIB1	chrIV	-1	1090079	1089219	1090140	1089164	1	1	8	12	0.299	0.410819	0.999661	497	569	0.187	0.405975	0.576936	0	0	NA	NA	NA	1	3	0.984	0.213129	0.302066	498	572	0.19	0.39201	0.509551	8	12	0.3	0.411039	0.999261	YDR313C
YDR314C	RAD34	chrIV	-1	1092511	1090433	1092556	1090140	1	1	17	11	-0.347	0.347373	0.998108	71	137	0.909	0.0865051	0.180415	0	0	NA	NA	NA	3	2	-0.234	0.76341	0.822772	73	139	0.859	NA	NA	17	11	-0.348	0.347456	0.999261	YDR314C
YDR315C	IPK1	chrIV	-1	1093586	1092741	1093596	1092684	1	1	74	75	-0.016	0.948514	0.999661	1	6	2.129	0.00237943	0.00926644	0	0	NA	NA	NA	34	61	0.791	0.0659117	0.113309	35	67	0.882	0.0359158	0.0695983	74	75	-0.016	0.948489	0.999261	YDR315C
YDR316W	OMS1	chrIV	1	1093763	1095178	1093736	1095136	0	1	57	51	-0.107	NA	NA	0	0	NA	NA	NA	0	0	NA	NA	NA	3	10	1.573	0.00612541	0.0150638	3	10	1.57	0.005791	0.0142415	57	51	-0.107	NA	NA	YDR316W
YDR317W	HIM1	chrIV	1	1102184	1103428	1102136	1103464	1	0	16	20	0.206	0.615704	0.999661	1	7	2.177	0.00098487	0.00436391	0	0	NA	NA	NA	0	0	0.833	0.350908	NA	1	7	2.18	0.000594938	0.00190311	16	20	0.207	0.615837	0.999261	YDR317W
YDR318W	MCM21	chrIV	1	1103758	1104947	1103656	1105080	1	1	149	182	0.27	0.201779	0.857808	65	516	2.964	1.61457e-41	4.76297e-39	0	0	NA	NA	NA	23	104	2.019	8.83763e-05	0.000360974	88	619	2.761	1.87507e-25	1.06792e-23	149	182	0.27	0.201627	0.87196	YDR318W
YDR319C	YDR319C	chrIV	-1	1105827	1105003	1105932	1104940	1	1	37	29	-0.245	0.519674	0.999661	32	48	0.572	0.00843426	0.0268019	0	0	NA	NA	NA	0	2	1.866	0.0528372	0.0942272	32	50	0.626	0.00339877	0.00894365	37	29	-0.246	0.519665	0.999261	YDR319C
YDR320C	SWA2	chrIV	-1	1108101	1106095	1108180	1106012	0	1	55	39	-0.39	0.150156	0.758537	0	0	-0.012	0.989843	NA	0	0	NA	NA	NA	4	31	2.68	2.72198e-08	2.39763e-07	4	32	2.624	2.91455e-08	2.24947e-07	55	39	-0.391	0.150123	0.783652	YDR320C
YDR320C-A	DAD4	chrIV	-1	1108498	1108280	1108532	1108180	1	1	355	253	-0.457	0.039366	0.396569	0	2	2.992	0.00837358	NA	1	2	0.434	0.588563	NA	245	227	-0.117	0.641417	0.720613	245	229	-0.106	0.667402	0.759526	357	254	-0.452	0.0422997	0.429229	YDR320C-A
YDR321W	ASP1	chrIV	1	1108702	1109847	1108664	1109960	1	1	712	730	0.03	0.923924	0.999661	1	13	3.103	3.07654e-07	3.02526e-06	0	0	NA	NA	NA	7	56	2.913	2.92277e-18	1.06979e-16	8	69	2.981	1.33577e-22	5.96283e-21	712	730	0.03	0.923896	0.999261	YDR321W
YDR322C-A	TIM11	chrIV	-1	1112293	1112003	1112332	1111804	0	1	3061	3537	0.195	0.330341	0.984314	0	0	NA	NA	NA	0	0	-0.272	0.74775	NA	138	264	0.913	0.00181092	0.00528787	138	264	0.913	0.00167682	0.00480824	3061	3537	0.195	0.330399	0.999261	YDR322C-A
YDR322W	MRPL35	chrIV	1	1110589	1111692	1110576	1111832	0	1	139	131	-0.08	0.787158	0.999661	0	0	0.599	0.522752	NA	0	0	NA	NA	NA	2	11	1.946	0.000634709	0.00214221	2	11	1.983	0.00044226	0.00146876	139	131	-0.08	0.787109	0.999261	YDR322W
YDR323C	PEP7	chrIV	-1	1114027	1112480	1114060	1112332	1	1	63	67	0.074	0.81001	0.999661	7	24	1.605	0.000185084	0.000998776	0	0	NA	NA	NA	4	12	1.613	0.00112901	0.00350031	11	36	1.628	5.40814e-06	2.73442e-05	63	67	0.074	0.80997	0.999261	YDR323C
YDR324C	UTP4	chrIV	-1	1116691	1114433	1116732	1114252	1	1	74	70	-0.038	0.923989	0.999661	5	9	0.876	0.286964	0.448104	10	5	-0.696	0.366457	0.794578	1	3	0.758	0.346709	0.446412	2	7	1.295	0.106249	0.175021	88	80	-0.075	0.852451	0.999261	YDR324C
YDR325W	YCG1	chrIV	1	1117126	1120233	1117112	1120250	1	1	44	34	-0.225	0.556174	0.999661	1	3	1.379	0.150472	0.277289	0	0	NA	NA	NA	0	3	3.006	0.00170798	0.00502661	1	5	2.2	0.00423657	0.0108543	44	34	-0.226	0.556156	0.999261	YDR325W
YDR326C	YSP2	chrIV	-1	1124925	1120609	1125118	1120486	0	0	26	15	-0.371	0.36406	0.999661	0	0	NA	NA	NA	0	0	-0.392	0.571905	NA	0	0	NA	NA	NA	0	0	NA	NA	NA	26	15	-0.379	0.356646	0.999261	YDR326C
YDR328C	SKP1	chrIV	-1	1126018	1125434	1126086	1125182	0	1	678	782	0.185	0.467569	0.999661	0	0	0.855	0.363405	NA	7	11	0.621	0.222891	0.677118	2	0	-1.897	0.0439431	NA	2	0	-1.058	0.230439	0.332216	685	792	0.191	0.446744	0.999261	YDR328C
YDR329C	PEX3	chrIV	-1	1127595	1126270	1127630	1126246	0	1	157	175	0.133	0.54446	0.999661	0	0	0.698	0.524142	NA	0	0	NA	NA	NA	6	13	1.083	0.0406686	0.0749735	6	13	1.101	0.0357197	0.0692996	157	175	0.133	0.544346	0.999261	YDR329C
YDR330W	UBX5	chrIV	1	1127872	1129374	1127810	1129474	1	0	190	203	0.089	0.586556	0.999661	29	54	0.823	0.00011079	0.00063054	0	0	-0.266	0.752069	NA	0	0	-1.081	0.279668	NA	30	54	0.798	0.00015566	0.000574307	190	203	0.088	0.593792	0.999261	YDR330W
YDR331W	GPI8	chrIV	1	1129588	1130823	1129474	1130858	1	1	256	253	-0.015	0.94734	0.999661	1	1	0.345	0.715289	0.820764	5	4	-0.428	0.460287	0.872347	1	0	-1.336	0.164404	NA	2	1	-0.229	0.792438	0.859197	261	256	-0.023	0.919048	0.999261	YDR331W
YDR332W	IRC3	chrIV	1	1131001	1133070	1130970	1133122	1	1	1	0	-0.338	0.340348	0.990751	16	35	1.158	3.56139e-05	0.000227159	0	0	NA	NA	NA	2	8	1.575	0.0141502	0.0309434	18	43	1.239	8.82258e-06	4.29008e-05	1	0	-0.339	0.341578	0.999261	YDR332W
YDR333C	YDR333C	chrIV	-1	1135431	1133260	1135462	1132982	0	1	86	71	-0.155	0.694182	0.999661	0	0	0.056	0.95268	NA	0	0	0.031	0.95268	NA	3	15	2.377	2.86339e-05	0.000133107	3	15	2.372	2.53191e-05	0.00011122	86	71	-0.156	0.69409	0.999261	YDR333C
YDR334W	SWR1	chrIV	1	1135932	1140476	1135730	1140514	1	1	0	0	0.12	0.483699	NA	15	15	0.034	0.956274	0.970543	0	0	NA	NA	NA	2	3	0.423	NA	NA	16	18	0.145	0.818726	0.876385	0	0	0.117	0.489969	0.999261	YDR334W
YDR335W	MSN5	chrIV	1	1141168	1144842	1140811	1144939	0	1	10	13	0.185	0.581285	0.999661	0	0	NA	NA	NA	0	0	NA	NA	NA	0	4	2.358	0.0049154	0.0124788	0	4	2.333	0.00491791	0.0123509	10	13	0.185	0.581441	0.999261	YDR335W
YDR336W	YDR336W	chrIV	1	1145092	1146036	1145083	1146099	1	1	27	41	0.542	0.0261794	0.307346	1	5	2.242	0.00365239	0.0133156	0	0	NA	NA	NA	5	17	1.652	4.49683e-05	0.00019805	6	22	1.821	4.66644e-07	2.89027e-06	27	41	0.542	0.0262044	0.319257	YDR336W
YDR337W	MRPS28	chrIV	1	1146319	1147179	1146275	1147251	1	1	179	138	-0.364	0.0141979	0.214576	1	1	-0.106	0.92342	NA	0	0	0.272	0.599964	NA	1	4	1.465	0.10132	0.162682	2	5	1.159	0.137699	0.217085	179	138	-0.362	0.0144971	0.219683	YDR337W
YDR338C	YDR338C	chrIV	-1	1149466	1147379	1149527	1147255	1	1	11	12	0.031	0.922368	0.999661	1	0	-1.036	0.28328	0.443526	0	0	NA	NA	NA	2	2	0.475	0.544342	0.633973	3	2	0.043	0.945557	0.961892	11	12	0.031	0.922361	0.999261	YDR338C
YDR339C	FCF1	chrIV	-1	1150520	1149951	1150559	1149823	1	1	712	783	0.134	0.430744	0.999661	0	4	2.937	0.00162798	0.00669345	69	76	0.123	0.627868	0.943896	0	0	NA	NA	NA	0	4	2.66	0.00148251	0.00433127	781	859	0.136	0.384435	0.999261	YDR339C
YDR341C	YDR341C	chrIV	-1	1153626	1151803	1153679	1151623	1	1	1501	1260	-0.238	0.204085	0.861167	1	4	2.059	0.00475212	0.0165576	35	28	-0.227	0.550319	0.913898	3	8	1.12	0.0310775	0.0597385	4	12	1.466	0.00118184	0.00352773	1536	1288	-0.24	0.182028	0.837595	YDR341C
YDR342C	HXT7	chrIV	-1	1155928	1154216	1155978	1154116	1	1	3620	4142	0.082	0.83755	0.999661	3	9	1.358	0.0235305	0.0632962	0	0	NA	NA	NA	11	6	-0.797	0.312259	0.412013	14	16	0.058	0.926524	0.94952	3620	4142	0.083	0.837568	0.999261	YDR342C
YDR343C	HXT6	chrIV	-1	1161320	1159608	1161370	1159508	1	1	1411	1519	0.045	0.911114	0.999661	2	2	0.175	0.84113	0.908636	0	0	NA	NA	NA	11	7	-0.553	0.49266	0.586955	12	9	-0.399	0.599562	0.700337	1411	1519	0.045	0.911125	0.999261	YDR343C
YDR345C	HXT3	chrIV	-1	1164660	1162957	1164695	1162791	1	1	1184	1272	0.092	0.713537	0.999661	3	6	0.992	0.0968843	0.196996	1	1	0.392	0.612116	NA	5	16	1.505	0.000563372	0.00192209	8	22	1.379	0.00069525	0.00218312	1185	1273	0.092	0.712852	0.999261	YDR345C
YDR346C	SVF1	chrIV	-1	1168659	1167214	1168863	1166951	0	1	1044	831	-0.244	0.492692	0.999661	0	0	NA	NA	NA	7	8	0.365	0.482951	0.878832	5	5	0.231	0.654811	0.731665	5	5	0.229	0.652105	0.746748	1051	840	-0.241	0.498461	0.999261	YDR346C
YDR347W	MRP1	chrIV	1	1169178	1170143	1169075	1170211	1	1	205	153	-0.405	0.00886019	0.154536	1	2	1.319	0.182184	0.319273	0	0	NA	NA	NA	0	3	2.197	0.0149809	0.03244	1	5	1.97	0.00647243	0.0156673	205	153	-0.405	0.00883803	0.158726	YDR347W
YDR348C	PAL1	chrIV	-1	1171825	1170326	1172063	1170183	0	0	36	30	-0.227	0.414846	0.999661	0	0	NA	NA	NA	0	0	NA	NA	NA	0	0	0.091	0.927859	NA	0	0	0.09	0.926993	NA	36	30	-0.227	0.414732	0.999261	YDR348C
YDR349C	YPS7	chrIV	-1	1174176	1172386	1174279	1172303	1	1	195	246	0.291	0.281575	0.950839	1	7	2.152	0.00188402	0.00761351	0	0	NA	NA	NA	0	1	1.036	0.258564	0.353825	2	8	2.012	0.000377365	0.00127374	195	246	0.291	0.281384	0.969328	YDR349C
YDR350C	ATP22	chrIV	-1	1178174	1176120	1178216	1176015	1	1	1	2	0.418	0.298912	0.969821	47	50	0.083	0.806364	0.886775	1	2	0.98	0.137964	0.553084	1	0	-1.3	0.20083	NA	48	50	0.054	0.869961	0.912085	2	5	0.715	0.0649884	0.535725	YDR350C
YDR351W	SBE2	chrIV	1	1178666	1181260	1178444	1181404	0	1	6	3	-0.607	0.132322	0.726671	0	0	NA	NA	NA	1	1	-0.399	0.629191	NA	0	0	NA	NA	NA	0	0	NA	NA	NA	7	3	-0.61	0.127738	0.744964	YDR351W
YDR352W	YDR352W	chrIV	1	1181801	1182754	1181628	1182956	0	0	39	32	-0.182	0.586541	0.999661	0	0	NA	NA	NA	0	0	NA	NA	NA	0	0	0.043	0.95268	NA	0	0	0.041	0.95268	NA	39	32	-0.183	0.586529	0.999261	YDR352W
YDR353W	TRR1	chrIV	1	1183299	1184258	1183236	1184492	0	1	1542	1392	-0.142	0.421611	0.999661	0	0	0.072	0.942374	NA	0	0	0.031	0.95268	NA	6	5	-0.237	0.702764	0.772877	6	5	-0.242	0.682858	0.771974	1542	1392	-0.142	0.42149	0.999261	YDR353W
YDR354W	TRP4	chrIV	1	1184747	1185889	1184636	1185956	1	1	172	191	0.128	0.599866	0.999661	0	2	2.654	0.0141607	0.04165	0	0	NA	NA	NA	1	9	2.609	2.1342e-05	0.000101847	1	11	2.827	2.08009e-06	1.1414e-05	172	191	0.128	0.599758	0.999261	YDR354W
YDR356W	SPC110	chrIV	1	1186107	1188941	1186076	1189220	1	1	34	46	0.223	NA	NA	3	4	0.313	0.641667	0.770611	0	1	1.033	0.136598	NA	4	7	0.586	0.440944	0.539902	7	10	0.541	0.331212	0.447181	34	47	0.238	NA	NA	YDR356W
YDR357C	CNL1	chrIV	-1	1189567	1189199	1189736	1189112	1	1	21	12	-0.679	0.0296723	0.329634	303	340	0.162	0.354599	0.523469	105	99	-0.094	0.854309	0.979426	0	0	NA	NA	NA	303	340	0.162	0.351862	0.468802	126	110	-0.144	0.701512	0.999261	YDR357C
YDR358W	GGA1	chrIV	1	1190059	1191732	1190012	1191860	1	1	196	198	0.008	0.983332	0.999661	1	3	1.085	0.179914	0.316353	0	0	NA	NA	NA	5	24	2.016	7.78017e-05	0.000323202	7	27	1.896	6.20547e-06	3.11531e-05	196	198	0.008	0.98333	0.999261	YDR358W
YDR359C	EAF1	chrIV	-1	1194884	1191936	1195161	1191912	0	0	2	0	-0.541	0.0995469	0.635153	0	0	NA	NA	NA	0	0	NA	NA	NA	0	0	0.541	0.536983	NA	0	0	0.529	0.535301	NA	2	0	-0.541	0.100863	0.66167	YDR359C
YDR361C	BCP1	chrIV	-1	1196263	1195412	1196305	1195161	1	1	768	1411	0.641	NA	NA	16	28	0.795	0.0802685	0.170764	0	0	NA	NA	NA	5	34	2.474	5.83677e-07	3.87405e-06	22	62	1.461	0.000554847	0.00179339	768	1411	0.642	NA	NA	YDR361C
YDR362C	TFC6	chrIV	-1	1198697	1196679	1198801	1196529	1	1	83	78	-0.029	NA	NA	94	92	-0.018	NA	NA	0	0	NA	NA	NA	2	23	3	0.000158801	0.000620395	95	115	0.24	NA	NA	83	78	-0.029	NA	NA	YDR362C
YDR363W	ESC2	chrIV	1	1199183	1200553	1198989	1201493	1	1	26	30	0.121	0.765575	0.999661	44	68	0.603	0.155204	0.284822	0	0	NA	NA	NA	1	6	2.311	0.00169883	0.00500359	45	73	0.682	0.10403	0.171938	26	30	0.121	0.765595	0.999261	YDR363W
YDR363W-A	SEM1	chrIV	1	1202128	1202397	1202101	1202661	1	1	1515	1839	0.26	0.210481	0.871351	14	36	1.385	4.62343e-05	0.000287834	0	0	NA	NA	NA	70	214	1.593	2.75935e-20	1.33369e-18	84	250	1.565	1.05787e-23	5.04015e-22	1515	1839	0.26	0.210295	0.886828	YDR363W-A
YDR364C	CDC40	chrIV	-1	1204210	1202843	1204233	1202433	1	1	2	9	1.35	0.000313679	0.0113504	66	125	0.91	0.00594385	0.0198888	0	0	NA	NA	NA	56	414	2.852	9.38912e-30	1.14184e-27	121	539	2.107	3.69439e-14	6.49139e-13	2	9	1.352	0.000320749	0.0121841	YDR364C
YDR365C	ESF1	chrIV	-1	1206383	1204497	1206449	1204497	1	1	608	544	-0.078	NA	NA	2	5	1.359	0.0390978	0.0957828	0	0	NA	NA	NA	5	18	1.54	0.049182	0.0884197	7	23	1.503	0.0373325	0.0720337	608	544	-0.078	NA	NA	YDR365C
YDR366C	YDR366C	chrIV	-1	1212836	1212438	1212886	1212338	1	1	2	1	-0.381	0.336194	0.990751	57	104	0.851	9.19546e-05	0.000534514	0	0	NA	NA	NA	0	2	0.99	0.304534	NA	58	106	0.857	8.93194e-05	0.000350974	2	1	-0.383	0.336825	0.999261	YDR366C
YDR367W	KEI1	chrIV	1	1212848	1213614	1212781	1213637	1	1	188	166	-0.195	0.197866	0.846419	0	2	1.557	0.0988039	0.200209	0	0	0.558	0.490552	NA	4	10	1.26	0.0152152	0.0328906	4	11	1.356	0.00422778	0.0108374	188	166	-0.193	0.206524	0.879751	YDR367W
YDR368W	YPR1	chrIV	1	1213904	1214842	1213845	1215005	0	1	490	422	-0.169	0.616992	0.999661	0	0	NA	NA	NA	0	0	NA	NA	NA	8	10	0.283	0.58232	0.666982	8	10	0.282	0.580109	0.685043	490	422	-0.17	0.61688	0.999261	YDR368W
YDR369C	XRS2	chrIV	-1	1217580	1215016	1217609	1215025	1	1	15	16	0.04	0.898709	0.999661	1	3	1.026	0.219655	0.367476	0	0	NA	NA	NA	4	18	2.039	8.29694e-07	5.33329e-06	5	21	1.877	9.71507e-07	5.68337e-06	15	16	0.04	0.898803	0.999261	YDR369C
YDR370C	YDR370C	chrIV	-1	1219110	1217782	1219113	1217777	1	1	82	95	0.186	0.448823	0.999661	2	10	2.297	0.00135522	0.00575236	0	0	NA	NA	NA	71	193	1.403	5.72284e-05	0.000246011	73	203	1.437	4.89792e-05	0.000203771	82	95	0.186	0.448716	0.999261	YDR370C
YDR371W	CTS2	chrIV	1	1219413	1220948	1219349	1221053	1	1	726	756	0.056	0.795483	0.999661	142	446	1.638	6.26973e-12	1.28294e-10	2	1	-0.292	0.711389	0.960018	0	0	0.653	0.493337	NA	142	446	1.632	4.95244e-12	6.49188e-11	727	757	0.055	0.798808	0.999261	YDR371W
YDR372C	VPS74	chrIV	-1	1222149	1221112	1222457	1220969	0	1	12	10	-0.142	0.715717	0.999661	0	0	NA	NA	NA	0	0	NA	NA	NA	4	6	0.552	0.323166	0.422903	4	6	0.552	0.31495	0.428377	12	10	-0.142	0.715897	0.999261	YDR372C
YDR373W	FRQ1	chrIV	1	1222759	1223331	1222685	1223381	1	1	543	527	-0.041	0.846084	0.999661	15	13	-0.185	0.665464	0.787838	0	0	NA	NA	NA	13	36	1.384	0.000921973	0.0029332	28	48	0.767	0.00348363	0.0090993	543	527	-0.041	0.846027	0.999261	YDR373W
YDR374W-A	YDR374W-A	chrIV	1	1224757	1225026	1224741	1225197	0	1	290	428	0.457	0.159755	0.786564	0	0	NA	NA	NA	0	0	NA	NA	NA	189	611	1.646	8.30409e-07	5.33329e-06	189	611	1.644	7.51812e-07	4.49364e-06	290	428	0.458	0.159602	0.806182	YDR374W-A
YDR375C	BCS1	chrIV	-1	1226536	1225166	1228225	1226529	1	1	35	21	-0.664	0.00561441	0.113594	9	30	1.778	3.34287e-05	0.000216735	0	0	NA	NA	NA	5	20	1.965	1.2063e-05	6.11254e-05	13	50	1.88	3.23289e-08	2.48356e-07	35	21	-0.664	0.00563419	0.117316	YDR375C
YDR376W	ARH1	chrIV	1	1226822	1228303	1226749	1228301	0	1	113	90	-0.339	0.0389299	0.395513	0	0	NA	NA	NA	0	0	NA	NA	NA	12	33	1.372	2.47862e-05	0.000116805	12	33	1.37	1.83295e-05	8.27919e-05	113	90	-0.339	0.038859	0.414045	YDR376W
YDR377W	ATP17	chrIV	1	1228611	1228916	1228533	1229325	0	1	968	922	-0.052	0.88749	0.999661	0	0	NA	NA	NA	0	0	NA	NA	NA	40	36	-0.168	0.767816	0.825632	40	36	-0.167	0.768739	0.839256	968	922	-0.052	0.887458	0.999261	YDR377W
YDR378C	LSM6	chrIV	-1	1229609	1229349	1229641	1229097	1	1	2704	2980	0.122	NA	NA	4	9	1.216	0.0137039	0.0406207	0	0	NA	NA	NA	168	376	1.136	5.5696e-06	3.02121e-05	172	383	1.131	3.18744e-06	1.69643e-05	2704	2982	0.123	NA	NA	YDR378C
YDR379C-A	YDR379C-A	chrIV	-1	1233517	1233278	1233561	1233137	1	1	748	433	-0.522	0.183646	0.820813	64	151	1.197	0.00238526	0.00927891	0	0	NA	NA	NA	89	47	-0.856	0.162352	0.240971	153	198	0.344	0.445538	0.563605	748	433	-0.524	0.183612	0.83771	YDR379C-A
YDR379W	RGA2	chrIV	1	1230167	1233196	1230061	1233253	1	1	0	0	0.008	0.95268	NA	16	16	0.083	0.866896	0.923229	0	0	NA	NA	NA	0	2	2.407	0.01369	0.0300241	16	18	0.222	0.658769	0.751773	0	0	0.008	0.95268	0.999261	YDR379W
YDR380W	ARO10	chrIV	1	1234218	1236125	1234125	1236253	0	0	41	56	0.393	0.0347271	0.366194	0	0	NA	NA	NA	0	0	NA	NA	NA	0	0	0.586	0.550177	NA	0	0	0.575	0.548534	NA	41	56	0.393	0.0347057	0.386367	YDR380W
YDR381C-A	YDR381C-A	chrIV	-1	1238850	1238312	1239129	1238145	1	1	125	111	-0.181	0.344181	0.994697	13	17	0.357	0.319244	0.484616	0	0	NA	NA	NA	42	67	0.655	0.0106007	0.0243401	55	84	0.6	0.00583921	0.0143234	125	111	-0.181	0.34406	0.999261	YDR381C-A
YDR381W	YRA1	chrIV	1	1236558	1238004	1236453	1238213	0	1	718	571	-0.309	0.120759	0.691462	0	0	NA	NA	NA	0	0	NA	NA	NA	5	6	0.214	0.715252	0.783619	5	6	0.211	0.715893	0.798031	718	571	-0.309	0.120604	0.721577	YDR381W
YDR382W	RPP2B	chrIV	1	1239492	1239824	1239405	1239981	0	1	6276	7016	0.146	0.53249	0.999661	0	0	NA	NA	NA	0	0	NA	NA	NA	68	73	0.085	0.774132	0.830765	68	73	0.084	0.772476	0.84216	6276	7016	0.146	0.532331	0.999261	YDR382W
YDR383C	NKP1	chrIV	-1	1240676	1239960	1240689	1239905	1	1	32	40	0.303	0.262071	0.932157	13	54	1.894	0.00103908	0.0045524	0	1	1.018	0.180668	NA	15	69	2.029	4.22425e-05	0.000187358	28	123	1.979	5.29781e-05	0.000218247	32	41	0.317	0.236578	0.932845	YDR383C
YDR384C	ATO3	chrIV	-1	1242031	1241204	1242137	1241049	1	1	160	130	-0.279	0.175874	0.811212	104	210	0.991	0.000479212	0.00230804	0	0	NA	NA	NA	1	2	0.404	0.615847	0.69722	106	212	0.981	0.000322415	0.00111019	160	130	-0.279	0.175723	0.826018	YDR384C
YDR385W	EFT2	chrIV	1	1243230	1245758	1243157	1245925	0	1	3380	2615	-0.343	0.100705	0.639451	0	0	NA	NA	NA	18	17	-0.059	0.887978	0.979426	10	11	0.115	0.866732	0.899912	10	11	0.115	0.867191	0.90996	3398	2632	-0.342	0.102688	0.666642	YDR385W
YDR386W	MUS81	chrIV	1	1246084	1247982	1246077	1248093	1	1	13	24	0.664	0.0602836	0.492239	36	39	0.043	0.842462	0.908965	0	0	NA	NA	NA	11	63	2.424	3.79375e-07	2.62912e-06	47	102	1.108	0.000190705	0.000691758	13	24	0.665	0.0603994	0.519213	YDR386W
YDR387C	YDR387C	chrIV	-1	1249821	1248154	1249961	1248081	1	1	7	11	0.43	0.244962	0.924452	77	176	1.171	1.20703e-06	1.08449e-05	0	0	NA	NA	NA	2	5	0.946	0.155236	0.231901	80	180	1.161	1.13318e-06	6.57484e-06	7	11	0.431	0.245379	0.939986	YDR387C
YDR388W	RVS167	chrIV	1	1250186	1251634	1250141	1251757	1	1	1821	1669	-0.117	0.594279	0.999661	0	1	1.476	0.173869	0.308829	47	59	0.309	0.325367	0.760407	2	18	2.851	3.17516e-07	2.26282e-06	2	19	2.798	2.82358e-07	1.83126e-06	1869	1728	-0.105	0.620869	0.999261	YDR388W
YDR389W	SAC7	chrIV	1	1252537	1254501	1252013	1254701	0	1	0	1	0.334	0.296559	0.968642	0	0	NA	NA	NA	0	2	1.861	0.0251192	NA	0	0	0.085	0.931254	NA	0	0	0.084	0.93094	NA	0	3	0.868	0.0212271	0.28414	YDR389W
YDR390C	UBA2	chrIV	-1	1256847	1254937	1256889	1254889	1	1	167	153	-0.124	0.621295	0.999661	1	0	-0.254	0.818944	0.895602	0	0	0.033	0.948627	NA	2	8	1.641	0.00242555	0.0067786	3	8	1.442	0.00285308	0.00766233	167	153	-0.125	0.618617	0.999261	YDR390C
YDR391C	YDR391C	chrIV	-1	1258056	1257358	1258473	1257281	1	1	630	627	-0.009	0.972533	0.999661	180	513	1.489	4.81575e-07	4.54607e-06	1	2	0.517	0.532357	NA	20	25	0.277	0.603959	0.686441	199	537	1.398	4.05518e-06	2.10844e-05	631	629	-0.007	0.978713	0.999261	YDR391C
YDR392W	SPT3	chrIV	1	1258696	1259709	1258637	1259725	1	1	103	92	-0.117	0.716239	0.999661	1	13	2.837	2.49427e-06	2.09235e-05	0	2	1.285	0.108647	NA	1	0	-1.35	0.178544	NA	2	13	2.353	1.0682e-05	5.07958e-05	103	93	-0.102	0.751641	0.999261	YDR392W
YDR393W	SHE9	chrIV	1	1259901	1261271	1259853	1261421	0	1	96	70	-0.248	NA	NA	0	0	0.76	0.5028	NA	0	2	1.076	0.201432	NA	0	1	0.43	0.666682	NA	0	1	0.687	0.474156	NA	96	72	-0.237	NA	NA	YDR393W
YDR394W	RPT3	chrIV	1	1261681	1262967	1261565	1263053	1	1	1109	1059	-0.065	0.699271	0.999661	4	16	2.236	1.3069e-06	1.16242e-05	0	0	NA	NA	NA	6	12	1.002	0.0172517	0.0365592	9	28	1.589	1.46264e-06	8.28273e-06	1109	1059	-0.065	0.699144	0.999261	YDR394W
YDR395W	SXM1	chrIV	1	1263324	1266158	1263205	1266277	0	1	253	188	-0.282	0.462123	0.999661	0	0	-1.36	0.245088	NA	0	1	0.938	0.225289	NA	0	0	0.798	0.304803	NA	0	0	0.249	0.804011	NA	253	189	-0.28	0.466501	0.999261	YDR395W
YDR397C	NCB2	chrIV	-1	1266898	1266366	1266977	1266281	1	1	775	758	-0.03	0.799177	0.999661	0	3	2.224	0.0275778	0.0717308	0	0	0.031	0.952184	NA	34	72	1.056	0.00132399	0.00401887	34	75	1.101	0.000639466	0.00203112	775	758	-0.03	0.799043	0.999261	YDR397C
YDR398W	UTP5	chrIV	1	1267471	1269402	1267349	1269525	1	0	27	19	-0.308	0.440056	0.999661	3	5	0.724	0.255537	0.410065	0	0	NA	NA	NA	0	0	0.207	0.839023	NA	4	6	0.704	0.235351	0.337725	27	19	-0.309	0.439934	0.999261	YDR398W
YDR399W	HPT1	chrIV	1	1270068	1270733	1270005	1270805	1	1	606	434	-0.377	0.259346	0.931653	163	393	1.24	0.000997389	0.00439696	0	0	NA	NA	NA	29	94	1.649	3.28842e-09	3.44371e-08	192	487	1.306	6.34972e-05	0.000257893	606	434	-0.378	0.259124	0.949606	YDR399W
YDR400W	URH1	chrIV	1	1271063	1272085	1271005	1272213	0	1	420	288	-0.501	0.0121551	0.195177	0	0	0.517	0.581647	NA	4	4	-0.035	0.950146	0.980586	1	4	1.262	0.0556364	0.0984277	1	4	1.26	0.0525012	0.0969961	424	292	-0.496	0.0128641	0.205021	YDR400W
YDR403W	DIT1	chrIV	1	1274602	1276212	1275389	1276317	0	0	0	0	NA	NA	NA	0	0	NA	NA	NA	0	0	NA	NA	NA	0	0	NA	NA	NA	0	0	NA	NA	NA	0	0	NA	NA	NA	YDR403W
YDR404C	RPB7	chrIV	-1	1277169	1276654	1277369	1276585	0	1	236	215	-0.11	0.742646	0.999661	0	0	NA	NA	NA	2	5	0.921	0.151569	0.576581	12	12	0.059	0.895996	0.921917	12	12	0.058	0.89677	0.931259	238	220	-0.097	0.770902	0.999261	YDR404C
YDR405W	MRP20	chrIV	1	1277646	1278437	1277581	1278525	1	1	48	36	-0.385	0.0561133	0.47577	2	3	0.543	0.512553	0.669534	3	6	0.929	0.110257	0.517978	0	0	NA	NA	NA	2	3	0.514	0.510774	0.621534	51	41	-0.275	0.14965	0.783652	YDR405W
YDR406W	PDR15	chrIV	1	1279210	1283799	1279160	1283899	1	1	72	45	-0.597	0.0521366	0.459091	69	57	-0.252	0.521883	0.677224	0	0	NA	NA	NA	1	0	-0.283	0.758713	NA	69	58	-0.254	0.52556	0.635457	72	45	-0.598	0.0522708	0.480174	YDR406W
YDR407C	TRS120	chrIV	-1	1287938	1284069	1288017	1284017	1	1	37	42	0.178	0.439434	0.999661	2	1	-0.761	0.394843	0.565201	0	0	NA	NA	NA	1	2	1.002	0.29397	NA	3	3	0.024	0.971912	0.979623	37	42	0.179	0.439447	0.999261	YDR407C
YDR408C	ADE8	chrIV	-1	1288859	1288215	1288937	1288081	1	1	601	480	-0.243	0.495962	0.999661	125	243	0.933	0.00569412	0.0191608	0	0	NA	NA	NA	35	30	-0.222	0.655522	0.732242	160	273	0.742	0.0300016	0.0597019	601	480	-0.243	0.495688	0.999261	YDR408C
YDR409W	SIZ1	chrIV	1	1289406	1292120	1289381	1292365	0	1	17	17	0.04	0.876981	0.999661	0	0	1.771	0.135837	NA	0	0	0.329	0.524325	NA	2	3	0.457	0.48039	0.575491	2	4	0.701	0.248401	0.352572	17	17	0.057	0.824104	0.999261	YDR409W
YDR410C	STE14	chrIV	-1	1293091	1292372	1293153	1292329	1	1	319	376	0.201	0.479094	0.999661	2	3	0.707	0.304645	0.468439	0	2	0.873	0.302344	NA	6	6	0	0.999942	0.999942	8	9	0.233	0.564934	0.671451	320	378	0.205	0.472321	0.999261	YDR410C
YDR411C	DFM1	chrIV	-1	1294394	1293369	1294465	1293329	0	0	156	182	0.207	0.252523	0.928511	0	0	0.056	0.95268	NA	0	0	0.48	0.491391	NA	0	0	0.08	0.937347	NA	0	0	0.08	0.936639	0.956331	156	182	0.209	0.25054	0.943731	YDR411C
YDR412W	RRP17	chrIV	1	1294693	1295400	1294629	1295557	0	1	367	342	-0.077	0.819099	0.999661	0	0	0.104	0.930573	NA	1	0	-1.118	0.180327	NA	11	35	1.533	1.31426e-05	6.59754e-05	11	35	1.531	1.06655e-05	5.07663e-05	367	342	-0.079	0.814733	0.999261	YDR412W
YDR415C	YDR415C	chrIV	-1	1298161	1297037	1298209	1296993	1	1	432	443	0.027	0.805426	0.999661	0	1	1.954	0.100828	NA	0	0	NA	NA	NA	18	28	0.666	0.0752092	0.127014	18	30	0.715	0.0535892	0.0987852	432	443	0.027	0.8054	0.999261	YDR415C
YDR416W	SYF1	chrIV	1	1298432	1301011	1298357	1300973	0	1	39	42	0.073	0.85869	0.999661	0	0	0.54	0.567615	NA	0	0	-0.379	0.632502	NA	2	3	0.299	0.757508	0.818282	2	4	0.364	0.700344	0.786894	39	42	0.069	0.866952	0.999261	YDR416W
YDR418W	RPL12B	chrIV	1	1301616	1302113	1301565	1302229	1	1	8758	8447	-0.049	0.800463	0.999661	6	45	2.916	1.62034e-09	2.35082e-08	0	0	NA	NA	NA	152	150	-0.016	0.963377	0.973448	158	196	0.303	0.327941	0.44349	8758	8447	-0.049	0.800383	0.999261	YDR418W
YDR419W	RAD30	chrIV	1	1303174	1305072	1303165	1305389	0	1	76	89	0.166	0.652032	0.999661	0	0	NA	NA	NA	0	0	0.323	0.609053	NA	8	24	1.344	NA	NA	8	24	1.337	NA	NA	76	89	0.168	0.649561	0.999261	YDR419W
YDR420W	HKR1	chrIV	1	1306267	1311675	1305893	1311757	1	0	0	0	NA	NA	NA	2	0	-1.595	0.123464	0.237534	0	0	NA	NA	NA	0	0	0.032	0.974993	NA	2	1	-1.18	0.204005	0.300897	0	0	NA	NA	NA	YDR420W
YDR421W	ARO80	chrIV	1	1312040	1314892	1311965	1315085	1	1	1	0	-0.26	0.416562	0.999661	14	16	0.255	0.577892	0.725222	0	0	NA	NA	NA	0	3	2.064	0.0103994	0.0239497	14	19	0.435	0.317367	0.430963	1	0	-0.261	0.417103	0.999261	YDR421W
YDR422C	SIP1	chrIV	-1	1317773	1315326	1317841	1315041	0	1	133	116	-0.193	0.261702	0.932157	0	0	NA	NA	NA	0	0	NA	NA	NA	1	3	0.966	0.187316	0.270361	1	3	0.963	0.182099	0.273177	133	116	-0.193	0.261536	0.95292	YDR422C
YDR423C	CAD1	chrIV	-1	1319227	1318046	1319241	1317993	1	1	400	421	0.077	0.63569	0.999661	5	7	0.314	0.589512	0.733353	115	136	0.241	0.387279	0.811486	6	66	3.149	1.01924e-07	8.03876e-07	7	68	2.962	3.20169e-07	2.04438e-06	519	562	0.113	0.49339	0.999261	YDR423C
YDR424C	DYN2	chrIV	-1	1319841	1319387	1319897	1319409	1	1	1236	1366	0.139	0.349576	0.998108	1	5	1.9	0.0137911	0.0406884	0	0	NA	NA	NA	27	62	1.171	0.000920344	0.00293049	28	67	1.229	0.000191411	0.0006928	1236	1366	0.139	0.349375	0.999261	YDR424C
YDR425W	SNX41	chrIV	1	1320064	1321941	1319981	1321957	0	1	25	23	-0.166	0.532553	0.999661	0	0	NA	NA	NA	0	0	0.031	0.95268	NA	0	1	0.727	0.437826	NA	0	1	0.713	0.434608	NA	25	23	-0.166	0.534466	0.999261	YDR425W
YDR427W	RPN9	chrIV	1	1322205	1323386	1322173	1323453	0	1	533	450	-0.216	0.419653	0.999661	0	0	NA	NA	NA	0	7	3.156	2.56915e-06	0.000331054	0	1	1.141	0.215073	0.30417	0	1	1.128	0.213955	0.31236	533	458	-0.196	0.462171	0.999261	YDR427W
YDR428C	BNA7	chrIV	-1	1324239	1323454	1324353	1323409	1	1	370	427	0.149	0.691171	0.999661	1	0	-1.982	0.0844686	0.177565	0	0	NA	NA	NA	13	50	1.853	3.5655e-07	2.49386e-06	14	50	1.757	9.27803e-07	5.45345e-06	370	427	0.149	0.691193	0.999261	YDR428C
YDR429C	TIF35	chrIV	-1	1325301	1324477	1325337	1324353	1	1	2074	2101	0.014	NA	NA	1	5	1.929	0.00830976	0.0265014	0	0	NA	NA	NA	19	44	1.161	2.08305e-06	1.23866e-05	20	49	1.24	1.73115e-07	1.16706e-06	2074	2101	0.014	NA	NA	YDR429C
YDR430C	CYM1	chrIV	-1	1328470	1325501	1328545	1325513	1	1	60	56	-0.106	0.7181	0.999661	1	2	0.65	0.374038	0.544895	0	0	NA	NA	NA	1	1	-0.293	0.754342	NA	3	4	0.239	0.694597	0.78192	60	56	-0.106	0.718039	0.999261	YDR430C
YDR432W	NPL3	chrIV	1	1328783	1330027	1328733	1330127	0	1	2495	2625	0.071	0.606525	0.999661	0	0	0.06	0.948925	NA	0	0	NA	NA	NA	19	66	1.73	2.36996e-08	2.11223e-07	19	66	1.729	1.55294e-08	1.24916e-07	2495	2625	0.071	0.606374	0.999261	YDR432W
YDR434W	GPI17	chrIV	1	1331237	1332841	1331133	1332941	1	0	392	380	-0.04	0.850689	0.999661	0	1	1.99	0.0934618	NA	0	0	NA	NA	NA	0	0	1.21	0.230516	NA	0	1	2.044	0.0368104	NA	392	380	-0.04	0.850647	0.999261	YDR434W
YDR435C	PPM1	chrIV	-1	1333969	1332983	1333993	1332817	1	1	99	118	0.209	0.456961	0.999661	19	24	0.272	0.411277	0.581902	0	0	NA	NA	NA	10	19	0.95	0.00749581	0.0179652	29	44	0.544	0.0265889	0.0539287	99	118	0.21	0.45686	0.999261	YDR435C
YDR436W	PPZ2	chrIV	1	1334821	1336953	1334581	1336989	0	1	13	12	0.012	0.967834	0.999661	0	0	NA	NA	NA	0	0	NA	NA	NA	6	17	1.496	0.000726999	0.00238537	6	17	1.493	0.000646968	0.00205101	13	12	0.012	0.967916	0.999261	YDR436W
YDR437W	GPI19	chrIV	1	1337352	1337774	1337302	1337874	1	1	23	49	0.973	4.92443e-05	0.00236507	0	2	2.726	0.0171024	NA	0	0	0.663	0.434004	NA	0	1	1.168	0.246891	NA	0	2	2.182	0.0162926	0.0355482	23	49	0.976	5.25213e-05	0.00261305	YDR437W
YDR438W	THI74	chrIV	1	1338274	1339386	1338224	1339486	1	0	3	1	-0.877	0.030696	0.337848	33	47	0.469	0.315981	0.482143	0	0	-0.06	0.934049	NA	0	0	-0.551	0.587558	NA	33	47	0.453	0.307367	0.420836	3	1	-0.826	0.0432467	0.432621	YDR438W
YDR439W	LRS4	chrIV	1	1339676	1340719	1339626	1340819	1	1	94	101	0.115	0.594666	0.999661	5	16	1.661	0.000468648	0.00226332	0	0	NA	NA	NA	1	3	1.262	0.0911892	0.14876	6	19	1.638	2.97471e-05	0.000128322	94	101	0.115	0.594515	0.999261	YDR439W
YDR440W	DOT1	chrIV	1	1342493	1344241	1342405	1344317	1	1	43	45	0.069	0.840636	0.999661	0	1	1.577	0.181123	NA	0	0	0.277	0.592598	NA	0	1	1.238	0.140075	NA	0	2	2.047	0.0353739	NA	43	45	0.073	0.832499	0.999261	YDR440W
YDR441C	APT2	chrIV	-1	1345062	1344517	1345217	1344233	1	1	1	0	-0.372	0.264265	0.935733	167	186	0.16	0.615537	0.751479	0	0	NA	NA	NA	163	186	0.176	0.561773	0.649459	330	372	0.17	0.393991	0.511723	1	0	-0.373	0.26542	0.958382	YDR441C
YDR443C	SSN2	chrIV	-1	1349938	1345676	1350025	1345377	1	0	93	79	-0.117	NA	NA	3	9	1.5	0.0409917	0.0987052	0	0	NA	NA	NA	0	0	0.043	0.95268	NA	3	9	1.439	0.0399668	0.076432	93	79	-0.117	NA	NA	YDR443C
YDR444W	YDR444W	chrIV	1	1350290	1352353	1350213	1352349	1	1	55	50	-0.144	0.572152	0.999661	48	109	1.163	0.000289938	0.00148321	0	0	0.236	0.779629	NA	1	7	2.034	0.00173745	0.00510538	50	116	1.196	0.000195017	0.000704819	56	50	-0.139	0.590424	0.999261	YDR444W
YDR447C	RPS17B	chrIV	-1	1355553	1354829	1355609	1354777	1	1	6841	6083	-0.164	0.244624	0.924452	0	1	0.212	0.828695	0.901014	0	0	NA	NA	NA	21	230	3.288	6.65358e-15	1.67227e-13	22	231	3.291	3.92749e-19	1.13805e-17	6841	6083	-0.164	0.244423	0.939986	YDR447C
YDR448W	ADA2	chrIV	1	1356065	1357369	1355973	1357437	1	1	47	53	0.167	0.496857	0.999661	13	15	0.309	0.440673	0.609141	0	0	NA	NA	NA	1	4	1.654	0.023741	0.0475831	14	20	0.52	0.181344	0.272315	47	53	0.167	0.496805	0.999261	YDR448W
YDR449C	UTP6	chrIV	-1	1358902	1357580	1358953	1357449	1	1	63	66	0.034	0.933022	0.999661	2	3	0.937	0.280253	0.439924	0	0	NA	NA	NA	0	6	2.496	0.00617341	0.0151443	2	9	1.782	0.0207543	0.0436677	63	66	0.035	0.932993	0.999261	YDR449C
YDR450W	RPS18A	chrIV	1	1359923	1360798	1359893	1360909	1	1	27335	25601	-0.088	0.674897	0.999661	40	78	0.952	0.000211302	0.00111978	0	0	NA	NA	NA	241	432	0.829	0.00499804	0.0126376	281	510	0.851	0.000467544	0.0015424	27335	25601	-0.088	0.67477	0.999261	YDR450W
YDR451C	YHP1	chrIV	-1	1362181	1361120	1362233	1360921	1	1	235	151	-0.405	0.305855	0.974803	1	1	-0.842	0.330612	0.496909	0	0	NA	NA	NA	2	1	-1.147	0.211085	NA	3	1	-1.075	0.114222	0.186113	235	151	-0.407	0.305703	0.983778	YDR451C
YDR452W	PPN1	chrIV	1	1362878	1364902	1362741	1365053	1	1	2621	2645	0.009	NA	NA	107	188	0.772	0.194472	0.33582	0	0	0.031	0.95268	NA	1	2	-0.149	0.85085	0.888561	108	190	0.744	0.195887	0.291038	2621	2645	0.009	NA	NA	YDR452W
YDR453C	TSA2	chrIV	-1	1365662	1365072	1365721	1365033	1	1	151	154	0.007	0.980044	0.999661	4	3	0.04	0.948188	0.964957	0	0	NA	NA	NA	1	2	0.27	0.775991	0.831813	5	5	0.114	0.825912	0.881791	151	154	0.007	0.980026	0.999261	YDR453C
YDR454C	GUK1	chrIV	-1	1366827	1366264	1366865	1366161	1	1	1991	1722	-0.202	0.14857	0.75581	20	107	2.361	5.02888e-18	2.02298e-16	0	0	NA	NA	NA	7	9	0.406	0.403817	0.504103	26	116	2.059	2.44656e-16	5.43619e-15	1991	1722	-0.202	0.1484	0.780139	YDR454C
YDR456W	NHX1	chrIV	1	1367485	1369386	1367437	1369469	1	1	0	1	0.034	0.917477	0.999661	72	51	-0.505	0.00574487	0.0192949	0	0	NA	NA	NA	1	2	0.284	0.756079	NA	73	53	-0.489	0.00582402	0.0143003	0	1	0.034	0.918189	0.999261	YDR456W
YDR458C	HEH2	chrIV	-1	1382046	1380055	1382097	1379881	1	1	101	75	-0.319	0.348747	0.998108	12	25	1.045	0.0792916	0.169398	0	0	NA	NA	NA	2	2	-0.236	0.732526	0.797236	14	27	0.878	0.10538	0.173937	101	75	-0.32	0.348578	0.999261	YDR458C
YDR459C	PFA5	chrIV	-1	1383443	1382319	1383553	1382129	1	0	0	0	NA	NA	NA	34	86	1.305	0.0014942	0.00623758	0	0	NA	NA	NA	0	0	-0.522	0.591722	NA	34	86	1.282	0.00134448	0.00395673	0	0	NA	NA	NA	YDR459C
YDR460W	TFB3	chrIV	1	1383811	1384776	1383677	1384901	0	1	62	48	-0.216	NA	NA	0	0	NA	NA	NA	0	0	0.05	0.951486	NA	2	5	1.661	0.00748646	0.0179557	2	5	1.661	0.00666569	0.0160879	62	48	-0.217	NA	NA	YDR460W
YDR461C-A	YDR461C-A	chrIV	-1	1385766	1385524	1385825	1385369	1	1	26	19	-0.341	0.322458	0.982044	909	824	-0.141	0.668882	0.788584	2	2	-0.102	0.887279	NA	40	101	1.23	0.0143058	0.0312293	200	243	0.269	0.46414	0.580615	777	703	-0.126	0.666448	0.999261	YDR461C-A
YDR461W	MFA1	chrIV	1	1385176	1385286	1385117	1385245	1	1	2484	1394	-0.696	0.0238631	0.288774	133	221	0.72	7.11837e-05	0.00042638	0	0	NA	NA	NA	11	1	-2.746	5.92759e-06	3.18334e-05	144	222	0.613	0.000291794	0.00101249	2484	1394	-0.697	0.0238184	0.300003	YDR461W
YDR462W	MRPL28	chrIV	1	1386073	1386516	1386029	1386621	1	1	3170	3209	0.013	0.968991	0.999661	1	1	-0.092	0.927582	0.95538	20	12	-0.651	0.115539	0.525311	0	0	NA	NA	NA	1	1	-0.087	0.924839	0.948381	3190	3221	0.011	0.975132	0.999261	YDR462W
YDR463W	STP1	chrIV	1	1386816	1388375	1386773	1388541	0	1	90	98	0.116	0.697769	0.999661	0	0	NA	NA	NA	0	0	NA	NA	NA	2	4	0.828	0.211896	0.300657	2	4	0.827	0.206317	0.303444	90	98	0.116	0.697673	0.999261	YDR463W
YDR464W	SPP41	chrIV	1	1388872	1393179	1388749	1393317	1	1	300	257	-0.104	NA	NA	37	35	-0.074	NA	NA	0	0	NA	NA	NA	2	2	0.131	0.866208	0.899863	39	37	-0.061	NA	NA	300	257	-0.105	NA	NA	YDR464W
YDR465C	RMT2	chrIV	-1	1394574	1393336	1394633	1393193	1	1	239	251	0.052	0.887542	0.999661	2	69	4.586	1.66426e-21	9.81912e-20	0	0	NA	NA	NA	17	39	1.084	NA	NA	19	108	2.319	1.40082e-06	7.96905e-06	239	251	0.052	0.887482	0.999261	YDR465C
YDR466W	PKH3	chrIV	1	1395121	1397817	1395021	1398069	1	0	0	0	NA	NA	NA	6	11	0.781	0.14206	0.266221	0	0	NA	NA	NA	0	0	-0.016	0.987358	NA	7	12	0.732	0.133917	0.212204	0	0	NA	NA	NA	YDR466W
YDR468C	TLG1	chrIV	-1	1398700	1398026	1398857	1397921	0	1	587	535	-0.118	0.644819	0.999661	0	0	NA	NA	NA	0	0	NA	NA	NA	5	14	1.416	0.00327173	0.00879772	5	14	1.413	0.00299903	0.0080152	587	535	-0.118	0.644694	0.999261	YDR468C
YDR469W	SDC1	chrIV	1	1399015	1399542	1399005	1399805	1	1	215	269	0.298	0.153517	0.766514	1	3	1.33	0.0844017	0.17753	1	1	-0.424	0.597083	NA	44	116	1.359	8.22751e-07	5.30217e-06	46	119	1.361	1.44707e-07	9.90365e-07	216	270	0.294	0.161959	0.808942	YDR469W
YDR470C	UGO1	chrIV	-1	1401214	1399706	1401305	1399617	1	0	312	358	0.174	0.441991	0.999661	4	14	1.913	9.23195e-05	0.000535756	0	0	NA	NA	NA	0	0	0.196	0.842945	NA	4	15	1.836	0.00010554	0.000409835	312	358	0.174	0.441823	0.999261	YDR470C
YDR471W	RPL27B	chrIV	1	1401770	1402564	1401701	1402685	1	1	4590	4364	-0.069	0.660913	0.999661	21	52	1.296	5.94831e-08	6.81457e-07	0	0	NA	NA	NA	98	306	1.59	2.88766e-05	0.000133905	119	359	1.551	1.7271e-06	9.65887e-06	4590	4364	-0.069	0.660779	0.999261	YDR471W
YDR472W	TRS31	chrIV	1	1403322	1404173	1403213	1404285	1	1	113	106	-0.103	0.651082	0.999661	131	115	-0.18	0.604227	0.743988	0	0	0.046	0.938058	NA	0	5	3.053	0.000282277	0.00103722	131	120	-0.127	0.710235	0.79351	113	106	-0.103	0.651609	0.999261	YDR472W
YDR473C	PRP3	chrIV	-1	1405854	1404445	1405913	1404369	1	1	17	15	-0.096	0.810065	0.999661	8	31	1.827	0.00484829	0.0167935	0	0	NA	NA	NA	3	10	1.262	0.0116083	0.0262056	11	41	1.705	0.00127142	0.00376337	17	15	-0.096	0.810053	0.999261	YDR473C
YDR475C	JIP4	chrIV	-1	1410094	1407464	1410193	1407369	0	1	168	128	-0.251	NA	NA	0	0	NA	NA	NA	0	0	NA	NA	NA	6	7	0.174	0.727083	0.792836	6	7	0.176	0.720666	0.801893	168	128	-0.252	NA	NA	YDR475C
YDR476C	YDR476C	chrIV	-1	1411127	1410453	1411185	1410281	1	1	254	294	0.178	0.529846	0.999661	0	1	1.769	0.106635	0.21243	0	0	NA	NA	NA	5	13	1.245	0.0144606	0.0315033	6	14	1.31	0.00853813	0.020041	254	294	0.178	0.52972	0.999261	YDR476C
YDR477W	SNF1	chrIV	1	1412373	1414274	1412085	1414389	0	1	18	20	0.111	0.7369	0.999661	0	0	NA	NA	NA	0	0	NA	NA	NA	1	1	-0.687	0.431424	0.531352	1	1	-0.689	0.422792	0.540628	18	20	0.111	0.736908	0.999261	YDR477W
YDR478W	SNM1	chrIV	1	1414575	1415171	1414549	1416365	1	1	37	69	0.808	0.00066448	0.0216694	1	4	1.836	0.0161117	0.0465596	1	4	1.511	0.0443263	0.347754	2	9	2.036	0.00041736	0.00147327	3	13	2.029	2.12013e-05	9.45565e-05	38	72	0.858	0.000106775	0.00484103	YDR478W
YDR479C	PEX29	chrIV	-1	1416874	1415210	1416921	1415145	1	1	164	168	0.022	0.918873	0.999661	18	26	0.459	0.204183	0.3488	0	0	NA	NA	NA	14	48	1.701	3.5642e-06	2.02365e-05	32	74	1.172	1.14948e-07	8.01083e-07	164	168	0.022	0.918868	0.999261	YDR479C
YDR480W	DIG2	chrIV	1	1417399	1418370	1417341	1418445	1	1	41	31	-0.356	0.305929	0.974803	113	212	0.901	2.29055e-05	0.000153862	0	0	0.039	0.951725	NA	2	8	1.909	0.00159002	0.00471997	115	220	0.926	8.46959e-06	4.13874e-05	41	31	-0.361	0.292557	0.979867	YDR480W
YDR481C	PHO8	chrIV	-1	1420250	1418550	1420297	1418449	1	1	415	325	-0.334	0.0828366	0.585864	1	0	-1.515	0.13849	0.261101	0	1	1.101	0.160929	NA	5	8	0.761	0.134424	0.205756	6	8	0.484	0.307774	0.421044	415	325	-0.331	0.0854943	0.618596	YDR481C
YDR482C	CWC21	chrIV	-1	1420838	1420431	1420945	1420361	1	1	211	229	0.095	0.733017	0.999661	7	23	1.613	1.09649e-05	8.05309e-05	0	0	NA	NA	NA	9	27	1.608	8.78177e-06	4.55396e-05	16	50	1.634	1.77302e-09	1.70589e-08	211	229	0.096	0.732939	0.999261	YDR482C
YDR483W	KRE2	chrIV	1	1421157	1422485	1421125	1422597	1	1	890	802	-0.129	0.662874	0.999661	83	125	0.593	0.028439	0.0736459	0	0	NA	NA	NA	132	521	1.926	2.93339e-09	3.11518e-08	215	647	1.557	2.15642e-08	1.70416e-07	890	802	-0.129	0.662759	0.999261	YDR483W
YDR484W	VPS52	chrIV	1	1422763	1424688	1422741	1424717	0	1	57	58	0.048	0.834392	0.999661	0	0	NA	NA	NA	0	0	NA	NA	NA	1	3	1.101	0.165098	0.244182	1	3	1.095	0.161445	0.247781	57	58	0.048	0.834331	0.999261	YDR484W
YDR485C	VPS72	chrIV	-1	1427207	1424820	1427225	1424697	1	1	43	49	0.114	NA	NA	6	10	0.715	0.170665	0.305591	0	0	NA	NA	NA	2	5	1.427	0.0716549	0.121739	6	14	1.154	0.0308626	0.0610476	45	50	0.104	NA	NA	YDR485C
YDR486C	VPS60	chrIV	-1	1428120	1427431	1428161	1427353	0	1	290	268	-0.107	0.652753	0.999661	0	0	0.108	0.926236	NA	7	10	0.419	0.462364	0.872347	11	53	2.174	3.1889e-11	4.55384e-10	12	53	2.153	2.01304e-11	2.46896e-10	296	278	-0.089	0.715627	0.999261	YDR486C
YDR487C	RIB3	chrIV	-1	1428980	1428354	1429049	1428313	1	1	1500	1589	0.075	0.739589	0.999661	380	532	0.469	0.242099	0.394495	2	3	0.18	0.800719	0.974343	1	1	-0.179	0.842996	0.882314	381	533	0.462	0.241639	0.34495	1502	1592	0.076	0.736913	0.999261	YDR487C
YDR488C	PAC11	chrIV	-1	1430789	1429188	1430809	1429081	1	1	38	45	0.208	0.421275	0.999661	0	1	2.102	0.0746943	NA	86	77	-0.142	0.477187	0.878832	0	0	NA	NA	NA	0	1	1.748	0.0772477	NA	124	122	-0.017	0.926602	0.999261	YDR488C
YDR489W	SLD5	chrIV	1	1431012	1431896	1431005	1432269	0	1	106	115	0.106	0.696523	0.999661	0	0	NA	NA	NA	0	0	NA	NA	NA	3	12	1.79	0.00807706	0.0190593	3	12	1.782	0.00804356	0.0190243	106	115	0.106	0.696447	0.999261	YDR489W
YDR490C	PKH1	chrIV	-1	1434268	1431968	1434369	1431897	0	1	180	221	0.216	0.545665	0.999661	0	0	0.985	0.312951	NA	0	0	NA	NA	NA	0	2	2.181	0.022553	0.0454192	0	3	2.396	0.00961907	0.0223244	180	221	0.216	0.545436	0.999261	YDR490C
YDR492W	IZH1	chrIV	1	1434924	1435874	1434717	1435949	0	1	148	142	-0.048	0.889326	0.999661	0	0	NA	NA	NA	0	0	NA	NA	NA	6	6	0.002	0.997671	0.998475	6	6	0.002	0.997361	0.997764	148	142	-0.048	0.889301	0.999261	YDR492W
YDR493W	MZM1	chrIV	1	1436217	1436588	1436117	1436701	1	1	1507	1296	-0.207	0.254975	0.931565	3	9	1.515	0.00865188	0.0274196	1	1	-0.394	0.640524	NA	24	46	0.902	0.00150071	0.00447955	27	55	0.996	0.000170604	0.00062433	1507	1296	-0.208	0.254616	0.949288	YDR493W
YDR494W	RSM28	chrIV	1	1436930	1438015	1436845	1438109	0	1	717	635	-0.167	0.212768	0.875431	0	0	NA	NA	NA	9	12	0.309	0.464818	0.872347	9	11	0.28	0.499227	0.59241	9	11	0.279	0.49293	0.604422	726	647	-0.159	0.216455	0.900485	YDR494W
YDR495C	VPS3	chrIV	-1	1441150	1438115	1441209	1438089	0	1	80	73	-0.1	0.705663	0.999661	0	0	0.994	0.403033	0.573919	0	0	NA	NA	NA	1	5	1.895	0.00563309	0.0140084	1	6	1.962	0.00276389	0.00746325	80	73	-0.1	0.705594	0.999261	YDR495C
YDR496C	PUF6	chrIV	-1	1443403	1441433	1443441	1441353	1	1	122	127	0.037	0.926911	0.999661	0	2	2.592	0.0149554	0.0436457	0	0	NA	NA	NA	5	15	1.391	0.000905833	0.00288916	5	16	1.543	0.000106677	0.000412956	122	127	0.037	0.926846	0.999261	YDR496C
YDR497C	ITR1	chrIV	-1	1445467	1443713	1445553	1443633	0	1	629	597	-0.073	0.758776	0.999661	0	0	0.056	0.95268	NA	0	0	NA	NA	NA	2	4	0.758	0.339287	0.440014	2	4	0.749	0.344675	0.461211	629	597	-0.073	0.758684	0.999261	YDR497C
YDR498C	SEC20	chrIV	-1	1446994	1445843	1447041	1445769	0	1	562	483	-0.209	0.178853	0.812013	0	0	0.092	0.931842	NA	0	0	NA	NA	NA	13	22	0.83	0.0106012	0.0243401	13	22	0.83	0.00973576	0.0225424	562	483	-0.209	0.17868	0.83226	YDR498C
YDR499W	LCD1	chrIV	1	1447830	1450073	1447813	1450109	1	1	7	7	0	0.99906	0.99987	1	0	-0.815	0.457573	0.623963	0	0	NA	NA	NA	7	38	2.356	6.50283e-07	4.25619e-06	7	38	2.243	1.46751e-06	8.30082e-06	7	7	0	0.999502	0.999679	YDR499W
YDR500C	RPL37B	chrIV	-1	1450853	1450198	1450889	1450105	1	1	27554	24515	-0.16	0.370021	0.999661	48	157	1.665	1.57368e-05	0.000110314	0	0	NA	NA	NA	69	271	1.956	7.49113e-24	5.43107e-22	117	429	1.862	5.32375e-35	6.59479e-33	27554	24515	-0.16	0.369821	0.999261	YDR500C
YDR501W	PLM2	chrIV	1	1451353	1452918	1451237	1453077	0	1	56	39	-0.482	0.0501698	0.451529	0	0	NA	NA	NA	0	0	NA	NA	NA	2	3	0.573	0.367653	0.468419	2	3	0.571	0.363151	0.480741	56	39	-0.483	0.0501638	0.473189	YDR501W
YDR502C	SAM2	chrIV	-1	1454464	1453310	1454505	1453105	1	1	549	505	-0.09	0.80962	0.999661	1	0	-1.276	0.230409	0.380788	0	0	NA	NA	NA	19	32	0.715	0.140519	0.213099	19	32	0.669	0.150495	0.234277	549	505	-0.09	0.809572	0.999261	YDR502C
YDR503C	LPP1	chrIV	-1	1455866	1455042	1455913	1454905	0	1	169	144	-0.227	0.255022	0.931565	0	0	0.056	0.95268	NA	2	2	0.302	0.670433	0.951425	0	0	0.742	0.467531	NA	0	0	0.726	0.468046	0.58432	170	146	-0.217	0.274224	0.961491	YDR503C
YDR507C	GIN4	chrIV	-1	1465786	1462358	1465905	1462145	1	1	27	22	-0.149	0.705955	0.999661	0	1	1.24	0.271703	NA	0	0	NA	NA	NA	0	1	0.938	0.34961	NA	0	2	1.376	0.169623	0.257737	27	22	-0.149	0.705959	0.999261	YDR507C
YDR508C	GNP1	chrIV	-1	1468444	1466453	1468497	1466249	1	1	207	218	0.062	0.857588	0.999661	71	95	0.398	0.227759	0.377996	1	2	0.409	0.598099	0.92999	7	14	1.089	0.0167452	0.0356262	78	109	0.47	0.115374	0.187569	208	220	0.065	0.850683	0.999261	YDR508C
YDR510W	SMT3	chrIV	1	1469400	1469705	1469325	1469789	0	1	1637	1354	-0.262	0.1438	0.747732	0	0	NA	NA	NA	1	0	-0.664	0.429056	NA	18	22	0.277	0.441885	0.540002	18	22	0.277	0.437205	0.555189	1638	1354	-0.262	0.142717	0.773566	YDR510W
YDR511W	ACN9	chrIV	1	1470146	1470418	1469997	1470453	1	1	92	75	-0.265	0.363896	0.999661	113	107	-0.086	0.856611	0.918075	1	0	-1.116	0.185513	NA	0	0	NA	NA	NA	1	1	-0.026	0.979216	NA	207	182	-0.152	0.645311	0.999261	YDR511W
YDR512C	EMI1	chrIV	-1	1470775	1470500	1470833	1470425	1	1	1696	1292	-0.367	0.0671806	0.520404	76	82	0.111	0.47229	0.636738	217	139	-0.651	0.00134881	0.0450603	25	29	0.133	0.702143	0.772644	96	105	0.109	0.4321	0.550189	1918	1436	-0.393	0.0360968	0.396064	YDR512C
YDR513W	GRX2	chrIV	1	1471017	1471448	1470965	1471541	1	1	1393	1396	0.001	0.997782	0.999661	4	1	-1.712	0.0461259	0.10893	971	861	-0.163	0.70542	0.9592	0	0	NA	NA	NA	4	1	-1.6	0.0447055	0.0842905	2365	2257	-0.06	0.826107	0.999261	YDR513W
YDR514C	YDR514C	chrIV	-1	1472999	1471548	1473049	1471465	1	1	42	34	-0.202	0.586609	0.999661	9	10	0.066	0.935926	0.960142	2	0	-1.085	0.158457	0.585771	0	0	0.829	0.343444	NA	9	10	0.1	0.896865	0.931259	44	34	-0.24	0.521128	0.999261	YDR514C
YDR515W	SLF1	chrIV	1	1473429	1474772	1473213	1474741	0	0	8	7	-0.042	0.90776	0.999661	0	0	NA	NA	NA	0	0	NA	NA	NA	0	0	0.09	0.929015	NA	0	0	0.089	0.928171	NA	8	7	-0.043	0.907468	0.999261	YDR515W
YDR516C	EMI2	chrIV	-1	1476476	1474974	1476521	1474873	1	1	2957	2913	-0.013	0.975288	0.999661	1	3	1.617	0.0373787	0.0921453	0	0	NA	NA	NA	25	73	1.47	4.84924e-07	3.28216e-06	26	76	1.481	2.51376e-08	1.95844e-07	2957	2913	-0.013	0.975287	0.999261	YDR516C
YDR517W	GRH1	chrIV	1	1477239	1478357	1477125	1478445	1	1	1468	1169	-0.263	0.428964	0.999661	171	521	1.527	0.00349029	0.0128437	0	0	NA	NA	NA	18	20	0.162	0.804155	0.85255	189	542	1.416	0.00583824	0.0143234	1468	1169	-0.264	0.428841	0.999261	YDR517W
YDR518W	EUG1	chrIV	1	1478608	1480161	1478581	1480213	1	1	125	103	-0.238	0.471472	0.999661	21	20	-0.113	0.713634	0.820193	0	0	NA	NA	NA	2	7	1.431	0.0212145	0.0432317	23	26	0.166	0.552807	0.660516	125	103	-0.238	0.471397	0.999261	YDR518W
YDR519W	FPR2	chrIV	1	1480425	1480832	1480373	1481005	0	1	330	330	-0.001	0.993474	0.999661	0	0	0.101	0.928517	NA	9	8	-0.093	0.857888	0.979426	0	0	NA	NA	NA	0	0	0.079	0.928144	NA	339	338	-0.006	0.974674	0.999261	YDR519W
YDR520C	URC2	chrIV	-1	1483403	1481085	1483497	1480969	0	1	122	109	-0.157	0.373894	0.999661	0	0	-0.734	0.531795	NA	1	3	1.56	0.036575	NA	3	16	2.029	1.3898e-05	6.93979e-05	4	16	1.948	2.18173e-05	9.70419e-05	123	112	-0.127	0.470791	0.999261	YDR520C
YDR524C	AGE1	chrIV	-1	1488990	1487542	1489089	1487265	1	1	2	3	0.335	0.413332	0.999661	41	41	0.006	NA	NA	0	0	NA	NA	NA	1	0	-0.448	0.659744	NA	42	41	-0.002	NA	NA	2	3	0.336	0.414212	0.999261	YDR524C
YDR524C-B	YDR524C-B	chrIV	-1	1489798	1489598	1489848	1489498	0	1	9594	10446	0.11	0.655385	0.999661	0	0	-0.993	0.314752	NA	0	0	NA	NA	NA	86	56	-0.628	0.0163235	0.0348666	86	56	-0.637	0.0133672	0.0298257	9594	10446	0.11	0.655261	0.999261	YDR524C-B
YDR524W-C	YDR524W-C	chrIV	1	1489403	1489492	1489353	1489592	0	0	0	0	-0.03	0.939312	0.999661	0	0	0.082	0.938973	NA	0	0	NA	NA	NA	0	0	0.119	0.907255	0.93223	0	0	0.119	0.90513	0.936308	0	0	-0.031	0.938616	0.999261	YDR524W-C
YDR525W-A	SNA2	chrIV	1	1490596	1490835	1490546	1490935	0	1	898	799	-0.126	0.725659	0.999661	0	0	NA	NA	NA	0	0	NA	NA	NA	55	46	-0.278	0.475188	0.571803	55	46	-0.277	0.473482	0.588382	898	799	-0.127	0.725593	0.999261	YDR525W-A
YDR527W	RBA50	chrIV	1	1491094	1492413	1491044	1492513	1	1	68	64	-0.048	0.897343	0.999661	9	17	0.978	0.0188066	0.0527121	0	0	NA	NA	NA	11	76	2.789	3.02545e-18	1.09672e-16	19	93	2.228	1.15284e-12	1.66055e-11	68	64	-0.048	0.897323	0.999261	YDR527W
YDR528W	HLR1	chrIV	1	1494586	1495857	1494285	1495957	0	0	0	1	0.178	0.52929	0.999661	0	0	NA	NA	NA	0	0	NA	NA	NA	0	0	NA	NA	NA	0	0	NA	NA	NA	0	1	0.178	0.531094	0.999261	YDR528W
YDR529C	QCR7	chrIV	-1	1496548	1496165	1496593	1495961	1	1	995	842	-0.152	0.702069	0.999661	0	2	2.244	0.028865	0.0744225	1	0	-1.102	0.188386	NA	17	34	0.892	0.0988781	0.159508	17	36	0.955	0.062366	0.112168	996	842	-0.153	0.700466	0.999261	YDR529C
YDR530C	APA2	chrIV	-1	1497768	1496791	1497969	1496657	1	1	154	156	0.011	0.97101	0.999661	87	737	3.077	1.78701e-110	3.16301e-107	0	0	NA	NA	NA	21	82	1.897	1.40598e-07	1.07516e-06	108	818	2.923	2.54792e-162	1.2625e-158	154	156	0.011	0.971008	0.999261	YDR530C
YDR531W	CAB1	chrIV	1	1498232	1499335	1498173	1499413	1	1	3	4	0.01	0.980323	0.999661	78	118	0.598	0.00416138	0.0148501	1	0	-1.042	0.202775	NA	0	1	1.16	0.253276	NA	78	119	0.604	0.00324027	0.0085789	4	4	-0.197	0.622711	0.999261	YDR531W
YDR532C	KRE28	chrIV	-1	1500553	1499396	1500569	1499369	1	1	32	48	0.396	NA	NA	1	2	1.491	0.103434	0.207719	0	0	NA	NA	NA	13	52	1.808	NA	NA	14	54	1.798	NA	NA	32	48	0.398	NA	NA	YDR532C
YDR533C	HSP31	chrIV	-1	1502160	1501447	1502393	1501265	1	1	169	160	-0.068	0.845371	0.999661	7	15	1.055	0.0241027	0.0644343	0	0	NA	NA	NA	3	2	-0.202	0.748343	0.810007	11	17	0.742	0.0641116	0.114891	169	160	-0.068	0.845336	0.999261	YDR533C
YDR534C	FIT1	chrIV	-1	1504900	1503314	1504950	1503214	1	1	43	18	-0.882	0.0178403	0.244172	1	1	0.076	0.940027	0.960928	0	0	NA	NA	NA	0	2	2.647	0.00741337	NA	1	3	1.191	0.154798	0.239845	43	18	-0.884	0.0178971	0.252174	YDR534C
YDR538W	PAD1	chrIV	1	1510902	1511630	1510015	1511783	1	0	60	113	0.799	0.00277469	0.0691416	2	7	1.298	0.0375081	0.0923402	0	0	NA	NA	NA	0	0	-0.274	0.78555	NA	3	7	1.111	0.0641019	0.114891	60	113	0.799	0.00277169	0.0714791	YDR538W
YDR539W	FDC1	chrIV	1	1512094	1513605	1511991	1513943	1	1	474	421	-0.169	0.197813	0.846419	14	60	2.134	3.83823e-14	1.01398e-12	1	2	0.746	0.326977	NA	5	20	2.021	1.70691e-06	1.03126e-05	18	80	2.113	2.34782e-17	5.81673e-16	475	423	-0.165	0.203108	0.874688	YDR539W
YDR540C	IRC4	chrIV	-1	1517675	1517136	1517809	1516881	1	1	3	9	1.107	0.00576462	0.114923	5	13	1.311	0.0103228	0.0321397	0	0	NA	NA	NA	0	1	0.178	0.86134	NA	6	14	1.243	0.00988346	0.022863	3	9	1.108	0.00588517	0.119878	YDR540C
YDR541C	YDR541C	chrIV	-1	1520698	1519664	1520921	1519417	1	1	30	37	0.223	0.507537	0.999661	20	24	0.233	0.466395	0.631856	0	0	NA	NA	NA	1	1	0.193	0.847193	NA	21	25	0.233	0.449272	0.566737	30	37	0.223	0.507548	0.999261	YDR541C
YEL001C	IRC22	chrV	-1	150978	150301	151030	150222	1	1	1068	699	-0.552	0.0210147	0.272778	0	1	2.09	0.0767651	NA	33	27	-0.234	0.675592	0.951425	36	34	-0.087	0.840021	0.880178	36	34	-0.055	NA	NA	1101	726	-0.538	0.0296551	0.345178	YEL001C
YEL002C	WBP1	chrV	-1	150014	148722	150086	148550	0	1	3418	3616	0.067	0.829803	0.999661	0	0	-1.309	0.269882	NA	0	0	NA	NA	NA	57	246	2.028	1.42467e-07	1.08505e-06	57	246	2.014	1.68532e-07	1.14081e-06	3418	3616	0.067	0.829742	0.999261	YEL002C
YEL003W	GIM4	chrV	1	148176	148599	148122	148706	1	1	370	423	0.177	0.411514	0.999661	20	23	0.179	0.64487	0.772012	4	3	-0.454	0.427033	0.844701	51	125	1.267	3.98855e-05	0.000178261	70	148	1.047	0.000289216	0.00100495	374	425	0.172	0.420366	0.999261	YEL003W
YEL004W	YEA4	chrV	1	146951	147979	146906	148122	1	1	38	49	0.394	0.0309394	0.339114	2	3	0.585	0.414499	0.585526	0	0	0.031	0.95268	NA	8	15	0.952	0.0112653	0.0256773	9	18	0.898	0.00896544	0.0209645	38	49	0.394	0.0306605	0.353224	YEL004W
YEL005C	VAB2	chrV	-1	146755	145907	146790	145782	1	1	48	66	0.343	0.292389	0.965483	0	5	2.692	0.00145526	0.00613287	0	0	NA	NA	NA	5	11	1.129	0.0132757	0.0292515	5	15	1.504	0.000207116	0.000743666	48	66	0.343	0.292395	0.979867	YEL005C
YEL006W	YEA6	chrV	1	144327	145334	144282	145682	1	1	24	31	0.304	0.263387	0.933876	52	108	1.029	0.000956496	0.00425376	0	0	NA	NA	NA	0	2	1.931	0.0300922	0.0581186	52	110	1.04	0.000566409	0.00182244	24	31	0.304	0.263483	0.957327	YEL006W
YEL007W	MIT1	chrV	1	141892	143892	141498	144034	0	0	50	35	-0.483	0.0153312	0.221296	0	0	NA	NA	NA	0	0	NA	NA	NA	0	0	0.722	0.447323	NA	0	0	0.693	0.453511	NA	50	35	-0.483	0.0153338	0.223913	YEL007W
YEL009C	GCN4	chrV	-1	139763	138918	140365	138829	1	1	6	9	0.501	0.128256	0.716257	3	2	-0.549	0.456816	0.623171	1	3	1.101	0.126971	0.540226	1	5	1.644	0.0550347	0.0975003	4	7	0.521	0.384641	0.502692	7	12	0.629	0.0470717	0.45785	YEL009C
YEL011W	GLC3	chrV	1	133120	135234	133089	135313	1	1	182	170	-0.052	0.899181	0.999661	49	118	1.238	0.00413496	0.0148229	0	0	NA	NA	NA	4	13	1.388	0.0405095	0.0747167	53	131	1.245	0.00463664	0.0117397	182	170	-0.052	0.899241	0.999261	YEL011W
YEL012W	UBC8	chrV	1	131772	132551	131641	132657	0	1	745	764	0.033	0.895442	0.999661	0	0	NA	NA	NA	0	0	NA	NA	NA	0	1	1.198	0.211992	NA	0	1	1.179	0.208531	NA	745	764	0.033	0.895401	0.999261	YEL012W
YEL013W	VAC8	chrV	1	128825	130561	128585	130945	0	1	5	3	-0.646	0.111232	0.667397	0	0	NA	NA	NA	0	0	NA	NA	NA	0	2	1.123	0.220711	0.310247	0	2	1.111	0.218489	0.317762	5	3	-0.647	0.11236	0.700321	YEL013W
YEL015W	EDC3	chrV	1	126629	128284	126593	128417	1	1	123	111	-0.128	0.671032	0.999661	28	33	0.226	0.748511	0.843862	0	0	NA	NA	NA	1	1	0.386	0.679271	0.754745	29	34	0.23	0.72857	0.808344	123	111	-0.128	0.670945	0.999261	YEL015W
YEL016C	NPP2	chrV	-1	126218	124737	126413	124653	1	1	1	0	-0.394	0.326046	0.982947	100	152	0.59	0.149152	0.275453	0	0	NA	NA	NA	1	3	1.019	0.180813	0.26319	102	155	0.59	0.143713	0.224991	1	0	-0.396	0.326016	0.999261	YEL016C
YEL017C-A	PMP2	chrV	-1	122929	122798	123037	122325	0	1	5675	6515	0.142	0.702996	0.999661	0	0	NA	NA	NA	4	2	-1.171	0.0736171	0.43686	5	5	-0.04	0.934145	0.951304	5	5	-0.04	0.933226	0.954414	5679	6516	0.142	0.703739	0.999261	YEL017C-A
YEL017W	GTT3	chrV	1	123657	124670	123193	124721	1	1	130	132	0.013	0.947721	0.999661	0	2	2.93	0.0113054	0.0347406	0	0	0.031	0.952499	NA	13	19	0.426	0.249163	0.343328	13	21	0.61	0.0835414	0.143532	130	132	0.013	0.947804	0.999261	YEL017W
YEL018W	EAF5	chrV	1	121471	122310	121449	122385	0	1	140	183	0.204	NA	NA	0	0	NA	NA	NA	4	3	-0.158	0.792102	0.974343	19	61	1.521	0.00605378	0.0148974	19	61	1.516	0.00618961	0.0150482	144	186	0.199	NA	NA	YEL018W
YEL019C	MMS21	chrV	-1	121301	120498	121325	120381	0	1	8	12	0.485	0.114344	0.674181	0	0	NA	NA	NA	0	0	NA	NA	NA	1	10	2.503	0.000306058	0.0011116	1	10	2.492	0.000286384	0.000997213	8	12	0.485	0.114614	0.70562	YEL019C
YEL020C	YEL020C	chrV	-1	120299	118617	120349	118517	1	0	8	8	-0.088	0.829399	0.999661	16	17	0.084	0.861873	0.921193	0	0	NA	NA	NA	0	0	0.069	0.935732	NA	16	17	0.082	0.862111	0.906186	8	8	-0.088	0.829723	0.999261	YEL020C
YEL020W-A	TIM9	chrV	1	117211	117474	117145	117577	1	1	528	462	-0.16	0.605937	0.999661	10	22	1.059	0.00461076	0.0161926	4	2	-1.06	0.117608	0.52648	0	0	NA	NA	NA	10	22	1.049	0.0043834	0.0111958	532	464	-0.165	0.594829	0.999261	YEL020W-A
YEL022W	GEA2	chrV	1	111421	115800	111337	115873	0	1	164	130	-0.15	NA	NA	0	0	NA	NA	NA	0	1	0.675	0.397664	NA	1	0	-1.49	0.133199	NA	1	0	-1.478	0.128274	NA	164	130	-0.149	NA	NA	YEL022W
YEL023C	YEL023C	chrV	-1	110552	108504	111117	108429	1	0	0	0	0.056	0.675385	NA	0	1	1.996	0.0727727	NA	0	0	NA	NA	NA	0	0	-0.059	0.953701	NA	0	2	1.135	0.243003	NA	0	0	0.057	0.675311	0.999261	YEL023C
YEL024W	RIP1	chrV	1	107260	107907	107161	108425	0	0	317	247	-0.26	0.479417	0.999661	0	0	NA	NA	NA	0	0	0.175	0.827079	NA	0	0	0.046	0.948529	NA	0	0	0.045	0.948411	NA	317	248	-0.259	0.481553	0.999261	YEL024W
YEL025C	YEL025C	chrV	-1	106147	102581	106933	102309	1	1	10	13	0.227	0.440877	0.999661	1	1	0.697	0.506281	0.6633	0	0	NA	NA	NA	4	31	2.716	1.40546e-05	7.00871e-05	4	32	2.539	6.65915e-05	0.000269576	10	13	0.227	0.441076	0.999261	YEL025C
YEL026W	SNU13	chrV	1	101943	102323	101785	102393	1	1	1315	1336	0.021	0.929848	0.999661	1	2	0.65	0.435863	0.60366	0	1	1.288	0.125787	NA	1	3	1.085	0.162034	0.240595	2	5	0.916	0.154052	0.238913	1315	1336	0.021	0.9273	0.999261	YEL026W
YEL027W	VMA3	chrV	1	100769	101251	100697	101513	0	1	4430	4050	-0.128	0.252598	0.928511	0	0	NA	NA	NA	2	3	0.243	0.706202	0.9592	0	0	NA	NA	NA	0	0	NA	NA	NA	4432	4053	-0.128	0.253358	0.946433	YEL027W
YEL029C	BUD16	chrV	-1	97796	96858	97869	96621	1	1	25	23	-0.022	0.943439	0.999661	0	4	2.72	0.00234374	0.0091375	0	0	NA	NA	NA	2	10	2.159	0.000880179	0.00282166	2	14	2.395	5.27974e-05	0.000217828	25	23	-0.022	0.943383	0.999261	YEL029C
YEL030W	ECM10	chrV	1	94644	96578	94209	96577	1	1	2	3	0.14	0.724632	0.999661	1	9	3.08	0.00010893	0.000620956	0	0	NA	NA	NA	0	1	1.515	0.13635	NA	1	10	2.873	3.00858e-05	0.000129293	2	3	0.14	0.724933	0.999261	YEL030W
YEL031W	SPF1	chrV	1	90258	93905	90233	94017	0	1	203	152	-0.301	0.404269	0.999661	0	0	0.056	0.95268	NA	0	0	NA	NA	NA	0	2	1.424	0.119511	0.186953	0	2	1.415	0.113997	0.185808	203	152	-0.301	0.404075	0.999261	YEL031W
YEL032W	MCM3	chrV	1	86937	89852	86897	90049	0	1	134	83	-0.584	0.0238976	0.288774	0	0	NA	NA	NA	0	0	NA	NA	NA	1	13	2.927	6.6802e-06	3.55551e-05	1	13	2.918	5.7618e-06	2.91027e-05	134	83	-0.584	0.0238529	0.300003	YEL032W
YEL034W	HYP2	chrV	1	85676	86149	85626	86249	1	1	6425	7954	0.238	0.491564	0.999661	1	4	1.585	0.0825937	0.174348	21	32	0.573	0.153295	0.577139	2	2	0.083	0.913577	0.936221	3	6	0.836	0.183043	0.274432	6446	7986	0.24	0.489384	0.999261	YEL034W
YEL036C	ANP1	chrV	-1	84552	83050	84781	82973	1	1	0	0	-0.066	0.617614	NA	158	131	-0.268	0.404891	0.575726	0	0	NA	NA	NA	1	3	1.56	0.0484648	0.0873804	159	134	-0.243	0.440412	0.558689	0	0	-0.066	0.617633	0.999261	YEL036C
YEL037C	RAD23	chrV	-1	82603	81407	82781	81198	0	1	2278	2501	0.105	0.757702	0.999661	0	0	NA	NA	NA	0	0	NA	NA	NA	3	4	0.302	0.637249	0.717482	3	4	0.296	0.638796	0.734563	2278	2501	0.105	0.757608	0.999261	YEL037C
YEL038W	UTR4	chrV	1	80462	81145	80377	81185	1	1	650	560	-0.151	0.690635	0.999661	103	129	0.305	0.0884113	0.182962	0	0	NA	NA	NA	50	162	1.604	0.000457374	0.00159658	77	205	1.365	0.000187734	0.000681981	726	644	-0.13	0.714926	0.999261	YEL038W
YEL039C	CYC7	chrV	-1	79977	79636	80173	79549	0	1	259	360	0.269	0.509169	0.999661	0	0	NA	NA	NA	0	0	NA	NA	NA	4	9	0.819	0.354624	0.454739	4	9	0.809	0.357576	0.475011	259	360	0.27	0.509128	0.999261	YEL039C
YEL040W	UTR2	chrV	1	78053	79456	78033	79585	1	1	1879	1564	-0.168	0.670805	0.999661	1	1	-0.042	0.967529	0.978028	0	0	NA	NA	NA	29	59	0.857	0.251433	0.345571	30	60	0.838	0.254755	0.35994	1879	1564	-0.168	0.670686	0.999261	YEL040W
YEL041W	YEF1	chrV	1	75944	77431	75665	77585	1	1	2	0	-0.84	0.03685	0.37949	121	130	0.086	0.845147	0.911307	1	2	0.404	0.613848	NA	2	7	1.748	0.0076865	0.0182827	123	136	0.136	0.752637	0.825983	4	2	-0.473	0.244499	0.939986	YEL041W
YEL042W	GDA1	chrV	1	73771	75327	73585	75473	0	1	366	313	-0.189	0.518149	0.999661	0	0	NA	NA	NA	2	1	-1.027	0.214329	NA	1	0	-1.344	0.181608	NA	1	0	-1.321	0.179936	NA	368	314	-0.193	0.508667	0.999261	YEL042W
YEL043W	YEL043W	chrV	1	70478	73348	70433	73449	1	1	1	2	0.484	0.227312	0.903709	22	25	0.129	0.673476	0.791799	0	0	NA	NA	NA	1	1	1.029	0.296715	NA	23	27	0.183	0.533334	0.641166	1	2	0.485	0.228924	0.921621	YEL043W
YEL044W	IES6	chrV	1	69757	70257	69049	70385	1	1	291	279	-0.041	0.753772	0.999661	80	153	0.904	0.0426064	0.101635	0	0	NA	NA	NA	51	164	1.648	7.51241e-07	4.85794e-06	131	318	1.238	0.000535056	0.00173683	291	279	-0.041	0.753731	0.999261	YEL044W
YEL046C	GLY1	chrV	-1	68792	67629	68842	67529	1	1	1090	1739	0.595	0.0233852	0.286302	3	3	0.03	0.965598	0.976913	5	2	-0.997	0.116477	0.525311	1	0	-1.716	0.0721589	NA	4	3	-0.343	0.601862	0.702196	1096	1741	0.592	0.0236433	0.298796	YEL046C
YEL047C	YEL047C	chrV	-1	66797	65385	66821	65397	1	1	144	156	0.099	0.734914	0.999661	1	2	1.562	0.0814286	0.172713	0	0	NA	NA	NA	5	15	1.472	0.00122531	0.00375562	6	17	1.53	0.00015018	0.000555744	144	156	0.099	0.73484	0.999261	YEL047C
YEL048C	TCA17	chrV	-1	65167	64709	65165	64125	0	1	13	112	2.49	5.72718e-16	1.51284e-13	0	0	NA	NA	NA	0	0	NA	NA	NA	1	20	3.182	1.02429e-07	8.04492e-07	1	20	3.169	9.09292e-08	6.41815e-07	13	112	2.494	5.61816e-16	1.50406e-13	YEL048C
YEL050C	RML2	chrV	-1	60851	59670	60917	59493	1	1	4	4	-0.002	0.995543	0.999661	549	417	-0.387	0.0888783	0.183779	0	0	NA	NA	NA	16	54	1.64	2.35335e-06	1.37339e-05	565	471	-0.256	0.211064	0.308958	4	4	-0.002	0.995175	0.999261	YEL050C
YEL051W	VMA8	chrV	1	58378	59148	58321	59297	1	1	1419	1290	-0.122	0.632345	0.999661	2	1	-0.064	0.937901	0.960142	8	10	0.391	0.431618	0.846348	4	1	-1.069	0.144928	0.218202	5	3	-0.718	0.219146	0.318436	1428	1301	-0.119	0.642116	0.999261	YEL051W
YEL052W	AFG1	chrV	1	56571	58100	56537	58105	1	1	134	106	-0.332	0.137483	0.73529	0	1	2.176	0.0577279	0.131529	0	0	NA	NA	NA	42	137	1.65	1.20909e-09	1.3813e-08	42	138	1.661	3.37965e-10	3.55545e-09	134	106	-0.332	0.137377	0.76578	YEL052W
YEL053C	MAK10	chrV	-1	56102	53901	56181	53813	1	0	86	57	-0.381	0.323439	0.982878	2	16	2.807	0.00078232	0.00358268	0	0	NA	NA	NA	0	0	0.702	0.480693	NA	2	16	2.688	0.000485931	0.00159668	86	57	-0.382	0.323242	0.99795	YEL053C
YEL054C	RPL12A	chrV	-1	53218	52721	53293	52485	1	1	2681	2600	-0.039	0.888528	0.999661	0	2	2.611	0.0187647	0.0526781	0	0	NA	NA	NA	31	51	0.732	0.00438498	0.0113448	31	52	0.772	0.00200537	0.005649	2681	2600	-0.039	0.888485	0.999261	YEL054C
YEL055C	POL5	chrV	-1	51539	48471	51605	48285	1	1	238	204	-0.175	0.601296	0.999661	1	1	0.194	0.848304	0.914117	0	0	NA	NA	NA	19	94	2.192	4.29951e-07	2.94177e-06	20	95	2.135	1.13964e-06	6.60461e-06	238	204	-0.175	0.601179	0.999261	YEL055C
YEL056W	HAT2	chrV	1	47168	48373	47105	48457	1	1	150	133	-0.169	0.5143	0.999661	0	2	2.108	0.0402156	0.0974423	0	0	0.032	0.951139	NA	1	1	-0.072	0.941281	NA	1	3	0.999	0.239574	0.342496	150	133	-0.169	0.513765	0.999261	YEL056W
YEL057C	YEL057C	chrV	-1	45721	45020	45853	44901	1	1	0	2	0.659	0.0587504	0.483456	8	32	1.812	0.00168302	0.00687186	4	3	-0.138	0.828436	0.974544	2	7	1.67	0.0100003	0.0231153	10	39	1.792	0.000485826	0.00159668	4	5	0.201	0.616162	0.999261	YEL057C
YEL058W	PCM1	chrV	1	43252	44925	43217	44993	1	1	330	292	-0.162	0.512354	0.999661	2	13	2.281	5.55555e-05	0.000335608	2	2	0.151	0.84265	0.978337	5	5	-0.257	0.654578	0.731622	7	18	1.1	0.00589242	0.0144254	332	294	-0.16	0.508114	0.999261	YEL058W
YEL059C-A	SOM1	chrV	-1	42624	42400	42701	42405	1	1	710	694	-0.026	0.939275	0.999661	7	17	1.163	0.0132346	0.0394133	0	0	NA	NA	NA	10	11	0.057	0.945017	0.959266	17	28	0.63	0.193755	0.288222	710	694	-0.027	0.939259	0.999261	YEL059C-A
YEL060C	PRB1	chrV	-1	41953	40046	42013	39877	1	1	1759	1942	0.112	0.741262	0.999661	13	46	1.753	8.53398e-06	6.45519e-05	0	0	NA	NA	NA	10	7	-0.478	0.405816	0.505488	22	53	1.187	0.000611053	0.00194833	1759	1942	0.112	0.741228	0.999261	YEL060C
YEL061C	CIN8	chrV	-1	39537	36535	39661	36317	1	1	20	15	-0.204	0.602997	0.999661	11	9	-0.178	0.651342	0.776609	0	0	NA	NA	NA	1	0	-0.813	0.401953	NA	1	1	0.322	0.669304	0.760404	31	23	-0.266	0.465503	0.999261	YEL061C
YEL062W	NPR2	chrV	1	34407	36254	34321	36401	1	1	32	24	-0.369	0.202906	0.859624	4	4	-0.223	0.724638	0.827223	0	0	NA	NA	NA	2	17	2.892	3.23181e-07	2.29453e-06	4	21	2.088	3.92144e-06	2.04784e-05	33	24	-0.427	0.137934	0.76578	YEL062W
YEL063C	CAN1	chrV	-1	33466	31694	33709	31445	0	0	121	145	0.207	0.506854	0.999661	0	0	NA	NA	NA	0	0	NA	NA	NA	0	0	NA	NA	NA	0	0	NA	NA	NA	121	145	0.208	0.506769	0.999261	YEL063C
YEL064C	AVT2	chrV	-1	31239	29797	31285	29501	1	1	0	0	0.223	0.390878	0.999661	57	75	0.397	0.0955356	0.194763	0	0	NA	NA	NA	1	1	0.159	0.853127	0.890445	58	76	0.392	0.100104	0.16684	0	0	0.222	0.394957	0.999261	YEL064C
YEL065W	SIT1	chrV	1	27657	29543	27625	29601	1	1	263	175	-0.283	0.487628	0.999661	4	18	2.092	3.61832e-06	2.95816e-05	3	1	-1.018	0.175548	NA	0	0	0.681	0.344889	NA	4	18	2.091	2.19533e-06	1.19669e-05	266	176	-0.289	0.480695	0.999261	YEL065W
YEL066W	HPA3	chrV	1	26721	27206	26137	27625	1	1	422	362	-0.211	0.326283	0.982947	35	44	0.308	0.358709	0.527996	61	37	-0.736	0.0274773	0.27499	4	2	-0.399	0.562962	0.650235	12	22	0.933	0.00567458	0.0139819	510	422	-0.255	0.256806	0.949288	YEL066W
YEL068C	YEL068C	chrV	-1	25978	25646	26028	25546	1	1	182	218	0.255	0.0871665	0.598831	0	1	1.685	0.15392	NA	0	0	NA	NA	NA	59	115	0.989	1.77566e-08	1.62088e-07	59	116	0.998	4.82008e-09	4.25731e-08	182	218	0.255	0.0870416	0.622778	YEL068C
YEL070W	DSF1	chrV	1	19589	21097	19539	21197	0	1	0	0	-0.064	0.864069	0.999661	0	0	NA	NA	NA	5	5	-0.16	0.778683	0.974343	13	7	-0.974	0.0451854	0.0820168	13	7	-0.973	0.0435457	0.0825436	5	5	-0.128	0.749367	0.999261	YEL070W
YEL071W	DLD3	chrV	1	16355	17845	16177	17881	1	1	462	473	0.032	0.894639	0.999661	65	189	1.537	1.5161e-12	3.48506e-11	0	0	NA	NA	NA	10	38	1.865	0.000825853	0.0026725	75	228	1.601	1.66941e-13	2.65126e-12	462	473	0.032	0.894593	0.999261	YEL071W
YEL072W	RMD6	chrV	1	13720	14415	13569	14745	1	0	2	2	-0.049	0.88374	0.999661	189	383	0.986	0.0159575	0.0462649	0	0	NA	NA	NA	0	0	0.093	0.924851	NA	189	383	0.973	0.015665	0.0343453	2	2	-0.048	0.885801	0.999261	YEL072W
YEL073C	YEL073C	chrV	-1	7553	7230	7603	7130	1	1	14	114	2.655	3.23638e-20	1.06861e-17	10	66	2.736	4.20467e-18	1.73076e-16	0	0	NA	NA	NA	4	20	2.12	1.95129e-05	9.37118e-05	14	86	2.59	2.08837e-21	8.08427e-20	14	114	2.658	3.23892e-20	1.07113e-17	YEL073C
YER001W	MNN1	chrV	1	153520	155808	153474	156034	1	1	187	147	-0.234	0.538286	0.999661	2	2	0.495	NA	NA	0	0	NA	NA	NA	5	33	2.629	4.07852e-07	2.80073e-06	7	36	2.305	3.72462e-08	2.84368e-07	187	147	-0.235	0.538166	0.999261	YER001W
YER002W	NOP16	chrV	1	156803	157498	156770	157594	1	1	227	276	0.208	0.558335	0.999661	1	1	0.147	0.867504	0.923598	3	7	1.263	0.021747	0.238802	0	0	NA	NA	NA	1	1	0.138	0.866554	0.909936	230	283	0.226	0.523097	0.999261	YER002W
YER003C	PMI40	chrV	-1	159118	157736	159158	157454	0	1	217	176	-0.284	0.0581915	0.481189	0	0	0.136	0.907854	0.946406	0	0	NA	NA	NA	2	10	1.993	0.000349661	0.00125545	2	10	1.93	0.000171231	0.000626163	217	176	-0.284	0.0581037	0.50482	YER003C
YER004W	FMP52	chrV	1	159580	160275	159338	160490	1	1	452	567	0.294	0.198192	0.846442	66	234	1.811	1.78081e-16	6.18046e-15	0	0	NA	NA	NA	9	34	1.821	2.5374e-07	1.85029e-06	75	268	1.82	2.03285e-20	7.04391e-19	452	567	0.294	0.198023	0.862575	YER004W
YER005W	YND1	chrV	1	160550	162442	160490	162506	1	1	126	221	0.734	0.001628	0.0452671	19	122	2.598	6.26591e-11	1.14929e-09	0	0	NA	NA	NA	1	15	2.896	8.59259e-06	4.47432e-05	20	137	2.636	2.20082e-12	3.04611e-11	126	221	0.735	0.00162265	0.0463454	YER005W
YER006W	NUG1	chrV	1	162723	164285	162682	164386	1	1	802	739	-0.105	0.663239	0.999661	2	5	1.098	0.09984	0.201743	17	18	0.149	0.75837	0.974343	0	0	NA	NA	NA	2	5	1.062	0.0976398	0.163448	819	757	-0.1	0.682341	0.999261	YER006W
YER007C-A	TMA20	chrV	-1	166885	166237	166926	165966	1	1	1160	1318	0.175	0.319389	0.980325	2	5	1.335	0.0297958	0.0761568	0	0	NA	NA	NA	13	68	2.357	1.16495e-18	4.48149e-17	15	73	2.273	4.1593e-20	1.35588e-18	1160	1318	0.175	0.319189	0.993181	YER007C-A
YER007W	PAC2	chrV	1	164527	166083	164450	166162	1	1	21	19	-0.065	NA	NA	3	9	1.294	0.127416	0.243813	0	0	NA	NA	NA	9	17	0.74	0.362735	0.4631	12	26	0.875	0.275607	0.384794	21	19	-0.065	NA	NA	YER007W
YER008C	SEC3	chrV	-1	171818	167808	171886	167734	1	1	35	23	-0.411	0.17792	0.812013	1	0	-0.312	0.794642	NA	0	0	NA	NA	NA	1	1	0.13	0.891099	NA	2	2	-0.067	0.944304	0.960983	35	23	-0.412	0.177851	0.831154	YER008C
YER009W	NTF2	chrV	1	172115	172492	172066	172666	0	1	2889	3034	0.066	0.732261	0.999661	0	0	NA	NA	NA	0	0	0.329	0.524325	NA	5	10	1.015	0.0211597	0.0431433	5	10	1.013	0.0193738	0.0411651	2889	3034	0.066	0.731819	0.999261	YER009W
YER010C	YER010C	chrV	-1	173338	172634	173390	172550	1	1	166	125	-0.389	0.0901564	0.605975	0	1	0.694	0.514409	0.670475	0	0	NA	NA	NA	22	49	1.134	0.00019853	0.000758315	23	50	1.134	0.000148495	0.000550741	166	125	-0.389	0.0900553	0.629715	YER010C
YER011W	TIR1	chrV	1	175248	176012	175210	176114	1	1	863	570	-0.499	0.117424	0.685791	2	8	1.96	0.00196298	0.0079055	0	0	NA	NA	NA	1	5	2.443	0.00207844	0.00594469	2	14	2.204	3.31638e-05	0.000141053	863	570	-0.5	0.117386	0.713841	YER011W
YER012W	PRE1	chrV	1	177835	178431	177762	178578	0	1	700	650	-0.102	0.161812	0.789525	0	0	NA	NA	NA	0	0	NA	NA	NA	3	10	1.464	0.00465439	0.0118883	3	10	1.459	0.00415952	0.01069	700	650	-0.102	0.16164	0.808942	YER012W
YER013W	PRP22	chrV	1	178841	182278	178818	182274	1	1	43	32	-0.235	0.55497	0.999661	3	4	0.185	0.749611	0.844565	0	0	NA	NA	NA	0	2	2.036	0.0437122	0.0799199	3	5	0.661	0.272511	0.381008	43	32	-0.236	0.554844	0.999261	YER013W
YER014W	HEM14	chrV	1	182600	184219	182562	184314	0	1	757	714	-0.072	0.787462	0.999661	0	0	NA	NA	NA	0	0	NA	NA	NA	3	13	1.859	0.00136305	0.00411424	3	13	1.853	0.00129795	0.00383504	757	714	-0.072	0.787383	0.999261	YER014W
YER015W	FAA2	chrV	1	184541	186775	184474	186978	1	1	15	22	0.337	0.400221	0.999661	23	70	1.603	7.10515e-11	1.27814e-09	0	0	NA	NA	NA	1	0	-1.254	0.199305	NA	23	70	1.558	1.1317e-10	1.27156e-09	15	22	0.338	0.40053	0.999261	YER015W
YER016W	BIM1	chrV	1	188277	189311	188234	189338	0	1	193	161	-0.128	NA	NA	0	0	0.756	0.511961	NA	0	0	0.039	0.942644	NA	6	17	1.523	0.000848549	0.00273233	6	17	1.537	0.000633437	0.00201456	193	161	-0.128	NA	NA	YER016W
YER017C	AFG3	chrV	-1	191788	189503	191950	189446	0	1	40	24	-0.615	0.027205	0.313475	0	0	0.101	0.930555	NA	2	3	0.381	0.591061	0.927198	0	0	0.043	0.95268	NA	0	0	0.073	0.937871	NA	42	27	-0.546	0.0370994	0.401458	YER017C
YER018C	SPC25	chrV	-1	192624	191959	192718	191950	0	1	102	78	-0.317	0.314373	0.977613	0	0	NA	NA	NA	36	38	0.011	0.969551	0.991421	0	0	NA	NA	NA	0	0	NA	NA	NA	137	116	-0.222	0.425761	0.999261	YER018C
YER019C-A	SBH2	chrV	-1	194539	194273	194630	194198	1	1	3685	4002	0.111	0.566626	0.999661	552	792	0.51	0.165586	0.298307	0	0	NA	NA	NA	15	11	-0.524	0.238868	0.33047	567	804	0.486	0.179264	0.269904	3685	4002	0.111	0.566467	0.999261	YER019C-A
YER019W	ISC1	chrV	1	192884	194230	192850	194298	1	1	82	78	-0.051	0.753344	0.999661	23	54	1.169	0.00316283	0.0117981	3	3	-0.097	0.881476	0.979426	3	2	-0.509	0.450405	0.548281	23	49	1.021	0.00477197	0.012027	87	87	0.004	0.978317	0.999261	YER019W
YER020W	GPA2	chrV	1	195168	196517	195066	196554	0	1	229	303	0.381	0.0582306	0.481189	0	0	NA	NA	NA	0	0	NA	NA	NA	31	77	1.293	0.000208458	0.000790632	31	77	1.292	0.000190459	0.000691374	229	303	0.381	0.0581376	0.50482	YER020W
YER021W	RPN3	chrV	1	196948	198519	196890	198586	0	1	1628	1421	-0.142	NA	NA	0	0	NA	NA	NA	111	95	-0.21	0.61733	0.937428	12	31	1.249	0.00772964	0.0183737	12	31	1.247	0.00758985	0.0180893	1740	1516	-0.145	NA	NA	YER021W
YER022W	SRB4	chrV	1	198812	200875	198786	200914	0	1	50	48	-0.037	0.90598	0.999661	0	0	NA	NA	NA	0	0	NA	NA	NA	3	20	2.538	1.97337e-09	2.17532e-08	3	20	2.536	1.28987e-09	1.2532e-08	50	48	-0.037	0.905946	0.999261	YER022W
YER023W	PRO3	chrV	1	201076	201936	201034	202082	0	1	1816	1501	-0.207	0.563216	0.999661	0	0	0.599	0.522753	NA	1	3	0.501	0.515866	NA	0	1	0.562	0.559852	NA	0	1	0.897	0.33248	0.448527	1817	1503	-0.206	0.565028	0.999261	YER023W
YER024W	YAT2	chrV	1	202192	204963	202162	205026	1	0	1	5	0.942	0.0207202	0.270953	1	7	2.521	0.000791721	0.00361647	0	0	NA	NA	NA	0	0	0.083	0.931957	NA	1	7	2.423	0.000470806	0.00155212	1	5	0.943	0.0210164	0.282666	YER024W
YER025W	GCD11	chrV	1	205251	206834	205194	207090	1	1	9652	9389	-0.038	0.812568	0.999661	0	1	2.471	0.0242163	0.064601	0	0	NA	NA	NA	41	47	0.211	0.523189	0.61335	41	48	0.245	0.453014	0.570006	9652	9389	-0.038	0.812489	0.999261	YER025W
YER026C	CHO1	chrV	-1	208474	207644	208558	207518	1	1	2936	3204	0.109	0.69525	0.999661	0	1	1.573	0.178368	NA	0	0	NA	NA	NA	15	86	2.265	0.000182864	0.000704185	15	87	2.266	0.000182364	0.000663932	2936	3204	0.109	0.695152	0.999261	YER026C
YER027C	GAL83	chrV	-1	210232	208979	210350	208750	0	1	236	188	-0.303	0.16911	0.802985	0	0	NA	NA	NA	0	0	NA	NA	NA	2	0	-2.533	0.00779389	NA	2	0	-2.505	0.0073273	0.0175565	236	188	-0.303	0.16896	0.820724	YER027C
YER028C	MIG3	chrV	-1	211876	210692	211958	210654	1	1	83	227	1.222	3.81356e-05	0.00188992	35	221	2.596	7.17006e-16	2.35981e-14	0	0	NA	NA	NA	2	16	2.61	8.72492e-05	0.000356756	37	237	2.597	6.18463e-16	1.30404e-14	83	227	1.224	3.7891e-05	0.00197999	YER028C
YER029C	SMB1	chrV	-1	213177	212587	213246	212502	1	1	94	113	0.25	0.235404	0.912429	1	3	1.512	0.0586983	0.133457	0	0	-0.496	0.340591	NA	1	1	0.525	0.568061	NA	2	4	1.242	0.051085	0.0947684	95	113	0.244	0.242782	0.939986	YER029C
YER030W	CHZ1	chrV	1	213437	213898	213370	214026	1	1	907	922	0.026	0.860254	0.999661	259	262	0.017	0.919921	0.95193	0	0	NA	NA	NA	86	278	1.692	6.38621e-40	1.50475e-37	93	286	1.615	3.76783e-40	5.83425e-38	1159	1176	0.023	0.865117	0.999261	YER030W
YER031C	YPT31	chrV	-1	214747	214076	214782	213926	0	1	2262	2306	0.027	0.760509	0.999661	0	0	NA	NA	NA	40	43	0.072	0.757412	0.974343	10	15	0.479	0.388982	0.489309	10	15	0.478	0.388634	0.506233	2302	2349	0.028	0.744204	0.999261	YER031C
YER032W	FIR1	chrV	1	215063	217693	214994	217890	0	1	97	78	-0.228	0.519684	0.999661	0	0	NA	NA	NA	0	0	NA	NA	NA	2	7	1.449	0.0477915	0.0862902	2	7	1.441	0.047456	0.0889352	97	78	-0.229	0.519581	0.999261	YER032W
YER033C	ZRG8	chrV	-1	221287	218057	221502	217998	0	1	2	3	0.147	0.717899	0.999661	0	0	NA	NA	NA	0	0	NA	NA	NA	1	2	1.398	0.0992401	0.160024	1	2	1.388	0.0972817	0.162903	2	3	0.147	0.719021	0.999261	YER033C
YER034W	YER034W	chrV	1	221846	222403	221796	222503	0	1	258	245	-0.076	0.617839	0.999661	0	0	-0.485	0.604452	NA	0	0	NA	NA	NA	33	118	1.798	1.2243e-13	2.46825e-12	33	118	1.789	5.79042e-14	9.75902e-13	258	245	-0.076	0.617693	0.999261	YER034W
YER035W	EDC2	chrV	1	222639	223076	222589	223176	0	1	320	363	0.137	0.704548	0.999661	0	0	-0.338	0.763191	NA	83	121	0.509	0.223641	0.677118	2	2	-0.295	0.69086	0.764019	3	2	-0.35	0.618477	0.716352	402	484	0.202	0.570282	0.999261	YER035W
YER036C	ARB1	chrV	-1	225199	223367	225246	223270	1	1	1534	1812	0.219	0.33775	0.990751	29	168	2.469	5.74259e-12	1.18882e-10	0	0	NA	NA	NA	12	33	1.412	5.44879e-05	0.000236386	40	201	2.224	5.05252e-12	6.6056e-11	1534	1812	0.219	0.337539	0.999261	YER036C
YER037W	PHM8	chrV	1	225889	226854	225818	227050	1	1	80	68	-0.175	0.61369	0.999661	36	50	0.45	0.16081	0.291933	7	5	-0.218	0.702	0.9592	0	0	NA	NA	NA	36	50	0.447	0.158937	0.244804	86	73	-0.177	0.6118	0.999261	YER037W
YER038C	KRE29	chrV	-1	228252	226858	228310	225846	1	1	27	101	1.139	0.00408735	0.090729	4	5	0.096	0.862849	0.921413	0	0	NA	NA	NA	17	108	2.577	2.28262e-11	3.3098e-10	21	113	2.339	1.81987e-11	2.24875e-10	27	101	1.143	0.00406349	0.0928656	YER038C
YER039C-A	YER039C-A	chrV	-1	229481	229263	229531	229163	1	0	13	28	0.826	0.0202955	0.26672	1	1	0.259	0.822987	NA	0	0	0.031	0.95268	NA	0	0	-0.816	0.290932	NA	1	1	-0.297	0.764875	NA	13	28	0.827	0.0204512	0.277052	YER039C-A
YER040W	GLN3	chrV	1	229795	231987	229714	232218	1	1	61	74	0.239	0.256221	0.931653	6	3	-0.874	0.111731	0.219251	0	0	NA	NA	NA	0	1	0.73	0.47441	NA	6	4	-0.572	0.251156	0.355972	61	74	0.239	0.256133	0.949288	YER040W
YER041W	YEN1	chrV	1	232461	234740	232394	234850	1	1	11	9	-0.237	0.489315	0.999661	40	183	2.161	1.06315e-14	2.98695e-13	0	0	NA	NA	NA	0	2	1.414	0.119097	0.186538	41	186	2.15	3.26353e-15	6.34149e-14	11	9	-0.237	0.489454	0.999261	YER041W
YER042W	MXR1	chrV	1	234937	235491	234850	235546	1	1	708	618	-0.161	0.620848	0.999661	1	2	0.218	0.810918	0.890401	0	1	0.996	0.219355	NA	5	9	0.79	0.253591	0.348029	6	11	0.72	0.177079	0.266938	708	619	-0.159	0.624326	0.999261	YER042W
YER043C	SAH1	chrV	-1	237119	235770	237198	235550	1	1	924	853	-0.108	0.622223	0.999661	20	20	-0.055	0.910047	0.946406	1	0	-1.132	0.169163	NA	4	6	0.459	0.454262	0.551907	24	26	0.051	0.884817	0.923004	925	853	-0.109	0.619102	0.999261	YER043C
YER044C	ERG28	chrV	-1	238016	237570	238142	237470	0	1	1440	1412	-0.024	0.935224	0.999661	0	0	NA	NA	NA	3	1	-1.021	0.164125	NA	0	1	0.716	0.48286	NA	0	1	0.704	0.481905	NA	1443	1414	-0.026	0.932303	0.999261	YER044C
YER044C-A	MEI4	chrV	-1	239774	238460	239406	238142	0	0	0	0	0.048	0.823865	NA	0	0	NA	NA	NA	0	0	NA	NA	NA	0	0	0.114	0.910891	NA	0	0	0.113	0.910058	NA	0	0	0.049	0.821776	0.999261	YER044C-A
YER045C	ACA1	chrV	-1	241501	240032	241758	239926	0	1	20	17	-0.179	0.523532	0.999661	0	0	NA	NA	NA	0	0	NA	NA	NA	3	3	0.074	0.912667	0.936005	3	3	0.073	0.912167	0.939902	20	17	-0.179	0.523547	0.999261	YER045C
YER046W	SPO73	chrV	1	243180	243611	242498	243690	0	1	66	91	0.388	0.170577	0.806045	0	0	0.1	0.929314	NA	0	0	NA	NA	NA	10	21	1.011	0.0760219	0.128177	10	21	1.013	0.0654258	0.11695	66	91	0.388	0.170508	0.820724	YER046W
YER047C	SAP1	chrV	-1	246503	243810	246702	243822	0	1	64	57	-0.117	0.630819	0.999661	0	0	NA	NA	NA	0	0	NA	NA	NA	0	2	1.917	0.02208	0.0447056	0	2	1.911	0.0204188	0.0431083	64	57	-0.117	0.63075	0.999261	YER047C
YER048C	CAJ1	chrV	-1	248157	246982	248262	246862	1	1	346	314	-0.094	NA	NA	176	362	1.015	0.0059498	0.0198888	1	1	-0.127	0.872949	NA	1	1	0.077	0.926616	NA	178	363	0.999	0.0059399	0.0145272	347	315	-0.095	NA	NA	YER048C
YER048W-A	ISD11	chrV	1	250718	251002	250634	251330	1	1	1792	2674	0.553	0.000795319	0.024862	0	1	1.424	0.204056	NA	9	13	0.522	0.317982	0.760407	19	105	2.332	1.57333e-07	1.18629e-06	19	105	2.335	1.34187e-07	9.24752e-07	1800	2688	0.553	0.000854642	0.0266933	YER048W-A
YER049W	TPA1	chrV	1	251728	253662	251650	253690	0	1	1139	919	-0.18	0.655046	0.999661	0	0	NA	NA	NA	4	5	0.545	0.344579	0.774584	0	0	-0.506	0.619477	NA	0	0	-0.497	0.619009	NA	1142	924	-0.179	0.657868	0.999261	YER049W
YER050C	RSM18	chrV	-1	254387	253971	254454	253870	1	1	5	7	0.187	0.642672	0.999661	219	180	-0.286	0.0705682	0.154522	2	5	1.156	0.0785588	0.449476	0	0	NA	NA	NA	3	6	1.074	0.0590011	0.106892	223	186	-0.261	0.0933011	0.639681	YER050C
YER051W	JHD1	chrV	1	254656	256134	254642	256298	1	1	7	8	0.19	0.627049	0.999661	37	38	0.061	0.911905	0.947711	0	0	NA	NA	NA	1	6	2.413	0.000722804	0.00237781	38	44	0.224	0.651641	0.746562	7	8	0.19	0.627429	0.999261	YER051W
YER052C	HOM3	chrV	-1	257958	256375	258094	256214	1	1	469	565	0.234	0.397644	0.999661	2	1	0.119	0.883699	0.931551	0	0	0.721	0.307498	NA	1	1	0.436	0.634285	NA	2	3	0.286	0.64433	0.739877	469	566	0.235	0.395535	0.999261	YER052C
YER053C	PIC2	chrV	-1	259639	258737	259886	258558	1	1	228	197	-0.196	0.355707	0.999661	549	581	0.079	0.8139	0.891338	0	0	NA	NA	NA	7	16	1.189	0.0045797	0.0117292	556	597	0.099	0.758252	0.830674	228	197	-0.196	0.35553	0.999261	YER053C
YER053C-A	YER053C-A	chrV	-1	261046	260933	261102	260598	1	1	80	129	0.353	0.38828	0.999661	0	12	3.6	1.64109e-05	0.000114135	0	1	0.857	0.311216	NA	0	0	-1.066	0.262539	NA	1	12	2.812	0.000144307	0.000537623	80	130	0.359	0.381512	0.999261	YER053C-A
YER054C	GIP2	chrV	-1	263698	262052	264142	262022	0	1	2	3	0.003	0.993733	0.999661	0	0	NA	NA	NA	0	0	NA	NA	NA	1	11	2.795	6.68662e-06	3.55551e-05	1	11	2.792	5.00346e-06	2.54801e-05	2	3	0.004	0.993022	0.999261	YER054C
YER055C	HIS1	chrV	-1	265785	264892	265910	264766	0	1	1166	1150	-0.017	0.937604	0.999661	0	0	NA	NA	NA	0	0	NA	NA	NA	6	17	1.309	0.00231232	0.00649586	6	17	1.307	0.00200071	0.00563928	1166	1150	-0.017	0.937583	0.999261	YER055C
YER056C	FCY2	chrV	-1	268113	266512	268198	266350	1	1	472	392	-0.179	0.639393	0.999661	18	100	2.384	9.18217e-11	1.63341e-09	0	0	NA	NA	NA	3	5	0.76	0.189315	0.27262	21	106	2.219	2.62589e-10	2.8224e-09	472	392	-0.18	0.639266	0.999261	YER056C
YER056C-A	RPL34A	chrV	-1	270185	269423	270223	269295	0	1	10970	11406	0.055	0.647731	0.999661	0	0	NA	NA	NA	0	0	NA	NA	NA	42	170	1.986	2.85824e-19	1.21074e-17	42	170	1.985	6.01875e-20	1.91172e-18	10970	11406	0.055	0.647589	0.999261	YER056C-A
YER057C	HMF1	chrV	-1	271126	270737	271199	270655	1	1	3770	3224	-0.217	0.187697	0.826335	7	18	1.179	0.0268204	0.0700179	1	3	0.919	0.242544	NA	31	58	0.899	0.000576765	0.00196423	38	76	0.965	6.19525e-05	0.000252654	3771	3227	-0.216	0.189173	0.843849	YER057C
YER058W	PET117	chrV	1	271768	272091	271731	272211	0	1	725	690	-0.068	0.757583	0.999661	0	0	-0.598	0.577434	NA	1	0	-0.468	0.565911	NA	116	168	0.519	0.0234138	0.0470272	116	168	0.516	0.0225817	0.0468953	725	690	-0.069	0.755621	0.999261	YER058W
YER059W	PCL6	chrV	1	272624	273886	272467	274003	0	0	127	151	0.211	0.297717	0.969821	0	0	NA	NA	NA	0	0	0.373	0.492181	NA	0	0	-0.016	0.987417	NA	0	0	-0.01	0.991864	NA	127	151	0.214	0.291351	0.979867	YER059W
YER060W	FCY21	chrV	1	274567	276153	274435	276475	0	1	179	140	-0.285	0.359927	0.999661	0	0	NA	NA	NA	0	0	0.334	0.519204	NA	1	8	2.554	0.00213937	0.00609172	1	8	2.528	0.0021983	0.00612288	179	140	-0.284	0.363014	0.999261	YER060W
YER061C	CEM1	chrV	-1	279626	278298	279663	278407	1	1	142	117	-0.264	0.10434	0.650032	1	1	0.153	0.882162	0.931157	0	0	NA	NA	NA	89	120	0.409	0.16333	0.242038	90	121	0.406	0.163997	0.250804	142	117	-0.264	0.104239	0.671944	YER061C
YER062C	HOR2	chrV	-1	280682	279930	280831	279847	1	1	473	371	-0.312	0.258958	0.931653	60	60	-0.038	0.896669	0.939671	0	0	NA	NA	NA	2	2	0.003	0.997488	NA	62	61	-0.036	0.902623	0.934971	473	371	-0.312	0.258829	0.949606	YER062C
YER063W	THO1	chrV	1	281710	282366	281635	282547	1	1	960	954	-0.011	0.95996	0.999661	43	181	2.039	2.48254e-10	4.12319e-09	0	0	NA	NA	NA	6	7	0.251	0.715442	0.783619	49	189	1.911	8.94209e-11	1.02803e-09	960	954	-0.011	0.959941	0.999261	YER063W
YER064C	VHR2	chrV	-1	284222	282705	284303	282511	1	1	178	147	-0.245	0.240817	0.918459	0	1	1.464	0.205216	0.349766	0	0	NA	NA	NA	3	10	1.343	0.0119605	0.02692	3	10	1.416	0.00558469	0.0137878	178	147	-0.245	0.240648	0.939559	YER064C
YER065C	ICL1	chrV	-1	286914	285241	287247	285103	0	1	3	1	-0.578	0.143647	0.747732	0	0	NA	NA	NA	0	0	NA	NA	NA	1	2	0.327	0.703166	NA	1	2	0.329	0.696032	0.783115	3	1	-0.579	0.144856	0.777761	YER065C
YER066W	RRT13	chrV	1	290242	290799	289355	290963	1	0	0	1	0.369	0.0764674	0.558142	0	1	1.932	0.102126	NA	0	0	0.032	0.951139	NA	0	0	0.043	0.95268	NA	0	1	1.556	0.116977	NA	0	1	0.479	0.0705912	0.561479	YER066W
YER067W	RGI1	chrV	1	292066	292551	291779	292643	0	1	5906	7233	0.134	0.740258	0.999661	0	0	NA	NA	NA	0	0	NA	NA	NA	40	68	0.628	0.385601	0.485705	40	68	0.624	0.388478	0.506233	5906	7233	0.134	0.740366	0.999261	YER067W
YER068W	MOT2	chrV	1	293050	294813	292971	294915	0	1	62	60	-0.025	0.890966	0.999661	0	0	NA	NA	NA	0	0	0.031	0.95268	NA	1	2	0.797	0.365943	0.466871	1	2	0.788	0.364305	0.482011	62	60	-0.025	0.89043	0.999261	YER068W
YER069W	ARG5,6	chrV	1	295410	298001	295355	298147	1	1	183	187	0.029	0.918545	0.999661	1	8	2.19	0.00433881	0.0153902	0	0	NA	NA	NA	16	64	1.996	9.28332e-09	8.79349e-08	17	72	2.031	5.07347e-09	4.47314e-08	183	187	0.029	0.918515	0.999261	YER069W
YER070W	RNR1	chrV	1	298950	301616	298739	301979	0	0	80	46	-0.56	0.125156	0.706408	0	0	NA	NA	NA	0	0	NA	NA	NA	0	0	1.206	0.222942	NA	0	0	1.187	0.219646	NA	80	46	-0.561	0.125093	0.737796	YER070W
YER071C	TDA2	chrV	-1	302321	301947	302367	301727	1	1	19	26	0.427	0.0824716	0.585864	71	92	0.36	0.177038	0.312316	0	0	NA	NA	NA	44	66	0.58	0.088969	0.145452	50	77	0.612	0.0153143	0.0336805	83	107	0.324	0.18336	0.83771	YER071C
YER072W	VTC1	chrV	1	302806	303195	302715	303347	0	1	8157	5839	-0.436	0.0764896	0.558142	0	0	0.1	0.929078	NA	8	5	-0.637	0.237555	0.680385	25	31	0.28	0.373276	0.474142	25	31	0.278	0.358916	0.476407	8165	5843	-0.437	0.0757637	0.580708	YER072W
YER073W	ALD5	chrV	1	304030	305592	303515	305789	1	1	234	382	0.643	0.00647555	0.126705	6	5	-0.31	0.528056	0.682143	0	0	NA	NA	NA	1	2	1.229	0.163456	0.242038	7	7	0.059	0.887605	0.925263	234	382	0.644	0.00645705	0.128155	YER073W
YER074W	RPS24A	chrV	1	306323	307196	306269	307309	1	1	3877	3438	-0.168	0.236088	0.913071	20	63	1.614	1.33248e-05	9.51004e-05	0	0	NA	NA	NA	5	54	3.398	2.74212e-20	1.33369e-18	24	117	2.209	2.22543e-18	6.09228e-17	3877	3438	-0.168	0.23589	0.9313	YER074W
YER074W-A	YOS1	chrV	1	307653	308123	307597	308173	0	1	1526	1656	0.112	0.489253	0.999661	0	0	NA	NA	NA	0	0	NA	NA	NA	137	228	0.708	0.0294485	0.0570214	137	228	0.707	0.0286473	0.0574918	1526	1656	0.112	0.489075	0.999261	YER074W-A
YER075C	PTP3	chrV	-1	311199	308413	311369	308297	0	1	23	21	-0.047	0.905634	0.999661	0	0	-0.448	0.691008	0.80519	0	0	NA	NA	NA	1	2	0.737	0.366346	0.467227	2	2	0.521	0.463058	0.579407	23	21	-0.047	0.905607	0.999261	YER075C
YER076C	YER076C	chrV	-1	313498	312590	313825	312433	1	1	12	16	0.37	0.206754	0.86583	13	39	1.554	1.26608e-05	9.10962e-05	0	2	1.94	0.0184217	NA	0	2	2.418	0.0161905	NA	13	41	1.594	4.82748e-06	2.46599e-05	12	18	0.49	0.0913933	0.633363	YER076C
YER077C	YER077C	chrV	-1	316489	314534	316561	314497	1	1	68	48	-0.462	0.00785924	0.141226	1	0	-1.817	0.122953	NA	0	0	NA	NA	NA	1	7	2.307	0.000432108	0.00151822	1	7	2.299	0.000375921	0.00127059	69	48	-0.476	0.00599103	0.121157	YER077C
YER078C	ICP55	chrV	-1	318342	316807	318585	316753	0	1	38	29	-0.35	0.162747	0.789525	0	0	NA	NA	NA	0	1	0.835	0.309971	NA	0	1	1.238	0.140075	NA	0	1	1.185	0.14215	NA	38	29	-0.325	0.19046	0.845406	YER078C
YER079W	YER079W	chrV	1	318920	319552	318853	319725	1	1	67	52	-0.272	0.48314	0.999661	9	12	0.294	0.481378	0.643292	1	1	-0.84	0.319525	NA	0	1	0.255	0.802002	NA	10	13	0.3	0.462009	0.578533	68	52	-0.283	0.464799	0.999261	YER079W
YER080W	AIM9	chrV	1	319963	321846	319933	321885	1	1	283	245	-0.196	0.229535	0.905058	0	1	1.178	0.325169	NA	0	0	NA	NA	NA	2	7	1.576	0.0227211	0.0457334	2	8	1.74	0.00257161	0.00699359	283	245	-0.196	0.229367	0.921621	YER080W
YER081W	SER3	chrV	1	322686	324095	322636	324195	1	1	30	7	-1.249	0.00161015	0.0452469	1	7	2.007	0.00131067	0.00558337	1	2	0.667	0.376035	0.801851	0	0	NA	NA	NA	1	7	1.927	0.00121095	0.00359826	31	9	-1.129	0.00378789	0.0891025	YER081W
YER082C	UTP7	chrV	-1	325936	324272	325993	324193	1	1	164	189	0.147	0.691894	0.999661	2	2	0.444	0.540738	0.69431	0	0	NA	NA	NA	1	3	1.48	0.045383	0.0822962	3	6	0.985	0.0721997	0.126952	164	189	0.148	0.69178	0.999261	YER082C
YER083C	GET2	chrV	-1	327031	326174	327057	326121	1	1	677	599	-0.156	0.566595	0.999661	45	55	0.246	0.310473	0.475371	0	1	1.388	0.0976168	NA	26	49	0.838	0.000720612	0.00237661	72	105	0.515	0.016445	0.035849	677	600	-0.155	0.570236	0.999261	YER083C
YER086W	ILV1	chrV	1	328477	330207	328389	330333	1	1	625	543	-0.175	0.53938	0.999661	0	2	2.441	0.0129669	0.0388679	0	0	NA	NA	NA	3	9	1.599	0.00525047	0.0131698	3	11	1.842	0.00016868	0.000618201	625	543	-0.176	0.53922	0.999261	YER086W
YER087C-B	SBH1	chrV	-1	332830	332582	332881	332369	1	1	919	1193	0.334	0.202452	0.859078	14	33	1.27	2.47859e-05	0.00016524	0	0	NA	NA	NA	10	12	0.286	0.506864	0.599737	23	45	0.933	0.000247588	0.000873166	919	1193	0.334	0.202287	0.87346	YER087C-B
YER087W	AIM10	chrV	1	330576	332306	330517	332437	1	1	64	59	-0.121	0.549097	0.999661	0	2	2.469	0.0131244	0.0392402	0	0	NA	NA	NA	3	7	1.082	0.0544587	0.0966162	3	9	1.377	0.0133689	0.0298257	64	59	-0.121	0.549017	0.999261	YER087W
YER088C	DOT6	chrV	-1	335188	333176	335297	333049	0	1	190	308	0.445	0.26082	0.931653	0	0	NA	NA	NA	11	23	0.902	0.133533	0.549375	0	0	NA	NA	NA	0	0	NA	NA	NA	201	331	0.462	0.244339	0.939986	YER088C
YER089C	PTC2	chrV	-1	337340	335946	337390	335846	0	1	33	37	0.068	0.828624	0.999661	0	0	NA	NA	NA	9	14	0.572	0.234254	0.680385	0	0	NA	NA	NA	0	0	NA	NA	NA	43	51	0.188	0.557827	0.999261	YER089C
YER090W	TRP2	chrV	1	337949	339472	337869	339597	1	1	242	242	-0.005	0.987963	0.999661	4	17	1.817	0.000472542	0.00227902	0	0	-0.323	0.595917	NA	0	1	1.876	0.0612777	NA	4	17	1.866	8.90741e-05	0.000350974	243	242	-0.006	0.985372	0.999261	YER090W
YER091C	MET6	chrV	-1	342167	339864	342233	339649	0	1	2953	3401	0.139	0.719496	0.999661	0	0	NA	NA	NA	0	0	NA	NA	NA	7	8	0.241	0.735894	0.80067	7	8	0.239	0.736245	0.81477	2953	3401	0.139	0.719462	0.999261	YER091C
YER092W	IES5	chrV	1	342855	343232	342821	343485	1	1	615	765	0.264	0.37392	0.999661	30	40	0.417	0.177376	0.312549	0	0	NA	NA	NA	391	1993	2.238	2.30818e-07	1.69958e-06	421	2032	2.179	3.31523e-08	2.54287e-07	615	765	0.265	0.37375	0.999261	YER092W
YER093C	TSC11	chrV	-1	347612	343320	347681	343241	1	1	47	48	0.025	0.948958	0.999661	0	1	1.951	0.0954083	NA	0	0	NA	NA	NA	1	1	0.765	0.384721	0.484921	1	2	1.239	0.133053	0.211267	47	48	0.025	0.948939	0.999261	YER093C
YER093C-A	AIM11	chrV	-1	348400	347912	348409	347833	1	1	179	155	-0.178	0.550632	0.999661	6	9	0.635	0.197442	0.340451	0	0	NA	NA	NA	156	135	-0.214	0.536297	0.625569	161	144	-0.178	0.550939	0.659078	179	155	-0.178	0.550567	0.999261	YER093C-A
YER094C	PUP3	chrV	-1	349346	348729	349457	348577	1	1	1197	1132	-0.073	0.77458	0.999661	0	1	1.578	0.18282	NA	28	27	-0.046	0.931181	0.979686	4	7	0.607	0.255291	0.350108	4	8	0.71	0.153001	0.23758	1224	1160	-0.071	0.78175	0.999261	YER094C
YER095W	RAD51	chrV	1	349980	351182	349925	351389	0	1	243	237	-0.041	0.855259	0.999661	0	0	NA	NA	NA	82	49	-0.67	0.147225	0.57488	2	9	2.189	0.000657904	0.00220667	2	9	2.184	0.000584619	0.00187616	325	285	-0.193	0.116687	0.711515	YER095W
YER098W	UBP9	chrV	1	355466	357730	355416	357830	1	1	0	0	0.143	0.575924	NA	29	27	-0.095	0.719544	0.823799	0	0	NA	NA	NA	2	15	2.513	2.28301e-06	1.34813e-05	31	42	0.423	0.0799205	0.138464	0	0	0.142	0.579125	0.999261	YER098W
YER099C	PRS2	chrV	-1	359061	358105	359329	358017	1	1	192	180	-0.073	NA	NA	0	1	2.25	0.0548707	NA	0	0	NA	NA	NA	9	34	1.705	0.00450391	0.0115824	9	35	1.728	0.00400108	0.0103203	192	180	-0.073	NA	NA	YER099C
YER100W	UBC6	chrV	1	359562	360314	359285	360397	0	1	375	351	-0.089	0.673626	0.999661	0	0	NA	NA	NA	4	8	0.645	0.273238	0.730933	0	0	NA	NA	NA	0	0	NA	NA	NA	380	359	-0.075	0.719898	0.999261	YER100W
YER101C	AST2	chrV	-1	361794	360502	361857	360401	1	1	60	47	-0.313	0.314036	0.977613	4	11	1.269	0.0132602	0.0394133	1	0	-0.966	0.159753	NA	0	7	4.28	1.18877e-06	7.45699e-06	4	18	1.93	1.39804e-05	6.456e-05	61	47	-0.327	0.290772	0.979867	YER101C
YER102W	RPS8B	chrV	1	362733	363702	362709	363853	1	1	0	0	NA	NA	NA	190	372	0.95	0.0059618	0.0199102	0	0	NA	NA	NA	9	60	2.714	3.82475e-16	1.12651e-14	198	432	1.095	0.000431784	0.00143686	0	0	NA	NA	NA	YER102W
YER103W	SSA4	chrV	1	364589	366517	364517	366549	1	1	14	18	0.338	0.346389	0.997261	4	13	1.597	0.000624109	0.00293443	0	0	NA	NA	NA	1	6	2.306	0.00267647	0.00734908	5	19	1.874	5.80143e-06	2.9273e-05	14	18	0.339	0.346683	0.999261	YER103W
YER104W	RTT105	chrV	1	366802	367428	366773	367797	1	1	184	346	0.887	3.20771e-09	3.60561e-07	0	3	3.574	0.000669408	0.00311393	1	3	1.318	0.0868465	0.4725	3	27	2.825	1.36116e-07	1.04726e-06	3	30	2.963	1.35297e-08	1.10626e-07	184	349	0.893	1.77136e-09	2.07471e-07	YER104W
YER105C	NUP157	chrV	-1	372013	367838	372057	367513	1	1	125	91	-0.245	NA	NA	0	1	1.608	0.154467	NA	0	0	NA	NA	NA	1	4	1.741	0.0193849	0.0401987	1	5	1.906	0.00826604	0.0194854	125	91	-0.246	NA	NA	YER105C
YER106W	MAM1	chrV	1	372326	373234	372276	373334	1	1	0	2	0.868	0.021911	0.280323	4	11	1.524	0.00535581	0.0183007	0	0	NA	NA	NA	1	4	1.513	0.024963	0.0495318	5	16	1.544	0.00103128	0.00312346	0	2	0.867	0.0225503	0.292114	YER106W
YER107C	GLE2	chrV	-1	374545	373448	374737	373321	0	0	120	106	-0.154	0.554063	0.999661	0	0	NA	NA	NA	0	0	-0.275	0.744288	NA	0	0	0.043	0.952545	NA	0	0	0.041	0.952383	NA	120	106	-0.156	0.548232	0.999261	YER107C
YER109C	FLO8	chrV	-1	377614	375215	377793	374881	0	1	83	140	0.377	0.357536	0.999661	0	0	NA	NA	NA	0	0	NA	NA	NA	0	1	0.759	0.439414	NA	0	1	0.755	0.43348	NA	83	140	0.379	0.35738	0.999261	YER109C
YER110C	KAP123	chrV	-1	382103	378762	382241	378553	0	1	77	70	-0.113	0.654486	0.999661	0	0	NA	NA	NA	0	0	NA	NA	NA	1	0	-1.687	0.0944764	NA	1	0	-1.661	0.0927941	NA	77	70	-0.113	0.654395	0.999261	YER110C
YER111C	SWI4	chrV	-1	385876	382595	386193	382513	0	0	0	0	0.084	0.521452	NA	0	0	NA	NA	NA	0	0	NA	NA	NA	0	0	0.192	0.846572	NA	0	0	0.187	0.847123	NA	0	0	0.085	0.521446	0.999261	YER111C
YER112W	LSM4	chrV	1	387232	387795	387149	387781	0	1	356	371	0.051	0.874832	0.999661	0	0	0.071	0.942902	NA	2	1	-0.454	0.519392	0.904423	1	1	0.381	0.68572	NA	1	1	0.354	0.705873	0.790954	358	372	0.048	0.880501	0.999261	YER112W
YER113C	TMN3	chrV	-1	390052	387932	390169	387865	1	1	46	38	-0.174	0.629513	0.999661	23	24	0.067	0.800991	0.88326	24	12	-0.905	0.00538566	0.104481	0	0	0.068	0.938996	NA	23	24	0.067	0.800975	0.863665	70	50	-0.362	0.255349	0.949288	YER113C
YER114C	BOI2	chrV	-1	393712	390590	394025	390289	0	1	1	2	0.148	0.681911	0.999661	0	0	NA	NA	NA	2	0	-1.677	0.0386811	NA	1	2	0.351	0.66854	0.744836	1	2	0.352	0.663217	0.755979	3	2	-0.328	0.424755	0.999261	YER114C
YER116C	SLX8	chrV	-1	396172	395348	396222	395248	1	1	201	660	1.464	3.71744e-07	3.02142e-05	3	45	3.665	5.48828e-12	1.14962e-10	0	0	NA	NA	NA	7	21	1.601	8.79407e-06	4.55407e-05	10	66	2.72	2.6454e-16	5.79999e-15	201	660	1.466	3.67845e-07	3.0866e-05	YER116C
YER117W	RPL23B	chrV	1	396769	397653	396677	397829	1	1	2305	2134	-0.107	0.451105	0.999661	2	4	0.661	0.292202	0.45448	0	0	NA	NA	NA	56	58	0.062	0.89312	0.920466	58	62	0.094	0.834874	0.886928	2305	2134	-0.107	0.450916	0.999261	YER117W
YER118C	SHO1	chrV	-1	399055	397952	399257	397769	0	1	121	107	-0.178	0.335495	0.990748	0	0	NA	NA	NA	0	0	-0.396	0.565734	NA	0	1	0.995	0.208963	NA	0	1	0.957	0.209371	NA	121	107	-0.181	0.330402	0.999261	YER118C
YER119C	AVT6	chrV	-1	400842	399496	400892	399396	1	0	132	99	-0.354	0.24807	0.924779	5	17	1.632	0.00174663	0.00710696	0	0	0.374	0.656702	NA	0	0	NA	NA	NA	5	17	1.6	0.00163311	0.00470195	132	99	-0.355	0.242601	0.939986	YER119C
YER120W	SCS2	chrV	1	401135	401869	401101	402045	1	1	5005	4675	-0.092	0.645049	0.999661	0	4	2.4	0.0117377	0.0357895	0	0	NA	NA	NA	59	101	0.749	0.0106503	0.0244068	59	105	0.791	0.00639979	0.0155066	5005	4675	-0.092	0.644914	0.999261	YER120W
YER121W	YER121W	chrV	1	402375	402719	402197	402837	1	1	103	142	0.322	0.395033	0.999661	26	86	1.631	0.00625725	0.0206822	11	12	0.117	0.843843	0.978337	0	3	2.549	0.00597045	0.0147211	26	90	1.641	0.00314851	0.00837405	113	154	0.305	0.422472	0.999261	YER121W
YER122C	GLO3	chrV	-1	404352	402871	404433	402721	0	1	190	153	-0.278	0.213764	0.87748	0	0	NA	NA	NA	0	1	0.434	0.578164	NA	0	1	2.172	0.0308262	NA	0	1	2.146	0.029404	NA	190	154	-0.276	0.218407	0.902855	YER122C
YER123W	YCK3	chrV	1	404813	406387	404629	406781	0	1	162	113	-0.434	0.127508	0.714558	0	0	NA	NA	NA	0	1	0.407	0.629251	NA	0	0	1.062	0.289242	NA	0	0	1.052	0.283686	NA	163	114	-0.43	0.130277	0.750545	YER123W
YER124C	DSE1	chrV	-1	409063	407342	409129	406809	1	1	879	684	-0.236	NA	NA	3	4	0.408	0.689054	0.803707	4	2	-0.686	0.314812	0.760407	0	0	NA	NA	NA	3	4	0.371	0.68851	0.776591	883	687	-0.238	NA	NA	YER124C
YER125W	RSP5	chrV	1	410189	412618	409677	413013	0	1	1	1	-0.004	0.991011	0.999661	0	0	NA	NA	NA	0	0	NA	NA	NA	0	1	0.257	0.800819	NA	0	1	0.251	0.801462	NA	1	1	-0.004	0.991539	0.999261	YER125W
YER126C	NSA2	chrV	-1	414179	413394	414257	412929	1	1	3771	3762	-0.002	0.995001	0.999661	9	9	-0.047	0.956818	0.970804	0	0	NA	NA	NA	23	28	0.337	0.284142	0.380945	32	37	0.219	0.607434	0.706748	3771	3762	-0.002	0.994999	0.999261	YER126C
YER127W	LCP5	chrV	1	414481	415554	414461	415629	1	1	52	53	0.02	0.960732	0.999661	2	11	2.439	3.3305e-05	0.000216329	0	0	NA	NA	NA	4	13	1.332	0.113065	0.178424	6	24	1.77	0.0100713	0.023265	52	53	0.02	0.960703	0.999261	YER127W
YER128W	VFA1	chrV	1	415859	416470	415829	416605	0	1	18	21	0.291	0.378895	0.999661	0	0	0.705	0.525712	NA	2	2	0.362	0.618775	0.938042	0	2	1.982	0.0320694	0.0613714	0	2	2.006	0.0278473	0.0561136	19	23	0.285	0.389214	0.999261	YER128W
YER130C	YER130C	chrV	-1	422446	421115	422537	420913	1	1	47	33	-0.417	0.0415865	0.406563	35	49	0.471	0.408966	0.580025	0	0	NA	NA	NA	1	1	0.466	0.61293	0.694685	36	50	0.459	0.408266	0.525581	47	33	-0.417	0.041586	0.428199	YER130C
YER131W	RPS26B	chrV	1	423591	424311	423517	424381	1	1	0	0	NA	NA	NA	2189	2577	0.227	0.623355	0.756748	0	0	NA	NA	NA	1	22	4.074	4.01671e-11	5.67153e-10	2189	2599	0.235	0.600377	0.700958	0	0	NA	NA	NA	YER131W
YER132C	PMD1	chrV	-1	430449	425188	430897	425033	0	1	0	0	0.089	0.713047	NA	0	0	-0.738	0.441943	NA	0	0	NA	NA	NA	2	1	-0.22	0.807357	NA	2	1	-0.504	0.562814	0.669727	0	0	0.088	0.71668	0.999261	YER132C
YER133W	GLC7	chrV	1	432495	433958	432421	434277	0	1	1813	1837	0.021	0.907307	0.999661	0	0	NA	NA	NA	0	0	NA	NA	NA	8	54	2.632	1.21871e-08	1.13445e-07	8	54	2.627	1.10616e-08	9.18098e-08	1813	1837	0.021	0.907259	0.999261	YER133W
YER134C	YER134C	chrV	-1	437803	437267	437849	437113	0	1	100	107	0.107	0.503884	0.999661	0	0	NA	NA	NA	0	0	NA	NA	NA	6	20	1.598	0.000509428	0.00175713	6	20	1.594	0.000437894	0.00145524	100	107	0.107	0.503739	0.999261	YER134C
YER136W	GDI1	chrV	1	439616	440971	439493	441229	0	1	1603	1885	0.219	0.25788	0.931653	0	0	NA	NA	NA	0	0	NA	NA	NA	2	4	0.754	0.229778	0.320245	2	4	0.758	0.220764	0.319894	1603	1885	0.219	0.257685	0.949288	YER136W
YER137C	YER137C	chrV	-1	441819	441373	441857	441161	1	1	89	85	-0.03	0.941001	0.999661	2	4	1.176	0.0852348	0.178142	1	1	0.349	0.679675	NA	1	10	2.403	1.67124e-05	8.18236e-05	3	14	2.012	1.07537e-05	5.1039e-05	89	86	-0.026	0.949186	0.999261	YER137C
YER138W-A	YER138W-A	chrV	1	449474	449578	449424	449678	1	1	0	1	0.274	0.344538	0.995187	22	26	0.245	0.520044	0.675823	0	0	NA	NA	NA	115	386	1.476	0.0442955	0.0808333	137	412	1.383	0.0385721	0.0740917	0	1	0.273	0.347698	0.999261	YER138W-A
YER139C	RTR1	chrV	-1	451243	450563	451370	449745	1	1	100	175	0.819	6.07752e-11	8.44935e-09	17	73	2.038	7.1128e-11	1.27814e-09	0	1	0.878	0.289966	NA	0	0	0.069	0.934233	NA	17	73	2.023	9.54084e-11	1.08678e-09	100	177	0.822	7.70775e-11	1.1111e-08	YER139C
YER140W	YER140W	chrV	1	451565	453235	451526	453302	1	1	61	68	0.144	0.577871	0.999661	1	2	0.481	0.606303	0.744731	0	0	NA	NA	NA	5	30	2.496	5.48341e-06	2.97874e-05	6	32	2.232	5.85944e-05	0.00023955	61	68	0.144	0.577791	0.999261	YER140W
YER141W	COX15	chrV	1	453459	454919	453406	455126	0	1	268	282	0.061	0.812999	0.999661	0	0	NA	NA	NA	0	0	NA	NA	NA	3	4	0.306	0.619324	0.700105	3	4	0.307	0.614462	0.712368	268	282	0.061	0.812947	0.999261	YER141W
YER142C	MAG1	chrV	-1	456036	455146	456106	455130	1	1	196	309	0.612	0.00149432	0.0424434	45	152	1.707	2.27914e-07	2.29209e-06	0	0	NA	NA	NA	3	7	1.401	0.012391	0.02774	48	159	1.684	1.3162e-07	9.08328e-07	196	309	0.613	0.00148822	0.0431278	YER142C
YER143W	DDI1	chrV	1	456319	457605	456278	457806	1	1	102	94	-0.108	0.700413	0.999661	1	3	1.642	0.0326478	0.0822001	1	1	-0.398	0.618642	NA	0	0	NA	NA	NA	1	3	1.551	0.0317046	0.0625633	103	94	-0.113	0.68723	0.999261	YER143W
YER144C	UBP5	chrV	-1	460223	457806	460242	457698	1	1	61	71	0.158	0.671879	0.999661	1	1	-0.096	0.918302	0.951093	0	0	NA	NA	NA	14	24	0.788	0.036051	0.067618	15	25	0.754	0.0343515	0.0669071	61	71	0.158	0.67177	0.999261	YER144C
YER145C	FTR1	chrV	-1	461740	460526	461778	460370	1	1	243	163	-0.457	0.171741	0.806463	1	2	0.445	0.580392	0.726862	0	0	NA	NA	NA	15	38	1.189	0.0744998	0.125892	16	39	1.179	0.0533969	0.098504	243	163	-0.458	0.171677	0.823486	YER145C
YER146W	LSM5	chrV	1	462585	462866	461926	462934	1	1	2301	2300	-0.001	0.998099	0.999661	21	35	0.688	0.0201502	0.0558908	0	0	NA	NA	NA	143	153	0.086	0.68999	0.76388	164	188	0.182	0.369183	0.487034	2301	2300	-0.001	0.998098	0.999261	YER146W
YER147C	SCC4	chrV	-1	464842	462968	464906	462906	1	1	38	42	0.143	0.630526	0.999661	0	2	1.63	0.0884315	0.182962	0	0	NA	NA	NA	2	10	1.777	0.00106911	0.00334762	3	12	1.808	0.000431039	0.00143631	38	42	0.143	0.630507	0.999261	YER147C
YER148W	SPT15	chrV	1	465303	466025	465102	466126	0	1	6787	8053	0.186	0.596748	0.999661	0	0	NA	NA	NA	0	0	NA	NA	NA	13	19	0.479	0.37505	0.476073	13	19	0.477	0.37475	0.493089	6787	8053	0.187	0.596591	0.999261	YER148W
YER149C	PEA2	chrV	-1	467470	466208	467538	466218	1	1	84	67	-0.292	0.0590587	0.485237	2	5	1.367	0.0651154	0.145156	0	0	NA	NA	NA	1	7	2.12	0.00252253	0.0070029	3	11	1.829	0.00113611	0.00340955	84	67	-0.293	0.0590189	0.508902	YER149C
YER150W	SPI1	chrV	1	468370	468816	468350	468958	1	1	111	139	0.16	0.695974	0.999661	7	5	-0.477	0.462731	0.628335	2	2	-0.005	0.994234	0.997375	1	2	1.374	0.119965	0.187508	8	8	-0.062	0.916311	0.942562	113	141	0.162	0.694425	0.999261	YER150W
YER151C	UBP3	chrV	-1	472424	469686	472554	469634	0	0	60	53	-0.129	0.677702	0.999661	0	0	-0.464	0.620746	NA	0	0	-0.325	0.685495	NA	0	0	NA	NA	NA	0	0	-0.351	0.61263	NA	61	54	-0.135	0.664753	0.999261	YER151C
YER152C	YER152C	chrV	-1	473988	472657	474038	472557	1	1	320	265	-0.225	0.469242	0.999661	9	13	0.517	0.312161	0.47755	0	0	NA	NA	NA	31	24	-0.339	0.27425	0.370448	39	37	-0.104	0.711633	0.794892	320	265	-0.226	0.469117	0.999261	YER152C
YER153C	PET122	chrV	-1	474805	474041	475402	474066	1	1	32	100	1.394	2.25958e-06	0.000152699	2	2	0.107	0.914016	0.948886	39	26	-0.552	0.232134	0.679944	21	31	0.518	0.259192	0.354298	23	33	0.487	0.220937	0.320007	71	126	0.682	0.030517	0.352293	YER153C
YER154W	OXA1	chrV	1	475020	476228	475006	476294	1	1	69	64	-0.131	0.628069	0.999661	1	3	1.737	0.0784254	0.167953	0	0	NA	NA	NA	6	31	2.121	1.90048e-08	1.70998e-07	7	34	2.124	4.26514e-09	3.79422e-08	69	64	-0.132	0.628039	0.999261	YER154W
YER155C	BEM2	chrV	-1	482848	476345	483122	476210	0	1	28	27	0.007	0.980635	0.999661	0	0	NA	NA	NA	11	7	-0.391	0.46497	0.872347	0	0	NA	NA	NA	0	0	NA	NA	NA	39	34	-0.1	0.753995	0.999261	YER155C
YER156C	YER156C	chrV	-1	484341	483325	484370	483218	1	1	522	416	-0.31	0.116688	0.682683	3	8	1.352	0.0159711	0.0462666	66	39	-0.708	0.0115739	0.158177	0	3	2.188	0.00903051	0.0210544	3	11	1.598	0.00161188	0.00465164	588	455	-0.358	0.0283129	0.336522	YER156C
YER157W	COG3	chrV	1	484788	487193	484518	487278	1	1	26	28	0.113	0.611287	0.999661	0	2	2.658	0.0127256	0.0383719	0	0	NA	NA	NA	1	5	2.014	0.00556017	0.0138453	1	6	2.401	0.000246054	0.000868373	26	28	0.113	0.611404	0.999261	YER157W
YER158C	YER158C	chrV	-1	490578	488857	490850	488706	0	1	14	10	-0.499	0.115379	0.677272	0	0	NA	NA	NA	0	0	NA	NA	NA	1	4	1.878	0.0284021	0.0552793	1	4	1.869	0.0268388	0.0543466	14	10	-0.499	0.115927	0.708414	YER158C
YER159C	BUR6	chrV	-1	491958	491530	492146	491378	1	1	85	83	-0.031	0.916799	0.999661	861	1487	0.774	0.0172664	0.0490948	2	2	-0.375	0.606858	NA	11	21	0.883	0.0372909	0.0697009	872	1508	0.77	0.0153055	0.0336805	87	85	-0.037	0.90134	0.999261	YER159C
YER161C	SPT2	chrV	-1	500348	499347	500394	499098	1	1	849	933	0.128	0.554722	0.999661	83	95	0.208	0.667842	0.78795	0	0	NA	NA	NA	1	2	1.503	0.0541536	0.0963072	83	98	0.229	0.624913	0.72196	849	933	0.128	0.554557	0.999261	YER161C
YER162C	RAD4	chrV	-1	502894	500630	502930	500562	1	1	46	48	0.042	0.915514	0.999661	1	2	0.645	0.557856	0.708325	0	0	NA	NA	NA	6	17	1.355	0.0802624	0.133884	7	19	1.245	0.108484	0.17817	46	48	0.042	0.915517	0.999261	YER162C
YER163C	YER163C	chrV	-1	503782	503084	503818	502978	1	1	93	131	0.275	0.498881	0.999661	82	101	0.285	0.648957	0.775288	0	0	NA	NA	NA	34	79	1.085	0.0995709	0.160283	116	181	0.576	0.351289	0.468235	93	131	0.276	0.498817	0.999261	YER163C
YER164W	CHD1	chrV	1	505392	509798	505094	509894	0	1	3	4	0.199	0.614826	0.999661	0	0	NA	NA	NA	0	0	NA	NA	NA	2	15	2.794	5.03886e-06	2.75312e-05	2	15	2.786	4.43021e-06	2.28663e-05	3	4	0.199	0.615508	0.999261	YER164W
YER165W	PAB1	chrV	1	510373	512106	510230	512270	0	1	618	519	-0.24	0.218558	0.886139	0	0	NA	NA	NA	0	0	NA	NA	NA	5	52	3.132	8.23537e-20	3.69611e-18	5	52	3.132	2.31491e-20	7.85642e-19	618	519	-0.24	0.218371	0.902855	YER165W
YER166W	DNF1	chrV	1	512744	517459	512382	517549	0	1	3	1	-0.701	0.0853041	0.596823	0	0	NA	NA	NA	0	0	0.031	0.95268	NA	1	0	-1.301	0.184968	NA	1	0	-1.288	0.181167	NA	3	1	-0.699	0.0873866	0.622778	YER166W
YER168C	CCA1	chrV	-1	522669	521029	522722	520986	0	1	389	392	0.009	0.958128	0.999661	0	0	0.056	0.95268	NA	17	21	0.194	0.612501	0.933236	0	1	1.08	0.176948	NA	0	1	1.302	0.138265	NA	406	412	0.019	0.905246	0.999261	YER168C
YER169W	RPH1	chrV	1	523369	525759	523102	525886	0	1	4	4	-0.051	0.894175	0.999661	0	0	NA	NA	NA	0	0	NA	NA	NA	1	5	1.801	0.0125915	0.0280887	1	5	1.794	0.0115536	0.026309	4	4	-0.051	0.894906	0.999261	YER169W
YER170W	ADK2	chrV	1	525974	526651	525886	526870	1	1	97	127	0.34	0.114565	0.674181	6	7	0.224	0.678591	0.795646	0	0	NA	NA	NA	3	10	1.614	0.00173958	0.00510764	9	17	0.91	0.0215541	0.0450825	97	127	0.34	0.114475	0.70562	YER170W
YER171W	RAD3	chrV	1	527082	529418	526934	529518	1	1	257	207	-0.242	0.47518	0.999661	158	159	0.018	0.973257	0.981799	1	2	1.064	0.188967	NA	0	0	0.671	0.483653	NA	158	159	0.019	0.971124	0.979226	258	209	-0.236	0.487521	0.999261	YER171W
YER172C	BRR2	chrV	-1	536021	529530	536090	529410	0	0	15	11	-0.152	0.701742	0.999661	0	0	NA	NA	NA	0	0	NA	NA	NA	0	0	0.043	0.95268	NA	0	0	0.041	0.95268	NA	15	11	-0.153	0.701684	0.999261	YER172C
YER173W	RAD24	chrV	1	536300	538279	536286	538342	1	1	1	1	-0.077	0.840618	0.999661	11	12	0.275	0.49683	0.656732	0	0	NA	NA	NA	5	12	1.266	0.034945	0.0659373	15	25	0.697	0.106127	0.174878	1	1	-0.078	0.839924	0.999261	YER173W
YER174C	GRX4	chrV	-1	539168	538434	539306	538330	0	1	83	62	-0.44	0.0276829	0.317932	0	0	NA	NA	NA	0	0	-0.823	0.259692	NA	6	11	0.877	0.0845211	0.139634	6	11	0.874	0.0795841	0.138122	84	62	-0.451	0.0202593	0.275781	YER174C
YER175C	TMT1	chrV	-1	540363	539464	540378	539306	1	1	58	124	0.937	0.0030393	0.0728794	5	11	1.102	0.0757053	0.163512	10	12	0.276	0.572195	0.925001	0	1	2.136	0.0328921	NA	5	12	1.226	0.0271958	0.0550022	68	137	0.885	0.00285895	0.0720763	YER175C
YER175W-A	YER175W-A	chrV	1	540650	540814	540600	540914	1	1	0	0	NA	NA	NA	2	21	3.433	1.06307e-09	1.60138e-08	12	130	2.798	2.26574e-05	0.00227077	0	0	NA	NA	NA	2	21	3.381	4.75467e-10	4.91845e-09	12	130	1.791	NA	NA	YER175W-A
YER176W	ECM32	chrV	1	541690	545055	541654	545358	0	0	51	42	-0.116	0.776482	0.999661	0	0	0.056	0.95268	NA	0	0	NA	NA	NA	0	0	0.076	0.94072	NA	0	0	0.081	0.935574	NA	51	42	-0.117	0.776338	0.999261	YER176W
YER177W	BMH1	chrV	1	545611	546414	545574	546606	0	1	10467	10430	-0.004	0.988769	0.999661	0	0	NA	NA	NA	36	31	-0.194	0.553077	0.913898	176	364	1.02	0.00288959	0.00783725	176	364	1.019	0.00278912	0.00752318	10502	10462	-0.005	0.987516	0.999261	YER177W
YER178W	PDA1	chrV	1	546817	548079	546790	548214	1	1	4472	4268	-0.065	0.586245	0.999661	4	2	-1.121	0.108286	0.214033	1	0	-0.934	0.265939	NA	69	104	0.557	0.00331368	0.00887404	69	104	0.556	0.00267345	0.00723088	4477	4270	-0.066	0.580873	0.999261	YER178W
YER179W	DMC1	chrV	1	548421	549517	548822	549446	1	1	6	10	0.553	0.13578	0.731926	3	2	-0.317	0.64174	0.770611	0	0	NA	NA	NA	0	1	1.823	0.0698499	NA	3	3	0.079	0.897512	0.93138	6	10	0.554	0.136226	0.764507	YER179W
YER180C-A	SLO1	chrV	-1	551122	550865	551172	550765	0	1	18	194	2.492	2.12321e-12	3.61836e-10	0	0	0.102	0.930921	NA	0	0	0.031	0.95268	NA	0	5	2.983	0.000426127	0.0015014	0	5	2.939	0.000339652	0.00116308	18	194	2.498	2.0458e-12	3.34765e-10	YER180C-A
YER182W	FMP10	chrV	1	552525	553259	552486	553342	1	1	474	464	-0.029	0.928554	0.999661	3	16	2.107	3.37126e-05	0.000218177	0	0	0.031	0.95268	NA	12	47	1.789	7.79022e-05	0.000323202	16	64	1.888	2.19454e-06	1.19669e-05	474	464	-0.029	0.928534	0.999261	YER182W
YER183C	FAU1	chrV	-1	553969	553334	553978	553274	1	1	101	115	0.157	0.522167	0.999661	0	2	3.28	0.0020643	0.00822932	8	12	0.456	0.270204	0.729713	32	92	1.535	9.93081e-12	1.57971e-10	32	94	1.572	1.22723e-12	1.7575e-11	110	126	0.181	0.44435	0.999261	YER183C
YER184C	YER184C	chrV	-1	558680	556296	559058	555866	1	1	36	36	-0.008	0.98234	0.999661	1	1	-0.467	0.685435	NA	0	0	NA	NA	NA	0	5	2.86	0.00017698	0.00068546	1	6	1.926	0.00280399	0.00754686	36	36	-0.008	0.982332	0.999261	YER184C
YER185W	PUG1	chrV	1	559454	560365	559310	560406	1	0	5	6	0.201	0.614896	0.999661	1	10	3.327	1.03815e-06	9.37509e-06	0	0	0.05	0.935407	NA	0	0	0.457	0.524325	NA	1	11	3.198	3.71167e-07	2.33392e-06	5	6	0.203	0.611982	0.999261	YER185W
YER186C	YER186C	chrV	-1	562625	561705	562754	561450	1	1	2	1	-0.187	0.646228	0.999661	207	661	1.667	3.0374e-20	1.62915e-18	0	0	0.037	0.944398	NA	2	4	0.609	0.390954	0.491135	210	665	1.654	7.27145e-20	2.23789e-18	2	1	-0.182	0.656347	0.999261	YER186C
YER187W	YER187W	chrV	1	566230	566655	565598	566702	1	1	0	0	NA	NA	NA	0	1	1.999	0.0918945	NA	0	0	NA	NA	NA	0	2	1.232	0.213555	0.302557	0	3	1.762	0.0446332	0.0841863	0	0	NA	NA	NA	YER187W
YFL002C	SPB4	chrVI	-1	146934	145114	146970	144978	1	1	38	29	-0.188	0.64087	0.999661	0	7	3.292	5.37163e-05	0.000326619	0	0	0.034	0.94753	NA	3	11	1.477	0.040367	0.0745268	4	18	1.954	0.00213211	0.00596198	38	29	-0.189	0.64138	0.999261	YFL002C
YFL003C	MSH4	chrVI	-1	137157	134521	135842	134554	1	0	0	0	NA	NA	NA	1	0	-0.717	0.52658	NA	0	0	NA	NA	NA	0	0	NA	NA	NA	1	0	-0.64	0.517458	NA	0	0	NA	NA	NA	YFL003C
YFL004W	VTC2	chrVI	1	131810	134296	131662	134494	1	1	2680	2002	-0.255	NA	NA	7	43	2.413	7.02927e-05	0.000421756	0	0	NA	NA	NA	42	123	1.383	NA	NA	49	165	1.572	NA	NA	2680	2002	-0.255	NA	NA	YFL004W
YFL005W	SEC4	chrVI	1	130334	130981	130150	131206	0	1	3488	2858	-0.255	0.324328	0.982947	0	0	NA	NA	NA	1	2	0.871	0.26609	NA	5	7	0.293	0.596392	0.679479	5	7	0.288	0.597624	0.698897	3488	2860	-0.255	0.32538	0.999261	YFL005W
YFL007W	BLM10	chrVI	1	123479	129910	123350	129990	0	1	118	89	-0.274	0.456925	0.999661	0	0	NA	NA	NA	0	0	NA	NA	NA	1	1	0.338	0.741102	0.805258	1	1	0.325	0.745914	0.821517	118	89	-0.275	0.456701	0.999261	YFL007W
YFL008W	SMC1	chrVI	1	119429	123106	119390	123246	0	0	16	10	-0.382	0.349983	0.998248	0	0	0.056	0.95268	NA	0	0	-0.441	0.453293	NA	0	0	NA	NA	NA	0	0	0.041	0.95268	NA	17	10	-0.398	0.332306	0.999261	YFL008W
YFL009W	CDC4	chrVI	1	116145	118484	115975	118551	1	0	10	8	-0.22	0.499608	0.999661	16	10	-0.506	0.147683	0.274147	0	0	NA	NA	NA	0	0	0.079	0.931958	NA	16	10	-0.5	0.146205	0.228388	10	8	-0.22	0.49981	0.999261	YFL009W
YFL010C	WWM1	chrVI	-1	115743	115108	115779	114955	0	1	427	472	0.142	0.209477	0.871351	0	0	1.658	0.154414	0.283519	0	0	NA	NA	NA	4	8	1.079	0.0422088	0.0775096	4	8	1.147	0.033072	0.0648506	427	472	0.142	0.209292	0.885357	YFL010C
YFL012W	YFL012W	chrVI	1	110647	111093	110597	111193	1	1	6	17	0.959	0.0174536	0.242651	2	8	2.145	0.00248271	0.00963685	2	3	0.963	0.177088	0.628872	0	2	2.701	0.00705729	NA	2	10	2.394	0.000129428	0.000486953	7	21	0.997	0.011068	0.186646	YFL012W
YFL013C	IES1	chrVI	-1	109930	107852	109963	107859	1	1	132	126	-0.053	0.818607	0.999661	3	11	1.869	0.00449047	0.0158172	1	0	-0.967	0.227863	NA	5	8	0.6	0.174542	0.255057	8	18	1.23	0.00279496	0.00753482	133	126	-0.062	0.787881	0.999261	YFL013C
YFL014W	HSP12	chrVI	1	107256	107585	107215	107751	0	1	594	741	0.144	0.719822	0.999661	0	0	NA	NA	NA	3	3	-0.038	0.955852	0.983329	0	0	NA	NA	NA	0	0	NA	NA	NA	597	744	0.145	0.7206	0.999261	YFL014W
YFL016C	MDJ1	chrVI	-1	106236	104701	106315	104619	0	1	81	67	-0.217	0.419899	0.999661	0	0	0.143	0.903647	NA	0	0	NA	NA	NA	15	26	0.743	0.117721	0.184843	15	26	0.737	0.116064	0.188495	81	67	-0.217	0.419804	0.999261	YFL016C
YFL017C	GNA1	chrVI	-1	104462	103983	104499	103835	1	1	682	586	-0.206	0.121718	0.693966	3	7	1.046	0.108539	0.214293	42	42	0.025	0.930429	0.979686	158	253	0.673	1.16024e-05	5.8871e-05	161	260	0.684	4.64134e-06	2.38073e-05	724	629	-0.192	0.152674	0.788185	YFL017C
YFL017W-A	SMX2	chrVI	1	103699	103932	103655	103975	1	1	590	599	0.014	0.969095	0.999661	4	24	2.304	3.1704e-07	3.10892e-06	5	2	-1.279	0.0509051	0.385852	2	4	0.693	0.278188	0.374426	7	28	1.923	5.57381e-08	4.14011e-07	595	600	0.008	0.982724	0.999261	YFL017W-A
YFL018C	LPD1	chrVI	-1	103127	101628	103227	101555	0	1	713	499	-0.508	1.4996e-08	1.44043e-06	0	0	NA	NA	NA	0	0	NA	NA	NA	2	4	0.378	0.595669	0.678861	2	4	0.376	0.594266	0.69807	713	499	-0.508	1.48015e-08	1.48596e-06	YFL018C
YFL021W	GAT1	chrVI	1	96248	97498	96027	97604	1	0	26	32	0.217	0.430165	0.999661	8	5	-0.587	0.286497	0.44777	0	0	0.059	0.934839	NA	0	0	0.438	0.626116	NA	0	0	0.425	0.625575	NA	33	37	0.086	0.756736	0.999261	YFL021W
YFL022C	FRS2	chrVI	-1	95010	93499	95103	93399	1	1	402	457	0.181	0.247815	0.924779	4	3	-0.271	0.637089	0.766955	0	0	NA	NA	NA	4	51	3.447	8.59361e-18	2.91873e-16	8	53	2.616	2.94867e-14	5.21809e-13	402	457	0.181	0.24762	0.939986	YFL022C
YFL023W	BUD27	chrVI	1	90986	93376	90987	93467	0	1	66	51	-0.108	0.779856	0.999661	0	0	0.972	0.322053	NA	0	0	NA	NA	NA	3	8	1.27	0.136258	0.207889	3	9	1.314	0.120978	0.195005	66	51	-0.108	0.779717	0.999261	YFL023W
YFL025C	BST1	chrVI	-1	87234	84145	87319	84023	1	1	43	46	0.085	0.812438	0.999661	0	1	1.121	0.332755	0.498634	0	1	0.556	0.494837	NA	0	0	NA	NA	NA	0	1	0.958	0.336559	NA	44	47	0.091	0.797247	0.999261	YFL025C
YFL026W	STE2	chrVI	1	82580	83875	82075	83947	1	1	234	131	-0.774	1.19538e-05	0.000686431	51	82	0.658	0.00336177	0.0124224	0	0	NA	NA	NA	3	3	0.107	0.871792	0.90417	55	85	0.628	0.00544557	0.0135117	234	131	-0.774	1.18711e-05	0.000733402	YFL026W
YFL027C	GYP8	chrVI	-1	81912	80419	81935	80359	1	1	32	35	0.121	0.545578	0.999661	30	169	2.438	1.29714e-13	3.2111e-12	0	0	NA	NA	NA	22	74	1.687	2.18028e-09	2.38943e-08	53	242	2.158	5.43266e-14	9.21878e-13	32	35	0.121	0.545638	0.999261	YFL027C
YFL028C	CAF16	chrVI	-1	80213	79344	80239	79287	1	1	137	139	0.017	0.955524	0.999661	2	4	1.112	0.143931	0.269442	0	0	NA	NA	NA	6	53	3.047	1.82498e-19	7.90825e-18	8	58	2.78	3.69789e-20	1.22973e-18	137	139	0.017	0.955507	0.999261	YFL028C
YFL029C	CAK1	chrVI	-1	79161	78055	79207	77999	1	1	74	76	0.011	0.94624	0.999661	81	132	0.732	0.00206144	0.00822932	0	0	NA	NA	NA	1	27	3.908	1.04128e-12	1.85171e-11	82	159	0.968	8.98076e-06	4.35418e-05	74	76	0.011	0.946316	0.999261	YFL029C
YFL030W	AGX1	chrVI	1	76831	77988	76731	78003	1	1	4	8	0.374	0.357888	0.999661	48	40	-0.275	0.534693	0.687941	0	0	NA	NA	NA	1	2	0.691	0.463598	NA	48	42	-0.234	0.596071	0.69807	4	8	0.376	0.358359	0.999261	YFL030W
YFL031W	HAC1	chrVI	1	75179	76147	75129	76247	1	1	3000	3392	0.167	0.372947	0.999661	0	4	3.239	0.000363102	0.00181808	0	0	NA	NA	NA	92	78	-0.253	0.263411	0.359024	92	82	-0.185	0.337122	0.453431	3000	3392	0.167	0.37275	0.999261	YFL031W
YFL033C	RIM15	chrVI	-1	74427	69115	74647	68927	0	1	17	16	-0.019	0.946547	0.999661	0	0	NA	NA	NA	2	1	-0.157	0.847158	NA	0	0	-0.422	0.613883	NA	0	0	-0.41	0.612875	NA	18	18	-0.031	0.910234	0.999261	YFL033C
YFL034C-A	RPL22B	chrVI	-1	64932	64243	64990	64174	1	1	264	450	0.667	0.0149053	0.218189	0	1	1.722	0.114966	0.224602	0	0	NA	NA	NA	9	15	0.765	0.109973	0.174275	9	16	0.833	0.0798776	0.138438	264	450	0.668	0.0148655	0.222115	YFL034C-A
YFL034C-B	MOB2	chrVI	-1	63993	63016	64054	62846	1	1	161	187	0.182	0.526664	0.999661	1	2	0.738	0.396959	0.567084	0	0	NA	NA	NA	5	5	-0.035	0.943509	0.957993	6	7	0.193	0.660574	0.753313	161	187	0.182	0.526533	0.999261	YFL034C-B
YFL034W	YFL034W	chrVI	1	65477	68698	65307	68835	0	1	428	298	-0.176	NA	NA	0	0	NA	NA	NA	0	0	NA	NA	NA	2	2	-0.059	0.949454	0.962733	2	2	-0.059	0.948995	0.964283	428	298	-0.177	NA	NA	YFL034W
YFL036W	RPO41	chrVI	1	58782	62837	58546	62842	0	1	4	5	0.03	0.940459	0.999661	0	0	NA	NA	NA	0	0	NA	NA	NA	0	1	1.156	0.195422	NA	0	1	1.137	0.191657	NA	4	5	0.03	0.940628	0.999261	YFL036W
YFL037W	TUB2	chrVI	1	56336	57709	56266	57938	0	1	711	548	-0.359	0.0331973	0.355419	0	0	NA	NA	NA	0	0	NA	NA	NA	6	7	0.159	0.781435	0.836222	6	7	0.158	0.780468	0.848819	711	548	-0.359	0.0331256	0.37321	YFL037W
YFL038C	YPT1	chrVI	-1	55986	55366	56038	55262	1	1	1925	1546	-0.308	0.0271457	0.313475	3	4	0.483	0.542463	0.695768	0	0	NA	NA	NA	27	27	0.043	0.869741	0.902539	30	31	0.102	0.703407	0.788727	1925	1546	-0.308	0.0270803	0.326008	YFL038C
YFL039C	ACT1	chrVI	-1	54696	53260	54830	53005	0	1	26979	25694	-0.051	NA	NA	0	0	NA	NA	NA	0	0	NA	NA	NA	92	90	-0.04	0.945696	0.959439	92	90	-0.04	0.945964	0.961892	26979	25694	-0.052	NA	NA	YFL039C
YFL041W	FET5	chrVI	1	49139	51007	49113	51169	1	1	962	790	-0.27	0.0979272	0.630145	9	9	0.009	0.981967	0.987266	0	0	NA	NA	NA	3	10	1.712	0.00108884	0.00339531	12	20	0.737	0.0206764	0.0435773	962	790	-0.27	0.0977906	0.64909	YFL041W
YFL041W-A	YFL041W-A	chrVI	1	48734	48925	47841	48929	1	0	0	0	NA	NA	NA	2	1	-0.501	0.597606	0.738404	0	0	NA	NA	NA	0	0	-0.804	0.295881	NA	2	1	-0.755	0.385135	0.50299	0	0	NA	NA	NA	YFL041W-A
YFL042C	YFL042C	chrVI	-1	47744	45720	47789	45661	1	1	108	98	-0.136	0.586223	0.999661	1	1	-0.081	0.936878	0.960142	0	0	NA	NA	NA	2	12	2.524	3.30248e-05	0.000150731	2	12	2.092	0.000183042	0.000665911	108	98	-0.136	0.586069	0.999261	YFL042C
YFL044C	OTU1	chrVI	-1	45560	44655	45589	44477	1	1	944	2288	1.251	3.37233e-25	1.7816e-22	0	2	3.216	0.0016673	0.00683128	0	0	-0.379	0.630312	NA	38	197	2.35	1.65239e-23	1.17538e-21	38	200	2.366	2.5438e-24	1.28617e-22	944	2288	1.251	2.84831e-25	1.60132e-22	YFL044C
YFL045C	SEC53	chrVI	-1	44392	43628	44477	43469	1	1	2288	2060	-0.143	0.422312	0.999661	1	4	1.939	0.0295045	0.075576	0	0	NA	NA	NA	1	3	1.404	0.0769266	0.129412	2	7	1.796	0.00293402	0.00784912	2288	2060	-0.143	0.422119	0.999261	YFL045C
YFL046W	FMP32	chrVI	1	42815	43438	42745	43593	1	1	544	511	-0.081	0.660224	0.999661	15	41	1.396	0.000625631	0.00293731	7	3	-0.812	0.154202	0.577139	0	0	NA	NA	NA	15	41	1.379	0.000585364	0.00187733	551	514	-0.09	0.625849	0.999261	YFL046W
YFL047W	RGD2	chrVI	1	40421	42565	40425	42609	1	1	1068	854	-0.237	NA	NA	7	5	-0.424	0.470766	0.636738	0	0	-0.801	0.330643	NA	192	183	-0.054	0.930341	0.948455	199	188	-0.065	0.914721	0.941318	1068	854	-0.238	NA	NA	YFL047W
YFL048C	EMP47	chrVI	-1	40180	38843	40213	38701	0	1	243	180	-0.4	0.0246187	0.293875	0	0	NA	NA	NA	1	0	-0.543	0.478906	NA	2	5	1.163	0.109772	0.174176	2	5	1.157	0.108951	0.178878	244	180	-0.404	0.0236507	0.298796	YFL048C
YFL049W	SWP82	chrVI	1	36803	38674	36697	38745	0	1	80	68	-0.182	0.451507	0.999661	0	0	-0.091	0.939031	NA	0	0	NA	NA	NA	16	66	1.941	1.25872e-07	9.72412e-07	16	66	1.922	7.9719e-08	5.68356e-07	80	68	-0.183	0.451416	0.999261	YFL049W
YFL050C	ALR2	chrVI	-1	35848	33272	36589	33029	1	1	0	0	0.083	0.524325	NA	0	5	3.268	0.000439896	0.00215766	0	1	1.615	0.0453191	NA	0	0	NA	NA	NA	0	5	2.999	0.000321	0.00110686	0	1	0.661	0.0219887	0.291373	YFL050C
YFL052W	YFL052W	chrVI	1	28232	29629	28217	32577	0	1	26	37	0.236	0.564453	0.999661	0	0	-0.963	0.413593	0.584585	0	0	NA	NA	NA	1	1	-0.72	0.417316	0.517017	2	1	-0.924	0.29008	0.401045	26	37	0.237	0.564061	0.999261	YFL052W
YFL053W	DAK2	chrVI	1	23423	25198	23373	25298	0	0	4	1	-0.979	0.0162337	0.229068	0	0	-0.799	0.499495	NA	0	0	NA	NA	NA	0	0	0.043	0.95268	NA	0	0	-0.614	0.530662	NA	4	1	-0.98	0.0165217	0.236312	YFL053W
YFL054C	YFL054C	chrVI	-1	22787	20847	27885	20877	1	1	6	11	0.363	0.363595	0.999661	94	126	0.383	0.500417	0.658541	0	0	NA	NA	NA	1	1	0.19	0.839046	NA	95	127	0.373	0.496136	0.607187	6	11	0.365	0.363955	0.999261	YFL054C
YFL055W	AGP3	chrVI	1	17004	18680	16681	19921	1	1	22	28	0.207	0.613096	0.999661	2	12	2.331	0.00218451	0.00863572	0	0	NA	NA	NA	11	78	2.683	7.6165e-11	1.03289e-09	13	89	2.689	8.89642e-14	1.46939e-12	22	28	0.208	0.613387	0.999261	YFL055W
YFL056C	AAD6	chrVI	-1	15431	14793	16461	14900	0	1	0	4	1.09	0.00757123	0.139369	0	0	-1.208	0.303764	NA	0	2	1.814	0.0264919	NA	0	0	NA	NA	NA	0	0	-0.958	0.309344	NA	1	6	1.394	0.000583878	0.0196561	YFL056C
YFL058W	THI5	chrVI	1	12929	13951	12879	14051	0	1	2	1	-0.097	0.810966	0.999661	0	0	0.943	0.395674	NA	1	1	-0.391	0.592679	0.927198	0	0	NA	NA	NA	0	0	0.722	0.403085	NA	3	2	-0.233	0.563835	0.999261	YFL058W
YFL059W	SNZ3	chrVI	1	11363	12259	11313	12359	1	1	15	19	0.258	0.467329	0.999661	7	70	3.277	1.41969e-16	4.97596e-15	70	63	-0.15	0.561887	0.923173	0	0	NA	NA	NA	7	70	3.24	7.95798e-17	1.87771e-15	85	82	-0.047	0.845344	0.999261	YFL059W
YFL060C	SNO3	chrVI	-1	10969	10301	11019	10201	1	1	21	22	0.028	0.932368	0.999661	21	62	1.472	7.07451e-07	6.57317e-06	1	2	0.4	0.629815	NA	2	2	-0.148	0.862441	0.896691	23	63	1.398	2.07565e-06	1.14022e-05	22	24	0.053	0.87425	0.999261	YFL060C
YFL061W	DDI2	chrVI	1	9545	10222	9495	10322	1	1	7	16	0.791	0.0429166	0.409997	1	17	3.919	5.84913e-08	6.76664e-07	0	0	NA	NA	NA	4	16	1.702	0.000999316	0.00315794	5	33	2.521	6.45958e-08	4.73833e-07	7	16	0.792	0.043231	0.432621	YFL061W
YFL062W	COS4	chrVI	1	6426	7565	6376	7665	0	1	2	2	0.049	0.902354	0.999661	0	0	NA	NA	NA	0	0	NA	NA	NA	0	5	2.538	0.00153496	0.00457455	0	5	2.506	0.00153562	0.00446537	2	2	0.049	0.902962	0.999261	YFL062W
YFL066C	YFL066C	chrVI	-1	2615	1437	2665	1337	1	1	1	1	0.075	0.840321	0.999661	10	30	1.472	0.00895215	0.0281694	0	0	NA	NA	NA	2	2	0.448	0.523219	0.61335	12	32	1.343	0.0097219	0.0225314	1	1	0.074	0.841646	0.999261	YFL066C
YFR001W	LOC1	chrVI	1	149110	149724	148990	149822	1	1	343	359	0.05	0.884435	0.999661	40	44	0.151	0.808722	0.889092	0	0	NA	NA	NA	10	13	0.302	0.500722	0.59381	50	57	0.176	0.748939	0.823774	343	359	0.05	0.884382	0.999261	YFR001W
YFR002W	NIC96	chrVI	1	150016	152535	149998	152606	0	1	50	39	-0.194	0.624235	0.999661	0	0	NA	NA	NA	0	0	NA	NA	NA	7	13	0.84	0.0655777	0.112889	7	13	0.839	0.0638171	0.114487	50	39	-0.194	0.624071	0.999261	YFR002W
YFR003C	YPI1	chrVI	-1	153124	152657	153194	152530	0	1	2303	2388	0.037	0.921116	0.999661	0	0	NA	NA	NA	258	253	-0.033	0.93598	0.979955	0	0	NA	NA	NA	0	0	NA	NA	NA	2562	2641	0.032	0.931806	0.999261	YFR003C
YFR004W	RPN11	chrVI	1	153393	154313	153350	154358	1	1	274	281	0.029	0.849112	0.999661	1	0	-0.074	0.948329	0.964957	5	4	-0.257	0.653018	0.951425	0	0	NA	NA	NA	1	0	-0.063	0.949367	0.964353	279	285	0.024	0.87576	0.999261	YFR004W
YFR005C	SAD1	chrVI	-1	155873	154527	155978	154346	1	1	32	41	0.283	0.175354	0.810495	3	17	2.447	3.44908e-05	0.000221996	0	0	NA	NA	NA	11	61	2.393	6.8742e-18	2.35598e-16	14	78	2.432	3.15292e-21	1.18354e-19	32	41	0.284	0.175392	0.825149	YFR005C
YFR006W	YFR006W	chrVI	1	156304	157752	156127	157807	1	1	529	426	-0.248	NA	NA	164	140	-0.223	0.462362	0.628074	0	0	NA	NA	NA	12	27	1.037	0.0980091	0.158242	12	27	1.031	0.0996587	0.166266	693	566	-0.241	NA	NA	YFR006W
YFR007W	YFH7	chrVI	1	159512	160360	159279	160423	1	1	2	2	-0.012	0.97599	0.999661	5	6	0.187	0.735445	0.834447	3	3	-0.531	0.369074	0.795893	0	2	2.589	0.010135	NA	5	8	0.564	0.286622	0.397151	5	4	-0.255	0.492447	0.999261	YFR007W
YFR008W	FAR7	chrVI	1	160535	161200	160511	161551	1	1	28	56	0.869	0.00153997	0.0435061	13	42	1.639	2.32615e-05	0.000155958	16	41	1.276	0.000393692	0.0208888	0	0	NA	NA	NA	13	42	1.619	2.14357e-05	9.5516e-05	43	97	1.017	6.38648e-05	0.00306878	YFR008W
YFR009W	GCN20	chrVI	1	162488	164746	162438	164846	0	1	686	507	-0.368	0.204829	0.863614	0	0	-0.485	0.604452	NA	0	0	NA	NA	NA	2	11	2.289	3.75159e-05	0.000169181	2	11	2.147	5.71071e-05	0.000233663	686	507	-0.368	0.204637	0.87822	YFR009W
YFR010W	UBP6	chrVI	1	165067	166566	164992	166648	0	1	494	405	-0.279	0.0812692	0.581768	0	0	NA	NA	NA	0	0	0.609	0.460125	NA	3	13	1.759	8.35627e-05	0.000343546	3	13	1.756	6.71559e-05	0.000271639	494	405	-0.279	0.0819916	0.602558	YFR010W
YFR011C	AIM13	chrVI	-1	167258	166746	167308	166548	0	1	607	580	-0.064	0.787824	0.999661	0	0	NA	NA	NA	0	0	NA	NA	NA	21	69	1.546	0.00732024	0.0175891	21	69	1.54	0.0075062	0.0179285	607	580	-0.064	0.787753	0.999261	YFR011C
YFR013W	IOC3	chrVI	1	169922	172285	169865	172401	1	1	41	34	-0.192	0.46283	0.999661	0	2	2.107	0.026314	0.0689501	0	0	-0.267	0.605559	NA	0	1	1.101	0.279749	NA	1	3	1.892	0.0174718	0.0376156	41	34	-0.199	0.450198	0.999261	YFR013W
YFR014C	CMK1	chrVI	-1	173877	172537	173941	172333	1	1	120	91	-0.357	0.232548	0.909365	22	36	0.689	0.0692479	0.152321	6	3	-0.861	0.169468	0.604189	0	1	1.374	0.175533	NA	22	37	0.711	0.0607101	0.109512	126	94	-0.369	0.224739	0.916377	YFR014C
YFR015C	GSY1	chrVI	-1	176391	174265	176501	174133	0	1	162	159	-0.019	0.962989	0.999661	0	0	NA	NA	NA	0	0	NA	NA	NA	2	6	1.524	0.0424695	0.0779124	2	6	1.515	0.0414684	0.0790292	162	159	-0.019	0.962973	0.999261	YFR015C
YFR016C	YFR016C	chrVI	-1	180743	177042	180837	177005	0	1	425	342	-0.254	0.421006	0.999661	0	0	0.095	0.931516	NA	0	0	NA	NA	NA	5	12	1.027	0.160964	0.239288	5	12	1.025	0.155677	0.240941	425	342	-0.254	0.420828	0.999261	YFR016C
YFR017C	IGD1	chrVI	-1	182861	182274	182937	182169	1	1	814	1052	0.169	0.678348	0.999661	1196	2035	0.706	0.280482	0.439924	6	9	0.365	0.54813	0.913898	0	0	NA	NA	NA	1196	2035	0.684	0.278497	0.388173	821	1061	0.171	0.676129	0.999261	YFR017C
YFR018C	YFR018C	chrVI	-1	184222	183131	184297	183025	1	1	972	1008	0.047	0.851249	0.999661	3	2	-0.672	0.355221	0.524169	0	4	1.699	0.0350702	0.316333	7	16	1	0.0183913	0.0385196	10	18	0.668	0.0701311	0.123842	972	1012	0.05	0.839315	0.999261	YFR018C
YFR019W	FAB1	chrVI	1	184502	191338	184493	191397	1	1	11	11	0.033	0.922163	0.999661	2	1	-0.384	0.683551	0.798868	0	0	NA	NA	NA	4	8	1.109	0.0256601	0.0506219	5	9	0.823	0.072787	0.127712	11	11	0.033	0.922382	0.999261	YFR019W
YFR021W	ATG18	chrVI	1	194812	196314	194716	196357	0	1	27	24	-0.161	0.661875	0.999661	0	0	0.056	0.95268	NA	0	0	NA	NA	NA	2	3	0.352	0.616115	0.697314	2	3	0.35	0.613288	0.711234	27	24	-0.162	0.661942	0.999261	YFR021W
YFR022W	ROG3	chrVI	1	196833	199034	196581	199165	1	1	13	15	0.167	0.66679	0.999661	3	2	-0.401	0.525673	0.680147	3	2	-0.339	0.59176	0.927198	5	17	1.6	0.000139306	0.000548045	8	19	1.146	0.00171394	0.00490049	15	17	0.119	0.746218	0.999261	YFR022W
YFR024C-A	LSB3	chrVI	-1	203433	201960	203465	201721	0	1	170	156	-0.094	NA	NA	0	0	-0.509	0.670299	NA	0	0	NA	NA	NA	26	47	0.807	0.108475	0.172335	27	48	0.788	0.117939	0.190976	170	156	-0.095	NA	NA	YFR024C-A
YFR025C	HIS2	chrVI	-1	204750	203743	204785	203673	0	1	566	513	-0.141	0.222683	0.894627	0	0	0.119	0.921005	0.95193	14	12	-0.273	0.474343	0.878832	0	0	NA	NA	NA	0	0	0.112	0.911393	0.939844	580	524	-0.143	0.20109	0.870304	YFR025C
YFR026C	ULI1	chrVI	-1	206257	205748	207273	205689	1	1	1	2	0.397	0.328187	0.983444	0	1	0.638	0.554156	0.704385	0	0	NA	NA	NA	0	2	1.46	0.146288	NA	1	3	1.316	0.117664	0.190718	1	2	0.398	0.32914	0.999261	YFR026C
YFR028C	CDC14	chrVI	-1	210068	208413	210105	208433	1	1	86	72	-0.203	0.537315	0.999661	1	0	-1.808	0.124921	NA	0	0	0.031	0.95268	NA	9	36	1.99	1.45982e-09	1.64284e-08	10	36	1.888	4.19395e-09	3.75109e-08	86	72	-0.204	0.537301	0.999261	YFR028C
YFR029W	PTR3	chrVI	1	210937	212973	210869	212965	1	0	17	15	-0.074	0.819093	0.999661	2	1	-0.328	0.719878	0.823915	0	0	NA	NA	NA	0	0	NA	NA	NA	2	1	-0.309	0.716194	0.798187	17	15	-0.074	0.81911	0.999261	YFR029W
YFR030W	MET10	chrVI	1	213312	216419	213205	216469	1	1	105	101	-0.041	0.912542	0.999661	31	176	2.455	1.24841e-17	4.70147e-16	0	0	NA	NA	NA	0	1	1.034	0.259805	NA	32	177	2.43	9.46268e-18	2.41689e-16	105	101	-0.041	0.912535	0.999261	YFR030W
YFR031C	SMC2	chrVI	-1	220106	216594	220145	216537	0	1	12	14	0.148	0.718715	0.999661	0	0	-0.433	0.64568	NA	0	0	NA	NA	NA	1	1	-0.156	0.864653	NA	1	1	-0.342	0.702719	0.788422	12	14	0.148	0.718862	0.999261	YFR031C
YFR031C-A	RPL2A	chrVI	-1	221418	220507	221473	220377	1	1	12678	14384	0.174	0.304319	0.973209	29	115	1.808	0.00691173	0.0226298	0	0	NA	NA	NA	56	432	2.793	8.74646e-10	1.02723e-08	85	547	2.51	3.16873e-07	2.03118e-06	12678	14384	0.174	0.304115	0.983546	YFR031C-A
YFR032C-A	RPL29	chrVI	-1	223771	223258	223821	223158	1	1	0	0	NA	NA	NA	763	921	0.258	0.614993	0.751479	0	0	NA	NA	NA	30	70	1.185	7.17741e-05	0.000299987	793	992	0.303	0.513473	0.623589	0	0	NA	NA	NA	YFR032C-A
YFR032C-B	YFR032C-B	chrVI	-1	223973	223710	224023	223610	1	1	0	2	0.553	0.136068	0.731926	17	30	0.805	0.0405599	0.0979819	0	0	NA	NA	NA	17	18	0.039	0.894671	0.921424	33	48	0.479	0.0543517	0.0999305	0	2	0.554	0.137341	0.76578	YFR032C-B
YFR033C	QCR6	chrVI	-1	224769	224326	224881	224193	0	1	1630	1223	-0.275	0.479311	0.999661	0	0	NA	NA	NA	0	2	0.795	0.32871	NA	12	5	-1.002	0.0373216	0.0697237	12	5	-0.997	0.0361506	0.0699986	1631	1225	-0.275	0.480605	0.999261	YFR033C
YFR034C	PHO4	chrVI	-1	225958	225020	225993	224881	1	1	306	299	-0.023	0.944003	0.999661	23	75	1.66	6.30567e-07	5.88973e-06	0	0	NA	NA	NA	20	41	1.02	0.00631262	0.0154036	43	116	1.395	3.58827e-06	1.88947e-05	306	299	-0.023	0.943984	0.999261	YFR034C
YFR035C	YFR035C	chrVI	-1	226465	226121	226465	225993	1	0	0	1	0.425	0.299154	0.969821	1	5	1.863	0.00275747	0.0104962	0	0	-0.687	0.412343	NA	0	0	0.043	0.95268	NA	1	5	1.783	0.00263238	0.00713926	1	1	0.211	0.60785	0.999261	YFR035C
YFR036W	CDC26	chrVI	1	226963	227337	226934	227390	1	1	78	88	0.171	0.482457	0.999661	2	2	-0.211	0.789937	0.875304	0	0	NA	NA	NA	2	8	1.753	0.00192246	0.00555803	4	10	1.055	0.0211943	0.0444426	78	88	0.171	0.482339	0.999261	YFR036W
YFR037C	RSC8	chrVI	-1	229186	227513	229226	227354	1	1	359	338	-0.05	NA	NA	0	1	1.073	0.340135	NA	0	0	0.362	0.499554	NA	18	38	1.023	0.00564635	0.0140278	19	39	1.033	0.00529735	0.01321	359	339	-0.05	NA	NA	YFR037C
YFR038W	IRC5	chrVI	1	229407	231941	229374	231942	1	1	98	102	0.028	NA	NA	116	159	0.424	0.513396	0.669647	1	1	-0.033	0.963504	0.987592	1	4	1.225	0.0705033	0.119891	110	156	0.453	NA	NA	107	110	0.025	NA	NA	YFR038W
YFR039C	YFR039C	chrVI	-1	233544	232012	233682	232026	1	1	109	77	-0.412	0.196068	0.845177	12	7	-0.678	0.259089	0.414448	1	0	-1.482	0.0734356	NA	2	1	0.009	0.991111	0.994012	14	8	-0.592	0.290742	0.401736	110	77	-0.424	0.182819	0.83771	YFR039C
YFR040W	SAP155	chrVI	1	234242	237250	233942	237334	0	1	1	4	0.729	0.0741975	0.551315	0	0	NA	NA	NA	0	0	NA	NA	NA	3	2	-0.394	0.58169	0.666962	3	2	-0.39	0.581828	0.686746	1	4	0.73	0.0748298	0.580708	YFR040W
YFR041C	ERJ5	chrVI	-1	238255	237368	238298	237226	1	1	144	155	0.106	0.567896	0.999661	0	1	2.085	0.0727064	0.158193	0	0	NA	NA	NA	9	51	2.438	1.39897e-12	2.46454e-11	9	52	2.47	1.49739e-13	2.40116e-12	144	155	0.106	0.567751	0.999261	YFR041C
YFR042W	KEG1	chrVI	1	238458	239060	238422	239142	1	1	72	63	-0.196	0.331611	0.9856	1	2	1.164	0.238778	0.389706	0	2	1.51	0.0541427	NA	10	9	-0.01	0.981571	0.98707	10	11	0.137	0.7436	0.820245	72	66	-0.154	0.451451	0.999261	YFR042W
YFR043C	IRC6	chrVI	-1	239827	239114	239962	239098	1	1	46	55	0.192	0.521202	0.999661	4	11	1.351	0.0046454	0.0162482	0	0	NA	NA	NA	9	19	1.09	0.00156447	0.0046478	13	30	1.192	3.32007e-05	0.000141089	46	55	0.192	0.521172	0.999261	YFR043C
YFR044C	DUG1	chrVI	-1	241437	239992	241474	239962	1	1	2153	1924	-0.141	0.614356	0.999661	0	1	1.2	0.30639	NA	0	0	NA	NA	NA	3	3	-0.174	0.822288	0.866898	3	4	0.048	0.948147	0.963706	2153	1924	-0.142	0.614231	0.999261	YFR044C
YFR045W	YFR045W	chrVI	1	241998	242999	241934	243062	0	1	48	44	-0.137	0.646826	0.999661	0	0	NA	NA	NA	0	0	-0.348	0.597103	NA	1	1	-0.287	0.745959	NA	1	1	-0.287	0.741798	0.819169	49	44	-0.143	0.634885	0.999261	YFR045W
YFR046C	CNN1	chrVI	-1	244159	243074	244266	242930	1	1	145	163	0.143	0.406294	0.999661	19	23	0.229	0.67961	0.79624	0	0	NA	NA	NA	75	319	2.082	4.43315e-37	8.79631e-35	94	342	1.843	1.42366e-25	8.29912e-24	145	163	0.143	0.406159	0.999261	YFR046C
YFR047C	BNA6	chrVI	-1	245166	244279	245210	244266	1	1	305	295	-0.051	0.845002	0.999661	0	5	2.857	0.000664447	0.00309492	0	0	NA	NA	NA	47	193	1.996	1.86485e-13	3.60537e-12	47	198	2.02	3.72661e-14	6.50372e-13	305	295	-0.051	0.844979	0.999261	YFR047C
YFR048W	RMD8	chrVI	1	246146	248134	246094	248158	1	1	50	46	-0.094	0.669249	0.999661	204	219	0.097	0.64082	0.770289	2	2	-0.038	0.956075	0.983329	1	1	-0.171	0.867329	NA	205	219	0.096	0.642969	0.738847	52	48	-0.096	0.653689	0.999261	YFR048W
YFR049W	YMR31	chrVI	1	248523	248894	248350	248998	0	1	1493	1546	0.043	0.855449	0.999661	0	0	NA	NA	NA	0	0	-0.382	0.585374	NA	1	3	0.895	0.23721	0.328729	1	3	0.892	0.232038	0.334229	1494	1546	0.043	0.855983	0.999261	YFR049W
YFR050C	PRE4	chrVI	-1	249866	249066	249938	248898	0	1	2367	2797	0.212	0.427531	0.999661	0	0	0.056	0.95268	NA	0	1	1.106	0.190816	NA	0	1	1.208	0.221341	NA	0	1	1.208	0.210935	NA	2367	2799	0.212	0.426385	0.999261	YFR050C
YFR051C	RET2	chrVI	-1	251803	250163	251850	250106	0	1	423	276	-0.589	3.95649e-06	0.000254904	0	0	NA	NA	NA	0	0	NA	NA	NA	10	26	1.261	0.000448462	0.00157128	10	26	1.259	0.000389057	0.00130697	423	276	-0.589	3.92154e-06	0.000268865	YFR051C
YFR052W	RPN12	chrVI	1	252505	253329	252470	253486	0	1	3026	3433	0.163	0.506172	0.999661	0	0	NA	NA	NA	0	0	NA	NA	NA	15	43	1.445	0.000148544	0.000580925	15	43	1.444	0.000135081	0.000505154	3026	3433	0.163	0.506001	0.999261	YFR052W
YFR053C	HXK1	chrVI	-1	255049	253592	255099	253492	0	1	12541	14997	0.105	0.791775	0.999661	0	0	NA	NA	NA	17	11	-0.573	0.452124	0.872347	1	1	-0.061	0.951452	NA	1	1	-0.066	0.946337	NA	12558	15007	0.105	0.792561	0.999261	YFR053C
YFR055W	IRC7	chrVI	1	264204	265226	264158	265702	1	1	1208	3103	0.803	NA	NA	20	63	1.626	0.00030229	0.00153972	0	0	NA	NA	NA	13	61	1.909	0.00309999	0.00835976	34	123	1.807	9.86961e-06	4.73416e-05	1208	3103	0.806	NA	NA	YFR055W
YGL001C	ERG26	chrVII	-1	496502	495453	496595	495251	1	1	718	689	-0.052	0.858587	0.999661	111	200	0.827	0.00146317	0.00615273	0	0	NA	NA	NA	6	8	0.498	0.285214	0.38185	118	208	0.807	0.00166117	0.00477165	718	689	-0.052	0.858554	0.999261	YGL001C
YGL002W	ERP6	chrVII	1	494517	495167	494439	495343	1	1	233	252	0.091	0.712523	0.999661	1	9	3.337	6.55083e-06	5.10792e-05	0	0	NA	NA	NA	2	6	1.263	0.0499178	0.0894014	3	15	2.206	5.32504e-05	0.000218967	233	252	0.091	0.712446	0.999261	YGL002W
YGL003C	CDH1	chrVII	-1	494174	492474	494275	492243	1	1	23	17	-0.408	0.118832	0.687588	2	2	-0.065	0.936639	0.960142	0	0	-0.83	0.293964	NA	1	1	0.384	0.678618	NA	2	3	0.148	0.821805	0.878353	24	17	-0.434	0.0974913	0.64909	YGL003C
YGL004C	RPN14	chrVII	-1	491956	490703	491979	490707	1	1	68	57	-0.161	0.674028	0.999661	1	2	0.876	0.319699	0.485099	0	0	NA	NA	NA	7	72	3.211	5.65604e-15	1.44076e-13	8	74	3.044	5.58661e-14	9.44767e-13	68	57	-0.161	0.673958	0.999261	YGL004C
YGL005C	COG7	chrVII	-1	490547	489708	490579	489507	1	1	854	881	0.041	0.735387	0.999661	4	9	1.039	0.0373373	0.0921453	1	2	0.237	0.764334	NA	29	40	0.418	0.52632	0.616411	33	49	0.51	0.385805	0.503492	855	882	0.042	0.730468	0.999261	YGL005C
YGL006W	PMC1	chrVII	1	485921	489442	485871	489542	1	1	8	12	0.33	0.421246	0.999661	0	1	0.775	0.479241	0.641404	0	0	NA	NA	NA	1	4	1.562	0.0490738	0.0883094	1	5	1.464	0.0422046	0.0803086	8	12	0.331	0.421601	0.999261	YGL006W
YGL006W-A	YGL006W-A	chrVII	1	485423	485533	485373	485633	0	1	0	0	-0.053	0.692768	NA	0	0	-0.485	0.604452	NA	2	6	1.442	0.0134014	0.172889	61	65	0.042	0.880697	0.911149	62	65	0.035	0.899534	0.933248	2	6	0.95	0.0157212	0.228384	YGL006W-A
YGL007C-A	YGL007C-A	chrVII	-1	483027	482941	483077	482841	1	1	0	0	0.023	0.931607	NA	11	14	0.323	0.40496	0.575726	15	9	-0.672	0.107851	0.514662	0	0	1.025	0.296757	0.394907	11	15	0.359	0.350888	0.468008	15	9	-0.53	0.118444	0.714947	YGL007C-A
YGL008C	PMA1	chrVII	-1	482666	479910	482906	479386	0	1	114	77	-0.258	NA	NA	0	0	NA	NA	NA	0	0	NA	NA	NA	6	4	-0.623	0.26901	0.364285	6	4	-0.623	0.261743	0.36803	114	77	-0.259	NA	NA	YGL008C
YGL009C	LEU1	chrVII	-1	478652	476313	478730	476154	0	1	2042	2124	0.041	0.908931	0.999661	0	0	NA	NA	NA	0	0	NA	NA	NA	17	58	1.639	0.000858375	0.00275827	17	58	1.634	0.000864981	0.0026621	2042	2124	0.041	0.908877	0.999261	YGL009C
YGL010W	YGL010W	chrVII	1	475545	476069	475478	476206	1	1	72	63	-0.191	0.39729	0.999661	16	19	0.241	0.656219	0.780845	11	18	0.63	0.0629818	0.411664	0	0	NA	NA	NA	16	19	0.236	0.655031	0.748542	83	82	-0.045	0.833716	0.999261	YGL010W
YGL011C	SCL1	chrVII	-1	475247	474489	475282	474354	1	1	1300	1416	0.113	0.643988	0.999661	0	3	2.487	0.00601704	0.0200003	0	0	0.031	0.95268	NA	5	19	1.791	9.55672e-06	4.91526e-05	6	22	1.936	2.92197e-07	1.88659e-06	1300	1416	0.113	0.643846	0.999261	YGL011C
YGL012W	ERG4	chrVII	1	472855	474276	472814	474366	1	1	1121	1087	-0.039	0.862917	0.999661	1	4	1.832	0.0120871	0.0367283	0	0	NA	NA	NA	6	16	1.377	0.00176035	0.00516059	7	20	1.48	0.000536973	0.0017413	1121	1087	-0.039	0.862866	0.999261	YGL012W
YGL013C	PDR1	chrVII	-1	472298	469092	472442	469074	1	1	47	41	-0.136	0.722414	0.999661	11	10	-0.019	0.971345	0.980765	0	0	NA	NA	NA	0	1	1.654	0.0974284	NA	11	11	0.066	0.901341	0.933949	47	41	-0.136	0.722274	0.999261	YGL013C
YGL014W	PUF4	chrVII	1	466141	468807	465734	468846	0	1	1	2	0.203	0.603599	0.999661	0	0	NA	NA	NA	0	0	NA	NA	NA	0	1	1.179	0.247448	NA	0	1	1.162	0.245059	NA	1	2	0.204	0.604209	0.999261	YGL014W
YGL016W	KAP122	chrVII	1	461666	464911	461614	465062	0	1	75	83	0.101	0.79323	0.999661	0	0	-0.696	0.553631	NA	0	0	NA	NA	NA	0	1	1.08	0.285196	NA	0	1	0.819	0.381647	0.499225	75	83	0.101	0.793128	0.999261	YGL016W
YGL017W	ATE1	chrVII	1	459854	461365	459838	461494	0	1	91	84	-0.135	0.378582	0.999661	0	0	NA	NA	NA	6	14	1.186	0.00853333	0.136324	2	7	1.549	0.0234087	0.0470272	2	7	1.544	0.0221418	0.0461753	97	99	0.003	0.984197	0.999261	YGL017W
YGL018C	JAC1	chrVII	-1	459664	459110	459714	459002	1	1	66	64	-0.064	0.804888	0.999661	66	85	0.347	0.300715	0.464455	3	6	0.91	0.179271	0.630709	0	0	NA	NA	NA	66	85	0.344	0.298652	0.411518	69	70	0.002	0.994495	0.999261	YGL018C
YGL019W	CKB1	chrVII	1	458156	458992	458054	459070	1	1	613	570	-0.097	NA	NA	4	21	2.258	8.85863e-08	9.75978e-07	0	0	NA	NA	NA	12	14	0.288	0.467419	0.564798	16	36	1.165	1.07873e-05	5.11492e-05	613	570	-0.097	NA	NA	YGL019W
YGL020C	GET1	chrVII	-1	457870	457163	457938	457074	0	1	998	965	-0.043	0.855087	0.999661	0	0	1.32	0.253606	NA	0	0	NA	NA	NA	6	26	2.039	4.06761e-08	3.47109e-07	6	27	2.06	2.36495e-08	1.8571e-07	998	965	-0.043	0.855033	0.999261	YGL020C
YGL021W	ALK1	chrVII	1	454860	457067	454830	457110	1	1	60	48	-0.256	0.446731	0.999661	4	6	0.46	0.499312	0.657821	0	0	-0.352	0.573409	NA	0	1	0.707	0.489083	NA	2	6	1.092	0.134534	0.21284	62	49	-0.29	0.365786	0.999261	YGL021W
YGL022W	STT3	chrVII	1	452404	454560	452326	454718	0	1	338	240	-0.448	0.0642518	0.506416	0	0	NA	NA	NA	0	0	NA	NA	NA	3	3	-0.18	0.769645	0.827127	3	3	-0.181	0.764308	0.836199	338	240	-0.448	0.0641483	0.533265	YGL022W
YGL023C	PIB2	chrVII	-1	452104	450197	452146	450146	0	1	469	469	0	NA	NA	0	0	0.182	0.869518	NA	0	0	NA	NA	NA	6	18	1.501	0.000371443	0.00132357	6	18	1.474	0.00032549	0.00112	469	469	0	NA	NA	YGL023C
YGL025C	PGD1	chrVII	-1	449957	448764	449994	448706	0	1	179	205	0.177	0.39364	0.999661	0	0	0.95	0.408311	NA	0	0	NA	NA	NA	6	51	2.833	6.33374e-10	7.48533e-09	6	51	2.827	6.27831e-10	6.41423e-09	179	205	0.179	0.389544	0.999261	YGL025C
YGL026C	TRP5	chrVII	-1	448535	446412	448578	446346	1	1	681	767	0.169	0.203163	0.860024	6	18	1.352	0.000675017	0.00313591	1	2	0.332	0.667393	NA	0	0	0.043	0.952545	NA	6	18	1.336	0.00067628	0.00213166	683	769	0.169	0.200463	0.869603	YGL026C
YGL027C	CWH41	chrVII	-1	446143	443642	446178	443570	0	1	437	302	-0.261	NA	NA	0	0	0.065	0.945107	NA	4	1	-1.431	0.0354978	0.31702	1	6	1.971	0.0101399	0.0234237	1	6	1.945	0.0108649	0.0249123	441	303	-0.268	NA	NA	YGL027C
YGL028C	SCW11	chrVII	-1	442909	441281	443066	440970	0	0	59	34	-0.676	0.0100428	0.169509	0	0	NA	NA	NA	0	0	NA	NA	NA	0	0	0.071	0.941582	NA	0	0	0.07	0.941691	NA	59	34	-0.676	0.0100305	0.175128	YGL028C
YGL029W	CGR1	chrVII	1	440063	440425	439998	440550	1	1	370	491	0.221	0.587579	0.999661	10	18	0.801	0.328733	0.495041	0	0	NA	NA	NA	1	7	2.134	0.00123499	0.00377303	11	25	1.017	0.164457	0.251352	370	491	0.222	0.587327	0.999261	YGL029W
YGL030W	RPL30	chrVII	1	439091	439638	438998	439718	1	1	17729	20467	0.166	0.615146	0.999661	70	228	1.676	1.75135e-14	4.76905e-13	0	0	NA	NA	NA	19	82	2.071	6.70925e-13	1.23385e-11	89	310	1.775	7.168e-21	2.55521e-19	17729	20467	0.166	0.615036	0.999261	YGL030W
YGL031C	RPL24A	chrVII	-1	438397	437467	438450	437322	1	1	0	0	NA	NA	NA	1328	1304	-0.024	0.972648	0.98152	0	0	NA	NA	NA	19	111	2.436	1.56455e-12	2.73073e-11	1347	1415	0.063	0.919366	0.945115	0	0	NA	NA	NA	YGL031C
YGL032C	AGA2	chrVII	-1	436833	436570	436986	436554	1	1	593	154	-1.506	1.04783e-05	0.000608317	57	93	0.704	0.0140729	0.041446	4	3	-0.605	0.363153	0.793134	18	6	-1.54	0.000314001	0.00113825	74	100	0.397	0.129612	0.206613	597	157	-1.495	1.27441e-05	0.000778778	YGL032C
YGL035C	MIG1	chrVII	-1	433062	431548	433178	431506	0	1	296	296	0.003	0.987598	0.999661	0	0	NA	NA	NA	3	3	-0.066	0.912852	0.979686	4	2	-1.229	0.0833481	0.137998	4	2	-1.229	0.0792322	0.137704	299	299	0.001	0.996458	0.999261	YGL035C
YGL036W	YGL036W	chrVII	1	428601	431330	428526	431342	0	1	44	46	0.101	0.62472	0.999661	0	0	NA	NA	NA	0	0	NA	NA	NA	1	0	-1.727	0.086167	NA	1	0	-1.711	0.0826558	NA	44	46	0.101	0.624654	0.999261	YGL036W
YGL037C	PNC1	chrVII	-1	427947	427297	428057	427185	1	1	2523	1924	-0.256	0.514639	0.999661	193	163	-0.251	0.180604	0.316974	21	20	-0.138	0.730298	0.969291	1	0	-1.797	0.0753107	NA	194	163	-0.259	0.162746	0.249276	2544	1944	-0.256	0.515199	0.999261	YGL037C
YGL038C	OCH1	chrVII	-1	426804	425362	426897	425073	0	1	319	242	-0.378	0.00651926	0.127089	0	0	NA	NA	NA	0	0	NA	NA	NA	3	2	-0.64	0.434366	0.534103	3	2	-0.636	0.432537	0.550532	319	242	-0.378	0.00649804	0.128182	YGL038C
YGL039W	YGL039W	chrVII	1	423961	425007	423869	425125	1	1	149	119	-0.31	0.117947	0.685971	34	60	0.799	0.00155736	0.00646312	0	0	NA	NA	NA	4	14	1.661	0.000624279	0.00211079	38	75	0.938	5.29871e-05	0.000218247	149	119	-0.31	0.117829	0.714601	YGL039W
YGL040C	HEM2	chrVII	-1	420555	419527	420657	419321	1	1	287	244	-0.238	0.100203	0.637542	15	39	1.372	0.000266684	0.00137819	13	13	-0.033	0.923137	0.979686	0	0	NA	NA	NA	15	39	1.356	0.000248342	0.000875203	301	257	-0.226	0.113343	0.703683	YGL040C
YGL041W-A	YGL041W-A	chrVII	1	418825	419289	418775	419389	1	1	194	180	-0.095	0.64971	0.999661	0	3	1.96	0.0356651	0.0886619	0	0	NA	NA	NA	5	15	1.414	0.00734139	0.0176287	5	17	1.527	0.00214707	0.00600041	194	180	-0.095	0.649625	0.999261	YGL041W-A
YGL043W	DST1	chrVII	1	417483	418412	417463	418654	1	1	1133	1672	0.554	7.34533e-09	7.76107e-07	0	3	3.372	0.00227527	0.00891966	0	0	NA	NA	NA	4	25	2.417	1.43589e-06	8.8021e-06	4	28	2.57	7.01616e-08	5.09006e-07	1133	1672	0.554	7.23283e-09	7.8198e-07	YGL043W
YGL044C	RNA15	chrVII	-1	417036	416146	417259	415875	0	1	20	21	0.129	0.649451	0.999661	0	0	NA	NA	NA	0	0	NA	NA	NA	1	3	1.591	0.0735711	0.124546	1	3	1.574	0.0734279	0.128564	20	21	0.129	0.64965	0.999261	YGL044C
YGL045W	RIM8	chrVII	1	414102	415730	413983	415879	0	1	15	13	-0.202	0.562434	0.999661	0	0	NA	NA	NA	0	0	NA	NA	NA	0	3	3.131	0.000893109	NA	0	3	3.1	0.000803292	0.00248304	15	13	-0.202	0.562907	0.999261	YGL045W
YGL047W	ALG13	chrVII	1	411552	412160	411496	412200	1	1	297	307	0.035	0.920311	0.999661	2	7	1.475	0.0161869	0.0466626	0	0	NA	NA	NA	4	11	1.2	0.043638	0.0798231	7	18	1.335	0.00341038	0.00895993	297	307	0.035	0.920292	0.999261	YGL047W
YGL048C	RPT6	chrVII	-1	411286	410069	411332	409980	1	1	1807	1683	-0.098	0.319955	0.980325	74	91	0.291	0.571909	0.720997	0	0	NA	NA	NA	15	60	1.983	1.11879e-13	2.28834e-12	89	152	0.74	0.0680687	0.12063	1807	1683	-0.098	0.319754	0.993181	YGL048C
YGL049C	TIF4632	chrVII	-1	409604	406860	409780	406700	0	1	245	177	-0.307	NA	NA	0	0	NA	NA	NA	0	0	NA	NA	NA	1	0	-1.307	0.18611	NA	1	0	-1.294	0.181285	NA	245	177	-0.308	NA	NA	YGL049C
YGL050W	TYW3	chrVII	1	405776	406597	405744	406704	1	1	222	256	0.202	0.23753	0.914692	12	34	1.406	1.95625e-05	0.000133176	0	0	NA	NA	NA	12	28	1.16	0.00340778	0.00906657	24	62	1.31	6.72577e-06	3.34937e-05	222	256	0.202	0.237328	0.933743	YGL050W
YGL051W	MST27	chrVII	1	403687	404391	403637	404491	1	0	7	5	-0.266	0.500135	0.999661	1	9	3.306	1.76908e-05	0.000122077	0	0	NA	NA	NA	0	0	0.043	0.95268	NA	1	9	3.143	1.23044e-05	5.7247e-05	7	5	-0.267	0.500704	0.999261	YGL051W
YGL053W	PRM8	chrVII	1	402589	403302	402539	403402	1	1	740	876	0.167	0.661985	0.999661	6	13	1.036	0.0577216	0.131529	0	0	NA	NA	NA	2	15	2.83	8.3918e-05	0.000344631	7	28	1.795	0.000474259	0.00156039	740	876	0.167	0.661913	0.999261	YGL053W
YGL054C	ERV14	chrVII	-1	401287	400871	401388	400588	1	1	313	451	0.464	0.0733725	0.547496	19	36	0.904	0.0704446	0.154507	0	0	NA	NA	NA	12	63	2.275	1.72107e-10	2.21448e-09	31	100	1.611	2.90111e-05	0.0001258	313	451	0.464	0.0732705	0.572916	YGL054C
YGL055W	OLE1	chrVII	1	398628	400160	398544	400424	1	1	1149	1168	0.02	0.929258	0.999661	4	9	1.14	0.0164037	0.047249	3	1	-1.505	0.0412738	0.33905	4	5	0.238	0.666762	0.743476	8	14	0.788	0.0327331	0.064311	1152	1169	0.018	0.936801	0.999261	YGL055W
YGL056C	SDS23	chrVII	-1	397618	396035	397737	396009	1	1	144	153	0.085	0.724905	0.999661	4	12	1.446	0.00103859	0.0045524	0	1	1.315	0.113465	NA	0	0	-0.248	0.807615	NA	5	12	1.325	0.0015543	0.00451175	144	154	0.094	0.693318	0.999261	YGL056C
YGL057C	GEP7	chrVII	-1	395766	394966	395833	394929	1	1	136	130	-0.071	0.752776	0.999661	45	35	-0.383	0.427311	0.596719	0	0	NA	NA	NA	12	24	0.894	0.0155272	0.0333928	31	36	0.156	0.628836	0.725468	162	152	-0.088	0.722706	0.999261	YGL057C
YGL058W	RAD6	chrVII	1	393986	394504	393917	394821	1	1	1074	1391	0.369	0.000296056	0.0108616	36	64	0.807	0.00113281	0.00490236	4	6	0.713	0.158077	0.585771	0	1	0.615	0.526885	NA	36	64	0.807	0.000996425	0.0030253	1078	1397	0.371	0.00029095	0.0112036	YGL058W
YGL059W	PKP2	chrVII	1	392223	393698	392118	393726	1	1	3	2	-0.036	0.929948	0.999661	171	216	0.331	0.210188	0.356055	0	0	NA	NA	NA	2	3	0.697	0.373207	0.474142	172	219	0.337	0.202707	0.299288	3	2	-0.036	0.930134	0.999261	YGL059W
YGL060W	YBP2	chrVII	1	390065	391990	389944	392086	1	1	0	0	0.083	0.524325	NA	155	126	-0.281	0.396191	0.566216	0	0	NA	NA	NA	1	0	-1.33	0.187672	NA	3	1	-0.875	0.186154	0.278584	152	125	-0.233	0.423007	0.999261	YGL060W
YGL061C	DUO1	chrVII	-1	389711	388968	389796	388884	0	1	115	97	-0.201	0.318094	0.978736	0	0	NA	NA	NA	0	1	1.26	0.120811	NA	6	8	0.424	0.346109	0.446327	6	8	0.426	0.337296	0.453467	115	98	-0.191	0.341343	0.999261	YGL061C
YGL062W	PYC1	chrVII	1	385196	388732	385152	388808	1	1	289	256	-0.125	0.724183	0.999661	12	42	1.753	5.89665e-08	6.77732e-07	0	0	NA	NA	NA	9	23	1.269	0.00710282	0.0171212	21	64	1.584	1.08996e-09	1.078e-08	289	256	-0.125	0.724008	0.999261	YGL062W
YGL063W	PUS2	chrVII	1	383654	384766	383408	385152	1	1	1	2	0.324	0.414931	0.999661	9	58	2.511	1.62785e-08	2.02908e-07	0	1	0.581	0.492797	NA	0	1	1.185	0.181551	NA	9	59	2.485	1.074e-08	8.95904e-08	1	2	0.446	0.276285	0.962375	YGL063W
YGL064C	MRH4	chrVII	-1	383208	381523	383212	381468	1	1	77	59	-0.357	0.0554564	0.472542	0	1	2.218	0.054866	0.126449	0	0	NA	NA	NA	6	26	2.022	3.5237e-07	2.4738e-06	6	27	2.076	6.17656e-08	4.54078e-07	77	59	-0.358	0.0554194	0.492987	YGL064C
YGL065C	ALG2	chrVII	-1	381271	379760	381324	379716	1	1	195	162	-0.234	0.307963	0.975297	0	1	1.183	0.307637	NA	0	0	NA	NA	NA	1	1	-0.447	0.625815	0.706118	1	1	0.219	0.781783	0.849504	195	162	-0.234	0.307825	0.983995	YGL065C
YGL066W	SGF73	chrVII	1	377609	379582	377424	379824	0	1	380	377	-0.002	0.991804	0.999661	0	0	NA	NA	NA	0	0	-0.745	0.265363	NA	4	6	0.594	NA	NA	4	6	0.59	NA	NA	380	377	-0.004	0.985083	0.999261	YGL066W
YGL067W	NPY1	chrVII	1	376101	377255	376008	377288	0	1	248	286	0.201	0.14671	0.753045	0	0	NA	NA	NA	0	0	NA	NA	NA	2	5	1.395	0.0554749	0.0981879	2	5	1.388	0.0537529	0.0990133	248	286	0.201	0.146543	0.779336	YGL067W
YGL068W	MNP1	chrVII	1	375087	375671	375040	375848	1	1	789	638	-0.245	0.465925	0.999661	0	1	2.411	0.0422583	NA	5	15	1.347	0.00377918	0.0921302	2	5	0.766	0.276754	0.372896	2	6	1.123	0.0886006	0.1504	795	653	-0.227	0.50032	0.999261	YGL068W
YGL070C	RPB9	chrVII	-1	374827	374459	374860	374132	1	1	150	224	0.547	0.000440893	0.0155283	0	4	2.88	0.00458425	0.0161154	6	6	-0.173	0.704289	0.9592	1	2	0.187	0.815274	0.860947	2	6	1.567	0.0212415	0.044504	157	230	0.526	0.000521675	0.0181733	YGL070C
YGL071W	AFT1	chrVII	1	372012	374084	371544	374240	0	0	0	0	-0.127	0.536502	NA	0	0	1.415	0.233199	NA	0	0	NA	NA	NA	0	0	NA	NA	NA	0	0	1.127	0.245561	NA	0	0	-0.127	0.538986	0.999261	YGL071W
YGL073W	HSF1	chrVII	1	368753	371254	368456	371352	0	0	21	17	-0.2	0.570245	0.999661	0	0	NA	NA	NA	0	0	NA	NA	NA	0	0	-0.034	0.973523	NA	0	0	-0.031	0.97538	NA	21	17	-0.201	0.570274	0.999261	YGL073W
YGL075C	MPS2	chrVII	-1	368088	366925	368300	366588	0	1	17	18	0.087	0.791793	0.999661	0	0	NA	NA	NA	0	0	NA	NA	NA	2	5	1.261	0.0439677	0.0803093	2	5	1.262	0.0408335	0.0779692	17	18	0.087	0.791985	0.999261	YGL075C
YGL076C	RPL7A	chrVII	-1	365996	364335	366060	365436	0	1	16309	16320	0.001	0.997856	0.999661	0	0	NA	NA	NA	0	0	NA	NA	NA	16	31	0.945	0.0058837	0.0145548	16	31	0.944	0.0053611	0.0133288	16309	16320	0.001	0.997855	0.999261	YGL076C
YGL077C	HNM1	chrVII	-1	363916	362225	364084	362164	0	1	60	59	-0.01	0.97604	0.999661	0	0	NA	NA	NA	0	1	1.085	0.140102	NA	0	1	1.68	0.0718252	NA	0	1	1.68	0.0660774	NA	60	60	0.006	0.985264	0.999261	YGL077C
YGL078C	DBP3	chrVII	-1	361859	360288	361948	360084	0	1	917	912	-0.004	0.992708	0.999661	0	0	0.035	0.976817	NA	0	0	NA	NA	NA	18	24	0.431	0.201741	0.288435	18	24	0.425	0.200096	0.295963	917	912	-0.004	0.992704	0.999261	YGL078C
YGL079W	KXD1	chrVII	1	359444	360100	359408	360208	1	1	125	127	0.011	0.944806	0.999661	265	383	0.526	NA	NA	3	1	-1.452	0.0390703	0.335632	32	96	1.523	2.49395e-11	3.58862e-10	298	478	0.679	0.00153865	0.00447156	128	128	-0.015	0.9255	0.999261	YGL079W
YGL080W	FMP37	chrVII	1	358636	359028	358552	359240	0	1	345	367	0.065	0.850592	0.999661	0	0	-0.427	0.707895	NA	0	0	NA	NA	NA	36	26	-0.476	0.177469	0.258642	36	27	-0.48	0.17266	0.261629	345	367	0.065	0.850543	0.999261	YGL080W
YGL081W	YGL081W	chrVII	1	357377	358339	357312	358440	1	0	14	20	0.44	0.128627	0.716403	3	5	0.546	0.420422	0.590744	0	0	NA	NA	NA	0	0	NA	NA	NA	3	5	0.53	0.417494	0.535373	14	20	0.441	0.129072	0.746881	YGL081W
YGL082W	YGL082W	chrVII	1	355827	356972	355752	357120	1	1	148	121	-0.265	0.143441	0.747732	5	46	3.027	3.06332e-14	8.27799e-13	0	0	NA	NA	NA	1	1	-0.342	0.709289	NA	6	46	2.758	1.3206e-13	2.13146e-12	148	121	-0.265	0.143316	0.773566	YGL082W
YGL084C	GUP1	chrVII	-1	352298	350616	352356	350508	0	0	52	39	-0.379	0.0511612	0.455792	0	0	1.309	0.263776	NA	0	0	NA	NA	NA	0	0	0.564	0.58093	NA	0	1	1.213	0.212357	NA	52	39	-0.379	0.051168	0.475716	YGL084C
YGL085W	LCL3	chrVII	1	349616	350440	349568	350568	1	1	1	2	0.104	0.797045	0.999661	17	35	1.074	0.000488988	0.00234555	0	0	NA	NA	NA	13	23	0.779	0.0963563	0.156444	29	58	0.96	0.000313309	0.00108185	1	2	0.104	0.797251	0.999261	YGL085W
YGL086W	MAD1	chrVII	1	347218	349368	347168	349440	1	1	32	40	0.249	0.507655	0.999661	0	2	3.054	0.0061505	0.020372	0	0	NA	NA	NA	2	12	2.299	0.000464532	0.00161681	2	14	2.462	0.000136796	0.000511178	32	40	0.25	0.507619	0.999261	YGL086W
YGL087C	MMS2	chrVII	-1	346904	346406	346964	346356	1	1	363	296	-0.235	0.476902	0.999661	137	153	0.152	0.734636	0.833796	0	0	NA	NA	NA	2	1	-0.608	0.471306	0.568584	139	155	0.14	0.750579	0.825004	363	296	-0.236	0.476759	0.999261	YGL087C
YGL090W	LIF1	chrVII	1	343319	344584	343288	345272	1	1	5	9	0.575	0.10511	0.651442	66	235	1.713	0.00445506	0.0157238	0	0	0.329	0.524325	NA	3	12	2.071	0.000126962	0.000503838	69	247	1.685	0.00335687	0.00885692	5	9	0.6	0.0914782	0.633363	YGL090W
YGL091C	NBP35	chrVII	-1	343042	342056	343116	341924	1	1	256	232	-0.115	0.681919	0.999661	0	1	1.34	0.22122	0.369396	0	1	1.153	0.153101	NA	2	5	1.433	0.0244606	0.0487659	2	6	1.502	0.0120005	0.0271394	256	233	-0.111	0.692119	0.999261	YGL091C
YGL092W	NUP145	chrVII	1	337906	341859	337808	341912	0	0	169	121	-0.192	NA	NA	0	0	NA	NA	NA	0	0	NA	NA	NA	0	0	-0.471	0.611578	NA	0	0	-0.453	0.615299	NA	169	121	-0.193	NA	NA	YGL092W
YGL093W	SPC105	chrVII	1	334886	337639	334784	337664	0	1	35	42	0.231	NA	NA	0	0	NA	NA	NA	0	0	0.048	0.946198	NA	1	1	-0.117	0.909326	NA	1	1	-0.119	0.905587	NA	35	42	0.232	NA	NA	YGL093W
YGL094C	PAN2	chrVII	-1	334465	331118	334660	330972	1	1	0	0	-0.068	0.604452	NA	295	256	-0.193	0.494423	0.654791	0	0	NA	NA	NA	1	0	-0.825	0.417037	NA	295	256	-0.194	0.486434	0.598827	0	0	-0.068	0.604452	0.999261	YGL094C
YGL095C	VPS45	chrVII	-1	330607	328874	330676	328772	1	1	179	163	-0.117	0.596873	0.999661	2	6	1.356	0.0379343	0.0932551	0	0	NA	NA	NA	3	10	1.537	0.00207071	0.00593205	6	16	1.53	0.000128442	0.000483977	179	163	-0.117	0.596759	0.999261	YGL095C
YGL096W	TOS8	chrVII	1	325331	326161	325232	327880	1	1	91	91	-0.008	0.984651	0.999661	19	42	1.014	0.0948816	0.193815	0	0	-0.282	0.593415	NA	0	1	1.897	0.0522335	NA	19	43	1.028	0.0691942	0.122449	91	91	-0.01	0.979908	0.999261	YGL096W
YGL098W	USE1	chrVII	1	317342	318079	317296	318656	1	1	67	128	0.591	0.137909	0.736031	3	10	1.631	0.00328612	0.0121938	0	0	NA	NA	NA	2	3	0.963	0.155257	0.231901	4	14	1.462	0.00134595	0.00395796	67	128	0.593	0.137865	0.76578	YGL098W
YGL099W	LSG1	chrVII	1	314631	316553	314584	316552	1	1	270	292	0.106	0.611574	0.999661	29	31	0.096	0.830033	0.901048	0	0	NA	NA	NA	1	2	1.063	0.220551	0.310153	30	33	0.137	0.751385	0.825316	270	292	0.106	0.611429	0.999261	YGL099W
YGL100W	SEH1	chrVII	1	313234	314283	313192	314368	1	1	1513	1301	-0.154	0.679789	0.999661	2	6	1.477	0.0219911	0.0598834	0	0	NA	NA	NA	8	20	1.187	0.0642947	0.111189	10	26	1.256	0.0287375	0.0575796	1513	1301	-0.154	0.679661	0.999261	YGL100W
YGL101W	YGL101W	chrVII	1	312193	312840	312160	313072	0	1	210	200	-0.058	0.709083	0.999661	0	0	NA	NA	NA	0	0	NA	NA	NA	15	40	1.409	9.49073e-07	6.02358e-06	15	40	1.408	5.87746e-07	3.59541e-06	210	200	-0.058	0.709012	0.999261	YGL101W
YGL103W	RPL28	chrVII	1	310967	311927	310920	312016	1	1	21190	22993	0.111	0.554835	0.999661	10	34	1.771	2.84784e-06	2.37208e-05	0	0	NA	NA	NA	543	688	0.336	0.0644773	0.111402	553	721	0.38	0.0298862	0.0595202	21190	22993	0.111	0.55467	0.999261	YGL103W
YGL104C	VPS73	chrVII	-1	310173	308713	310228	308684	1	1	168	104	-0.578	0.0619363	0.50032	26	55	1.075	0.000950491	0.00423771	0	0	0.031	0.95268	NA	24	29	0.225	0.601388	0.684137	50	84	0.722	0.0207481	0.0436677	168	104	-0.579	0.0620669	0.52846	YGL104C
YGL105W	ARC1	chrVII	1	307437	308567	307384	308688	1	1	1732	1496	-0.186	0.487574	0.999661	4	18	2.079	9.74223e-06	7.24527e-05	0	0	NA	NA	NA	22	76	1.725	7.69056e-06	4.02128e-05	26	94	1.818	1.03692e-08	8.66431e-08	1732	1496	-0.186	0.487394	0.999261	YGL105W
YGL106W	MLC1	chrVII	1	306560	307009	306512	307144	0	1	1029	1435	0.373	0.27498	0.942102	0	0	NA	NA	NA	0	0	NA	NA	NA	97	126	0.381	0.0416507	0.076522	97	126	0.381	0.0372377	0.0719068	1029	1435	0.374	0.274832	0.961491	YGL106W
YGL107C	RMD9	chrVII	-1	306273	304333	306332	304204	0	1	123	91	-0.339	0.298621	0.969821	0	0	0.966	0.325862	NA	1	0	-0.348	0.671549	NA	0	0	0.045	0.951242	NA	0	0	0.75	0.386919	NA	123	91	-0.341	0.297878	0.980527	YGL107C
YGL108C	YGL108C	chrVII	-1	304071	303649	304124	303604	1	1	161	207	0.333	0.00353778	0.0805607	1	2	0.579	0.52506	0.679602	28	42	0.524	0.0823136	0.457593	3	2	-0.311	0.669056	0.744954	4	4	0.032	0.956113	0.968822	189	248	0.367	0.00315763	0.0771833	YGL108C
YGL110C	CUE3	chrVII	-1	303411	301537	303500	301412	1	1	70	57	-0.187	0.619462	0.999661	1	3	1.217	0.110309	0.217061	0	0	NA	NA	NA	1	6	1.831	0.0127317	0.0283011	2	8	1.61	0.0117202	0.0266392	70	57	-0.188	0.619351	0.999261	YGL110C
YGL111W	NSA1	chrVII	1	299978	301369	299944	301536	1	1	60	56	-0.057	NA	NA	1	2	1.398	0.121087	0.233979	0	0	NA	NA	NA	7	17	1.074	0.118104	0.185262	8	19	1.133	0.0805523	0.139306	60	56	-0.057	NA	NA	YGL111W
YGL112C	TAF6	chrVII	-1	299728	298178	299780	298060	1	1	95	90	-0.057	0.799849	0.999661	0	5	3.054	0.000927805	0.00415225	0	0	NA	NA	NA	7	40	2.446	2.39406e-13	4.58152e-12	7	45	2.567	1.46966e-16	3.34045e-15	95	90	-0.057	0.799833	0.999261	YGL112C
YGL113W	SLD3	chrVII	1	295932	297938	295880	298176	1	0	49	43	-0.14	0.679973	0.999661	8	12	0.626	0.14897	0.275453	0	0	0.056	0.936862	NA	0	0	NA	NA	NA	8	12	0.617	0.146613	0.228881	49	43	-0.14	0.679374	0.999261	YGL113W
YGL114W	YGL114W	chrVII	1	293460	295637	293216	295664	0	1	157	200	0.299	0.270001	0.94151	0	0	NA	NA	NA	0	0	-0.778	0.326387	NA	2	7	2.025	0.000599403	0.00203398	2	7	2.024	0.000498298	0.00162975	158	200	0.295	0.275505	0.961491	YGL114W
YGL115W	SNF4	chrVII	1	292033	293001	291920	293064	1	1	171	178	0.055	0.805709	0.999661	0	1	0.212	0.854727	NA	0	0	NA	NA	NA	5	13	1.238	0.0208615	0.0427201	5	13	1.182	0.0270506	0.0547308	171	178	0.055	0.805645	0.999261	YGL115W
YGL116W	CDC20	chrVII	1	289809	291641	289664	291704	0	1	155	125	-0.26	0.421589	0.999661	0	0	NA	NA	NA	0	0	NA	NA	NA	0	1	1.994	0.0461933	NA	0	1	1.981	0.0431933	NA	155	125	-0.261	0.421423	0.999261	YGL116W
YGL117W	YGL117W	chrVII	1	288512	289309	288437	289413	1	1	256	421	0.612	0.0357476	0.372494	106	325	1.597	2.96204e-10	4.87704e-09	0	0	-0.327	0.634325	NA	3	6	1.014	0.109838	0.174206	109	331	1.582	3.93708e-11	4.68948e-10	256	421	0.611	0.0361403	0.396064	YGL117W
YGL119W	COQ8	chrVII	1	284442	285947	284397	285957	0	1	267	211	-0.249	0.488833	0.999661	0	0	0.499	0.594909	NA	0	2	1.478	0.0735733	NA	0	6	3.583	9.23698e-05	0.000375252	0	6	3.556	8.09322e-05	0.000321587	267	212	-0.243	0.501553	0.999261	YGL119W
YGL120C	PRP43	chrVII	-1	283937	281634	284001	281513	1	1	1136	892	-0.192	NA	NA	51	80	0.643	0.0642303	0.143651	0	0	NA	NA	NA	2	3	0.65	0.325573	0.425741	53	83	0.636	0.0559945	0.102384	1136	892	-0.193	NA	NA	YGL120C
YGL121C	GPG1	chrVII	-1	281157	280777	281281	280633	1	1	220	179	-0.206	0.596654	0.999661	90	137	0.566	0.27359	0.431599	0	0	NA	NA	NA	70	51	-0.428	0.462894	0.560768	160	188	0.209	0.691411	0.778977	220	179	-0.207	0.59669	0.999261	YGL121C
YGL122C	NAB2	chrVII	-1	280523	278946	280553	278833	0	1	121	124	0.034	0.865751	0.999661	0	0	0.057	0.951683	NA	0	0	NA	NA	NA	1	4	1.911	0.0195356	0.0404888	1	4	1.915	0.0146734	0.0324439	121	124	0.034	0.865744	0.999261	YGL122C
YGL123W	RPS2	chrVII	1	277617	278381	277485	278469	0	1	12481	12616	0.015	0.940287	0.999661	0	0	NA	NA	NA	0	0	NA	NA	NA	47	50	0.082	0.824558	0.868562	47	50	0.082	0.823967	0.880284	12481	12616	0.015	0.940262	0.999261	YGL123W
YGL124C	MON1	chrVII	-1	276714	274780	276745	274769	0	1	28	16	-0.64	0.0151078	0.219874	0	0	NA	NA	NA	0	0	NA	NA	NA	2	11	1.925	5.97185e-05	0.00025497	2	11	1.924	4.76201e-05	0.000198617	28	16	-0.641	0.0151054	0.22231	YGL124C
YGL125W	MET13	chrVII	1	272520	274322	272381	274677	1	1	76	121	0.427	0.272398	0.94151	242	408	0.725	0.0947988	0.193757	0	0	NA	NA	NA	2	2	0.147	0.86657	0.899912	244	410	0.713	0.0947314	0.159279	76	121	0.428	0.272282	0.961491	YGL125W
YGL126W	SCS3	chrVII	1	270997	272139	270933	272277	0	1	163	141	-0.209	0.214108	0.87821	0	0	NA	NA	NA	4	4	-0.08	0.893838	0.979426	2	2	0.101	0.899103	0.924862	2	2	0.103	0.895609	0.930782	167	145	-0.203	0.230194	0.923076	YGL126W
YGL127C	SOH1	chrVII	-1	270775	270392	270817	270273	1	1	292	323	0.132	0.437337	0.999661	9	12	0.437	0.307368	0.47127	0	0	NA	NA	NA	15	28	0.812	0.169909	0.249574	24	39	0.714	0.0989018	0.165114	292	323	0.132	0.43718	0.999261	YGL127C
YGL128C	CWC23	chrVII	-1	270144	269293	270194	269193	1	1	146	214	0.482	0.0542064	0.46618	7	40	2.397	5.96766e-09	8.13991e-08	0	0	NA	NA	NA	53	270	2.239	3.09245e-08	2.6925e-07	60	310	2.266	3.27019e-09	3.00627e-08	146	214	0.483	0.0541362	0.487344	YGL128C
YGL129C	RSM23	chrVII	-1	269075	267723	269145	267586	1	0	277	251	-0.136	0.502826	0.999661	5	4	-0.321	0.576145	0.724787	0	0	NA	NA	NA	0	0	-0.705	0.341724	NA	6	4	-0.428	0.427223	0.545169	277	251	-0.136	0.502669	0.999261	YGL129C
YGL130W	CEG1	chrVII	1	266145	267524	266094	267670	1	1	124	102	-0.241	0.249602	0.928511	4	19	2.077	0.000282553	0.00144752	1	0	-1.163	0.144596	NA	0	3	2.979	0.000900018	0.00287548	4	22	2.258	8.17513e-06	4.00274e-05	125	102	-0.248	0.233534	0.929177	YGL130W
YGL131C	SNT2	chrVII	-1	265859	261648	265930	260322	1	1	66	50	-0.198	NA	NA	4	15	1.725	NA	NA	0	0	NA	NA	NA	0	1	1.064	0.294606	NA	4	17	1.636	NA	NA	66	50	-0.199	NA	NA	YGL131C
YGL134W	PCL10	chrVII	1	255663	256964	255558	257038	1	1	0	0	-0.223	0.331731	NA	65	142	1.119	8.48451e-06	6.43151e-05	0	0	NA	NA	NA	1	1	0.067	0.94112	0.956598	66	143	1.101	1.05046e-05	5.00964e-05	0	0	-0.222	0.335163	0.999261	YGL134W
YGL135W	RPL1B	chrVII	1	254641	255294	254534	255406	1	1	17595	19500	0.143	0.330244	0.984314	11	38	1.688	1.64545e-05	0.000114213	0	0	NA	NA	NA	119	189	0.641	0.144673	0.217992	130	227	0.783	0.0142596	0.0316561	17595	19500	0.143	0.330038	0.999261	YGL135W
YGL136C	MRM2	chrVII	-1	253859	252897	253922	252778	1	1	43	37	-0.164	0.550587	0.999661	39	94	1.232	0.000343564	0.00172758	0	0	0.621	0.433105	NA	0	2	2.818	0.00432655	NA	39	96	1.253	0.000227539	0.000809373	43	38	-0.156	0.568235	0.999261	YGL136C
YGL137W	SEC27	chrVII	1	249869	252738	249822	252894	1	1	446	364	-0.156	NA	NA	9	14	0.562	0.205066	0.349766	0	0	NA	NA	NA	1	1	-0.383	0.654309	0.731622	11	14	0.442	0.313761	0.427229	446	364	-0.157	NA	NA	YGL137W
YGL139W	FLC3	chrVII	1	245716	248124	245398	248438	0	0	20	18	-0.039	0.90958	0.999661	0	0	NA	NA	NA	0	0	NA	NA	NA	0	0	0.043	0.95268	NA	0	0	0.041	0.95268	NA	20	18	-0.039	0.909549	0.999261	YGL139W
YGL140C	YGL140C	chrVII	-1	245012	241353	245194	241114	0	1	121	122	0.019	0.953747	0.999661	0	0	NA	NA	NA	0	0	-0.267	0.604452	NA	5	7	0.54	0.4656	0.562961	5	7	0.536	0.467842	0.584213	121	122	0.017	0.96004	0.999261	YGL140C
YGL141W	HUL5	chrVII	1	238353	241085	238302	241174	0	1	131	153	0.206	0.183523	0.820813	0	0	0.105	0.926251	NA	0	0	NA	NA	NA	5	26	2.227	6.19543e-08	5.06654e-07	5	26	2.22	1.21213e-07	8.37672e-07	131	153	0.206	0.183397	0.83771	YGL141W
YGL142C	GPI10	chrVII	-1	238119	236269	238186	236122	1	1	54	54	0.015	0.957683	0.999661	2	6	1.625	0.0128763	0.0386617	0	0	NA	NA	NA	1	6	1.657	0.0318039	0.0608986	3	12	1.713	0.00435269	0.0111345	54	54	0.015	0.957677	0.999261	YGL142C
YGL143C	MRF1	chrVII	-1	235958	234717	235986	234618	1	1	194	157	-0.291	0.116329	0.681337	12	22	0.884	0.0239634	0.0641683	0	0	NA	NA	NA	10	51	2.196	2.98569e-08	2.61161e-07	22	74	1.668	3.72378e-07	2.33857e-06	194	157	-0.291	0.116217	0.709413	YGL143C
YGL144C	ROG1	chrVII	-1	234507	232450	234618	232418	0	1	49	48	-0.023	0.955882	0.999661	0	0	-1.136	0.306995	NA	0	0	NA	NA	NA	0	2	2.601	0.00599763	0.0147785	0	2	1.565	0.0669784	0.119166	49	48	-0.023	0.95587	0.999261	YGL144C
YGL145W	TIP20	chrVII	1	230243	232348	230182	232446	0	1	50	51	0.061	0.850619	0.999661	0	0	0.075	0.941657	NA	0	0	NA	NA	NA	0	1	0.979	0.330059	NA	0	1	0.978	0.314012	NA	50	51	0.061	0.850556	0.999261	YGL145W
YGL146C	RRT6	chrVII	-1	229686	228751	229754	228378	1	1	14	20	0.39	0.298252	0.969821	14	39	1.482	1.65133e-07	1.72439e-06	3	3	0.271	0.669452	0.951425	0	0	NA	NA	NA	14	39	1.473	1.35283e-07	9.29722e-07	17	24	0.37	0.308067	0.983995	YGL146C
YGL147C	RPL9A	chrVII	-1	228329	227754	228378	227634	1	1	14144	14095	-0.004	0.986196	0.999661	399	1480	1.776	0.00199785	0.00801857	0	0	NA	NA	NA	293	508	0.782	0.00110619	0.00344086	691	1988	1.472	4.08501e-05	0.000171391	14144	14095	-0.004	0.98619	0.999261	YGL147C
YGL148W	ARO2	chrVII	1	226399	227529	226326	227622	1	1	2755	2651	-0.052	0.734473	0.999661	46	84	0.889	8.05844e-07	7.42887e-06	11	10	-0.057	0.911641	0.979686	46	64	0.482	0.13483	0.206294	91	149	0.699	0.000371314	0.00125932	2766	2661	-0.052	0.734326	0.999261	YGL148W
YGL150C	INO80	chrVII	-1	225573	221104	226258	220922	0	1	137	124	-0.107	0.745961	0.999661	0	0	NA	NA	NA	0	0	NA	NA	NA	0	1	0.558	0.584195	NA	0	1	0.549	0.583206	NA	137	124	-0.107	0.745858	0.999261	YGL150C
YGL151W	NUT1	chrVII	1	217524	220922	217478	221006	1	1	0	0	0.036	0.913393	0.999661	50	42	-0.24	0.318168	0.48402	0	0	0.048	0.93589	NA	1	1	0.102	0.906918	0.932138	51	43	-0.234	0.31359	0.427229	0	0	0.04	0.90693	0.999261	YGL151W
YGL153W	PEX14	chrVII	1	216273	217298	216230	217302	1	1	187	149	-0.259	0.438216	0.999661	2	1	-0.578	0.568761	0.718051	0	1	0.995	0.173026	NA	5	6	0.267	0.621002	0.701372	7	7	0.084	0.867354	0.90996	187	149	-0.255	0.443723	0.999261	YGL153W
YGL154C	LYS5	chrVII	-1	216096	215278	216130	215346	1	1	44	69	0.536	0.0796386	0.5728	0	1	1.574	0.171701	NA	0	0	NA	NA	NA	13	39	1.541	1.48337e-06	9.04904e-06	13	40	1.56	8.23724e-07	4.88809e-06	44	69	0.536	0.0796846	0.594147	YGL154C
YGL156W	AMS1	chrVII	1	210416	213667	210334	213798	1	1	104	92	-0.189	0.325948	0.982947	0	5	4.104	4.79809e-05	0.000296945	0	0	NA	NA	NA	0	2	2.937	0.00328412	NA	0	7	4.144	1.39115e-06	7.93697e-06	104	92	-0.189	0.326001	0.999261	YGL156W
YGL157W	ARI1	chrVII	1	209006	210049	208910	210126	1	0	114	99	-0.181	0.28673	0.953902	15	38	1.402	6.3972e-06	4.99913e-05	0	0	-0.814	0.313568	NA	0	0	0.006	0.994863	NA	15	38	1.377	6.03039e-06	3.03356e-05	115	99	-0.186	0.273899	0.961491	YGL157W
YGL158W	RCK1	chrVII	1	207033	208571	206646	208654	1	1	0	0	0.015	0.93637	NA	10	61	2.49	7.16466e-06	5.51367e-05	0	0	NA	NA	NA	0	1	1.36	0.136712	NA	10	62	2.444	6.02667e-06	3.03356e-05	0	0	0.014	0.936866	0.999261	YGL158W
YGL159W	YGL159W	chrVII	1	202721	203833	202701	204021	1	1	48	51	0.094	0.762675	0.999661	2	0	-2.66	0.0231077	NA	0	0	NA	NA	NA	1	5	1.784	0.0167306	0.035615	3	5	0.806	0.254149	0.359187	48	51	0.094	0.762649	0.999261	YGL159W
YGL160W	AIM14	chrVII	1	200561	202273	200437	202365	1	1	175	159	-0.149	0.232022	0.90919	5	9	0.762	0.191783	0.332148	0	0	NA	NA	NA	2	13	2.144	0.000191086	0.000732853	8	22	1.459	0.000345546	0.00118141	175	159	-0.149	0.231828	0.924508	YGL160W
[truncated: 3,479 more rows]

## Sheet: Columns description
Column Name	Description
name	Systematic name
gene	gene name
[truncated: 39 more rows]
